# Supplementary material for: Single-cell sequencing reveals clonal expansions of pro-inflammatory synovial CD8 T cells expressing tissue-homing receptors in psoriatic arthritis
Source: Nat Commun. 2020 Sep 21;11:4767. doi: 10.1038/s41467-020-18513-6 (PMC7505844; doi:10.1038/s41467-020-18513-6)
Supplement: Supplementary file 5 — Supplementary Data 1 [file 41467_2020_18513_MOESM5_ESM.xlsx]

## Sheet: a) 3′10x PBMC SFMC
p_val	avg_logFC	pct.1	pct.2	p_val_adj	gene	cluster_name	avg_logFC Increased/Decreased
0	1.31959	0.559	0.049	0	RNASE1	APOE Mono/Macro	Increased
0	1.26785	0.563	0.052	0	LGMN	APOE Mono/Macro	Increased
0	1.05686	0.392	0.029	0	APOC1	APOE Mono/Macro	Increased
0	1.04166	0.394	0.025	0	C1QA	APOE Mono/Macro	Increased
0	0.781596	0.483	0.048	0	GPNMB	APOE Mono/Macro	Increased
0	0.753578	0.506	0.057	0	DAB2	APOE Mono/Macro	Increased
0	0.742877	0.301	0.013	0	APOE	APOE Mono/Macro	Increased
0	0.626713	0.316	0.015	0	C1QB	APOE Mono/Macro	Increased
0	0.439687	0.303	0.015	0	PLTP	APOE Mono/Macro	Increased
0	0.327835	0.292	0.016	0	SDC3	APOE Mono/Macro	Increased
3.22851e-301	1.528	0.575	0.084	5.02034e-297	CTSL	APOE Mono/Macro	Increased
5.61857e-287	0.400786	0.249	0.012	8.73688e-283	C1QC	APOE Mono/Macro	Increased
8.55734e-258	0.831176	0.506	0.071	1.33067e-253	CD163	APOE Mono/Macro	Increased
6.09146e-251	0.263137	0.134	0.003	9.47222e-247	CCL18	APOE Mono/Macro	Increased
1.04483e-250	0.942985	0.323	0.027	1.62471e-246	IFI27	APOE Mono/Macro	Increased
6.94306e-233	1.16973	0.459	0.062	1.07965e-228	CCL2	APOE Mono/Macro	Increased
4.55021e-223	0.270122	0.234	0.015	7.07557e-219	SCD	APOE Mono/Macro	Increased
1.56632e-215	0.362523	0.321	0.031	2.43562e-211	VSIG4	APOE Mono/Macro	Increased
2.22991e-212	0.55575	0.41	0.052	3.4675e-208	MSR1	APOE Mono/Macro	Increased
3.20341e-210	0.542368	0.434	0.06	4.9813e-206	HMOX1	APOE Mono/Macro	Increased
3.33159e-203	1.21745	0.563	0.107	5.18062e-199	FN1	APOE Mono/Macro	Increased
3.17377e-200	0.521002	0.412	0.057	4.93521e-196	MPP1	APOE Mono/Macro	Increased
2.98828e-194	0.398795	0.359	0.044	4.64678e-190	NPL	APOE Mono/Macro	Increased
7.06641e-192	0.33752	0.278	0.026	1.09883e-187	ABCA1	APOE Mono/Macro	Increased
4.61405e-191	1.23669	0.646	0.172	7.17484e-187	CTSZ	APOE Mono/Macro	Increased
2.05316e-179	0.841014	0.532	0.109	3.19266e-175	MARCKS	APOE Mono/Macro	Increased
1.14951e-171	1.39323	0.666	0.201	1.78749e-167	GLUL	APOE Mono/Macro	Increased
4.06575e-170	0.54949	0.41	0.065	6.32225e-166	MARCO	APOE Mono/Macro	Increased
1.48442e-166	0.387827	0.35	0.049	2.30828e-162	TTYH3	APOE Mono/Macro	Increased
3.90085e-162	0.633511	0.563	0.127	6.06582e-158	CD68	APOE Mono/Macro	Increased
1.44382e-158	0.282731	0.158	0.009	2.24514e-154	NUPR1	APOE Mono/Macro	Increased
4.22689e-157	0.303117	0.267	0.03	6.57281e-153	MS4A4A	APOE Mono/Macro	Increased
8.21441e-156	0.504914	0.372	0.057	1.27734e-151	EMP1	APOE Mono/Macro	Increased
5.83732e-153	0.478033	0.412	0.071	9.07704e-149	FPR3	APOE Mono/Macro	Increased
5.52914e-149	0.3825	0.372	0.06	8.59781e-145	ADAP2	APOE Mono/Macro	Increased
6.87346e-148	0.321845	0.312	0.043	1.06882e-143	ACP2	APOE Mono/Macro	Increased
2.23946e-145	0.918361	0.579	0.154	3.48236e-141	FABP5	APOE Mono/Macro	Increased
3.694e-143	0.363517	0.312	0.044	5.74418e-139	LHFPL2	APOE Mono/Macro	Increased
6.27398e-141	1.58034	0.679	0.259	9.75604e-137	CTSB	APOE Mono/Macro	Increased
1.06831e-140	0.631355	0.497	0.112	1.66122e-136	MAFB	APOE Mono/Macro	Increased
3.58706e-139	1.35201	0.824	0.418	5.57788e-135	PSAP	APOE Mono/Macro	Increased
8.77539e-128	0.392276	0.379	0.072	1.36457e-123	CREG1	APOE Mono/Macro	Increased
2.41584e-124	0.347318	0.363	0.067	3.75663e-120	ARHGAP18	APOE Mono/Macro	Increased
4.4652e-124	0.693154	0.63	0.202	6.94338e-120	GRN	APOE Mono/Macro	Increased
3.50967e-121	2.36671	0.503	0.142	5.45754e-117	SPP1	APOE Mono/Macro	Increased
3.98989e-119	1.81747	0.808	0.306	6.20427e-115	CST3	APOE Mono/Macro	Increased
5.27958e-117	0.326764	0.339	0.062	8.20974e-113	BMP2K	APOE Mono/Macro	Increased
2.52388e-115	0.858995	0.766	0.337	3.92463e-111	TYMP	APOE Mono/Macro	Increased
1.88328e-114	0.403982	0.367	0.074	2.9285e-110	CCR1	APOE Mono/Macro	Increased
4.64073e-113	0.423302	0.457	0.113	7.21633e-109	MFSD1	APOE Mono/Macro	Increased
7.65332e-112	0.260918	0.261	0.039	1.19009e-107	VAT1	APOE Mono/Macro	Increased
2.12932e-107	1.34702	0.679	0.327	3.31109e-103	CTSD	APOE Mono/Macro	Increased
1.33844e-102	0.48183	0.528	0.15	2.08127e-98	MS4A6A	APOE Mono/Macro	Increased
6.30087e-102	0.778906	0.851	0.479	9.79785e-98	SAT1	APOE Mono/Macro	Increased
7.84201e-101	0.275574	0.272	0.046	1.21943e-96	STAB1	APOE Mono/Macro	Increased
4.17833e-100	0.356534	0.381	0.085	6.4973e-96	ATF5	APOE Mono/Macro	Increased
1.56672e-99	1.05071	0.824	0.476	2.43626e-95	GPX1	APOE Mono/Macro	Increased
5.37282e-99	0.635553	0.633	0.211	8.35474e-95	LMNA	APOE Mono/Macro	Increased
4.22958e-97	0.561751	0.517	0.153	6.57699e-93	FCGR3A	APOE Mono/Macro	Increased
1.81757e-96	0.289392	0.323	0.065	2.82632e-92	BASP1	APOE Mono/Macro	Increased
2.4929e-96	1.33412	0.806	0.429	3.87646e-92	HLA-DRA	APOE Mono/Macro	Increased
3.79962e-96	0.691844	0.762	0.318	5.90841e-92	FCER1G	APOE Mono/Macro	Increased
9.28784e-96	0.301589	0.343	0.073	1.44426e-91	ENG	APOE Mono/Macro	Increased
2.15424e-95	0.397644	0.463	0.125	3.34984e-91	TGFBI	APOE Mono/Macro	Increased
3.12535e-93	0.44776	0.454	0.129	4.85992e-89	TUBA1C	APOE Mono/Macro	Increased
3.9692e-92	0.594912	0.521	0.169	6.1721e-88	CYBB	APOE Mono/Macro	Increased
1.12857e-91	0.478905	0.468	0.141	1.75492e-87	LIPA	APOE Mono/Macro	Increased
2.94302e-91	0.425257	0.49	0.142	4.57639e-87	KCTD12	APOE Mono/Macro	Increased
1.98815e-90	0.28967	0.267	0.05	3.09157e-86	IDH1	APOE Mono/Macro	Increased
5.33394e-87	0.770023	0.973	0.993	8.29427e-83	ACTB	APOE Mono/Macro	Increased
6.6591e-87	0.318892	0.339	0.078	1.03549e-82	CORO1C	APOE Mono/Macro	Increased
1.07269e-85	0.467323	0.512	0.173	1.66804e-81	LAP3	APOE Mono/Macro	Increased
4.10581e-85	0.260428	0.285	0.057	6.38454e-81	CXCL16	APOE Mono/Macro	Increased
9.69487e-84	0.254641	0.298	0.064	1.50755e-79	PLEKHO2	APOE Mono/Macro	Increased
6.78231e-82	0.668027	0.759	0.401	1.05465e-77	NPC2	APOE Mono/Macro	Increased
8.41921e-81	0.315573	0.412	0.112	1.30919e-76	RAB31	APOE Mono/Macro	Increased
1.00607e-79	0.313439	0.365	0.093	1.56444e-75	MS4A7	APOE Mono/Macro	Increased
2.62014e-79	0.490455	0.543	0.202	4.07432e-75	FCGRT	APOE Mono/Macro	Increased
4.04331e-79	0.403393	0.499	0.154	6.28734e-75	CD14	APOE Mono/Macro	Increased
1.06738e-78	0.692466	0.802	0.504	1.65978e-74	TUBA1B	APOE Mono/Macro	Increased
1.06738e-78	0.558012	0.114	0.011	1.65978e-74	TUBB1	APOE Mono/Macro	Increased
2.82533e-78	0.406564	0.445	0.139	4.39339e-74	LYN	APOE Mono/Macro	Increased
6.05179e-78	0.322126	0.345	0.088	9.41053e-74	TIMP2	APOE Mono/Macro	Increased
7.5404e-78	0.297789	0.339	0.083	1.17253e-73	HNMT	APOE Mono/Macro	Increased
1.58878e-77	0.255388	0.296	0.066	2.47055e-73	RBM47	APOE Mono/Macro	Increased
2.88033e-77	0.798796	0.862	0.549	4.47892e-73	LGALS1	APOE Mono/Macro	Increased
6.44765e-75	0.532969	0.185	0.029	1.00261e-70	C1orf54	APOE Mono/Macro	Increased
9.48926e-75	0.366004	0.432	0.137	1.47558e-70	CLTC	APOE Mono/Macro	Increased
3.11855e-73	1.37403	0.757	0.405	4.84935e-69	HLA-DPA1	APOE Mono/Macro	Increased
1.72831e-72	0.43425	0.312	0.076	2.68752e-68	CD9	APOE Mono/Macro	Increased
2.11109e-72	0.391673	0.519	0.188	3.28275e-68	APLP2	APOE Mono/Macro	Increased
2.25381e-72	0.250755	0.301	0.071	3.50468e-68	METRNL	APOE Mono/Macro	Increased
8.68613e-72	0.261048	0.281	0.065	1.35069e-67	ARL8A	APOE Mono/Macro	Increased
1.45693e-71	0.259766	0.361	0.097	2.26552e-67	CCDC88A	APOE Mono/Macro	Increased
2.11167e-71	0.521291	0.53	0.215	3.28365e-67	ATOX1	APOE Mono/Macro	Increased
1.69384e-70	0.634757	0.924	0.697	2.63391e-66	SRGN	APOE Mono/Macro	Increased
1.19089e-69	0.549652	0.612	0.29	1.85184e-65	SDCBP	APOE Mono/Macro	Increased
4.09522e-69	2.10529	0.978	0.99	6.36807e-65	FTL	APOE Mono/Macro	Increased
9.76988e-68	0.623684	0.753	0.441	1.51922e-63	ANXA2	APOE Mono/Macro	Increased
1.3972e-67	0.504314	0.624	0.296	2.17264e-63	ANXA5	APOE Mono/Macro	Increased
7.76117e-67	0.304958	0.347	0.098	1.20686e-62	FCGR2A	APOE Mono/Macro	Increased
2.26637e-66	0.353289	0.401	0.129	3.52421e-62	PDIA4	APOE Mono/Macro	Increased
5.33458e-66	1.37239	0.893	0.701	8.29527e-62	CD74	APOE Mono/Macro	Increased
3.35974e-65	0.253945	0.274	0.065	5.2244e-61	GSN	APOE Mono/Macro	Increased
8.99299e-65	0.584531	0.746	0.424	1.39841e-60	CD63	APOE Mono/Macro	Increased
2.32136e-64	0.917396	0.976	0.996	3.60971e-60	FTH1	APOE Mono/Macro	Increased
1.0872e-63	1.1251	0.786	0.482	1.69059e-59	HLA-DPB1	APOE Mono/Macro	Increased
1.60739e-63	0.272847	0.294	0.075	2.49949e-59	RAB32	APOE Mono/Macro	Increased
3.41115e-63	0.306624	0.388	0.123	5.30434e-59	SLC16A3	APOE Mono/Macro	Increased
2.95776e-61	0.78424	0.766	0.6	4.59932e-57	CSTB	APOE Mono/Macro	Increased
3.23429e-61	0.253357	0.33	0.093	5.02932e-57	PTMS	APOE Mono/Macro	Increased
1.11783e-58	0.505194	0.543	0.247	1.73822e-54	BRI3	APOE Mono/Macro	Increased
3.03923e-58	0.306712	0.149	0.024	4.72601e-54	SNCA	APOE Mono/Macro	Increased
1.47789e-57	0.298834	0.394	0.129	2.29811e-53	MARCH1	APOE Mono/Macro	Increased
2.0342e-57	0.379463	0.463	0.183	3.16318e-53	RAP2B	APOE Mono/Macro	Increased
3.86445e-56	0.25993	0.303	0.087	6.00922e-52	GNS	APOE Mono/Macro	Increased
5.88746e-56	0.535107	0.588	0.272	9.15501e-52	LGALS3	APOE Mono/Macro	Increased
8.94628e-56	0.311824	0.385	0.13	1.39115e-51	BLVRB	APOE Mono/Macro	Increased
9.78876e-56	0.623373	0.61	0.347	1.52215e-51	HSP90B1	APOE Mono/Macro	Increased
1.15192e-55	0.358317	0.43	0.157	1.79124e-51	PLEK	APOE Mono/Macro	Increased
9.81546e-55	0.583514	0.107	0.014	1.5263e-50	ACRBP	APOE Mono/Macro	Increased
2.59195e-54	0.258656	0.321	0.097	4.03049e-50	PEA15	APOE Mono/Macro	Increased
4.43231e-54	0.279689	0.372	0.125	6.89225e-50	DPYSL2	APOE Mono/Macro	Increased
5.76152e-54	1.03244	0.474	0.19	8.95917e-50	HLA-DQA1	APOE Mono/Macro	Increased
8.5739e-54	0.528297	0.532	0.227	1.33324e-49	HLA-DMA	APOE Mono/Macro	Increased
1.28936e-53	0.45392	0.679	0.346	2.00496e-49	AIF1	APOE Mono/Macro	Increased
1.29637e-52	0.322637	0.323	0.101	2.01586e-48	SGK1	APOE Mono/Macro	Increased
3.00267e-52	0.263791	0.314	0.097	4.66916e-48	ANXA4	APOE Mono/Macro	Increased
7.55187e-52	0.286145	0.339	0.112	1.17432e-47	ME2	APOE Mono/Macro	Increased
1.83116e-51	0.292939	0.434	0.16	2.84745e-47	SPI1	APOE Mono/Macro	Increased
1.10711e-50	0.361976	0.477	0.202	1.72156e-46	ASAH1	APOE Mono/Macro	Increased
1.28448e-50	0.277582	0.374	0.132	1.99737e-46	LGALS9	APOE Mono/Macro	Increased
1.64244e-50	0.376281	0.726	0.34	2.554e-46	TYROBP	APOE Mono/Macro	Increased
1.66567e-50	0.273507	0.376	0.134	2.59012e-46	QKI	APOE Mono/Macro	Increased
2.94847e-50	0.296672	0.294	0.088	4.58487e-46	RHOB	APOE Mono/Macro	Increased
8.65104e-50	0.303158	0.448	0.181	1.34524e-45	CD84	APOE Mono/Macro	Increased
2.14032e-48	1.25241	0.608	0.298	3.3282e-44	HLA-DRB1	APOE Mono/Macro	Increased
2.27168e-48	0.297828	0.405	0.155	3.53247e-44	LY96	APOE Mono/Macro	Increased
9.00502e-48	0.445313	0.559	0.274	1.40028e-43	YWHAH	APOE Mono/Macro	Increased
1.80712e-47	0.28273	0.394	0.148	2.81007e-43	SNX10	APOE Mono/Macro	Increased
5.18228e-47	0.282404	0.312	0.1	8.05845e-43	IER3	APOE Mono/Macro	Increased
1.0461e-46	0.505084	0.543	0.262	1.62669e-42	TPM4	APOE Mono/Macro	Increased
1.05208e-46	0.535833	0.947	0.925	1.63599e-42	VIM	APOE Mono/Macro	Increased
1.60322e-46	0.514033	0.971	0.95	2.49301e-42	OAZ1	APOE Mono/Macro	Increased
2.20174e-46	0.325407	0.41	0.162	3.4237e-42	RNF130	APOE Mono/Macro	Increased
2.55479e-46	0.474418	0.479	0.223	3.9727e-42	SOD2	APOE Mono/Macro	Increased
1.86036e-45	0.492976	0.768	0.606	2.89287e-41	RHOA	APOE Mono/Macro	Increased
6.8919e-45	0.284815	0.18	0.042	1.07169e-40	MMD	APOE Mono/Macro	Increased
1.64834e-44	0.319748	0.445	0.193	2.56316e-40	TPP1	APOE Mono/Macro	Increased
1.29199e-43	0.444831	0.523	0.248	2.00904e-39	LIMS1	APOE Mono/Macro	Increased
1.62403e-43	0.34054	0.43	0.186	2.52537e-39	CD81	APOE Mono/Macro	Increased
1.3018e-42	0.463924	0.657	0.429	2.0243e-38	CALR	APOE Mono/Macro	Increased
7.66864e-42	0.381436	0.416	0.167	1.19247e-37	FGL2	APOE Mono/Macro	Increased
8.5295e-42	1.01371	0.499	0.241	1.32634e-37	HLA-DQB1	APOE Mono/Macro	Increased
3.88999e-41	0.329501	0.448	0.193	6.04894e-37	IFITM3	APOE Mono/Macro	Increased
4.04857e-41	0.283942	0.713	0.443	6.29552e-37	CTSS	APOE Mono/Macro	Increased
3.42721e-40	0.321279	0.546	0.282	5.32932e-36	CMTM6	APOE Mono/Macro	Increased
6.08066e-40	0.401136	0.345	0.133	9.45543e-36	HSPA1A	APOE Mono/Macro	Increased
5.65523e-39	0.533219	0.764	0.568	8.79388e-35	KLF6	APOE Mono/Macro	Increased
1.57816e-38	0.280659	0.35	0.138	2.45403e-34	STOM	APOE Mono/Macro	Increased
2.98037e-38	0.255875	0.316	0.114	4.63448e-34	MPEG1	APOE Mono/Macro	Increased
4.94714e-38	0.262909	0.37	0.155	7.6928e-34	RPN1	APOE Mono/Macro	Increased
1.09952e-37	0.306677	0.973	0.998	1.70976e-33	MT-ND1	APOE Mono/Macro	Increased
1.47932e-37	0.283826	0.488	0.233	2.30035e-33	STAT1	APOE Mono/Macro	Increased
2.13819e-37	0.267385	0.419	0.186	3.32488e-33	CD4	APOE Mono/Macro	Increased
5.33497e-37	0.593428	0.131	0.028	8.29587e-33	CLU	APOE Mono/Macro	Increased
5.35088e-37	0.28374	0.98	0.999	8.32062e-33	MT-CO2	APOE Mono/Macro	Increased
1.15041e-36	0.347122	0.381	0.161	1.78889e-32	HLA-DMB	APOE Mono/Macro	Increased
1.2823e-36	0.292162	0.245	0.08	1.99397e-32	IRF8	APOE Mono/Macro	Increased
2.4356e-36	0.368786	0.633	0.389	3.78735e-32	AP2S1	APOE Mono/Macro	Increased
7.108e-36	0.332213	0.305	0.115	1.10529e-31	RNASE6	APOE Mono/Macro	Increased
1.88655e-35	0.406038	0.835	0.659	2.93358e-31	COTL1	APOE Mono/Macro	Increased
2.35562e-35	0.360283	0.604	0.36	3.66299e-31	TUBA1A	APOE Mono/Macro	Increased
8.58478e-35	0.31907	0.457	0.22	1.33493e-30	CAPG	APOE Mono/Macro	Increased
1.65289e-34	0.281471	0.379	0.17	2.57024e-30	PRNP	APOE Mono/Macro	Increased
4.72819e-34	0.275991	0.973	0.998	7.35233e-30	MT-ATP6	APOE Mono/Macro	Increased
4.8903e-34	0.320175	0.492	0.262	7.60442e-30	CANX	APOE Mono/Macro	Increased
7.60798e-34	0.707475	0.118	0.025	1.18304e-29	SDPR	APOE Mono/Macro	Increased
1.44284e-33	0.393292	0.717	0.5	2.24362e-29	PKM	APOE Mono/Macro	Increased
4.38493e-33	0.29089	0.494	0.26	6.81856e-29	RBPJ	APOE Mono/Macro	Increased
4.81383e-33	0.29941	0.477	0.247	7.4855e-29	HSBP1	APOE Mono/Macro	Increased
2.04713e-32	0.260103	0.434	0.21	3.18329e-28	ATP6V0D1	APOE Mono/Macro	Increased
4.01729e-32	0.279707	0.187	0.055	6.24688e-28	CCL3	APOE Mono/Macro	Increased
6.47218e-32	0.27004	0.345	0.149	1.00642e-27	GBP1	APOE Mono/Macro	Increased
1.10736e-31	0.254525	0.412	0.189	1.72194e-27	ZEB2	APOE Mono/Macro	Increased
2.27606e-31	0.322074	0.572	0.34	3.53928e-27	ATP6V0B	APOE Mono/Macro	Increased
3.11479e-31	1.15983	0.497	0.266	4.84351e-27	HLA-DRB5	APOE Mono/Macro	Increased
9.45038e-31	0.26652	0.254	0.094	1.46953e-26	MARCH2	APOE Mono/Macro	Increased
9.78179e-31	0.439724	0.125	0.029	1.52107e-26	TSC22D1	APOE Mono/Macro	Increased
1.11623e-30	0.350818	0.468	0.253	1.73574e-26	PPT1	APOE Mono/Macro	Increased
1.60185e-29	0.416846	0.878	0.747	2.49088e-25	S100A11	APOE Mono/Macro	Increased
3.33137e-29	0.342217	0.664	0.466	5.18029e-25	RAC1	APOE Mono/Macro	Increased
4.24835e-29	0.477292	0.486	0.278	6.60618e-25	IFI6	APOE Mono/Macro	Increased
5.27049e-29	0.306879	0.55	0.335	8.19561e-25	IQGAP1	APOE Mono/Macro	Increased
1.30573e-28	0.433069	0.964	0.935	2.0304e-24	MYL6	APOE Mono/Macro	Increased
4.33971e-28	0.292297	0.514	0.296	6.74824e-24	CAPZA2	APOE Mono/Macro	Increased
9.2141e-28	0.301167	0.563	0.35	1.43279e-23	RTN4	APOE Mono/Macro	Increased
2.18863e-27	0.3352	0.541	0.342	3.40331e-23	CLTA	APOE Mono/Macro	Increased
3.40778e-27	0.277917	0.43	0.236	5.2991e-23	LAMP1	APOE Mono/Macro	Increased
5.27634e-27	0.34984	0.786	0.651	8.2047e-23	ENO1	APOE Mono/Macro	Increased
8.57376e-27	0.261604	0.477	0.268	1.33322e-22	LAPTM4A	APOE Mono/Macro	Increased
9.87079e-27	0.270954	0.53	0.314	1.53491e-22	H2AFY	APOE Mono/Macro	Increased
2.47314e-26	0.366215	0.951	0.95	3.84574e-22	S100A6	APOE Mono/Macro	Increased
6.40869e-26	0.614637	0.824	0.658	9.96551e-22	NEAT1	APOE Mono/Macro	Increased
9.50062e-26	0.254952	0.445	0.244	1.47735e-21	YWHAE	APOE Mono/Macro	Increased
2.96269e-24	0.332067	0.67	0.516	4.60699e-20	PGK1	APOE Mono/Macro	Increased
4.18859e-24	0.300867	0.673	0.512	6.51326e-20	GNG5	APOE Mono/Macro	Increased
8.85424e-24	0.268992	0.47	0.282	1.37683e-19	GRB2	APOE Mono/Macro	Increased
1.12472e-23	0.850482	0.212	0.082	1.74893e-19	CPVL	APOE Mono/Macro	Increased
1.41104e-23	0.905858	0.122	0.035	2.19417e-19	GNG11	APOE Mono/Macro	Increased
5.66663e-23	0.288933	0.641	0.461	8.81161e-19	ACTR2	APOE Mono/Macro	Increased
1.51512e-22	0.253081	0.122	0.035	2.35602e-18	F13A1	APOE Mono/Macro	Increased
1.91653e-22	0.349074	0.648	0.491	2.9802e-18	DYNLL1	APOE Mono/Macro	Increased
4.64387e-22	0.286981	0.737	0.62	7.22122e-18	TPM3	APOE Mono/Macro	Increased
5.0571e-22	0.378585	0.86	0.802	7.86379e-18	S100A10	APOE Mono/Macro	Increased
1.96693e-21	0.26187	0.519	0.333	3.05858e-17	P4HB	APOE Mono/Macro	Increased
2.08648e-21	0.269748	0.581	0.401	3.24448e-17	FAM49B	APOE Mono/Macro	Increased
4.85336e-21	0.322457	0.949	0.983	7.54698e-17	SERF2	APOE Mono/Macro	Increased
5.43375e-21	0.289403	0.65	0.504	8.44948e-17	ARF6	APOE Mono/Macro	Increased
5.46654e-21	0.305017	0.666	0.505	8.50047e-17	FKBP1A	APOE Mono/Macro	Increased
6.58809e-21	0.347185	0.379	0.209	1.02445e-16	CTSA	APOE Mono/Macro	Increased
8.87271e-21	0.348767	0.592	0.431	1.37971e-16	PRDX1	APOE Mono/Macro	Increased
1.16149e-20	0.620314	0.285	0.136	1.80611e-16	HLA-DQA2	APOE Mono/Macro	Increased
2.03541e-20	0.311685	0.499	0.316	3.16506e-16	HSPB1	APOE Mono/Macro	Increased
2.32959e-19	0.287554	0.633	0.473	3.62252e-15	GNAS	APOE Mono/Macro	Increased
2.45684e-19	0.577311	0.332	0.18	3.82039e-15	NCOA4	APOE Mono/Macro	Increased
2.994e-19	0.344182	0.57	0.421	4.65567e-15	TUBB	APOE Mono/Macro	Increased
4.44512e-19	0.275021	0.628	0.481	6.91216e-15	POMP	APOE Mono/Macro	Increased
4.50115e-19	0.292727	0.559	0.388	6.99929e-15	ZFP36L1	APOE Mono/Macro	Increased
9.96377e-19	0.33519	0.481	0.327	1.54937e-14	VAMP5	APOE Mono/Macro	Increased
1.46605e-17	0.294316	0.581	0.417	2.27971e-13	AHNAK	APOE Mono/Macro	Increased
3.52185e-17	2.16476	0.131	0.048	5.47648e-13	PPBP	APOE Mono/Macro	Increased
3.7985e-17	0.337744	0.503	0.349	5.90666e-13	GSTO1	APOE Mono/Macro	Increased
1.49249e-16	0.290477	0.514	0.355	2.32082e-12	TIMP1	APOE Mono/Macro	Increased
1.78541e-16	0.278387	0.702	0.615	2.77631e-12	VAMP8	APOE Mono/Macro	Increased
1.9585e-16	0.553095	0.12	0.043	3.04547e-12	HIST1H2AC	APOE Mono/Macro	Increased
2.02738e-16	0.402068	0.944	0.992	3.15257e-12	ATP5E	APOE Mono/Macro	Increased
6.15353e-16	0.298283	0.606	0.461	9.56873e-12	TXN	APOE Mono/Macro	Increased
9.43391e-16	0.548156	0.149	0.06	1.46697e-11	NRGN	APOE Mono/Macro	Increased
2.22684e-15	0.389352	0.465	0.311	3.46274e-11	TLN1	APOE Mono/Macro	Increased
2.9494e-14	0.263274	0.176	0.08	4.58632e-10	RUFY1	APOE Mono/Macro	Increased
6.32763e-14	0.25624	0.619	0.513	9.83947e-10	SNX3	APOE Mono/Macro	Increased
3.85326e-13	0.258414	0.388	0.256	5.99183e-09	HSPA5	APOE Mono/Macro	Increased
4.38088e-13	0.634272	0.147	0.065	6.81227e-09	RGS18	APOE Mono/Macro	Increased
6.27356e-13	0.304622	0.866	0.827	9.75538e-09	EMP3	APOE Mono/Macro	Increased
9.11929e-13	1.69865	0.127	0.054	1.41805e-08	PF4	APOE Mono/Macro	Increased
2.41766e-12	0.365523	0.746	0.617	3.75947e-08	TAGLN2	APOE Mono/Macro	Increased
1.0125e-09	0.665839	0.508	0.425	1.57444e-05	MT2A	APOE Mono/Macro	Increased
1.16401e-09	0.272142	0.835	0.776	1.81004e-05	ARPC1B	APOE Mono/Macro	Increased
2.02672e-09	0.307845	0.541	0.454	3.15155e-05	CALM3	APOE Mono/Macro	Increased
2.14484e-08	0.283864	0.316	0.218	0.000333523	FERMT3	APOE Mono/Macro	Increased
2.30358e-06	2.41505	0.287	0.195	0.0358207	IGKC	APOE Mono/Macro	Increased
3.55772e-06	0.32132	0.238	0.166	0.0553225	ODC1	APOE Mono/Macro	Increased
1.43759e-05	0.613464	0.303	0.236	0.223545	MT1X	APOE Mono/Macro	Increased
0.000159753	4.22528	0.073	0.142	1	HBB	APOE Mono/Macro	Increased
0.000418693	1.68359	0.107	0.064	1	IGHM	APOE Mono/Macro	Increased
0.000277629	0.277423	0.189	0.138	1	NAAA	APOE Mono/Macro	Increased
1.60679e-211	-0.871433	0.969	1	2.49855e-207	RPL28	APOE Mono/Macro	Decreased
1.68801e-209	-1.11394	0.955	0.999	2.62486e-205	RPL26	APOE Mono/Macro	Decreased
2.73691e-208	-1.26629	0.971	1	4.2559e-204	RPS18	APOE Mono/Macro	Decreased
4.66919e-207	-1.20726	0.978	1	7.26059e-203	RPL13A	APOE Mono/Macro	Decreased
6.90844e-204	-1.18824	0.976	1	1.07426e-199	RPL10	APOE Mono/Macro	Decreased
8.89396e-204	-1.1813	0.971	1	1.38301e-199	RPL13	APOE Mono/Macro	Decreased
1.87673e-203	-1.28012	0.938	1	2.91832e-199	RPL23A	APOE Mono/Macro	Decreased
3.01148e-203	-1.26414	0.98	1	4.68285e-199	RPS27	APOE Mono/Macro	Decreased
2.88851e-202	-1.06762	0.962	1	4.49164e-198	RPL27A	APOE Mono/Macro	Decreased
3.58747e-202	-1.29899	0.922	0.999	5.57852e-198	RPS3	APOE Mono/Macro	Decreased
1.2224e-201	-1.14377	0.955	1	1.90083e-197	RPS15A	APOE Mono/Macro	Decreased
1.48e-200	-1.12093	0.962	1	2.3014e-196	RPL32	APOE Mono/Macro	Decreased
3.45913e-200	-1.1478	0.955	1	5.37895e-196	RPL30	APOE Mono/Macro	Decreased
4.07882e-200	-1.15643	0.958	1	6.34257e-196	RPS14	APOE Mono/Macro	Decreased
4.85785e-199	-1.01967	0.98	1	7.55396e-195	RPLP2	APOE Mono/Macro	Decreased
2.03459e-197	-1.17799	0.964	1	3.16379e-193	RPL34	APOE Mono/Macro	Decreased
2.69527e-197	-1.17741	0.924	1	4.19114e-193	RPS25	APOE Mono/Macro	Decreased
3.20383e-196	-1.03727	0.962	1	4.98195e-192	RPL18A	APOE Mono/Macro	Decreased
9.00242e-195	-1.11029	0.98	1	1.39988e-190	RPL21	APOE Mono/Macro	Decreased
2.71355e-194	-1.20862	0.913	0.999	4.21957e-190	RPL31	APOE Mono/Macro	Decreased
6.74365e-194	-1.00256	0.951	1	1.04864e-189	RPS17	APOE Mono/Macro	Decreased
1.49957e-192	-1.11159	0.958	1	2.33183e-188	RPL11	APOE Mono/Macro	Decreased
1.70702e-192	-1.08397	0.96	1	2.65441e-188	RPS23	APOE Mono/Macro	Decreased
6.57029e-192	-1.0865	0.962	1	1.02168e-187	RPL19	APOE Mono/Macro	Decreased
7.79913e-192	-1.03355	0.913	0.999	1.21277e-187	RPL29	APOE Mono/Macro	Decreased
1.01811e-191	-1.10836	0.967	1	1.58316e-187	RPS27A	APOE Mono/Macro	Decreased
1.44585e-190	-1.10978	0.92	0.999	2.2483e-186	RPL35A	APOE Mono/Macro	Decreased
4.49009e-190	-0.97383	0.958	1	6.98209e-186	RPL37	APOE Mono/Macro	Decreased
6.49119e-190	-1.18809	0.964	0.999	1.00938e-185	RPS6	APOE Mono/Macro	Decreased
9.18497e-190	-1.02316	0.958	1	1.42826e-185	RPS16	APOE Mono/Macro	Decreased
1.29529e-189	-0.918669	0.962	1	2.01418e-185	RPS15	APOE Mono/Macro	Decreased
1.78369e-189	-1.07992	0.944	1	2.77364e-185	RPS8	APOE Mono/Macro	Decreased
1.02597e-187	-1.0019	0.913	0.998	1.59539e-183	RPS7	APOE Mono/Macro	Decreased
1.33636e-187	-0.944282	0.933	0.999	2.07804e-183	RPL27	APOE Mono/Macro	Decreased
5.73698e-187	-1.09607	0.884	0.998	8.92101e-183	RPL14	APOE Mono/Macro	Decreased
2.4778e-186	-1.06428	0.851	0.996	3.85298e-182	RPL7A	APOE Mono/Macro	Decreased
5.01023e-186	-1.04433	0.931	0.998	7.79091e-182	RPL15	APOE Mono/Macro	Decreased
1.43007e-185	-1.04616	0.913	0.999	2.22377e-181	RPL18	APOE Mono/Macro	Decreased
4.92981e-185	-0.919923	0.967	1	7.66585e-181	RPS19	APOE Mono/Macro	Decreased
5.56849e-184	-1.06401	0.906	0.998	8.659e-180	RPL6	APOE Mono/Macro	Decreased
1.45113e-183	-0.894724	0.971	1	2.25651e-179	RPS2	APOE Mono/Macro	Decreased
1.74039e-183	-1.04743	0.964	1	2.7063e-179	RPS29	APOE Mono/Macro	Decreased
9.40323e-183	-0.927329	0.866	0.997	1.4622e-178	RPL24	APOE Mono/Macro	Decreased
2.69258e-182	-1.13139	0.976	1	4.18697e-178	EEF1A1	APOE Mono/Macro	Decreased
2.6557e-181	-1.01828	0.958	1	4.12962e-177	RPL9	APOE Mono/Macro	Decreased
2.66949e-180	-1.13037	0.875	0.994	4.15105e-176	RPL10A	APOE Mono/Macro	Decreased
2.53656e-179	-1.09703	0.935	0.999	3.94434e-175	RPS3A	APOE Mono/Macro	Decreased
5.61225e-179	-0.845048	0.955	1	8.72705e-175	RPL37A	APOE Mono/Macro	Decreased
1.25085e-178	-1.1911	0.893	0.997	1.94508e-174	RPS4X	APOE Mono/Macro	Decreased
4.99306e-177	-0.896041	0.964	1	7.76421e-173	RPL39	APOE Mono/Macro	Decreased
5.48241e-177	-0.89901	0.938	1	8.52515e-173	RPS9	APOE Mono/Macro	Decreased
1.38536e-176	-1.09471	0.906	0.998	2.15423e-172	RPL7	APOE Mono/Macro	Decreased
3.37944e-176	-1.03965	0.782	0.987	5.25504e-172	GNB2L1	APOE Mono/Macro	Decreased
2.67133e-175	-1.02165	0.918	0.999	4.15392e-171	RPS26	APOE Mono/Macro	Decreased
2.19347e-173	-1.19026	0.915	0.998	3.41084e-169	RPL3	APOE Mono/Macro	Decreased
4.15418e-173	-1.02491	0.938	1	6.45975e-169	RPS13	APOE Mono/Macro	Decreased
4.37857e-173	-0.788714	0.976	1	6.80867e-169	RPL41	APOE Mono/Macro	Decreased
4.75879e-173	-0.91623	0.933	0.999	7.39992e-169	RPL38	APOE Mono/Macro	Decreased
1.88957e-172	-0.784751	0.947	1	2.93828e-168	FAU	APOE Mono/Macro	Decreased
6.80037e-172	-1.06281	0.88	0.996	1.05746e-167	RPS5	APOE Mono/Macro	Decreased
4.27551e-171	-0.899129	0.964	1	6.64841e-167	TPT1	APOE Mono/Macro	Decreased
8.16577e-170	-1.16383	0.759	0.985	1.26978e-165	RPL5	APOE Mono/Macro	Decreased
2.43808e-166	-0.905247	0.976	1	3.79121e-162	RPS12	APOE Mono/Macro	Decreased
2.61961e-164	-0.77217	0.976	1	4.07349e-160	RPLP1	APOE Mono/Macro	Decreased
7.21284e-164	-0.758537	0.951	1	1.1216e-159	RPL35	APOE Mono/Macro	Decreased
1.28854e-163	-0.839988	0.929	1	2.00368e-159	RPL36	APOE Mono/Macro	Decreased
2.55495e-163	-0.824702	0.935	0.999	3.97295e-159	RPL8	APOE Mono/Macro	Decreased
2.29885e-162	-0.837955	0.911	0.997	3.57472e-158	RPL23	APOE Mono/Macro	Decreased
4.33853e-157	-0.903369	0.82	0.989	6.74641e-153	NACA	APOE Mono/Macro	Decreased
5.37868e-157	-0.725708	0.96	1	8.36385e-153	RPS24	APOE Mono/Macro	Decreased
4.17133e-156	-1.01439	0.869	0.994	6.48641e-152	RPSA	APOE Mono/Macro	Decreased
4.88075e-156	-0.92994	0.835	0.993	7.58957e-152	RPS10	APOE Mono/Macro	Decreased
2.66382e-151	-0.830183	0.922	0.998	4.14224e-147	RPS11	APOE Mono/Macro	Decreased
1.04697e-147	-0.741841	0.962	1	1.62803e-143	RPS28	APOE Mono/Macro	Decreased
2.57336e-147	-0.812247	0.909	0.996	4.00158e-143	RPL22	APOE Mono/Macro	Decreased
4.25136e-145	-0.793522	0.771	0.979	6.61086e-141	EEF1D	APOE Mono/Macro	Decreased
1.34639e-144	-0.670369	0.953	1	2.09363e-140	UBA52	APOE Mono/Macro	Decreased
4.89008e-139	-0.750403	0.944	0.999	7.60407e-135	RPS21	APOE Mono/Macro	Decreased
1.84715e-137	-0.919422	0.715	0.976	2.87232e-133	RPL4	APOE Mono/Macro	Decreased
8.95644e-137	-0.79492	0.953	1	1.39273e-132	RPS20	APOE Mono/Macro	Decreased
5.23564e-134	-0.935493	0.717	0.963	8.14142e-130	EEF1B2	APOE Mono/Macro	Decreased
7.03362e-129	-0.843068	0.777	0.976	1.09373e-124	RPL36A	APOE Mono/Macro	Decreased
2.18622e-123	-0.734982	0.666	0.953	3.39957e-119	BTF3	APOE Mono/Macro	Decreased
3.88798e-121	-0.848529	0.465	0.898	6.04582e-117	GLTSCR2	APOE Mono/Macro	Decreased
9.21722e-119	-0.771036	0.715	0.957	1.43328e-114	HNRNPA1	APOE Mono/Macro	Decreased
1.44037e-116	-0.681415	0.755	0.967	2.23978e-112	TOMM7	APOE Mono/Macro	Decreased
3.57034e-113	-0.849445	0.51	0.918	5.55188e-109	BTG1	APOE Mono/Macro	Decreased
1.02278e-110	-0.723044	0.893	0.989	1.59042e-106	RPLP0	APOE Mono/Macro	Decreased
2.6676e-105	-0.760204	0.437	0.865	4.14811e-101	RPL17	APOE Mono/Macro	Decreased
3.83785e-100	-0.615744	0.766	0.97	5.96785e-96	RPL36AL	APOE Mono/Macro	Decreased
2.52306e-96	-0.546193	0.958	0.999	3.92336e-92	RPL12	APOE Mono/Macro	Decreased
8.31609e-96	-0.713994	0.439	0.833	1.29315e-91	EIF3E	APOE Mono/Macro	Decreased
1.33836e-94	-0.760102	0.566	0.885	2.08114e-90	NPM1	APOE Mono/Macro	Decreased
2.09912e-92	-0.702082	0.617	0.906	3.26414e-88	EEF2	APOE Mono/Macro	Decreased
3.95766e-91	-0.606398	0.668	0.956	6.15416e-87	CD52	APOE Mono/Macro	Decreased
1.08231e-90	-0.624652	0.597	0.898	1.68299e-86	HINT1	APOE Mono/Macro	Decreased
1.50068e-87	-0.585007	0.595	0.9	2.33355e-83	COMMD6	APOE Mono/Macro	Decreased
2.06975e-85	-0.57013	0.737	0.948	3.21847e-81	UQCRB	APOE Mono/Macro	Decreased
2.3524e-84	-0.641352	0.336	0.778	3.65798e-80	CD48	APOE Mono/Macro	Decreased
2.88964e-84	-0.614063	0.555	0.894	4.49339e-80	SLC25A6	APOE Mono/Macro	Decreased
1.52358e-80	-0.715028	0.339	0.791	2.36916e-76	LTB	APOE Mono/Macro	Decreased
1.73964e-77	-0.647629	0.39	0.788	2.70514e-73	ZFP36L2	APOE Mono/Macro	Decreased
3.08534e-76	-0.467987	0.882	0.987	4.7977e-72	PFDN5	APOE Mono/Macro	Decreased
8.3026e-73	-0.491308	0.773	0.947	1.29105e-68	COX4I1	APOE Mono/Macro	Decreased
1.64182e-72	-0.742527	0.285	0.709	2.55303e-68	LDHB	APOE Mono/Macro	Decreased
4.09761e-72	-0.464518	0.849	0.974	6.37178e-68	COX7C	APOE Mono/Macro	Decreased
4.55052e-67	-0.530508	0.501	0.846	7.07605e-63	CORO1A	APOE Mono/Macro	Decreased
7.84043e-67	-0.50778	0.374	0.75	1.21919e-62	EIF3F	APOE Mono/Macro	Decreased
1.0234e-66	-0.51907	0.437	0.789	1.59139e-62	SNRPD2	APOE Mono/Macro	Decreased
6.36606e-66	-0.631518	0.252	0.662	9.89923e-62	GIMAP7	APOE Mono/Macro	Decreased
5.51839e-61	-0.521343	0.203	0.615	8.58109e-57	SNHG8	APOE Mono/Macro	Decreased
4.15783e-60	-0.672642	0.633	0.85	6.46543e-56	TXNIP	APOE Mono/Macro	Decreased
1.5149e-59	-0.431878	0.746	0.936	2.35566e-55	TMA7	APOE Mono/Macro	Decreased
5.51133e-59	-0.341698	0.285	0.709	8.57012e-55	TRAC	APOE Mono/Macro	Decreased
6.34781e-59	-0.501898	0.381	0.732	9.87085e-55	EIF3H	APOE Mono/Macro	Decreased
4.98925e-58	-0.60752	0.183	0.606	7.75829e-54	TRBC2	APOE Mono/Macro	Decreased
5.08562e-58	-0.524135	0.174	0.602	7.90813e-54	CD3E	APOE Mono/Macro	Decreased
1.08382e-57	-0.49062	0.492	0.8	1.68535e-53	SRSF5	APOE Mono/Macro	Decreased
2.44609e-57	-0.611983	0.394	0.737	3.80367e-53	IL32	APOE Mono/Macro	Decreased
6.30667e-57	-0.534803	0.412	0.758	9.80687e-53	CD37	APOE Mono/Macro	Decreased
9.43758e-57	-0.335252	0.991	0.999	1.46754e-52	MALAT1	APOE Mono/Macro	Decreased
3.67007e-55	-0.487815	0.18	0.569	5.70696e-51	TRAF3IP3	APOE Mono/Macro	Decreased
7.90526e-55	-0.495493	0.254	0.63	1.22927e-50	C6orf48	APOE Mono/Macro	Decreased
4.4891e-54	-0.484232	0.376	0.722	6.98054e-50	LIMD2	APOE Mono/Macro	Decreased
9.85189e-54	-0.419411	0.606	0.876	1.53197e-49	ATP5G2	APOE Mono/Macro	Decreased
3.29602e-53	-0.437903	0.486	0.792	5.1253e-49	EIF3K	APOE Mono/Macro	Decreased
6.15901e-52	-0.40029	0.499	0.829	9.57725e-48	FXYD5	APOE Mono/Macro	Decreased
7.5785e-52	-0.387564	0.265	0.662	1.17846e-47	CD3D	APOE Mono/Macro	Decreased
2.14128e-51	-0.669908	0.196	0.559	3.3297e-47	IL7R	APOE Mono/Macro	Decreased
8.53367e-51	-0.44138	0.218	0.601	1.32699e-46	RAC2	APOE Mono/Macro	Decreased
2.82088e-50	-0.462411	0.194	0.581	4.38647e-46	ETS1	APOE Mono/Macro	Decreased
3.46539e-50	-0.574269	0.122	0.5	5.38867e-46	CD7	APOE Mono/Macro	Decreased
6.14282e-49	-0.433561	0.86	0.951	9.55209e-45	PABPC1	APOE Mono/Macro	Decreased
1.44843e-48	-0.426398	0.283	0.631	2.25231e-44	UXT	APOE Mono/Macro	Decreased
2.35089e-48	-0.32213	0.94	0.995	3.65563e-44	EIF1	APOE Mono/Macro	Decreased
9.47354e-48	-0.437064	0.312	0.642	1.47314e-43	EIF3G	APOE Mono/Macro	Decreased
3.46992e-47	-0.393465	0.254	0.608	5.39572e-43	ANAPC16	APOE Mono/Macro	Decreased
1.40417e-46	-0.396515	0.719	0.91	2.18349e-42	ARHGDIB	APOE Mono/Macro	Decreased
1.67493e-46	-0.465673	0.223	0.567	2.60451e-42	RARRES3	APOE Mono/Macro	Decreased
4.33442e-46	-0.413738	0.51	0.778	6.74003e-42	ZFAS1	APOE Mono/Macro	Decreased
4.48596e-46	-0.465721	0.394	0.678	6.97567e-42	AES	APOE Mono/Macro	Decreased
4.74596e-46	-0.416036	0.292	0.629	7.37997e-42	EIF3L	APOE Mono/Macro	Decreased
1.25423e-45	-0.391674	0.212	0.599	1.95033e-41	CD2	APOE Mono/Macro	Decreased
2.35898e-45	-0.416886	0.18	0.524	3.66821e-41	ZNF90	APOE Mono/Macro	Decreased
2.87715e-45	-0.42514	0.154	0.507	4.47396e-41	C12orf57	APOE Mono/Macro	Decreased
6.59586e-45	-0.38686	0.354	0.683	1.02566e-40	PNRC1	APOE Mono/Macro	Decreased
3.96414e-44	-0.434118	0.31	0.626	6.16424e-40	EIF4A2	APOE Mono/Macro	Decreased
5.83541e-44	-0.450902	0.256	0.569	9.07406e-40	AC090498.1	APOE Mono/Macro	Decreased
2.32195e-43	-0.387046	0.523	0.801	3.61062e-39	GMFG	APOE Mono/Macro	Decreased
4.27755e-43	-0.414379	0.501	0.796	6.65159e-39	HCST	APOE Mono/Macro	Decreased
5.90482e-43	-0.34407	0.813	0.945	9.18199e-39	ATP5L	APOE Mono/Macro	Decreased
6.17422e-43	-0.38788	0.138	0.5	9.60091e-39	CD3G	APOE Mono/Macro	Decreased
8.28989e-43	-0.359197	0.194	0.531	1.28908e-38	RSL24D1	APOE Mono/Macro	Decreased
1.25509e-42	-0.68079	0.347	0.602	1.95167e-38	RPS4Y1	APOE Mono/Macro	Decreased
1.44726e-41	-0.394408	0.35	0.672	2.25049e-37	CXCR4	APOE Mono/Macro	Decreased
1.9869e-41	-0.40086	0.163	0.501	3.08964e-37	LCK	APOE Mono/Macro	Decreased
4.90417e-41	-0.374087	0.383	0.693	7.62598e-37	SSR2	APOE Mono/Macro	Decreased
2.0993e-40	-0.396854	0.272	0.576	3.26441e-36	EIF4B	APOE Mono/Macro	Decreased
5.0932e-40	-0.404869	0.073	0.382	7.91993e-36	TCF7	APOE Mono/Macro	Decreased
1.0442e-39	-0.482131	0.096	0.407	1.62373e-35	PLAC8	APOE Mono/Macro	Decreased
2.39701e-39	-0.396145	0.619	0.828	3.72736e-35	SARAF	APOE Mono/Macro	Decreased
3.19408e-39	-0.339191	0.203	0.549	4.96679e-35	ACAP1	APOE Mono/Macro	Decreased
3.74264e-39	-0.457045	0.18	0.506	5.8198e-35	SELL	APOE Mono/Macro	Decreased
5.31469e-38	-0.356201	0.419	0.707	8.26434e-34	APRT	APOE Mono/Macro	Decreased
2.25556e-37	-0.399806	0.2	0.527	3.5074e-33	ISG20	APOE Mono/Macro	Decreased
2.46761e-37	-0.340674	0.356	0.679	3.83714e-33	PNISR	APOE Mono/Macro	Decreased
6.7248e-37	-0.374864	0.292	0.596	1.04571e-32	EVL	APOE Mono/Macro	Decreased
2.99011e-36	-0.445304	0.214	0.507	4.64962e-32	NOSIP	APOE Mono/Macro	Decreased
3.73569e-36	-0.329324	0.151	0.464	5.809e-32	CLEC2D	APOE Mono/Macro	Decreased
4.13798e-36	-0.267488	0.969	0.999	6.43457e-32	PTMA	APOE Mono/Macro	Decreased
5.15937e-36	-0.331668	0.283	0.591	8.02281e-32	VAMP2	APOE Mono/Macro	Decreased
1.09897e-35	-0.445568	0.096	0.392	1.70891e-31	CCR7	APOE Mono/Macro	Decreased
4.09764e-35	-0.335937	0.414	0.696	6.37183e-31	GPSM3	APOE Mono/Macro	Decreased
1.12958e-34	-0.423188	0.479	0.734	1.75649e-30	IFITM2	APOE Mono/Macro	Decreased
3.90014e-34	-0.334615	0.352	0.645	6.06472e-30	HIGD2A	APOE Mono/Macro	Decreased
3.50858e-33	-0.403593	0.541	0.741	5.45584e-29	KLF2	APOE Mono/Macro	Decreased
3.28215e-32	-0.332931	0.372	0.641	5.10374e-28	MZT2B	APOE Mono/Macro	Decreased
4.90501e-32	-0.453208	0.143	0.43	7.62728e-28	TRBC1	APOE Mono/Macro	Decreased
3.94692e-31	-0.312269	0.492	0.738	6.13747e-27	CIRBP	APOE Mono/Macro	Decreased
4.39284e-31	-0.314514	0.543	0.772	6.83087e-27	EDF1	APOE Mono/Macro	Decreased
1.74272e-30	-0.304307	0.296	0.577	2.70992e-26	UBXN1	APOE Mono/Macro	Decreased
1.97036e-30	-0.365098	0.29	0.56	3.0639e-26	GIMAP4	APOE Mono/Macro	Decreased
2.49672e-30	-0.278514	0.203	0.5	3.88239e-26	ICAM3	APOE Mono/Macro	Decreased
3.34604e-30	-0.319877	0.339	0.606	5.2031e-26	ERP29	APOE Mono/Macro	Decreased
5.02814e-30	-0.30483	0.114	0.377	7.81876e-26	STK17A	APOE Mono/Macro	Decreased
2.3287e-29	-0.326052	0.595	0.798	3.62113e-25	CCNI	APOE Mono/Macro	Decreased
2.70019e-28	-0.261377	0.332	0.616	4.19879e-24	N4BP2L2	APOE Mono/Macro	Decreased
7.7021e-28	-0.293158	0.174	0.433	1.19768e-23	RSL1D1	APOE Mono/Macro	Decreased
8.04465e-28	-0.295264	0.125	0.378	1.25094e-23	GIMAP1	APOE Mono/Macro	Decreased
9.52578e-28	-0.294647	0.245	0.509	1.48126e-23	EIF3D	APOE Mono/Macro	Decreased
1.03582e-27	-0.304263	0.076	0.323	1.6107e-23	GZMM	APOE Mono/Macro	Decreased
1.91149e-26	-0.271839	0.06	0.291	2.97237e-22	LBH	APOE Mono/Macro	Decreased
2.04984e-26	-0.257823	0.604	0.806	3.1875e-22	SUMO2	APOE Mono/Macro	Decreased
2.24772e-26	-0.266094	0.183	0.437	3.49521e-22	TSTD1	APOE Mono/Macro	Decreased
4.45231e-26	-0.31073	0.441	0.671	6.92334e-22	NBEAL1	APOE Mono/Macro	Decreased
6.2947e-26	-0.280538	0.163	0.405	9.78825e-22	FBL	APOE Mono/Macro	Decreased
1.08589e-25	-0.252885	0.076	0.312	1.68857e-21	RHOH	APOE Mono/Macro	Decreased
1.24874e-25	-0.314483	0.501	0.714	1.94178e-21	PSME1	APOE Mono/Macro	Decreased
2.16363e-25	-0.279975	0.247	0.49	3.36444e-21	NSA2	APOE Mono/Macro	Decreased
2.69019e-25	-0.254052	0.136	0.379	4.18325e-21	OCIAD2	APOE Mono/Macro	Decreased
2.96449e-25	-0.328794	0.29	0.543	4.60979e-21	PLP2	APOE Mono/Macro	Decreased
7.98673e-25	-0.265775	0.31	0.555	1.24194e-20	CUTA	APOE Mono/Macro	Decreased
2.86343e-24	-0.278467	0.336	0.58	4.45264e-20	GTF3A	APOE Mono/Macro	Decreased
2.24757e-23	-0.26086	0.122	0.356	3.49497e-19	CD247	APOE Mono/Macro	Decreased
3.93025e-23	-0.274925	0.399	0.619	6.11154e-19	ATP5O	APOE Mono/Macro	Decreased
4.20765e-23	-0.284255	0.363	0.584	6.5429e-19	SMDT1	APOE Mono/Macro	Decreased
2.44855e-22	-0.264195	0.276	0.503	3.8075e-18	LEPROTL1	APOE Mono/Macro	Decreased
3.68914e-22	-0.267745	0.245	0.469	5.73661e-18	GYPC	APOE Mono/Macro	Decreased
1.65786e-21	-0.257541	0.06	0.26	2.57798e-17	DDIT4	APOE Mono/Macro	Decreased
2.23479e-21	-0.251742	0.506	0.711	3.4751e-17	C19orf43	APOE Mono/Macro	Decreased
2.89679e-21	-0.25608	0.065	0.262	4.5045e-17	LEF1	APOE Mono/Macro	Decreased
7.54672e-20	-0.252512	0.249	0.465	1.17352e-15	PPP2R5C	APOE Mono/Macro	Decreased
1.18779e-19	-0.37806	0.04	0.215	1.84701e-15	CD8B	APOE Mono/Macro	Decreased
1.44547e-19	-1.08878	0.122	0.308	2.2477e-15	NKG7	APOE Mono/Macro	Decreased
2.79492e-18	-0.286762	0.031	0.196	4.3461e-14	CD8A	APOE Mono/Macro	Decreased
9.83115e-18	-0.277752	0.094	0.271	1.52874e-13	LYAR	APOE Mono/Macro	Decreased
4.48768e-16	-0.508327	0.105	0.267	6.97835e-12	GZMA	APOE Mono/Macro	Decreased
7.44997e-16	-0.3758	0.069	0.229	1.15847e-11	CTSW	APOE Mono/Macro	Decreased
4.10824e-15	-0.597902	0.096	0.252	6.38831e-11	KLRB1	APOE Mono/Macro	Decreased
2.35778e-14	-0.357319	0.031	0.164	3.66635e-10	PRF1	APOE Mono/Macro	Decreased
7.55244e-14	-0.3019	0.042	0.174	1.1744e-09	HOPX	APOE Mono/Macro	Decreased
2.30959e-13	-0.369931	0.158	0.316	3.59142e-09	CST7	APOE Mono/Macro	Decreased
4.19184e-11	-0.476328	0.024	0.128	6.5183e-07	GZMB	APOE Mono/Macro	Decreased
5.13782e-11	-0.401633	0.047	0.158	7.9893e-07	GZMK	APOE Mono/Macro	Decreased
1.54898e-09	-0.26389	0.024	0.115	2.40867e-05	KLRD1	APOE Mono/Macro	Decreased
1.58023e-07	-0.294245	0.098	0.19	0.00245725	CMC1	APOE Mono/Macro	Decreased
6.18134e-07	-0.339135	0.045	0.122	0.00961198	S100A12	APOE Mono/Macro	Decreased
1.27806e-06	-0.477756	0.261	0.345	0.0198738	CCL5	APOE Mono/Macro	Decreased
0.000164323	-1.28018	0.129	0.188	1	GNLY	APOE Mono/Macro	Decreased
0	2.5682	0.801	0.17	0	IGKC	B	Increased
0	2.1746	0.386	0.044	0	IGLC2	B	Increased
0	2.01189	0.337	0.029	0	IGLC3	B	Increased
0	1.94051	0.947	0.029	0	CD79A	B	Increased
0	1.84026	1	0.693	0	CD74	B	Increased
0	1.67199	0.999	0.415	0	HLA-DRA	B	Increased
0	1.60678	0.929	0.014	0	MS4A1	B	Increased
0	1.4138	0.889	0.077	0	CD79B	B	Increased
0	1.26715	0.999	0.468	0	HLA-DPB1	B	Increased
0	1.24093	0.978	0.738	0	CD37	B	Increased
0	1.22235	0.927	0.165	0	HLA-DQA1	B	Increased
0	1.18877	0.99	0.389	0	HLA-DPA1	B	Increased
0	1.17176	0.949	0.279	0	HLA-DRB1	B	Increased
0	1.16007	0.588	0.042	0	IGHM	B	Increased
0	1.13768	0.421	0.006	0	TCL1A	B	Increased
0	1.06045	0.902	0.219	0	HLA-DQB1	B	Increased
0	1.01897	0.504	0.002	0	IGHD	B	Increased
0	0.947569	0.927	0.244	0	HLA-DRB5	B	Increased
0	0.923503	0.688	0.009	0	BANK1	B	Increased
0	0.8913	0.455	0.039	0	JCHAIN	B	Increased
0	0.874915	0.744	0.113	0	HLA-DQA2	B	Increased
0	0.82887	0.579	0.002	0	VPREB3	B	Increased
0	0.792452	0.648	0.004	0	LINC00926	B	Increased
0	0.726773	0.664	0.106	0	MEF2C	B	Increased
0	0.705687	0.746	0.141	0	HLA-DMB	B	Increased
0	0.695815	0.324	0.002	0	RP5-887A10.1	B	Increased
0	0.685824	0.184	0.002	0	AL928768.3	B	Increased
0	0.64943	0.688	0.112	0	MARCH1	B	Increased
0	0.626328	0.544	0.041	0	HVCN1	B	Increased
0	0.607393	0.536	0.011	0	TNFRSF13C	B	Increased
0	0.554376	0.495	0.016	0	RALGPS2	B	Increased
0	0.553659	0.431	0.003	0	CD24	B	Increased
0	0.546424	0.477	0.002	0	CD22	B	Increased
0	0.54306	0.455	0.009	0	SPIB	B	Increased
0	0.521844	0.453	0.006	0	BLK	B	Increased
0	0.488919	0.446	0.017	0	ADAM28	B	Increased
0	0.486673	0.489	0.034	0	SWAP70	B	Increased
0	0.476941	0.493	0.067	0	IRF8	B	Increased
0	0.470873	0.318	0.005	0	IGHG1	B	Increased
0	0.468739	0.363	0.001	0	FCER2	B	Increased
0	0.448909	0.418	0.035	0	TCF4	B	Increased
0	0.439175	0.438	0.033	0	PDLIM1	B	Increased
0	0.428224	0.406	0.022	0	GNG7	B	Increased
0	0.417528	0.388	0.009	0	HLA-DOB	B	Increased
0	0.415196	0.389	0.023	0	ARHGAP24	B	Increased
0	0.401657	0.389	0.026	0	CD40	B	Increased
0	0.388253	0.297	0.006	0	KIAA0125	B	Increased
0	0.370243	0.244	0.004	0	AC079767.4	B	Increased
0	0.368874	0.319	0.001	0	FCRLA	B	Increased
0	0.368521	0.33	0.016	0	P2RX5	B	Increased
0	0.368197	0.345	0.013	0	BCL11A	B	Increased
0	0.358562	0.334	0.011	0	TSPAN13	B	Increased
0	0.355635	0.316	0.001	0	RP11-693J15.5	B	Increased
0	0.344454	0.3	0.023	0	EAF2	B	Increased
0	0.336008	0.355	0.034	0	HHEX	B	Increased
0	0.331702	0.275	0.015	0	CD72	B	Increased
0	0.31347	0.297	0.004	0	FAM129C	B	Increased
0	0.30854	0.242	0.002	0	TNFRSF13B	B	Increased
0	0.306296	0.303	0.009	0	PKIG	B	Increased
0	0.302975	0.3	0.008	0	BLNK	B	Increased
0	0.276062	0.259	0.005	0	TLR10	B	Increased
0	0.272467	0.254	0.002	0	POU2AF1	B	Increased
0	0.259879	0.235	0.011	0	RP11-231C14.7	B	Increased
0	0.258542	0.256	0.002	0	CD19	B	Increased
0	0.258304	0.244	0.003	0	PNOC	B	Increased
0	0.252964	0.238	0	0	PAX5	B	Increased
1.10354e-305	0.728606	0.796	0.211	1.716e-301	HLA-DMA	B	Increased
1.1149e-299	0.348133	0.348	0.035	1.73367e-295	GAPT	B	Increased
9.27215e-266	0.444952	0.47	0.076	1.44182e-261	CXXC5	B	Increased
2.77792e-262	0.254019	0.224	0.015	4.31967e-258	BCL7A	B	Increased
6.03831e-254	0.488723	0.535	0.106	9.38957e-250	STX7	B	Increased
1.47329e-248	0.756092	0.308	0.035	2.29096e-244	IGHA1	B	Increased
4.5671e-247	0.299745	0.328	0.039	7.10185e-243	BTK	B	Increased
1.33731e-245	0.394852	0.478	0.086	2.07952e-241	PLEKHF2	B	Increased
1.12313e-241	0.435514	0.456	0.08	1.74647e-237	CYB561A3	B	Increased
2.69223e-230	0.395025	0.444	0.077	4.18642e-226	LY86	B	Increased
9.10342e-228	0.324239	0.334	0.044	1.41558e-223	QRSL1	B	Increased
1.32426e-227	0.273452	0.22	0.018	2.05922e-223	AIM2	B	Increased
2.22938e-213	0.524825	0.6	0.161	3.46669e-209	SNX2	B	Increased
3.48559e-212	0.30183	0.325	0.045	5.4201e-208	STRBP	B	Increased
3.51026e-186	0.375895	0.337	0.056	5.45846e-182	PLPP5	B	Increased
1.50297e-176	0.271019	0.257	0.033	2.33712e-172	CLECL1	B	Increased
4.61238e-167	0.290334	0.336	0.06	7.17225e-163	TPD52	B	Increased
9.60704e-157	0.428032	0.53	0.148	1.49389e-152	FAM26F	B	Increased
6.49414e-155	0.35452	0.368	0.078	1.00984e-150	IFT57	B	Increased
1.01922e-145	0.488074	1	0.996	1.58488e-141	RPS11	B	Increased
2.56398e-133	0.437045	0.544	0.18	3.98699e-129	POU2F2	B	Increased
2.1585e-130	0.288464	0.318	0.066	3.35647e-126	TMEM156	B	Increased
3.61125e-128	0.596491	0.713	0.321	5.61549e-124	BIRC3	B	Increased
1.60913e-125	0.282219	0.337	0.076	2.5022e-121	SEL1L3	B	Increased
1.57829e-124	0.253582	0.282	0.055	2.45423e-120	CCDC50	B	Increased
1.08621e-116	0.385046	0.999	0.997	1.68906e-112	RPL8	B	Increased
2.55245e-116	0.361258	1	0.999	3.96906e-112	RPS23	B	Increased
7.10579e-116	0.32872	0.429	0.127	1.10495e-111	ORAI2	B	Increased
4.44997e-112	0.481948	0.981	0.946	6.91971e-108	CD52	B	Increased
9.89949e-109	0.261403	0.337	0.084	1.53937e-104	LAT2	B	Increased
6.62754e-108	0.353016	0.432	0.136	1.03058e-103	UBE2J1	B	Increased
3.79924e-107	0.306561	0.382	0.108	5.90781e-103	TMEM154	B	Increased
4.64509e-106	0.389722	0.51	0.19	7.22311e-102	SYPL1	B	Increased
1.68032e-103	0.311787	0.336	0.089	2.61289e-99	SMIM14	B	Increased
1.87629e-102	0.355475	1	0.999	2.91764e-98	RPL18A	B	Increased
2.25769e-99	0.548259	0.958	0.77	3.5107e-95	LTB	B	Increased
8.81881e-96	0.268331	0.275	0.064	1.37133e-91	BASP1	B	Increased
1.37897e-95	0.645812	0.89	0.653	2.1443e-91	CXCR4	B	Increased
9.56921e-94	0.412731	0.609	0.272	1.48801e-89	NCF1	B	Increased
1.60567e-93	0.312079	0.415	0.136	2.49682e-89	RP11-796E2.4	B	Increased
2.58381e-92	0.254522	0.247	0.054	4.01783e-88	ID3	B	Increased
4.94816e-87	0.354656	0.997	0.992	7.69438e-83	RPS5	B	Increased
4.95497e-87	0.399448	0.588	0.271	7.70497e-83	PTPN6	B	Increased
4.29846e-86	0.314566	0.367	0.118	6.68411e-82	SMARCB1	B	Increased
7.64138e-86	0.370004	0.533	0.227	1.18823e-81	FCMR	B	Increased
1.04715e-77	0.301354	0.407	0.151	1.62832e-73	MBD4	B	Increased
2.69062e-76	0.306069	0.406	0.15	4.18391e-72	DRAM2	B	Increased
1.09158e-74	0.300044	1	0.998	1.69741e-70	RPS8	B	Increased
2.61258e-74	0.362629	0.777	0.505	4.06256e-70	SNX3	B	Increased
1.21422e-73	0.323203	0.434	0.173	1.88811e-69	REL	B	Increased
1.6768e-73	0.30239	0.461	0.187	2.60742e-69	PPM1K	B	Increased
2.12259e-71	0.270549	1	0.999	3.30063e-67	RPL13A	B	Increased
2.13024e-69	0.287414	1	0.999	3.31253e-65	RPS27	B	Increased
7.08738e-69	0.257131	1	0.998	1.10209e-64	FAU	B	Increased
6.2271e-68	0.430579	0.738	0.49	9.68314e-64	EVI2B	B	Increased
2.43328e-67	0.436221	0.985	0.903	3.78374e-63	BTG1	B	Increased
2.42775e-66	0.432542	0.92	0.821	3.77515e-62	LAPTM5	B	Increased
2.59732e-63	0.311439	0.53	0.257	4.03884e-59	SNHG7	B	Increased
3.36139e-63	0.272913	1	0.996	5.22697e-59	RPL15	B	Increased
2.12598e-61	0.340413	0.53	0.27	3.30591e-57	PRKCB	B	Increased
2.39396e-58	0.40951	0.649	0.387	3.7226e-54	PLAC8	B	Increased
8.01318e-58	0.264648	1	0.995	1.24605e-53	MT-ND3	B	Increased
1.24641e-57	0.412731	0.949	0.839	1.93817e-53	TXNIP	B	Increased
2.50704e-56	0.250738	1	0.996	3.89844e-52	RPL18	B	Increased
6.88974e-56	0.436343	0.416	0.184	1.07135e-51	MARCKSL1	B	Increased
1.02319e-55	0.320943	0.984	0.894	1.59106e-51	EEF2	B	Increased
4.02161e-55	0.367156	0.722	0.486	6.2536e-51	SEC62	B	Increased
1.42773e-48	0.250092	0.999	0.988	2.22012e-44	RPS10	B	Increased
6.28792e-45	0.299638	0.562	0.334	9.77772e-41	CHCHD10	B	Increased
3.96111e-42	0.259578	0.461	0.247	6.15953e-38	PARP1	B	Increased
1.8147e-41	0.295676	0.89	0.784	2.82186e-37	ARPC3	B	Increased
2.77355e-40	0.285638	0.847	0.662	4.31287e-36	PNISR	B	Increased
1.65766e-39	0.251526	0.987	0.881	2.57767e-35	GLTSCR2	B	Increased
1.34376e-34	0.270073	0.853	0.706	2.08955e-30	LIMD2	B	Increased
1.09996e-217	-1.01596	0.196	0.814	1.71043e-213	HCST	B	Decreased
1.96911e-210	-1.61698	0.556	0.91	3.06197e-206	S100A4	B	Decreased
1.14949e-199	-1.55167	0.165	0.753	1.78746e-195	IL32	B	Decreased
2.39159e-188	-1.26811	0.7	0.961	3.71892e-184	S100A6	B	Decreased
6.12658e-177	-0.807591	0.076	0.675	9.52683e-173	FYB	B	Decreased
2.96156e-175	-1.18374	0.059	0.658	4.60523e-171	ANXA1	B	Decreased
5.57293e-170	-0.919558	0.095	0.675	8.66591e-166	GIMAP7	B	Decreased
6.62793e-170	-1.03379	0.111	0.675	1.03064e-165	CD3D	B	Decreased
5.32768e-168	-0.52989	1	0.999	8.28454e-164	TMSB4X	B	Decreased
2.80637e-165	-1.08857	0.196	0.726	4.36391e-161	SRGN	B	Decreased
6.02931e-164	-1.23887	0.294	0.771	9.37558e-160	S100A11	B	Decreased
1.66422e-159	-0.914062	0.04	0.612	2.58786e-155	CD2	B	Decreased
2.79752e-159	-1.21218	0.226	0.718	4.35015e-155	TRAC	B	Decreased
1.16265e-152	-0.836248	0.062	0.613	1.80793e-148	CD3E	B	Decreased
1.15959e-134	-0.670546	0.058	0.575	1.80315e-130	GIMAP4	B	Decreased
1.08346e-132	-0.969929	0.406	0.822	1.68478e-128	S100A10	B	Decreased
1.02988e-124	-0.916174	0.727	0.934	1.60147e-120	VIM	B	Decreased
2.78432e-115	-0.92574	0.107	0.568	4.32961e-111	IL7R	B	Decreased
2.99854e-111	-0.644542	0.049	0.51	4.66274e-107	CD3G	B	Decreased
2.88825e-102	-0.779217	0.077	0.508	4.49123e-98	CD7	B	Decreased
4.76067e-94	-0.476021	0.059	0.475	7.40284e-90	AAK1	B	Decreased
5.05861e-90	-0.606476	0.828	0.95	7.86613e-86	SH3BGRL3	B	Decreased
9.30664e-89	-0.533687	0.113	0.508	1.44718e-84	LCK	B	Decreased
8.06428e-87	-0.510623	0.12	0.513	1.254e-82	LEPROTL1	B	Decreased
1.09848e-86	-0.65103	0.795	0.941	1.70814e-82	GAPDH	B	Decreased
1.83894e-83	-0.483783	0.168	0.551	2.85954e-79	RGS10	B	Decreased
4.45917e-79	-0.844766	0.07	0.438	6.93401e-75	TRBC1	B	Decreased
2.98446e-78	-0.426331	0.03	0.395	4.64084e-74	LAT	B	Decreased
1.41036e-77	-0.441236	0.042	0.405	2.1931e-73	SAMHD1	B	Decreased
2.45318e-77	-0.518781	0.221	0.572	3.81469e-73	RARRES3	B	Decreased
3.7363e-75	-0.417236	0.033	0.386	5.80995e-71	GIMAP1	B	Decreased
2.27576e-73	-0.515568	0.394	0.701	3.53881e-69	CD44	B	Decreased
4.24957e-70	-0.584195	0.095	0.442	6.60809e-66	MT2A	B	Decreased
1.78017e-68	-0.746253	0.385	0.675	2.76816e-64	NEAT1	B	Decreased
4.27684e-68	-0.484753	0.609	0.825	6.65048e-64	CALM1	B	Decreased
2.1913e-67	-0.613456	0.042	0.374	3.40747e-63	TIMP1	B	Decreased
2.63449e-67	-0.553714	0.056	0.391	4.09664e-63	ID2	B	Decreased
1.44877e-66	-0.458341	0.045	0.373	2.25283e-62	RGCC	B	Decreased
2.13421e-65	-0.415496	0.964	0.985	3.3187e-61	PFN1	B	Decreased
4.49992e-65	-0.387136	0.045	0.37	6.99737e-61	SLFN5	B	Decreased
5.01541e-65	-0.656813	0.504	0.706	7.79896e-61	LDHB	B	Decreased
2.34536e-64	-0.482111	0.872	0.939	3.64704e-60	MYL6	B	Decreased
4.05812e-64	-0.408511	0.016	0.33	6.31038e-60	GZMM	B	Decreased
4.0549e-63	-0.474433	0.629	0.837	6.30538e-59	EMP3	B	Decreased
6.50681e-63	-1.03467	0.272	0.571	1.01181e-58	LGALS1	B	Decreased
1.42294e-62	-0.520856	0.281	0.585	2.21266e-58	TSPO	B	Decreased
2.15988e-61	-0.443203	0.582	0.804	3.35861e-57	ITM2B	B	Decreased
1.74766e-60	-0.376845	1	0.999	2.71761e-56	B2M	B	Decreased
9.34603e-59	-0.387505	0.101	0.413	1.45331e-54	ARL4C	B	Decreased
2.29432e-58	-0.824644	0.07	0.368	3.56766e-54	AIF1	B	Decreased
1.02234e-57	-0.946555	0.051	0.343	1.58974e-53	FCER1G	B	Decreased
2.08799e-55	-0.594758	0.033	0.324	3.24683e-51	CST7	B	Decreased
6.88502e-53	-0.353318	0.382	0.65	1.07062e-48	NDUFS5	B	Decreased
3.59079e-52	-0.383361	0.098	0.385	5.58368e-48	TCF7	B	Decreased
4.94114e-52	-0.385983	0.076	0.362	7.68347e-48	CD247	B	Decreased
2.19425e-51	-0.366359	0.143	0.433	3.41205e-47	CKLF	B	Decreased
2.60387e-51	-0.322374	0.037	0.311	4.04902e-47	GBP2	B	Decreased
3.14326e-51	-0.348944	0.244	0.528	4.88777e-47	ABRACL	B	Decreased
5.37699e-51	-0.37906	0.63	0.8	8.36121e-47	GMFG	B	Decreased
1.15105e-50	-0.455241	0.697	0.828	1.78988e-46	SARAF	B	Decreased
1.3308e-50	-0.46766	0.532	0.736	2.06939e-46	IFITM2	B	Decreased
3.4399e-50	-0.32875	0.036	0.304	5.34905e-46	RORA	B	Decreased
5.40571e-50	-0.308006	0.04	0.309	8.40587e-46	DOK2	B	Decreased
1.06799e-49	-0.331096	0.073	0.348	1.66072e-45	PIM1	B	Decreased
1.08702e-49	-1.33947	0.092	0.353	1.69032e-45	CCL5	B	Decreased
3.16286e-49	-1.21222	0.1	0.363	4.91825e-45	TYROBP	B	Decreased
1.26296e-47	-0.616795	0.398	0.603	1.96391e-43	TRBC2	B	Decreased
1.36146e-47	-0.371912	0.071	0.337	2.11707e-43	SYNE2	B	Decreased
4.18917e-47	-0.276941	0.021	0.271	6.51415e-43	SPN	B	Decreased
4.97973e-47	-0.425972	0.285	0.552	7.74347e-43	ITGB2	B	Decreased
9.30728e-47	-1.27404	0.059	0.314	1.44728e-42	NKG7	B	Decreased
9.39685e-46	-0.545074	0.091	0.348	1.46121e-41	CTSD	B	Decreased
9.69559e-46	-0.276278	0.033	0.285	1.50766e-41	BCL11B	B	Decreased
2.81372e-45	-0.417567	0.306	0.563	4.37534e-41	LDHA	B	Decreased
1.53567e-44	-0.44352	0.264	0.509	2.38796e-40	NOSIP	B	Decreased
1.62223e-44	-0.3419	0.107	0.366	2.52256e-40	SPOCK2	B	Decreased
3.93736e-44	-0.71107	0.033	0.273	6.12259e-40	GZMA	B	Decreased
1.92844e-43	-0.33589	0.416	0.658	2.99873e-39	GUK1	B	Decreased
2.30695e-42	-0.464227	0.052	0.291	3.58731e-38	LGALS3	B	Decreased
8.21815e-42	-0.34065	0.981	0.992	1.27792e-37	ATP5E	B	Decreased
8.83298e-42	-0.299952	0.033	0.266	1.37353e-37	LEF1	B	Decreased
5.52584e-41	-0.284109	0.018	0.242	8.59267e-37	MAL	B	Decreased
9.20407e-41	-0.48155	0.013	0.233	1.43123e-36	CTSW	B	Decreased
1.45847e-40	-0.365521	0.334	0.575	2.26792e-36	CD99	B	Decreased
5.55319e-40	-0.282919	0.088	0.327	8.63522e-36	FYN	B	Decreased
5.66451e-40	-0.347835	0.535	0.724	8.80831e-36	TCEB2	B	Decreased
5.88451e-40	-0.417537	0.199	0.443	9.15041e-36	CD63	B	Decreased
1.07099e-39	-0.267579	0.024	0.244	1.66538e-35	JAML	B	Decreased
1.09031e-39	-0.3047	0.645	0.803	1.69543e-35	UQCR11	B	Decreased
2.27443e-39	-1.22809	0.104	0.33	3.53674e-35	CST3	B	Decreased
4.53301e-39	-0.275977	0.028	0.248	7.04883e-35	MT1X	B	Decreased
1.27762e-37	-0.360107	0.697	0.825	1.98671e-33	FXYD5	B	Decreased
1.3029e-37	-0.474084	0.021	0.232	2.026e-33	LMNA	B	Decreased
3.50346e-37	-0.318715	0.461	0.658	5.44787e-33	COX8A	B	Decreased
9.89133e-37	-0.340414	0.579	0.744	1.5381e-32	ALDOA	B	Decreased
1.06369e-36	-0.29715	0.939	0.966	1.65404e-32	CFL1	B	Decreased
2.26147e-36	-0.842254	0.048	0.256	3.51658e-32	KLRB1	B	Decreased
7.67564e-36	-0.440178	0.421	0.613	1.19356e-31	CSTB	B	Decreased
1.68495e-35	-0.254781	0.095	0.32	2.6201e-31	SORL1	B	Decreased
5.46635e-35	-0.419149	0.021	0.219	8.50018e-31	CD8B	B	Decreased
1.93028e-34	-0.366016	0.47	0.663	3.00159e-30	ENO1	B	Decreased
1.11946e-33	-0.285253	0.391	0.603	1.74075e-29	NDUFB2	B	Decreased
1.2265e-33	-0.306192	0.391	0.586	1.90721e-29	SEC61G	B	Decreased
1.32893e-33	-0.338529	0.012	0.199	2.06649e-29	CD8A	B	Decreased
2.51614e-33	-0.256581	0.125	0.344	3.91259e-29	DSTN	B	Decreased
2.54598e-33	-0.250253	0.016	0.205	3.959e-29	AQP3	B	Decreased
4.15829e-33	-0.323182	0.07	0.275	6.46614e-29	LYAR	B	Decreased
8.91479e-33	-0.442875	0.993	0.992	1.38625e-28	ACTB	B	Decreased
1.60739e-32	-0.301557	0.275	0.494	2.4995e-28	MCL1	B	Decreased
1.5862e-31	-0.631311	0.083	0.279	2.46654e-27	CTSB	B	Decreased
1.73076e-31	-0.321591	0.44	0.625	2.69134e-27	VAMP8	B	Decreased
2.04017e-31	-0.26361	0.11	0.318	3.17246e-27	XBP1	B	Decreased
2.55425e-31	-0.275079	0.251	0.465	3.97186e-27	CALM3	B	Decreased
8.88593e-31	-0.297717	0.132	0.34	1.38176e-26	VAMP5	B	Decreased
2.36944e-30	-0.253858	0.037	0.221	3.68447e-26	LINC00152	B	Decreased
2.85505e-30	-0.296923	0.403	0.593	4.4396e-26	GSTK1	B	Decreased
1.61597e-29	-0.25511	0.134	0.338	2.51284e-25	C10orf54	B	Decreased
2.73131e-29	-0.337235	0.018	0.188	4.24718e-25	CEBPD	B	Decreased
4.80152e-29	-0.282795	0.267	0.467	7.46637e-25	PPP2R5C	B	Decreased
2.69548e-28	-0.630707	0.07	0.25	4.19148e-24	FOS	B	Decreased
3.86265e-28	-0.274935	0.413	0.599	6.00642e-24	POLR2L	B	Decreased
4.95995e-28	-0.370977	0.034	0.208	7.71273e-24	IFITM3	B	Decreased
7.70497e-28	-0.281602	0.664	0.794	1.19812e-23	PTPRC	B	Decreased
1.27158e-27	-0.476104	0.006	0.161	1.9773e-23	GZMK	B	Decreased
1.55271e-27	-0.376137	0.96	0.984	2.41446e-23	HLA-A	B	Decreased
2.31025e-27	-0.391592	0.01	0.167	3.59243e-23	PRF1	B	Decreased
5.94536e-27	-0.261336	0.339	0.531	9.24504e-23	TMEM123	B	Decreased
6.92312e-27	-0.25179	0.361	0.549	1.07654e-22	UQCRQ	B	Decreased
1.97195e-26	-0.310283	0.013	0.167	3.06638e-22	MS4A6A	B	Decreased
2.08842e-26	-0.265424	0.218	0.413	3.2475e-22	MYO1F	B	Decreased
2.63655e-26	-0.702931	0.27	0.436	4.09983e-22	PSAP	B	Decreased
3.42616e-26	-0.335276	0.108	0.291	5.32769e-22	IFI6	B	Decreased
3.56132e-26	-0.376851	0.41	0.581	5.53785e-22	KLF6	B	Decreased
5.1315e-26	-0.419274	0.018	0.171	7.97948e-22	CD14	B	Decreased
6.42226e-26	-0.611088	0.025	0.18	9.98662e-22	VCAN	B	Decreased
2.70466e-25	-0.256666	0.205	0.392	4.20574e-21	FLNA	B	Decreased
4.39134e-24	-0.412385	0.024	0.169	6.82853e-20	FCGR3A	B	Decreased
6.10491e-24	-0.266774	0.351	0.528	9.49313e-20	PGK1	B	Decreased
7.37228e-24	-0.612987	0.156	0.319	1.14639e-19	LST1	B	Decreased
1.00339e-23	-1.18618	0.016	0.158	1.56027e-19	SPP1	B	Decreased
1.16207e-23	-0.413646	0.064	0.221	1.80701e-19	GLUL	B	Decreased
1.48773e-23	-0.282342	0.248	0.43	2.31342e-19	AHNAK	B	Decreased
1.9492e-23	-0.25892	0.611	0.734	3.03101e-19	MYL12B	B	Decreased
8.61209e-23	-0.406499	0.22	0.391	1.33918e-18	ISG15	B	Decreased
2.0345e-22	-0.357898	0.022	0.16	3.16364e-18	CSTA	B	Decreased
3.10513e-22	-0.266345	0.024	0.16	4.82847e-18	SERPINA1	B	Decreased
5.52276e-22	-0.463271	0.027	0.163	8.58789e-18	RP11-1143G9.4	B	Decreased
2.40907e-21	-0.31333	0.29	0.457	3.74611e-17	ANXA2	B	Decreased
3.75364e-21	-0.294496	0.042	0.18	5.8369e-17	FGL2	B	Decreased
1.87887e-20	-0.504144	0.205	0.356	2.92164e-16	TYMP	B	Decreased
3.34669e-20	-0.260637	0.973	0.983	5.20411e-16	SERF2	B	Decreased
3.62086e-20	-0.486496	0.034	0.163	5.63044e-16	FCN1	B	Decreased
6.67322e-20	-0.26419	0.397	0.546	1.03769e-15	TPI1	B	Decreased
9.19531e-20	-0.259115	0.114	0.262	1.42987e-15	BRI3	B	Decreased
1.272e-19	-0.302845	0.416	0.568	1.97796e-15	LY6E	B	Decreased
1.06512e-18	-0.276739	0.043	0.169	1.65626e-14	CFD	B	Decreased
1.18427e-18	-0.282371	0.111	0.255	1.84154e-14	STXBP2	B	Decreased
6.28008e-18	-1.54314	0.177	0.305	9.76552e-14	LYZ	B	Decreased
1.28903e-17	-1.0158	0.253	0.135	2.00444e-13	HBB	B	Decreased
9.09846e-17	-0.545617	0.019	0.124	1.41481e-12	FN1	B	Decreased
2.10819e-16	-0.285951	0.015	0.116	3.27824e-12	KLRD1	B	Decreased
3.13192e-16	-2.15621	0.254	0.366	4.87013e-12	S100A9	B	Decreased
4.52362e-16	-1.75338	0.208	0.326	7.03423e-12	S100A8	B	Decreased
4.85841e-16	-0.512484	0.025	0.129	7.55483e-12	GZMB	B	Decreased
6.49733e-16	-0.254089	0.007	0.102	1.01034e-11	CTSL	B	Decreased
1.20857e-15	-0.270403	0.477	0.574	1.87933e-11	ETS1	B	Decreased
1.37683e-14	-0.340731	0.079	0.192	2.14098e-10	CMC1	B	Decreased
1.95313e-13	-0.743729	0.177	0.091	3.03712e-09	HBA2	B	Decreased
2.78395e-13	-0.380966	0.053	0.153	4.32904e-09	CCL4	B	Decreased
4.24007e-13	-0.255992	0.254	0.372	6.59332e-09	TUBA1A	B	Decreased
3.38448e-12	-0.544285	0.037	0.123	5.26286e-08	S100A12	B	Decreased
4.71477e-12	-0.322719	0.609	0.666	7.33147e-08	COTL1	B	Decreased
1.7055e-11	-1.35131	0.095	0.19	2.65205e-07	GNLY	B	Decreased
1.73305e-06	-0.997803	0.996	0.989	0.0269489	FTL	B	Decreased
1.10183e-05	-0.376417	0.459	0.491	0.171334	SAT1	B	Decreased
0	1.88947	0.983	0.183	0	HLA-DQA1	cDC	Increased
0	1.41679	0.91	0.126	0	HLA-DQA2	cDC	Increased
0	1.37654	0.782	0.1	0	LGALS2	cDC	Increased
0	0.917648	0.509	0.007	0	FCER1A	cDC	Increased
0	0.903999	0.606	0.02	0	CLEC10A	cDC	Increased
0	0.766376	0.453	0.012	0	CD1C	cDC	Increased
0	0.697638	0.564	0.028	0	SERPINF1	cDC	Increased
0	0.663732	0.495	0.01	0	PKIB	cDC	Increased
0	0.502083	0.273	0.009	0	VMO1	cDC	Increased
0	0.447096	0.232	0.005	0	CLEC9A	cDC	Increased
0	0.433112	0.263	0.003	0	CD1E	cDC	Increased
0	0.422947	0.353	0.01	0	AXL	cDC	Increased
0	0.393085	0.322	0.012	0	CCND1	cDC	Increased
0	0.385876	0.287	0.01	0	ENHO	cDC	Increased
0	0.380907	0.318	0.013	0	BATF3	cDC	Increased
0	0.3659	0.419	0.022	0	GAS6	cDC	Increased
0	0.331173	0.197	0.003	0	XCR1	cDC	Increased
3.76753e-300	0.288502	0.176	0.003	5.85851e-296	TACSTD2	cDC	Increased
7.05158e-279	1.73361	0.983	0.234	1.09652e-274	HLA-DQB1	cDC	Increased
7.09342e-267	0.350247	0.311	0.016	1.10303e-262	WDFY4	cDC	Increased
8.61267e-261	1.70559	0.986	0.26	1.33927e-256	HLA-DRB5	cDC	Increased
4.83259e-259	0.395596	0.394	0.027	7.51468e-255	CSF2RA	cDC	Increased
1.81299e-255	0.396303	0.426	0.032	2.81921e-251	HLA-DOA	cDC	Increased
1.21495e-248	0.809098	0.875	0.155	1.88924e-244	SPI1	cDC	Increased
5.14285e-247	0.820734	0.381	0.027	7.99714e-243	C1orf54	cDC	Increased
7.65523e-244	1.20367	0.948	0.223	1.19039e-239	HLA-DMA	cDC	Increased
5.89693e-239	0.295675	0.329	0.02	9.16973e-235	HDAC9	cDC	Increased
1.02855e-238	2.35014	1	0.308	1.59939e-234	CST3	cDC	Increased
2.70012e-230	1.92471	0.99	0.294	4.19869e-226	HLA-DRB1	cDC	Increased
2.3578e-227	0.960377	0.633	0.083	3.66638e-223	C15orf48	cDC	Increased
6.16529e-221	0.682682	0.595	0.076	9.58702e-217	CPVL	cDC	Increased
7.77118e-221	2.22842	1	0.404	1.20842e-216	HLA-DPA1	cDC	Increased
1.022e-214	0.503106	0.505	0.056	1.58921e-210	CXCL16	cDC	Increased
3.03293e-209	0.261286	0.301	0.019	4.7162e-205	TSPAN33	cDC	Increased
2.79025e-208	2.64727	0.997	0.481	4.33884e-204	HLA-DPB1	cDC	Increased
8.33858e-208	0.53713	0.526	0.063	1.29665e-203	GSN	cDC	Increased
3.5765e-203	2.16683	1	0.43	5.56146e-199	HLA-DRA	cDC	Increased
1.55453e-202	0.863653	0.789	0.155	2.41729e-198	HLA-DMB	cDC	Increased
3.52933e-200	0.51061	0.526	0.064	5.48811e-196	BASP1	cDC	Increased
4.82838e-200	0.294915	0.242	0.013	7.50814e-196	PPP1R14A	cDC	Increased
4.18866e-190	0.298166	0.353	0.03	6.51336e-186	CIITA	cDC	Increased
6.07619e-189	0.38019	0.45	0.049	9.44848e-185	ITGAX	cDC	Increased
1.90361e-183	0.562088	0.429	0.047	2.96011e-179	FCGR2B	cDC	Increased
8.10517e-183	0.559654	0.533	0.073	1.26035e-178	RAB32	cDC	Increased
2.12145e-182	0.337219	0.221	0.012	3.29886e-178	MRC1	cDC	Increased
1.46779e-181	0.469913	0.529	0.072	2.28241e-177	KCNK6	cDC	Increased
2.4966e-181	0.578195	0.592	0.091	3.88222e-177	PTMS	cDC	Increased
1.06689e-175	2.05399	1	0.701	1.65901e-171	CD74	cDC	Increased
8.57004e-172	0.40356	0.377	0.038	1.33264e-167	SHTN1	cDC	Increased
7.10885e-169	0.658208	0.63	0.111	1.10543e-164	RNASE6	cDC	Increased
6.28806e-167	0.951866	0.727	0.15	9.77794e-163	MS4A6A	cDC	Increased
1.05288e-159	0.413092	0.433	0.053	1.63724e-155	IFI30	cDC	Increased
3.17011e-155	0.375192	0.457	0.061	4.92952e-151	ENTPD1	cDC	Increased
2.42294e-147	0.457269	0.512	0.08	3.76767e-143	ALDH2	cDC	Increased
5.64396e-147	0.270983	0.294	0.027	8.77635e-143	IL18	cDC	Increased
1.20689e-145	0.342967	0.415	0.053	1.87672e-141	ZNF385A	cDC	Increased
4.24367e-143	1.16614	0.941	0.288	6.5989e-139	LYZ	cDC	Increased
1.22479e-139	0.638369	0.73	0.164	1.90454e-135	FGL2	cDC	Increased
2.05122e-138	1.1635	0.363	0.045	3.18965e-134	S100B	cDC	Increased
2.57575e-138	0.546095	0.588	0.112	4.00528e-134	RAB31	cDC	Increased
3.63855e-138	0.329043	0.336	0.037	5.65795e-134	FGD2	cDC	Increased
1.07158e-136	0.475719	0.543	0.097	1.66631e-132	CCDC88A	cDC	Increased
3.6647e-135	0.324804	0.343	0.04	5.69861e-131	ALCAM	cDC	Increased
1.58017e-132	0.333717	0.401	0.054	2.45717e-128	SLC8A1	cDC	Increased
5.45422e-132	0.326258	0.405	0.056	8.48132e-128	PAK1	cDC	Increased
2.11773e-129	0.506652	0.619	0.128	3.29307e-125	MARCH1	cDC	Increased
1.09049e-128	0.432847	0.54	0.1	1.69572e-124	SMCO4	cDC	Increased
3.84301e-121	0.281632	0.349	0.045	5.97588e-117	CD86	cDC	Increased
7.90448e-120	0.533894	0.609	0.133	1.22915e-115	CLEC7A	cDC	Increased
2.57971e-116	0.44527	0.457	0.078	4.01145e-112	KLF4	cDC	Increased
5.57659e-116	0.50444	0.637	0.155	8.67159e-112	SPINT2	cDC	Increased
2.46726e-115	1.15726	0.941	0.504	3.83659e-111	TUBA1B	cDC	Increased
1.45204e-113	0.385679	0.408	0.064	2.25793e-109	IGSF6	cDC	Increased
1.57116e-113	0.753753	0.896	0.376	2.44315e-109	C1orf162	cDC	Increased
8.7216e-113	0.318744	0.36	0.051	1.35621e-108	IL13RA1	cDC	Increased
7.30641e-112	0.714692	1	0.999	1.13615e-107	TMSB10	cDC	Increased
1.26719e-111	0.468864	0.567	0.124	1.97048e-107	DPYSL2	cDC	Increased
3.88626e-111	0.392228	0.471	0.086	6.04313e-107	LY86	cDC	Increased
2.57924e-108	0.354385	0.287	0.035	4.01071e-104	VSIG4	cDC	Increased
2.89409e-108	1.02622	0.668	0.192	4.5003e-104	IFITM3	cDC	Increased
3.09062e-108	0.267872	0.339	0.047	4.80591e-104	LPCAT2	cDC	Increased
4.20435e-107	0.358629	0.471	0.088	6.53777e-103	HCK	cDC	Increased
9.28097e-106	1.00141	0.962	0.477	1.44319e-101	GPX1	cDC	Increased
3.1359e-105	0.542011	0.426	0.076	4.87632e-101	CD9	cDC	Increased
2.82355e-103	0.358247	0.453	0.086	4.39062e-99	ASAP1	cDC	Increased
3.25976e-99	0.553356	0.727	0.205	5.06892e-95	GRN	cDC	Increased
2.60518e-97	0.661313	1	0.999	4.05105e-93	TMSB4X	cDC	Increased
4.14279e-96	0.808838	0.889	0.32	6.44204e-92	FCER1G	cDC	Increased
9.64767e-96	0.687885	0.91	0.345	1.50021e-91	AIF1	cDC	Increased
1.50802e-92	0.264404	0.332	0.052	2.34498e-88	PDLIM7	cDC	Increased
1.11766e-90	0.305105	0.381	0.069	1.73796e-86	ETV6	cDC	Increased
1.92097e-90	0.29948	0.343	0.056	2.98712e-86	ADAM19	cDC	Increased
9.75647e-89	0.830544	0.727	0.274	1.51713e-84	YWHAH	cDC	Increased
1.35829e-87	0.349737	0.388	0.073	2.11213e-83	PLAUR	cDC	Increased
1.80645e-87	0.429373	0.554	0.138	2.80903e-83	TNFSF13B	cDC	Increased
3.50082e-87	0.495353	0.571	0.156	5.44377e-83	PTPRE	cDC	Increased
4.58262e-87	0.607347	0.588	0.159	7.12597e-83	FABP5	cDC	Increased
8.43149e-87	0.746165	0.983	0.658	1.3111e-82	COTL1	cDC	Increased
8.96324e-87	0.61751	1	0.995	1.39378e-82	FTH1	cDC	Increased
1.64377e-86	0.321589	0.384	0.072	2.55606e-82	METRNL	cDC	Increased
1.00331e-84	0.828317	0.879	0.403	1.56015e-80	NPC2	cDC	Increased
7.61739e-84	0.298206	0.419	0.086	1.1845e-79	PRCP	cDC	Increased
1.03792e-83	0.252751	0.329	0.055	1.61397e-79	NAGA	cDC	Increased
4.42275e-83	0.831881	0.761	0.304	6.87737e-79	LST1	cDC	Increased
9.51076e-81	0.376165	0.363	0.069	1.47892e-76	FBP1	cDC	Increased
6.75286e-80	0.314681	0.273	0.041	1.05007e-75	CD83	cDC	Increased
1.01893e-79	0.285667	0.304	0.05	1.58444e-75	CDKN1A	cDC	Increased
2.67025e-79	0.701959	0.879	0.449	4.15223e-75	GSTP1	cDC	Increased
8.12389e-79	0.814033	0.976	0.55	1.26327e-74	LGALS1	cDC	Increased
8.5823e-79	0.530584	0.54	0.151	1.33455e-74	CTSH	cDC	Increased
9.68671e-79	0.411353	0.612	0.177	1.50628e-74	CTSZ	cDC	Increased
1.35321e-77	0.463187	0.637	0.204	2.10424e-73	FCGRT	cDC	Increased
4.75708e-77	0.370125	0.443	0.104	7.39726e-73	MAP3K13	cDC	Increased
3.06419e-76	0.271884	0.343	0.064	4.76481e-72	SH2B3	cDC	Increased
6.12175e-76	0.92732	0.979	0.801	9.51932e-72	S100A10	cDC	Increased
2.58244e-74	0.32723	0.574	0.153	4.01569e-70	MNDA	cDC	Increased
3.2165e-73	0.564641	0.81	0.337	5.00166e-69	AP1S2	cDC	Increased
5.06988e-72	0.640272	0.363	0.08	7.88367e-68	IRF8	cDC	Increased
7.69178e-72	0.306028	0.422	0.098	1.19607e-67	OGFRL1	cDC	Increased
8.35206e-72	0.523229	0.55	0.15	1.29875e-67	RP11-1143G9.4	cDC	Increased
1.09918e-71	0.459742	0.554	0.172	1.70922e-67	PLEKHO1	cDC	Increased
1.19546e-70	0.271991	0.377	0.082	1.85894e-66	TAX1BP3	cDC	Increased
2.39168e-70	0.306165	0.349	0.071	3.71906e-66	CSF1R	cDC	Increased
8.4212e-70	0.807614	0.824	0.343	1.3095e-65	TYROBP	cDC	Increased
1.18701e-69	0.611336	0.82	0.34	1.84581e-65	TYMP	cDC	Increased
5.439e-69	0.395332	0.471	0.124	8.45765e-65	MEF2C	cDC	Increased
1.22064e-68	0.737887	0.986	0.949	1.8981e-64	S100A6	cDC	Increased
3.93378e-68	0.336719	0.408	0.097	6.11703e-64	PEA15	cDC	Increased
6.86168e-67	0.348848	0.526	0.145	1.06699e-62	KCTD12	cDC	Increased
2.39689e-66	0.251769	0.311	0.06	3.72716e-62	CCDC50	cDC	Increased
1.03809e-64	0.659499	0.917	0.599	1.61423e-60	CSTB	cDC	Increased
3.76517e-64	0.355379	0.381	0.091	5.85485e-60	AHR	cDC	Increased
6.97712e-63	0.56259	0.813	0.413	1.08494e-58	CKLF	cDC	Increased
9.80767e-63	0.577223	0.848	0.464	1.52509e-58	RAC1	cDC	Increased
1.38114e-62	0.276354	0.329	0.071	2.14767e-58	DENND1B	cDC	Increased
6.68305e-62	0.548321	0.869	0.51	1.03921e-57	GNG5	cDC	Increased
9.76928e-62	0.27507	0.363	0.084	1.51912e-57	MAP3K8	cDC	Increased
1.19856e-61	0.384671	0.37	0.089	1.86375e-57	ATF5	cDC	Increased
1.66315e-61	0.332358	0.467	0.132	2.5862e-57	LGALS9	cDC	Increased
2.69979e-61	1.17292	0.851	0.51	4.19817e-57	SNX3	cDC	Increased
9.29593e-61	0.394191	0.55	0.18	1.44552e-56	RHOC	cDC	Increased
6.09004e-58	0.255746	0.332	0.075	9.47001e-54	KIAA0930	cDC	Increased
4.22259e-57	0.284005	0.398	0.105	6.56612e-53	MEF2A	cDC	Increased
7.58551e-57	0.279728	0.381	0.097	1.17955e-52	FUOM	cDC	Increased
4.57642e-56	0.379943	0.398	0.107	7.11634e-52	CFP	cDC	Increased
1.27398e-55	0.508055	0.775	0.388	1.98103e-51	AP2S1	cDC	Increased
5.46223e-55	0.292065	0.332	0.078	8.49377e-51	PLXDC2	cDC	Increased
2.28275e-53	0.31666	0.426	0.126	3.54967e-49	PICALM	cDC	Increased
3.5538e-53	0.818934	0.827	0.561	5.52616e-49	DBI	cDC	Increased
8.11962e-53	0.326477	0.415	0.119	1.2626e-48	DDAH2	cDC	Increased
1.55453e-52	0.368648	0.516	0.179	2.4173e-48	SYNGR2	cDC	Increased
3.52515e-52	0.269042	0.37	0.096	5.4816e-48	MS4A7	cDC	Increased
4.16221e-52	0.26619	0.325	0.076	6.47223e-48	FPR3	cDC	Increased
1.38506e-51	0.2828	0.453	0.136	2.15377e-47	YBX3	cDC	Increased
8.70624e-51	0.404123	0.522	0.174	1.35382e-46	CEBPD	cDC	Increased
2.29265e-50	0.328259	0.339	0.088	3.56507e-46	INSIG1	cDC	Increased
2.6989e-50	0.540013	0.616	0.26	4.19679e-46	RBPJ	cDC	Increased
7.82974e-49	0.409462	0.99	0.95	1.21752e-44	OAZ1	cDC	Increased
3.39983e-48	0.436028	0.875	0.483	5.28674e-44	SAT1	cDC	Increased
1.13922e-47	0.419732	0.682	0.309	1.77148e-43	PYCARD	cDC	Increased
3.93397e-47	0.310723	0.394	0.114	6.11733e-43	MPEG1	cDC	Increased
5.86125e-47	0.298235	0.408	0.125	9.11425e-43	PLSCR1	cDC	Increased
1.20588e-46	0.351258	0.609	0.253	1.87515e-42	PPT1	cDC	Increased
1.55368e-46	0.380492	0.471	0.163	2.41597e-42	RNF130	cDC	Increased
4.67867e-46	0.606101	0.709	0.361	7.27534e-42	TUBA1A	cDC	Increased
5.62566e-46	0.256551	0.391	0.116	8.74789e-42	EIF4EBP1	cDC	Increased
2.20687e-45	0.314918	0.394	0.121	3.43168e-41	RAB11FIP1	cDC	Increased
1.23056e-44	0.536065	0.979	0.746	1.91352e-40	S100A11	cDC	Increased
1.2515e-44	0.483296	0.727	0.384	1.94608e-40	SAMHD1	cDC	Increased
1.52328e-44	0.268508	0.408	0.13	2.36869e-40	CYB5R3	cDC	Increased
2.41213e-43	0.433883	0.969	0.775	3.75086e-39	ARPC1B	cDC	Increased
5.5395e-43	0.398152	0.401	0.135	8.61393e-39	NAAA	cDC	Increased
3.35915e-42	0.449579	1	0.992	5.22349e-38	ACTB	cDC	Increased
2.48709e-41	0.354059	0.346	0.103	3.86743e-37	SGK1	cDC	Increased
4.34667e-41	0.375941	0.491	0.196	6.75908e-37	CBX6	cDC	Increased
8.40869e-41	0.40426	0.713	0.382	1.30755e-36	SEC11A	cDC	Increased
5.82938e-40	0.270535	0.381	0.123	9.06469e-36	C20orf27	cDC	Increased
1.10808e-38	0.519038	0.612	0.275	1.72306e-34	LGALS3	cDC	Increased
1.54089e-38	0.326375	0.394	0.13	2.39609e-34	TGFBI	cDC	Increased
6.86108e-38	0.281999	0.436	0.149	1.0669e-33	CSTA	cDC	Increased
2.30129e-36	0.277401	1	0.999	3.5785e-32	RPS24	cDC	Increased
7.50145e-36	0.45666	0.806	0.529	1.16648e-31	RGS10	cDC	Increased
1.12621e-35	0.361231	0.533	0.229	1.75126e-31	JAML	cDC	Increased
1.4243e-35	0.538878	0.734	0.427	2.21478e-31	CD63	cDC	Increased
1.96863e-35	0.261695	0.325	0.101	3.06122e-31	FCGR2A	cDC	Increased
1.01854e-34	0.392646	0.782	0.479	1.58382e-30	POMP	cDC	Increased
1.17595e-34	0.261804	0.419	0.157	1.82861e-30	DUSP23	cDC	Increased
9.78088e-34	0.341161	0.664	0.341	1.52093e-29	ATP6V0B	cDC	Increased
1.3246e-33	0.275989	0.993	0.991	2.05975e-29	ATP5E	cDC	Increased
2.49626e-33	0.416759	0.855	0.613	3.88168e-29	VAMP8	cDC	Increased
4.87157e-33	0.260902	0.419	0.159	7.57529e-29	NUDT3	cDC	Increased
1.46993e-32	0.269382	0.239	0.063	2.28574e-28	EMP1	cDC	Increased
1.80936e-32	0.298692	0.997	0.984	2.81355e-28	PFN1	cDC	Increased
4.54258e-32	0.259792	0.505	0.218	7.06371e-28	PTRHD1	cDC	Increased
6.9506e-32	0.314326	0.557	0.264	1.08082e-27	TPM4	cDC	Increased
1.26314e-31	0.313304	0.993	0.982	1.96419e-27	SERF2	cDC	Increased
1.66263e-31	0.263886	0.547	0.243	2.58539e-27	EFHD2	cDC	Increased
1.8997e-31	0.281191	0.474	0.205	2.95404e-27	ATG3	cDC	Increased
3.1947e-31	0.389731	0.488	0.222	4.96776e-27	CAPG	cDC	Increased
1.03916e-30	0.262828	0.467	0.196	1.6159e-26	TPP1	cDC	Increased
2.75195e-28	0.269085	0.429	0.179	4.27928e-24	REL	cDC	Increased
1.59375e-27	0.518138	0.986	0.924	2.47829e-23	VIM	cDC	Increased
2.64956e-26	0.281944	0.557	0.285	4.12007e-22	CMTM6	cDC	Increased
3.85523e-26	0.385601	0.772	0.491	5.99489e-22	DYNLL1	cDC	Increased
9.04121e-26	0.409768	0.332	0.136	1.40591e-21	CPNE3	cDC	Increased
1.21116e-25	0.417982	0.758	0.444	1.88335e-21	ANXA2	cDC	Increased
8.83366e-25	0.261055	0.429	0.194	1.37363e-20	ZYX	cDC	Increased
1.31848e-24	0.279967	0.55	0.287	2.05024e-20	GLIPR2	cDC	Increased
1.50762e-24	0.25416	0.498	0.245	2.34434e-20	YWHAE	cDC	Increased
3.80249e-24	0.310281	0.834	0.596	5.91288e-20	LSP1	cDC	Increased
1.53947e-23	0.44403	0.609	0.355	2.39387e-19	TIMP1	cDC	Increased
2.42373e-23	0.32243	0.969	0.904	3.7689e-19	YBX1	cDC	Increased
3.90012e-23	0.348352	0.844	0.63	6.06468e-19	GPX4	cDC	Increased
6.98446e-23	0.262405	0.664	0.395	1.08608e-18	LAMTOR1	cDC	Increased
8.5117e-22	0.56947	0.439	0.219	1.32357e-17	LMNA	cDC	Increased
2.0476e-21	0.257396	0.498	0.251	3.18403e-17	BRI3	cDC	Increased
4.12008e-21	0.253266	0.574	0.326	6.40672e-17	PGLS	cDC	Increased
6.46933e-21	0.292384	0.502	0.276	1.00598e-16	HMGA1	cDC	Increased
1.27495e-20	0.270962	0.623	0.371	1.98254e-16	GNAI2	cDC	Increased
1.69333e-20	0.333419	0.979	0.944	2.63313e-16	SH3BGRL3	cDC	Increased
2.14734e-20	0.363662	0.886	0.755	3.33911e-16	CALM2	cDC	Increased
2.35323e-20	0.292486	0.457	0.235	3.65928e-16	MYADM	cDC	Increased
2.62894e-20	0.254355	0.54	0.296	4.088e-16	SSR3	cDC	Increased
2.6891e-20	0.290228	0.55	0.316	4.18155e-16	H2AFY	cDC	Increased
2.74979e-20	0.612796	0.543	0.356	4.27592e-16	RGCC	cDC	Increased
1.85231e-19	0.251145	0.536	0.301	2.88034e-15	VASP	cDC	Increased
2.79109e-19	0.272735	0.467	0.252	4.34015e-15	LIMS1	cDC	Increased
5.61722e-19	0.258103	0.571	0.342	8.73478e-15	PPP1CB	cDC	Increased
8.98315e-19	0.272005	0.997	0.935	1.39688e-14	MYL6	cDC	Increased
6.87726e-18	0.264558	0.834	0.646	1.06941e-13	COX8A	cDC	Increased
1.43789e-17	0.251516	0.668	0.442	2.23591e-13	COX5A	cDC	Increased
1.57296e-17	0.550326	0.519	0.318	2.44596e-13	HSPB1	cDC	Increased
6.89569e-17	0.255683	0.571	0.352	1.07228e-12	RTN4	cDC	Increased
1.43175e-16	0.298137	0.865	0.659	2.22638e-12	NEAT1	cDC	Increased
3.0445e-16	0.265446	0.706	0.505	4.7342e-12	ARF6	cDC	Increased
0.00450713	0.286539	0.194	0.138	1	HSPA1A	cDC	Increased
9.36525e-105	-1.15928	0.446	0.915	1.4563e-100	BTG1	cDC	Decreased
1.02245e-100	-1.58757	0.128	0.791	1.58992e-96	LTB	cDC	Decreased
1.11087e-97	-1.64261	0.059	0.74	1.7274e-93	IL32	cDC	Decreased
2.47907e-93	-1.428	0.038	0.709	3.85495e-89	TRAC	cDC	Decreased
2.41297e-83	-0.918513	0.862	0.986	3.75216e-79	HLA-A	cDC	Decreased
5.38678e-81	-1.08719	0.048	0.662	8.37645e-77	CD3D	cDC	Decreased
1.77523e-79	-0.642799	1	0.999	2.76048e-75	RPS27A	cDC	Decreased
1.55859e-77	-0.942152	0.062	0.662	2.42361e-73	GIMAP7	cDC	Decreased
3.28275e-76	-0.707781	0.993	0.997	5.10468e-72	RPS26	cDC	Decreased
3.18043e-73	-0.879777	0.01	0.6	4.94557e-69	CD3E	cDC	Decreased
1.28362e-71	-1.04661	0.021	0.605	1.99603e-67	TRBC2	cDC	Decreased
2.89485e-71	-0.859618	0.685	0.953	4.50149e-67	CD52	cDC	Decreased
3.83284e-70	-0.541755	0.993	0.999	5.96007e-66	RPS15A	cDC	Decreased
2.36461e-66	-0.990293	0.232	0.706	3.67697e-62	LDHB	cDC	Decreased
6.12684e-66	-0.589984	0.986	0.995	9.52724e-62	RPL14	cDC	Decreased
7.0075e-66	-0.567133	0.997	0.999	1.08967e-61	RPL30	cDC	Decreased
5.25189e-65	-0.787806	0.031	0.58	8.16669e-61	ETS1	cDC	Decreased
1.03541e-64	-0.598854	1	0.998	1.61007e-60	RPS25	cDC	Decreased
2.92774e-63	-0.524957	1	0.999	4.55263e-59	RPL13A	cDC	Decreased
5.66984e-63	-0.755555	0.678	0.889	8.8166e-59	GLTSCR2	cDC	Decreased
6.56834e-63	-0.616497	1	0.997	1.02138e-58	RPS3	cDC	Decreased
1.16488e-62	-0.558199	1	0.998	1.81139e-58	RPL23A	cDC	Decreased
2.69225e-61	-0.506681	1	0.999	4.18645e-57	RPLP2	cDC	Decreased
1.72796e-60	-0.734379	0.266	0.744	2.68698e-56	KLF2	cDC	Decreased
4.22005e-60	-0.862282	0.92	0.973	6.56218e-56	HLA-C	cDC	Decreased
5.18704e-60	-0.695421	0.595	0.882	8.06585e-56	HLA-E	cDC	Decreased
8.47175e-58	-0.524309	1	0.999	1.31736e-53	RPL13	cDC	Decreased
9.42553e-58	-0.542602	1	0.999	1.46567e-53	B2M	cDC	Decreased
2.16478e-57	-0.617032	1	0.999	3.36624e-53	RPS27	cDC	Decreased
2.25384e-57	-0.798452	0.19	0.672	3.50473e-53	CXCR4	cDC	Decreased
3.96271e-57	-0.583476	1	0.997	6.16201e-53	RPL31	cDC	Decreased
1.43896e-56	-0.859782	0.571	0.849	2.23758e-52	TXNIP	cDC	Decreased
6.23095e-56	-0.638765	0.003	0.5	9.68913e-52	LCK	cDC	Decreased
1.1836e-55	-0.741691	0.547	0.827	1.84051e-51	SARAF	cDC	Decreased
1.25303e-55	-0.664035	0.08	0.566	1.94846e-51	RARRES3	cDC	Decreased
1.25503e-54	-0.658922	1	0.995	1.95158e-50	RPL3	cDC	Decreased
2.21701e-54	-0.676387	0.505	0.842	3.44746e-50	CORO1A	cDC	Decreased
2.25299e-54	-0.975178	0.08	0.557	3.5034e-50	IL7R	cDC	Decreased
3.52775e-54	-0.593004	0.997	0.999	5.48566e-50	MALAT1	cDC	Decreased
4.77978e-54	-0.677146	0.01	0.499	7.43256e-50	CD3G	cDC	Decreased
3.80008e-53	-0.515783	1	0.999	5.90913e-49	RPL34	cDC	Decreased
1.29183e-52	-0.470652	0.993	0.997	2.00879e-48	RPL35A	cDC	Decreased
1.31027e-52	-0.641638	0.093	0.567	2.03747e-48	TRAF3IP3	cDC	Decreased
2.04644e-52	-0.505865	0.91	0.975	3.18221e-48	EEF1D	cDC	Decreased
9.06371e-52	-0.558651	0.997	0.999	1.40941e-47	RPS29	cDC	Decreased
3.31147e-51	-0.782146	0.156	0.596	5.14934e-47	CD2	cDC	Decreased
4.02444e-51	-0.61738	0.097	0.561	6.258e-47	GIMAP4	cDC	Decreased
6.76052e-51	-0.599606	0.983	0.991	1.05126e-46	RPSA	cDC	Decreased
8.29252e-51	-0.632813	0.27	0.678	1.28949e-46	AES	cDC	Decreased
3.18904e-50	-0.494409	1	0.999	4.95896e-46	RPS12	cDC	Decreased
1.76379e-49	-0.802792	0.038	0.498	2.74269e-45	CD7	cDC	Decreased
5.38255e-47	-0.483799	0.893	0.965	8.36987e-43	RPL36AL	cDC	Decreased
2.51044e-46	-0.494907	0.997	0.998	3.90373e-42	RPS20	cDC	Decreased
7.07721e-46	-0.588536	0.453	0.771	1.10051e-41	CD48	cDC	Decreased
3.20531e-45	-0.549133	0.125	0.547	4.98426e-41	ACAP1	cDC	Decreased
5.89165e-45	-0.591365	0.747	0.901	9.16152e-41	EEF2	cDC	Decreased
8.25983e-45	-0.645903	0.706	0.879	1.2844e-40	NPM1	cDC	Decreased
5.92596e-44	-0.52854	0.038	0.463	9.21487e-40	CLEC2D	cDC	Decreased
3.85804e-43	-0.429749	0.993	0.997	5.99925e-39	RPL38	cDC	Decreased
9.70868e-43	-0.497463	0.969	0.994	1.5097e-38	MT-CYB	cDC	Decreased
1.04304e-42	-0.553657	0.976	0.979	1.62193e-38	RPL5	cDC	Decreased
2.14898e-42	-0.438425	0.983	0.998	3.34167e-38	MT-ND2	cDC	Decreased
3.18092e-42	-0.558491	0.488	0.794	4.94633e-38	PTPRC	cDC	Decreased
6.25659e-42	-0.565804	0.204	0.594	9.729e-38	EVL	cDC	Decreased
6.63967e-42	-0.563623	0.277	0.657	1.03247e-37	FYB	cDC	Decreased
2.81264e-41	-0.441345	0.979	0.982	4.37366e-37	GNB2L1	cDC	Decreased
3.36801e-41	-0.434348	0.993	0.999	5.23726e-37	RPL32	cDC	Decreased
3.53915e-41	-0.536526	0.1	0.505	5.50337e-37	C12orf57	cDC	Decreased
3.77191e-41	-0.58089	0.429	0.783	5.86533e-37	ZFP36L2	cDC	Decreased
3.95635e-41	-0.462935	1	0.999	6.15212e-37	EEF1A1	cDC	Decreased
4.9073e-41	-0.535133	0.197	0.598	7.63085e-37	RAC2	cDC	Decreased
8.94434e-41	-0.443642	0.945	0.961	1.39084e-36	TOMM7	cDC	Decreased
2.4208e-40	-0.894657	0.028	0.429	3.76435e-36	TRBC1	cDC	Decreased
3.42449e-40	-0.533703	0.007	0.406	5.32508e-36	CD27	cDC	Decreased
5.55937e-40	-0.540443	0.529	0.796	8.64481e-36	SRSF5	cDC	Decreased
5.84699e-40	-0.500677	1	0.994	9.09206e-36	RPS4X	cDC	Decreased
1.24897e-39	-0.514911	0.803	0.907	1.94214e-35	ARHGDIB	cDC	Decreased
1.94513e-39	-0.529559	0.612	0.846	3.02468e-35	DDX5	cDC	Decreased
2.80033e-39	-0.39862	1	0.999	4.35452e-35	RPL11	cDC	Decreased
3.9596e-39	-0.568505	0.135	0.525	6.15718e-35	ISG20	cDC	Decreased
7.10279e-39	-0.480155	0.993	0.998	1.10448e-34	RPS6	cDC	Decreased
1.02293e-38	-0.424148	1	0.999	1.59066e-34	RPL21	cDC	Decreased
7.46253e-38	-0.533504	0.266	0.623	1.16042e-33	EIF4A2	cDC	Decreased
2.52856e-37	-0.589918	0.01	0.39	3.93191e-33	CCR7	cDC	Decreased
2.85002e-37	-0.506661	0.128	0.503	4.43178e-33	LEPROTL1	cDC	Decreased
3.27351e-37	-0.464373	0.9	0.951	5.0903e-33	HNRNPA1	cDC	Decreased
1.13822e-36	-0.586018	0.135	0.505	1.76994e-32	NOSIP	cDC	Decreased
1.87802e-36	-0.391191	1	0.996	2.92033e-32	RPL18	cDC	Decreased
2.93827e-36	-0.41893	0.993	0.995	4.56901e-32	RPL7	cDC	Decreased
7.64685e-36	-0.496366	0.481	0.801	1.18909e-31	ITM2B	cDC	Decreased
3.78306e-35	-0.409163	1	0.999	5.88265e-31	RPS18	cDC	Decreased
6.59435e-35	-0.363378	0.993	0.998	1.02542e-30	RPL36	cDC	Decreased
1.45152e-34	-0.524327	0.723	0.879	2.25712e-30	MYL12A	cDC	Decreased
1.61314e-34	-0.394389	1	0.999	2.50843e-30	RPL9	cDC	Decreased
1.68957e-34	-0.329683	1	0.996	2.62728e-30	RPS7	cDC	Decreased
9.9964e-34	-0.340749	0.997	0.996	1.55444e-29	RPL29	cDC	Decreased
1.011e-33	-0.467218	0.36	0.675	1.5721e-29	PNISR	cDC	Decreased
1.12634e-33	-0.418752	0.031	0.386	1.75145e-29	LAT	cDC	Decreased
2.35708e-33	-0.440383	1	0.991	3.66526e-29	RPL10A	cDC	Decreased
3.01144e-33	-0.433195	0.014	0.361	4.68278e-29	SPOCK2	cDC	Decreased
5.27913e-33	-0.371395	0.958	0.996	8.20905e-29	MT-ND3	cDC	Decreased
6.45623e-33	-0.283775	0.997	0.999	1.00394e-28	RPS15	cDC	Decreased
1.28301e-32	-0.344424	1	0.999	1.99507e-28	RPS28	cDC	Decreased
2.92164e-32	-0.358332	0.993	0.999	4.54315e-28	RPL19	cDC	Decreased
8.8756e-32	-0.51744	0.526	0.762	1.38016e-27	UBB	cDC	Decreased
1.12292e-31	-0.373085	0.99	0.985	1.74614e-27	NACA	cDC	Decreased
1.32026e-31	-0.409209	0.087	0.434	2.05301e-27	FAM107B	cDC	Decreased
1.39388e-31	-0.396788	0.035	0.378	2.16749e-27	GIMAP1	cDC	Decreased
1.57476e-31	-0.384326	0.038	0.378	2.44875e-27	OCIAD2	cDC	Decreased
2.06347e-31	-0.445069	0.021	0.356	3.2087e-27	CD247	cDC	Decreased
3.1675e-31	-0.421071	0.021	0.356	4.92547e-27	PIK3IP1	cDC	Decreased
1.56463e-30	-0.550637	0.17	0.503	2.43299e-26	SELL	cDC	Decreased
1.77744e-30	-0.474434	0.606	0.82	2.76393e-26	CALM1	cDC	Decreased
1.92197e-30	-0.428784	0.997	0.992	2.98867e-26	RPS5	cDC	Decreased
3.55092e-30	-0.436598	0.048	0.379	5.52168e-26	TCF7	cDC	Decreased
6.50415e-30	-0.430503	0.01	0.331	1.01139e-25	SYNE2	cDC	Decreased
7.16796e-30	-0.412733	0.578	0.783	1.11462e-25	SNRPD2	cDC	Decreased
2.56255e-29	-0.335438	0.997	0.995	3.98476e-25	RPL6	cDC	Decreased
2.63357e-29	-0.429732	0.332	0.635	4.0952e-25	SOD1	cDC	Decreased
4.20562e-29	-0.322532	0.997	0.992	6.53974e-25	RPL7A	cDC	Decreased
8.23242e-29	-0.475822	0.481	0.735	1.28014e-24	UBC	cDC	Decreased
8.73817e-29	-0.406147	0.01	0.322	1.35879e-24	GZMM	cDC	Decreased
8.9045e-29	-0.396489	0.294	0.604	1.38465e-24	ANAPC16	cDC	Decreased
9.61464e-29	-0.299847	0.99	0.993	1.49508e-24	RPL24	cDC	Decreased
1.40858e-28	-0.487634	0.377	0.664	2.19034e-24	TSC22D3	cDC	Decreased
4.24437e-28	-0.407228	0.606	0.822	6.6e-24	HMGB1	cDC	Decreased
6.03984e-28	-1.35831	0.038	0.348	9.39195e-24	CCL5	cDC	Decreased
7.6806e-28	-0.389643	0.062	0.376	1.19433e-23	STK17A	cDC	Decreased
1.2479e-27	-0.303866	1	0.998	1.94048e-23	RPS17	cDC	Decreased
2.382e-27	-0.384037	0.149	0.463	3.70401e-23	AAK1	cDC	Decreased
9.19975e-27	-0.380115	0.253	0.553	1.43056e-22	CUTA	cDC	Decreased
1.45797e-26	-0.2943	0.997	0.999	2.26714e-22	RPL39	cDC	Decreased
1.49579e-26	-0.375846	0.284	0.587	2.32596e-22	VAMP2	cDC	Decreased
1.67777e-26	-0.440974	0.772	0.854	2.60893e-22	RPL17	cDC	Decreased
2.04209e-26	-0.33841	1	0.999	3.17545e-22	RPL10	cDC	Decreased
4.40341e-26	-0.352653	0.083	0.388	6.8473e-22	TBC1D10C	cDC	Decreased
4.4362e-26	-0.407557	0.187	0.49	6.8983e-22	IL2RG	cDC	Decreased
1.10451e-25	-0.32704	1	0.997	1.71752e-21	RPS3A	cDC	Decreased
1.326e-25	-0.37883	0.159	0.468	2.06193e-21	GYPC	cDC	Decreased
1.94211e-25	-0.347731	0.014	0.298	3.01998e-21	RORA	cDC	Decreased
3.8534e-25	-0.316269	0.997	0.997	5.99203e-21	RPS21	cDC	Decreased
5.74307e-25	-0.330814	0.01	0.289	8.93047e-21	LBH	cDC	Decreased
6.00527e-25	-0.360904	0.069	0.362	9.33819e-21	SLFN5	cDC	Decreased
7.04911e-25	-0.296167	0.997	0.999	1.09614e-20	RPS14	cDC	Decreased
1.13386e-24	-0.414362	0.571	0.788	1.76316e-20	HSPA8	cDC	Decreased
1.56095e-24	-0.382922	0.138	0.431	2.42728e-20	BIN2	cDC	Decreased
1.63738e-24	-0.574713	0.965	0.986	2.54612e-20	HLA-B	cDC	Decreased
2.56444e-24	-0.326542	0.031	0.31	3.9877e-20	RHOH	cDC	Decreased
4.88482e-24	-0.311153	0.042	0.321	7.5959e-20	SEPT1	cDC	Decreased
1.85006e-23	-0.353498	0.118	0.403	2.87684e-19	S1PR4	cDC	Decreased
6.10847e-23	-0.405954	0.661	0.823	9.49868e-19	FXYD5	cDC	Decreased
7.41193e-23	-0.259266	0.997	0.998	1.15255e-18	RPL27	cDC	Decreased
1.08855e-22	-0.35283	0.142	0.422	1.6927e-18	FAM65B	cDC	Decreased
1.23936e-22	-0.292237	0.017	0.279	1.9272e-18	BCL11B	cDC	Decreased
2.94493e-22	-0.311705	0.92	0.943	4.57936e-18	UQCRB	cDC	Decreased
3.33454e-22	-0.342073	0.578	0.797	5.18521e-18	GMFG	cDC	Decreased
3.95791e-22	-0.253939	1	0.998	6.15454e-18	RPL37	cDC	Decreased
1.29081e-21	-0.346116	0.54	0.735	2.00721e-17	CIRBP	cDC	Decreased
2.04684e-21	-0.389805	0.73	0.823	3.18283e-17	EIF3E	cDC	Decreased
2.13237e-21	-0.408755	0.561	0.792	3.31584e-17	HCST	cDC	Decreased
2.6934e-21	-0.318017	0.014	0.261	4.18823e-17	LEF1	cDC	Decreased
5.31256e-21	-0.710554	0.021	0.267	8.26104e-17	GZMA	cDC	Decreased
6.70642e-21	-0.330683	0.363	0.612	1.04285e-16	N4BP2L2	cDC	Decreased
2.51317e-20	-0.296827	0.003	0.237	3.90798e-16	MAL	cDC	Decreased
3.0142e-20	-0.267177	0.017	0.255	4.68708e-16	SKAP1	cDC	Decreased
3.12712e-20	-0.343903	0.969	0.968	4.86267e-16	RPL4	cDC	Decreased
7.11e-20	-0.335869	0.038	0.281	1.1056e-15	MYC	cDC	Decreased
9.94797e-20	-0.339285	0.291	0.547	1.54691e-15	SEPT7	cDC	Decreased
1.23406e-19	-0.310725	0.194	0.463	1.91897e-15	RNF213	cDC	Decreased
1.30222e-19	-0.294896	0.045	0.286	2.02495e-15	PBXIP1	cDC	Decreased
1.45556e-19	-0.264901	0.014	0.244	2.2634e-15	FCMR	cDC	Decreased
3.91062e-19	-0.261308	0.021	0.25	6.08101e-15	OPTN	cDC	Decreased
4.50259e-19	-0.263433	0	0.219	7.00154e-15	TRAT1	cDC	Decreased
4.80833e-19	-0.57794	0.446	0.597	7.47695e-15	RPS4Y1	cDC	Decreased
1.09301e-18	-0.332517	0.491	0.688	1.69963e-14	SSR2	cDC	Decreased
1.18842e-18	-0.348582	0.557	0.711	1.84799e-14	PSME1	cDC	Decreased
1.19589e-18	-1.26213	0.076	0.307	1.85962e-14	NKG7	cDC	Decreased
2.42402e-18	-0.329705	0.097	0.342	3.76935e-14	BIRC3	cDC	Decreased
2.49958e-18	-0.318931	0.571	0.732	3.88685e-14	MYL12B	cDC	Decreased
6.33626e-18	-0.374057	0.574	0.752	9.85289e-14	CD37	cDC	Decreased
8.59267e-18	-0.298714	0.343	0.582	1.33616e-13	HNRNPDL	cDC	Decreased
9.33328e-18	-0.334663	0.145	0.403	1.45133e-13	PLAC8	cDC	Decreased
9.50506e-18	-0.278488	0.135	0.376	1.47804e-13	MPHOSPH8	cDC	Decreased
1.01355e-17	-0.841423	0.035	0.251	1.57608e-13	KLRB1	cDC	Decreased
1.01886e-17	-0.3337	0.339	0.557	1.58433e-13	ANKRD12	cDC	Decreased
1.57751e-17	-0.251281	0.007	0.214	2.45302e-13	LINC00861	cDC	Decreased
1.78244e-17	-0.261848	0.073	0.301	2.77169e-13	BTN3A2	cDC	Decreased
4.1104e-17	-0.287118	0.436	0.662	6.39167e-13	SKP1	cDC	Decreased
5.77028e-17	-0.270058	0.097	0.325	8.97278e-13	ARHGAP15	cDC	Decreased
8.26112e-17	-0.301172	0.976	0.989	1.2846e-12	RPS10	cDC	Decreased
8.57387e-17	-0.299874	0.837	0.891	1.33324e-12	HINT1	cDC	Decreased
1.39863e-16	-0.284695	0.066	0.284	2.17487e-12	CD69	cDC	Decreased
2.06175e-16	-0.310216	0.304	0.527	3.20602e-12	TMEM123	cDC	Decreased
2.18909e-16	-0.451085	0.024	0.228	3.40404e-12	CTSW	cDC	Decreased
3.38447e-16	-0.263317	0.128	0.357	5.26284e-12	PCSK7	cDC	Decreased
3.38579e-16	-0.422931	0.017	0.214	5.2649e-12	CD8B	cDC	Decreased
4.62223e-16	-0.297004	0.983	0.987	7.18757e-12	RPLP0	cDC	Decreased
7.30131e-16	-0.329129	0.062	0.27	1.13535e-11	LYAR	cDC	Decreased
1.37071e-15	-0.275048	0.27	0.496	2.13146e-11	ICAM3	cDC	Decreased
1.43347e-15	-0.290412	0.401	0.603	2.22905e-11	ERP29	cDC	Decreased
2.04997e-15	-0.300385	0.246	0.463	3.18771e-11	PPP2R5C	cDC	Decreased
2.26332e-15	-0.271135	0.315	0.534	3.51946e-11	STK4	cDC	Decreased
2.57581e-15	-0.264096	0.128	0.344	4.00539e-11	ATM	cDC	Decreased
2.9861e-15	-0.265306	0.194	0.42	4.64338e-11	CCND3	cDC	Decreased
3.37867e-15	-0.275574	0.059	0.26	5.25382e-11	ARID5B	cDC	Decreased
4.05695e-15	-0.266592	0.235	0.457	6.30855e-11	SEPT9	cDC	Decreased
1.73769e-14	-0.346344	0.46	0.606	2.70211e-10	SNHG8	cDC	Decreased
2.25181e-14	-0.254854	0.221	0.433	3.50156e-10	TSTD1	cDC	Decreased
2.7167e-14	-0.261724	0.131	0.34	4.22447e-10	PIM1	cDC	Decreased
3.10967e-14	-0.293399	0.467	0.636	4.83553e-10	EIF3G	cDC	Decreased
3.16616e-14	-0.339881	0.003	0.173	4.92338e-10	HOPX	cDC	Decreased
3.25662e-14	-0.322558	0.017	0.194	5.06404e-10	CD8A	cDC	Decreased
4.28949e-14	-0.260547	0.173	0.385	6.67016e-10	SNHG25	cDC	Decreased
4.63643e-14	-0.311582	0.426	0.587	7.20965e-10	GSTK1	cDC	Decreased
4.81716e-14	-0.287301	0.388	0.571	7.49068e-10	EIF4B	cDC	Decreased
8.76388e-14	-0.262328	0.145	0.345	1.36278e-09	ANXA6	cDC	Decreased
8.99371e-14	-0.257021	0.675	0.828	1.39852e-09	LAPTM5	cDC	Decreased
1.1575e-13	-0.302996	0.581	0.715	1.79992e-09	LIMD2	cDC	Decreased
1.39102e-13	-0.463521	0.145	0.341	2.16304e-09	CTSD	cDC	Decreased
9.53595e-13	-0.287126	0.384	0.564	1.48284e-08	AC090498.1	cDC	Decreased
1.33255e-12	-0.255605	0.388	0.576	2.07211e-08	ARL6IP5	cDC	Decreased
4.24319e-12	-0.266553	0.277	0.464	6.59816e-08	JAK1	cDC	Decreased
4.59831e-12	-0.292355	0.398	0.568	7.15037e-08	CD99	cDC	Decreased
6.17745e-12	-0.262188	0.08	0.252	9.60593e-08	APOBEC3G	cDC	Decreased
6.63564e-12	-0.463739	0.01	0.157	1.03184e-07	GZMK	cDC	Decreased
1.19804e-11	-0.333603	0.235	0.404	1.86295e-07	ITGB1	cDC	Decreased
2.09974e-11	-0.373221	0.017	0.163	3.2651e-07	PRF1	cDC	Decreased
2.38425e-11	-0.269546	0.266	0.444	3.70751e-07	FOXP1	cDC	Decreased
7.01475e-11	-0.290963	0.488	0.622	1.09079e-06	C6orf48	cDC	Decreased
2.3896e-10	-1.37886	0.045	0.189	3.71583e-06	GNLY	cDC	Decreased
5.25584e-10	-0.313658	0.253	0.431	8.17283e-06	MT2A	cDC	Decreased
1.29452e-09	-1.26939	0.017	0.142	2.01298e-05	HBB	cDC	Decreased
2.75453e-08	-0.288714	0.01	0.114	0.000428329	KLRD1	cDC	Decreased
2.01076e-07	-0.330454	0.502	0.635	0.00312673	ANXA1	cDC	Decreased
2.59402e-07	-0.505984	0.028	0.127	0.0040337	GZMB	cDC	Decreased
1.93627e-06	-0.26874	0.253	0.387	0.030109	ISG15	cDC	Decreased
9.70988e-06	-0.325017	0.093	0.189	0.150989	CMC1	cDC	Decreased
1.4609e-05	-0.364353	0.062	0.15	0.22717	CCL4	cDC	Decreased
0.000300991	-0.954116	0.118	0.199	1	IGKC	cDC	Decreased
0.00441678	-0.956333	0.249	0.322	1	S100A8	cDC	Decreased
0	1.33144	0.878	0.015	0	KIAA0101	Cycling	Increased
0	1.04443	0.634	0.003	0	TYMS	Cycling	Increased
0	1.03276	0.829	0.005	0	MKI67	Cycling	Increased
0	0.926394	0.61	0.004	0	TOP2A	Cycling	Increased
0	0.899713	0.537	0.002	0	UBE2C	Cycling	Increased
0	0.810449	0.634	0.008	0	NUSAP1	Cycling	Increased
0	0.62726	0.463	0.002	0	ASPM	Cycling	Increased
0	0.62562	0.561	0.004	0	CLSPN	Cycling	Increased
0	0.587646	0.439	0.003	0	CDT1	Cycling	Increased
0	0.573725	0.488	0.003	0	BIRC5	Cycling	Increased
0	0.504037	0.415	0.002	0	RRM2	Cycling	Increased
0	0.458285	0.39	0.002	0	FAM111B	Cycling	Increased
0	0.444045	0.341	0.001	0	TROAP	Cycling	Increased
0	0.411537	0.415	0.002	0	UHRF1	Cycling	Increased
0	0.396542	0.293	0.001	0	CDC20	Cycling	Increased
0	0.310513	0.341	0.001	0	GTSE1	Cycling	Increased
0	0.274336	0.268	0.001	0	SPC24	Cycling	Increased
0	0.256087	0.22	0.001	0	CDCA5	Cycling	Increased
2.08436e-282	0.25577	0.195	0.001	3.24118e-278	CENPA	Cycling	Increased
4.90859e-277	0.394392	0.341	0.003	7.63286e-273	CDK1	Cycling	Increased
1.28909e-270	0.542478	0.488	0.007	2.00453e-266	GINS2	Cycling	Increased
6.02827e-261	0.63928	0.366	0.004	9.37395e-257	TK1	Cycling	Increased
1.39482e-256	0.441328	0.366	0.004	2.16894e-252	E2F1	Cycling	Increased
1.62776e-255	0.292748	0.195	0.001	2.53117e-251	DLGAP5	Cycling	Increased
2.00294e-251	0.309059	0.317	0.003	3.11456e-247	KIFC1	Cycling	Increased
3.77928e-251	0.394013	0.341	0.003	5.87677e-247	TPX2	Cycling	Increased
8.02805e-246	0.27383	0.244	0.002	1.24836e-241	CDCA8	Cycling	Increased
1.65538e-234	0.308807	0.317	0.003	2.57412e-230	KIF11	Cycling	Increased
9.54634e-234	0.25539	0.22	0.001	1.48446e-229	RAD51	Cycling	Increased
8.1817e-232	0.497923	0.488	0.008	1.27225e-227	ASF1B	Cycling	Increased
6.85426e-226	0.90314	0.634	0.014	1.06584e-221	CENPF	Cycling	Increased
3.39154e-218	0.326759	0.293	0.003	5.27384e-214	CCNA2	Cycling	Increased
2.75602e-200	0.30704	0.317	0.004	4.2856e-196	MYBL2	Cycling	Increased
1.00156e-193	0.327834	0.22	0.002	1.55742e-189	AURKB	Cycling	Increased
1.05801e-191	0.483045	0.439	0.008	1.6452e-187	CENPU	Cycling	Increased
1.89344e-181	0.309375	0.244	0.002	2.94431e-177	CEP55	Cycling	Increased
1.18379e-173	0.290536	0.268	0.003	1.8408e-169	CASC5	Cycling	Increased
1.56941e-165	0.496667	0.439	0.009	2.44043e-161	ZWINT	Cycling	Increased
8.10711e-132	0.506819	0.463	0.013	1.26066e-127	HMGB3	Cycling	Increased
8.14937e-114	0.68241	0.561	0.023	1.26723e-109	FEN1	Cycling	Increased
3.34092e-110	0.446663	0.439	0.014	5.19513e-106	TCF19	Cycling	Increased
1.59325e-109	0.321781	0.317	0.007	2.47751e-105	ORC6	Cycling	Increased
8.12324e-100	0.832386	0.244	0.005	1.26316e-95	CXCL13	Cycling	Increased
9.38842e-99	0.286754	0.293	0.007	1.4599e-94	PRC1	Cycling	Increased
6.4798e-98	0.387468	0.317	0.008	1.00761e-93	CENPE	Cycling	Increased
3.95109e-90	0.485681	0.463	0.019	6.14394e-86	CENPW	Cycling	Increased
1.42614e-82	0.428103	0.415	0.017	2.21764e-78	GMNN	Cycling	Increased
3.81132e-79	2.15472	1	0.126	5.9266e-75	STMN1	Cycling	Increased
1.23219e-71	0.283802	0.293	0.01	1.91605e-67	CENPN	Cycling	Increased
1.47239e-70	0.373514	0.244	0.007	2.28957e-66	CDKN3	Cycling	Increased
1.41149e-69	0.29919	0.317	0.012	2.19486e-65	BRCA2	Cycling	Increased
4.06891e-66	0.490519	0.488	0.029	6.32716e-62	EZH2	Cycling	Increased
5.9707e-66	0.266582	0.268	0.009	9.28444e-62	FANCI	Cycling	Increased
1.38205e-65	0.31883	0.293	0.011	2.14908e-61	WDR34	Cycling	Increased
1.08588e-63	0.312209	0.366	0.017	1.68854e-59	NDC80	Cycling	Increased
1.20452e-63	0.266206	0.268	0.009	1.87302e-59	C21orf58	Cycling	Increased
1.13891e-62	0.300504	0.293	0.011	1.771e-58	GGH	Cycling	Increased
2.57439e-59	0.570464	0.488	0.033	4.00318e-55	ATAD2	Cycling	Increased
3.37799e-58	0.312146	0.341	0.016	5.25278e-54	SGOL2	Cycling	Increased
3.57552e-56	0.4324	0.439	0.028	5.55994e-52	WDR76	Cycling	Increased
7.81554e-55	0.576324	0.512	0.039	1.21532e-50	HELLS	Cycling	Increased
1.63359e-54	0.903568	0.683	0.073	2.54024e-50	CKS1B	Cycling	Increased
1.00728e-53	0.42156	0.488	0.036	1.56632e-49	CENPM	Cycling	Increased
5.67915e-53	0.410053	0.341	0.018	8.83107e-49	CDCA7	Cycling	Increased
1.24238e-48	0.539913	0.537	0.048	1.9319e-44	SMC2	Cycling	Increased
4.66566e-48	1.08211	0.683	0.085	7.25511e-44	PCNA	Cycling	Increased
1.09712e-46	0.801136	0.61	0.066	1.70602e-42	CKS2	Cycling	Increased
4.22964e-44	0.38109	0.293	0.016	6.57709e-40	UBE2T	Cycling	Increased
5.69326e-44	0.990798	0.756	0.111	8.85302e-40	SMC4	Cycling	Increased
2.52129e-42	0.306621	0.341	0.022	3.92061e-38	ATAD5	Cycling	Increased
9.22616e-42	0.529459	0.415	0.034	1.43467e-37	H2AFX	Cycling	Increased
2.45862e-41	0.872082	0.512	0.052	3.82316e-37	PTTG1	Cycling	Increased
2.88541e-39	0.381766	0.39	0.031	4.48682e-35	CENPH	Cycling	Increased
6.77527e-36	0.322157	0.317	0.023	1.05355e-31	CCDC34	Cycling	Increased
8.91541e-36	1.96416	1	0.354	1.38635e-31	HMGB2	Cycling	Increased
1.09196e-31	0.387366	0.317	0.026	1.69799e-27	CDKN2C	Cycling	Increased
2.57493e-31	0.358717	0.39	0.039	4.00401e-27	RFC4	Cycling	Increased
4.44312e-30	0.255468	0.268	0.019	6.90906e-26	FBXO5	Cycling	Increased
5.7151e-30	0.577247	0.439	0.052	8.88698e-26	MCM7	Cycling	Increased
5.95967e-30	1.39376	1	0.516	9.26729e-26	H2AFZ	Cycling	Increased
1.07262e-29	0.308852	0.268	0.02	1.66793e-25	CHAF1A	Cycling	Increased
3.42784e-29	0.301372	0.317	0.028	5.33029e-25	NRM	Cycling	Increased
5.55365e-29	1.64106	0.976	0.424	8.63593e-25	TUBB	Cycling	Increased
1.40007e-28	1.74161	1	0.511	2.17711e-24	TUBA1B	Cycling	Increased
1.88827e-27	0.821903	0.732	0.154	2.93626e-23	TUBB4B	Cycling	Increased
1.09912e-26	0.485365	0.463	0.064	1.70913e-22	TMEM106C	Cycling	Increased
4.35453e-26	1.02934	1	0.425	6.77129e-22	H2AFV	Cycling	Increased
4.51426e-26	0.689363	0.683	0.145	7.01967e-22	USP1	Cycling	Increased
1.28304e-25	0.305569	0.268	0.023	1.99513e-21	CDKN2A	Cycling	Increased
9.17942e-25	0.286695	0.268	0.023	1.4274e-20	WEE1	Cycling	Increased
1.01941e-24	1.27208	0.829	0.272	1.58519e-20	DUT	Cycling	Increased
1.1426e-24	0.375404	0.341	0.038	1.77674e-20	LRR1	Cycling	Increased
3.97063e-24	1.18882	1	0.817	6.17433e-20	HMGB1	Cycling	Increased
7.88716e-24	0.71826	0.756	0.195	1.22645e-19	CARHSP1	Cycling	Increased
8.24731e-24	0.368235	0.366	0.044	1.28246e-19	RPL39L	Cycling	Increased
8.59138e-23	1.19959	0.976	0.614	1.33596e-18	HMGN2	Cycling	Increased
3.59832e-22	0.415615	0.415	0.06	5.59538e-18	HIRIP3	Cycling	Increased
4.54648e-22	0.564289	0.683	0.157	7.06978e-18	TMPO	Cycling	Increased
2.06701e-21	0.455189	0.39	0.055	3.2142e-17	MT1E	Cycling	Increased
2.99187e-21	0.650188	0.878	0.287	4.65235e-17	HN1	Cycling	Increased
8.90226e-21	0.401195	0.341	0.044	1.3843e-16	UBE2S	Cycling	Increased
3.12201e-20	0.651305	0.805	0.24	4.85473e-16	C12orf75	Cycling	Increased
3.48881e-20	0.329534	0.293	0.034	5.4251e-16	MAD2L1	Cycling	Increased
5.77131e-20	0.936494	0.878	0.439	8.97439e-16	DEK	Cycling	Increased
5.82535e-20	1.07799	1	0.935	9.05842e-16	GAPDH	Cycling	Increased
1.05233e-19	0.299956	0.268	0.029	1.63637e-15	NCAPD2	Cycling	Increased
2.0938e-19	0.573694	0.512	0.105	3.25586e-15	DNAJC9	Cycling	Increased
3.48322e-19	0.326465	0.366	0.053	5.41641e-15	PHF19	Cycling	Increased
3.69277e-19	0.529633	0.463	0.085	5.74226e-15	MCM3	Cycling	Increased
3.976e-19	0.263132	0.268	0.03	6.18269e-15	NCAPD3	Cycling	Increased
4.86634e-19	1.38272	0.78	0.261	7.56715e-15	GZMA	Cycling	Increased
1.08101e-18	0.635027	0.634	0.165	1.68097e-14	NASP	Cycling	Increased
1.29982e-18	0.474783	0.415	0.073	2.02123e-14	SNRNP25	Cycling	Increased
1.76148e-18	0.375525	0.415	0.069	2.7391e-14	DTYMK	Cycling	Increased
7.20075e-18	0.438573	0.512	0.107	1.11972e-13	SKA2	Cycling	Increased
1.48833e-17	0.557531	0.756	0.227	2.31436e-13	CCDC167	Cycling	Increased
1.68453e-17	0.709202	0.927	0.465	2.61945e-13	CBX3	Cycling	Increased
2.91604e-17	0.312061	0.341	0.051	4.53445e-13	KPNA2	Cycling	Increased
5.23919e-17	0.774293	0.976	0.648	8.14695e-13	COX8A	Cycling	Increased
8.22228e-17	0.518977	0.561	0.132	1.27856e-12	SMC1A	Cycling	Increased
1.00562e-16	0.397905	0.366	0.059	1.56375e-12	BTG3	Cycling	Increased
1.06152e-16	0.766335	0.634	0.193	1.65066e-12	IDH2	Cycling	Increased
1.06225e-16	0.791157	0.927	0.426	1.6518e-12	MT2A	Cycling	Increased
1.07928e-16	0.496322	0.488	0.102	1.67829e-12	MIR4435-2HG	Cycling	Increased
1.09344e-16	0.670787	0.683	0.209	1.7003e-12	ITM2A	Cycling	Increased
1.3099e-16	0.349073	0.317	0.047	2.03689e-12	CKAP2	Cycling	Increased
1.80222e-16	0.873661	0.927	0.564	2.80245e-12	CD99	Cycling	Increased
2.84584e-16	0.282133	0.244	0.029	4.42528e-12	PXMP2	Cycling	Increased
3.00761e-16	0.788587	1	0.984	4.67683e-12	PFN1	Cycling	Increased
3.07688e-16	0.313411	0.366	0.061	4.78455e-12	SPATS2L	Cycling	Increased
3.08661e-16	0.843156	0.902	0.464	4.79968e-12	TXN	Cycling	Increased
3.98132e-16	0.557077	0.537	0.135	6.19095e-12	NUDT1	Cycling	Increased
5.46339e-16	1.01941	0.463	0.096	8.49557e-12	GZMH	Cycling	Increased
1.03286e-15	0.580841	0.634	0.188	1.60609e-11	HSPB11	Cycling	Increased
1.10792e-15	0.304085	0.22	0.025	1.72282e-11	MCM6	Cycling	Increased
1.24785e-15	0.68574	1	0.998	1.94041e-11	PTMA	Cycling	Increased
1.41529e-15	0.694936	0.78	0.312	2.20078e-11	RANBP1	Cycling	Increased
1.44413e-15	0.448483	0.488	0.111	2.24562e-11	TFDP1	Cycling	Increased
3.51628e-15	0.346119	0.317	0.051	5.46782e-11	SAC3D1	Cycling	Increased
4.44424e-15	0.274354	0.268	0.037	6.9108e-11	RNASEH2A	Cycling	Increased
6.53534e-15	0.300878	0.293	0.044	1.01624e-10	DHFR	Cycling	Increased
7.23357e-15	0.677462	0.976	0.538	1.12482e-10	TPI1	Cycling	Increased
1.82542e-14	0.602928	0.634	0.212	2.83854e-10	RPA3	Cycling	Increased
1.91947e-14	0.734041	0.829	0.379	2.98478e-10	NUCKS1	Cycling	Increased
2.16327e-14	0.608209	0.756	0.288	3.36388e-10	BUB3	Cycling	Increased
2.22131e-14	0.617172	0.659	0.221	3.45414e-10	SMC3	Cycling	Increased
2.30102e-14	0.36559	0.39	0.078	3.57809e-10	KIF22	Cycling	Increased
2.36703e-14	0.666899	0.976	0.803	3.68074e-10	CHCHD2	Cycling	Increased
2.46531e-14	0.503395	0.537	0.137	3.83356e-10	TUBA1C	Cycling	Increased
2.48421e-14	0.487411	0.537	0.138	3.86295e-10	CXCR3	Cycling	Increased
3.13437e-14	0.408404	0.463	0.103	4.87394e-10	TIGIT	Cycling	Increased
4.39597e-14	0.594201	0.927	0.471	6.83574e-10	BLOC1S1	Cycling	Increased
4.94279e-14	0.266023	0.22	0.027	7.68604e-10	HIST2H2AC	Cycling	Increased
5.78435e-14	0.393601	0.561	0.15	8.99466e-10	HNRNPAB	Cycling	Increased
6.10711e-14	1.02226	0.561	0.154	9.49656e-10	GZMK	Cycling	Increased
6.25314e-14	0.46809	0.585	0.168	9.72363e-10	SH2D1A	Cycling	Increased
6.4161e-14	0.542828	0.634	0.208	9.97704e-10	ANP32E	Cycling	Increased
6.55051e-14	0.318271	0.195	0.022	1.0186e-09	CD70	Cycling	Increased
1.05542e-13	0.276031	0.415	0.086	1.64118e-09	SAE1	Cycling	Increased
1.15477e-13	0.589027	0.61	0.198	1.79567e-09	DNMT1	Cycling	Increased
2.11393e-13	0.626976	0.756	0.35	3.28716e-09	MRPL51	Cycling	Increased
2.59088e-13	0.452746	0.683	0.231	4.02882e-09	RAD21	Cycling	Increased
2.72248e-13	0.273016	0.366	0.072	4.23345e-09	CFAP20	Cycling	Increased
3.49345e-13	0.54776	0.878	0.445	5.43231e-09	COX5A	Cycling	Increased
3.55122e-13	0.624641	0.902	0.455	5.52215e-09	CALM3	Cycling	Increased
3.76355e-13	0.549867	0.927	0.541	5.85232e-09	ATP5G3	Cycling	Increased
4.56253e-13	0.706624	1	0.936	7.09474e-09	MYL6	Cycling	Increased
5.42053e-13	0.626408	0.951	0.591	8.42893e-09	SRSF3	Cycling	Increased
5.94144e-13	0.303352	0.415	0.092	9.23894e-09	LRRC58	Cycling	Increased
6.06212e-13	0.407394	0.439	0.104	9.4266e-09	PLA2G16	Cycling	Increased
1.24735e-12	1.18278	0.78	0.341	1.93962e-08	CCL5	Cycling	Increased
1.30122e-12	0.471063	0.659	0.233	2.0234e-08	MPC2	Cycling	Increased
1.31433e-12	0.589001	0.683	0.276	2.04378e-08	RALY	Cycling	Increased
1.5102e-12	0.667181	1	0.964	2.34836e-08	CFL1	Cycling	Increased
1.68475e-12	0.61891	0.927	0.636	2.61979e-08	HMGN1	Cycling	Increased
1.90984e-12	0.715748	0.756	0.344	2.96981e-08	SIVA1	Cycling	Increased
1.96951e-12	0.631023	0.927	0.515	3.06258e-08	SLC25A5	Cycling	Increased
2.48629e-12	0.382148	0.341	0.07	3.86618e-08	KIF20B	Cycling	Increased
2.53206e-12	0.776756	0.805	0.427	3.93735e-08	SNRPB	Cycling	Increased
2.89948e-12	0.730592	0.659	0.248	4.5087e-08	APOBEC3G	Cycling	Increased
2.98672e-12	0.329824	0.585	0.165	4.64434e-08	FABP5	Cycling	Increased
3.59587e-12	0.294666	0.268	0.045	5.59158e-08	APOBEC3H	Cycling	Increased
4.29325e-12	0.664171	0.927	0.576	6.676e-08	RAN	Cycling	Increased
6.69861e-12	0.699838	0.878	0.564	1.04163e-07	ANP32B	Cycling	Increased
7.29369e-12	0.404388	0.585	0.185	1.13417e-07	ZDHHC12	Cycling	Increased
7.68535e-12	0.377867	0.439	0.11	1.19507e-07	SUZ12	Cycling	Increased
9.34768e-12	0.630926	0.976	0.888	1.45356e-07	PPIA	Cycling	Increased
1.4315e-11	0.408586	0.634	0.218	2.22599e-07	RBBP4	Cycling	Increased
2.08253e-11	0.449428	0.683	0.258	3.23833e-07	ITGB1BP1	Cycling	Increased
2.84062e-11	0.470697	1	0.999	4.41717e-07	TMSB4X	Cycling	Increased
4.74535e-11	1.27729	0.634	0.256	7.37902e-07	HIST1H4C	Cycling	Increased
5.4028e-11	0.746846	0.756	0.302	8.40135e-07	NKG7	Cycling	Increased
8.11442e-11	0.661207	0.927	0.695	1.26179e-06	HNRNPA2B1	Cycling	Increased
1.05167e-10	0.538879	0.878	0.484	1.63535e-06	POMP	Cycling	Increased
2.22552e-10	0.280958	0.39	0.098	3.46068e-06	PRDX4	Cycling	Increased
2.3409e-10	0.412088	0.78	0.326	3.6401e-06	BSG	Cycling	Increased
2.66785e-10	0.25804	0.317	0.069	4.1485e-06	ITGB3BP	Cycling	Increased
3.83629e-10	0.496367	0.707	0.328	5.96543e-06	BANF1	Cycling	Increased
3.84844e-10	0.338302	0.512	0.164	5.98433e-06	HINT2	Cycling	Increased
3.90261e-10	0.286545	0.439	0.12	6.06856e-06	DNAJC1	Cycling	Increased
4.05259e-10	0.436604	0.732	0.335	6.30177e-06	HMGN3	Cycling	Increased
5.7104e-10	0.255172	0.366	0.09	8.87967e-06	TMEM14A	Cycling	Increased
5.84343e-10	0.421176	0.732	0.329	9.08653e-06	SNRPD1	Cycling	Increased
6.31529e-10	0.604175	0.951	0.648	9.82027e-06	CLIC1	Cycling	Increased
7.82386e-10	0.541384	0.902	0.603	1.21661e-05	PSMA7	Cycling	Increased
8.80777e-10	0.439448	0.488	0.162	1.36961e-05	SLBP	Cycling	Increased
9.35801e-10	0.321849	0.659	0.243	1.45517e-05	CACYBP	Cycling	Increased
9.65522e-10	0.286592	0.366	0.092	1.50139e-05	PAFAH1B3	Cycling	Increased
9.68875e-10	0.4931	0.561	0.212	1.5066e-05	LINC00152	Cycling	Increased
1.28522e-09	0.612543	0.756	0.428	1.99852e-05	IFI16	Cycling	Increased
1.31082e-09	0.318084	0.488	0.155	2.03833e-05	HPRT1	Cycling	Increased
1.52077e-09	0.524045	0.756	0.38	2.3648e-05	MZT2A	Cycling	Increased
1.70041e-09	0.424583	0.707	0.319	2.64414e-05	H2AFY	Cycling	Increased
1.79029e-09	0.281925	0.439	0.128	2.7839e-05	PSMD14	Cycling	Increased
1.87042e-09	0.586033	0.854	0.556	2.90851e-05	PSMB9	Cycling	Increased
1.95333e-09	0.2963	0.415	0.116	3.03743e-05	EIF4A3	Cycling	Increased
2.20467e-09	0.6166	1	0.992	3.42826e-05	ACTB	Cycling	Increased
2.38307e-09	0.386284	0.634	0.253	3.70568e-05	PIN1	Cycling	Increased
2.38328e-09	0.438225	0.537	0.196	3.706e-05	LBR	Cycling	Increased
2.47158e-09	0.287053	0.341	0.085	3.8433e-05	SLF1	Cycling	Increased
2.51542e-09	0.444052	0.707	0.34	3.91148e-05	CYCS	Cycling	Increased
2.57788e-09	0.447474	0.366	0.099	4.00861e-05	PTMS	Cycling	Increased
2.58531e-09	0.325686	0.439	0.131	4.02016e-05	XPO1	Cycling	Increased
2.73784e-09	0.499019	0.854	0.519	4.25734e-05	SRSF2	Cycling	Increased
2.74777e-09	0.619563	0.707	0.311	4.27278e-05	CST7	Cycling	Increased
2.84838e-09	0.647867	0.976	0.925	4.42922e-05	VIM	Cycling	Increased
3.404e-09	0.412767	0.829	0.42	5.29322e-05	CKLF	Cycling	Increased
3.78445e-09	0.336893	0.268	0.059	5.88482e-05	MCM5	Cycling	Increased
4.12261e-09	0.494127	0.951	0.748	6.41065e-05	COX7A2	Cycling	Increased
4.52264e-09	0.450032	0.732	0.349	7.03271e-05	ENSA	Cycling	Increased
4.56144e-09	0.571018	0.902	0.643	7.09303e-05	COX6A1	Cycling	Increased
4.62981e-09	0.321443	0.463	0.15	7.19936e-05	BAZ1B	Cycling	Increased
5.56159e-09	0.623295	0.829	0.56	8.64827e-05	LY6E	Cycling	Increased
5.95613e-09	0.493126	0.732	0.373	9.26178e-05	LSM5	Cycling	Increased
6.23648e-09	0.534456	0.585	0.255	9.69773e-05	PARP1	Cycling	Increased
8.12821e-09	0.363872	0.634	0.257	0.000126394	SNRPD3	Cycling	Increased
8.69725e-09	0.582281	0.902	0.551	0.000135242	LDHA	Cycling	Increased
9.10099e-09	0.359188	0.463	0.155	0.00014152	SUPT16H	Cycling	Increased
1.24293e-08	0.256773	0.415	0.124	0.000193275	COPS3	Cycling	Increased
1.30366e-08	0.25419	0.341	0.09	0.000202718	HMGXB4	Cycling	Increased
1.30678e-08	0.439035	0.902	0.511	0.000203204	ATP5J	Cycling	Increased
1.33499e-08	0.635823	0.976	0.836	0.000207591	CORO1A	Cycling	Increased
1.44607e-08	0.358794	0.585	0.237	0.000224864	ILF2	Cycling	Increased
1.52785e-08	0.409239	0.585	0.249	0.00023758	YWHAE	Cycling	Increased
1.66986e-08	0.353217	0.512	0.19	0.000259664	PSMC3	Cycling	Increased
1.75401e-08	0.515436	0.951	0.799	0.000272748	SUMO2	Cycling	Increased
1.82566e-08	0.369038	0.537	0.203	0.00028389	VDAC3	Cycling	Increased
2.24147e-08	0.385309	0.927	0.541	0.000348549	NDUFB11	Cycling	Increased
2.30666e-08	0.408352	0.951	0.828	0.000358685	PPDPF	Cycling	Increased
2.3471e-08	0.484413	0.927	0.721	0.000364974	NDUFA4	Cycling	Increased
2.4742e-08	0.374162	0.463	0.159	0.000384738	MIS18BP1	Cycling	Increased
2.81724e-08	0.343122	0.634	0.261	0.00043808	TAP1	Cycling	Increased
2.95607e-08	0.501098	0.805	0.532	0.00045967	SNRPG	Cycling	Increased
3.0352e-08	0.430305	0.732	0.386	0.000471974	PA2G4	Cycling	Increased
3.08241e-08	0.278745	0.39	0.118	0.000479314	MZT1	Cycling	Increased
3.1472e-08	0.418497	0.683	0.332	0.000489389	DNAJC8	Cycling	Increased
3.34677e-08	0.339237	0.244	0.054	0.000520423	LAG3	Cycling	Increased
3.43111e-08	0.378243	0.537	0.205	0.000533537	NUCB2	Cycling	Increased
3.4969e-08	0.480133	1	0.815	0.000543769	CALM1	Cycling	Increased
3.63852e-08	0.504941	0.927	0.86	0.00056579	ARPC2	Cycling	Increased
3.72545e-08	0.454801	0.707	0.366	0.000579308	BST2	Cycling	Increased
3.89102e-08	0.270774	0.512	0.178	0.000605054	PTPN18	Cycling	Increased
4.07791e-08	0.300648	0.366	0.108	0.000634115	CBX5	Cycling	Increased
4.11135e-08	0.376532	0.61	0.258	0.000639315	NDUFB6	Cycling	Increased
4.41648e-08	0.393384	0.439	0.154	0.000686763	STRA13	Cycling	Increased
4.46997e-08	0.386328	1	0.792	0.00069508	GMFG	Cycling	Increased
4.70097e-08	0.473355	0.683	0.332	0.000731001	TPR	Cycling	Increased
4.98043e-08	0.397955	0.732	0.359	0.000774458	ANAPC11	Cycling	Increased
5.38445e-08	0.253157	0.293	0.074	0.000837282	SENP5	Cycling	Increased
5.79873e-08	0.543754	0.756	0.409	0.000901703	PGAM1	Cycling	Increased
6.29456e-08	0.494629	0.829	0.566	0.000978805	DBI	Cycling	Increased
6.98025e-08	0.445668	0.634	0.306	0.00108543	LSM4	Cycling	Increased
7.70613e-08	0.305347	0.463	0.165	0.0011983	RBBP7	Cycling	Increased
7.90934e-08	0.32579	0.488	0.177	0.0012299	ITGB7	Cycling	Increased
8.71479e-08	0.326542	0.341	0.102	0.00135515	MAD2L2	Cycling	Increased
8.82251e-08	0.513113	0.976	0.784	0.0013719	SUB1	Cycling	Increased
8.84834e-08	0.493653	0.976	0.757	0.00137592	CALM2	Cycling	Increased
9.32034e-08	0.388688	0.561	0.252	0.00144931	DCTN3	Cycling	Increased
1.03475e-07	0.469244	0.78	0.486	0.00160904	HNRNPA3	Cycling	Increased
1.07342e-07	0.385518	1	0.967	0.00166916	H3F3A	Cycling	Increased
1.13467e-07	0.371648	0.707	0.346	0.00176442	PSMA4	Cycling	Increased
1.37801e-07	0.474125	0.659	0.283	0.00214281	IFI6	Cycling	Increased
1.38393e-07	0.392333	0.561	0.252	0.00215202	PPM1G	Cycling	Increased
1.39753e-07	0.483808	0.854	0.542	0.00217315	SEPT7	Cycling	Increased
1.49476e-07	0.489356	0.878	0.633	0.00232435	MZT2B	Cycling	Increased
1.5215e-07	0.280843	0.537	0.207	0.00236593	PRKCH	Cycling	Increased
1.55461e-07	0.376817	0.561	0.247	0.00241741	PSMB2	Cycling	Increased
1.77764e-07	0.384131	0.805	0.492	0.00276423	ERH	Cycling	Increased
1.84038e-07	0.250938	0.366	0.113	0.00286179	FAM104A	Cycling	Increased
1.94389e-07	0.325477	0.488	0.182	0.00302275	CDC25B	Cycling	Increased
2.06439e-07	0.527897	0.732	0.462	0.00321013	SHFM1	Cycling	Increased
2.20937e-07	0.806266	0.415	0.148	0.00343557	CCL4	Cycling	Increased
2.26734e-07	0.339391	0.756	0.385	0.00352571	SFPQ	Cycling	Increased
2.28361e-07	0.430407	0.78	0.439	0.00355101	NDUFC2	Cycling	Increased
2.41529e-07	0.593455	0.61	0.272	0.00375577	HLA-DRB5	Cycling	Increased
2.4463e-07	0.255346	0.317	0.09	0.00380399	GMPS	Cycling	Increased
2.62493e-07	0.333824	0.61	0.269	0.00408177	TPM4	Cycling	Increased
2.72215e-07	0.282988	0.415	0.141	0.00423295	PRKDC	Cycling	Increased
2.7528e-07	0.257676	0.439	0.153	0.00428061	PMVK	Cycling	Increased
2.81319e-07	0.365086	0.585	0.256	0.0043745	VDAC1	Cycling	Increased
2.91922e-07	0.287828	0.805	0.393	0.00453939	WIPF1	Cycling	Increased
2.92473e-07	0.343652	0.659	0.314	0.00454795	PSMB6	Cycling	Increased
3.0591e-07	0.299995	0.415	0.141	0.0047569	NFATC2IP	Cycling	Increased
3.10036e-07	0.399104	0.585	0.278	0.00482106	LSM2	Cycling	Increased
3.10427e-07	0.515745	0.829	0.498	0.00482714	PSME2	Cycling	Increased
3.30084e-07	0.442343	0.829	0.511	0.00513281	ATPIF1	Cycling	Increased
3.56919e-07	0.526852	0.78	0.485	0.00555009	SNRPF	Cycling	Increased
3.65929e-07	0.297504	0.634	0.283	0.0056902	GTF3C6	Cycling	Increased
4.42893e-07	0.345992	0.415	0.155	0.00688699	TMEM109	Cycling	Increased
4.94887e-07	0.358595	0.439	0.168	0.00769549	TMX4	Cycling	Increased
5.0503e-07	0.335308	0.561	0.248	0.00785321	BUD31	Cycling	Increased
5.25063e-07	0.271404	0.585	0.245	0.00816472	SRSF10	Cycling	Increased
5.55798e-07	0.364313	0.976	0.794	0.00864265	COX6C	Cycling	Increased
5.76146e-07	0.447126	0.78	0.48	0.00895907	SRSF7	Cycling	Increased
6.03748e-07	0.396758	0.585	0.297	0.00938828	LMAN2	Cycling	Increased
6.25814e-07	0.436678	0.829	0.502	0.00973141	LCP1	Cycling	Increased
6.56498e-07	0.502143	1	0.804	0.0102085	S100A10	Cycling	Increased
6.90751e-07	0.300584	0.268	0.074	0.0107412	HIST1H1C	Cycling	Increased
6.94726e-07	0.380769	0.756	0.451	0.010803	COPE	Cycling	Increased
7.35397e-07	0.413958	0.854	0.603	0.0114354	NEDD8	Cycling	Increased
7.39938e-07	0.266561	0.317	0.097	0.011506	CDK4	Cycling	Increased
8.43323e-07	0.314167	0.463	0.181	0.0131137	PMF1	Cycling	Increased
9.14213e-07	0.397122	0.512	0.23	0.014216	HDAC1	Cycling	Increased
9.77773e-07	0.411266	0.78	0.517	0.0152044	DRAP1	Cycling	Increased
1.03516e-06	0.470261	0.732	0.418	0.0160967	UBE2I	Cycling	Increased
1.04542e-06	0.261822	0.439	0.164	0.0162563	ANAPC15	Cycling	Increased
1.04672e-06	0.407454	0.537	0.231	0.0162764	APOBEC3C	Cycling	Increased
1.08101e-06	0.368456	1	0.999	0.0168097	B2M	Cycling	Increased
1.08802e-06	0.47066	0.829	0.622	0.0169187	TPM3	Cycling	Increased
1.21854e-06	0.271885	0.61	0.271	0.0189483	MRPS34	Cycling	Increased
1.24369e-06	0.419415	0.805	0.516	0.0193393	GNG5	Cycling	Increased
1.2525e-06	0.627781	0.634	0.306	0.0194763	HLA-DRB1	Cycling	Increased
1.37431e-06	0.348327	0.683	0.367	0.0213706	PSMA2	Cycling	Increased
1.45641e-06	0.387803	0.805	0.531	0.0226472	TRAPPC1	Cycling	Increased
1.46083e-06	0.27726	0.415	0.15	0.0227159	UBE2A	Cycling	Increased
1.48539e-06	0.388227	0.439	0.159	0.0230978	PRF1	Cycling	Increased
1.53709e-06	0.77138	0.585	0.275	0.0239018	ARL6IP1	Cycling	Increased
1.62395e-06	0.813519	0.366	0.124	0.0252524	GZMB	Cycling	Increased
1.65258e-06	0.379192	0.707	0.404	0.0256976	PSMB3	Cycling	Increased
1.7216e-06	0.272529	0.39	0.14	0.0267708	NDUFA9	Cycling	Increased
1.79547e-06	0.341648	0.659	0.342	0.0279195	PPP4C	Cycling	Increased
1.83206e-06	0.42125	0.585	0.294	0.0284885	CTSC	Cycling	Increased
2.27211e-06	0.481565	0.756	0.449	0.0353312	ANXA2	Cycling	Increased
2.42622e-06	0.304009	0.707	0.35	0.0377277	EZR	Cycling	Increased
2.61404e-06	0.272565	0.463	0.188	0.0406483	GNG2	Cycling	Increased
2.63925e-06	0.279931	0.463	0.183	0.0410403	RASGRP1	Cycling	Increased
2.65568e-06	0.392539	0.634	0.348	0.0412958	C9orf142	Cycling	Increased
2.85647e-06	0.381428	0.61	0.303	0.044418	HNRNPR	Cycling	Increased
2.94194e-06	0.437598	0.683	0.464	0.0457471	HNRNPF	Cycling	Increased
3.24414e-06	0.454859	0.854	0.62	0.0504464	TAGLN2	Cycling	Increased
3.24695e-06	0.330532	0.756	0.438	0.0504901	ARHGDIA	Cycling	Increased
3.36655e-06	0.406803	0.683	0.366	0.0523499	TUBA1A	Cycling	Increased
3.43103e-06	0.374979	0.78	0.494	0.0533525	PPP1CA	Cycling	Increased
3.43648e-06	0.290506	0.366	0.129	0.0534372	IL2RB	Cycling	Increased
3.45156e-06	0.301285	0.61	0.296	0.0536717	MED10	Cycling	Increased
3.5566e-06	0.467108	0.927	0.757	0.0553051	UBB	Cycling	Increased
3.578e-06	0.349345	0.659	0.356	0.0556379	LSM3	Cycling	Increased
3.62911e-06	0.380811	0.512	0.242	0.0564327	ARPC5L	Cycling	Increased
3.83093e-06	0.522917	0.902	0.663	0.059571	COTL1	Cycling	Increased
3.95018e-06	0.337095	0.732	0.428	0.0614253	NDUFS6	Cycling	Increased
4.09932e-06	0.340432	0.488	0.218	0.0637444	RHEB	Cycling	Increased
4.14289e-06	0.308819	0.512	0.22	0.0644219	PCMT1	Cycling	Increased
4.21955e-06	0.394435	0.854	0.647	0.0656141	GUK1	Cycling	Increased
4.22139e-06	0.267479	0.463	0.19	0.0656426	MAZ	Cycling	Increased
4.24887e-06	0.281239	0.39	0.148	0.06607	TMUB1	Cycling	Increased
4.30548e-06	0.36232	0.61	0.315	0.0669503	PSMD8	Cycling	Increased
4.48651e-06	0.282736	0.512	0.228	0.0697652	IQGAP2	Cycling	Increased
4.64954e-06	0.335799	0.512	0.237	0.0723003	CDK2AP2	Cycling	Increased
4.66882e-06	0.358122	0.756	0.475	0.0726002	MSN	Cycling	Increased
5.46384e-06	0.262103	0.439	0.179	0.0849628	PAFAH1B1	Cycling	Increased
6.19525e-06	0.317071	0.61	0.331	0.0963361	TMEM160	Cycling	Increased
6.44208e-06	0.36222	0.829	0.564	0.100174	RBX1	Cycling	Increased
6.92694e-06	0.379232	0.634	0.343	0.107714	HP1BP3	Cycling	Increased
7.16451e-06	0.256363	0.512	0.222	0.111408	SSBP4	Cycling	Increased
7.71717e-06	0.337477	0.659	0.364	0.120002	SNRPB2	Cycling	Increased
7.80753e-06	0.335434	0.366	0.138	0.121407	DDX39A	Cycling	Increased
7.88183e-06	0.482289	1	0.935	0.122563	ACTG1	Cycling	Increased
7.98645e-06	0.314359	0.39	0.156	0.124189	UQCC2	Cycling	Increased
8.6663e-06	0.285308	0.634	0.33	0.134761	PCNP	Cycling	Increased
9.06404e-06	0.286561	0.415	0.17	0.140946	CHCHD1	Cycling	Increased
9.84924e-06	0.465241	0.829	0.587	0.153156	CD2	Cycling	Increased
1.0396e-05	0.391032	0.512	0.27	0.161658	IFI27L2	Cycling	Increased
1.0725e-05	0.286386	0.366	0.142	0.166773	AKR7A2	Cycling	Increased
1.11681e-05	0.503941	0.439	0.19	0.173664	CD8A	Cycling	Increased
1.11935e-05	0.251585	0.537	0.249	0.174059	ETFB	Cycling	Increased
1.17978e-05	0.25467	0.415	0.169	0.183456	NUDT5	Cycling	Increased
1.201e-05	0.254006	0.707	0.375	0.186755	GNAI2	Cycling	Increased
1.399e-05	0.324183	0.976	0.853	0.217544	SRP14	Cycling	Increased
1.50421e-05	0.319334	0.439	0.189	0.233904	IKZF3	Cycling	Increased
1.54385e-05	0.28237	0.341	0.13	0.240069	EBP	Cycling	Increased
1.57534e-05	0.39085	0.878	0.703	0.244965	SRGN	Cycling	Increased
1.61717e-05	0.279352	0.805	0.509	0.251469	FKBP1A	Cycling	Increased
1.65538e-05	0.27227	0.61	0.305	0.257411	REEP5	Cycling	Increased
1.66745e-05	0.259807	0.268	0.086	0.259288	PPIL3	Cycling	Increased
1.68746e-05	0.292507	0.585	0.287	0.2624	WTAP	Cycling	Increased
1.69531e-05	0.276703	0.463	0.197	0.26362	HLA-DQA1	Cycling	Increased
1.86522e-05	0.27841	0.561	0.282	0.290041	MAGOH	Cycling	Increased
1.94269e-05	0.300721	0.537	0.269	0.302089	CWC15	Cycling	Increased
1.94938e-05	0.303809	0.537	0.264	0.303128	SEC11C	Cycling	Increased
2.12987e-05	0.335437	0.902	0.682	0.331194	COX5B	Cycling	Increased
2.16839e-05	0.437538	0.683	0.46	0.337184	SRRM1	Cycling	Increased
2.2063e-05	0.252486	0.39	0.16	0.343079	BABAM1	Cycling	Increased
2.27978e-05	0.275605	0.415	0.178	0.354505	CARD19	Cycling	Increased
2.58161e-05	0.295723	0.585	0.312	0.40144	TALDO1	Cycling	Increased
3.01263e-05	0.366962	0.78	0.566	0.468464	CAPZB	Cycling	Increased
3.04736e-05	0.295405	0.561	0.303	0.473865	NDUFS7	Cycling	Increased
3.1014e-05	0.362378	0.854	0.61	0.482267	RHOA	Cycling	Increased
3.10938e-05	0.531532	0.732	0.555	0.483508	PARK7	Cycling	Increased
3.41609e-05	0.286649	0.585	0.304	0.531203	TCEB1	Cycling	Increased
3.41698e-05	0.649951	0.805	0.654	0.531341	ENO1	Cycling	Increased
3.62995e-05	0.368858	0.439	0.215	0.564456	ATP1B3	Cycling	Increased
3.66922e-05	0.350789	0.463	0.231	0.570563	RNASEH2C	Cycling	Increased
3.71046e-05	0.261101	0.415	0.18	0.576976	SAR1A	Cycling	Increased
3.9001e-05	0.254089	0.561	0.281	0.606466	HNRNPD	Cycling	Increased
3.9383e-05	0.591515	0.732	0.505	0.612405	PKM	Cycling	Increased
4.26872e-05	0.313314	0.659	0.393	0.663786	HNRNPH1	Cycling	Increased
4.53415e-05	0.307944	0.683	0.389	0.705061	PET100	Cycling	Increased
4.56533e-05	0.338776	0.756	0.516	0.709908	ABRACL	Cycling	Increased
4.72224e-05	0.28946	0.78	0.496	0.734309	PTGES3	Cycling	Increased
5.05911e-05	0.308143	0.537	0.284	0.786691	NDUFA6	Cycling	Increased
5.12116e-05	0.273622	0.512	0.253	0.796341	DNAJC15	Cycling	Increased
5.22449e-05	0.261259	0.512	0.258	0.812408	KPNB1	Cycling	Increased
5.28737e-05	0.265329	0.537	0.274	0.822185	NONO	Cycling	Increased
5.68886e-05	0.250622	0.659	0.379	0.884618	NDUFA12	Cycling	Increased
5.72521e-05	0.303295	0.585	0.322	0.89027	BZW1	Cycling	Increased
5.76965e-05	0.332785	0.707	0.424	0.897181	NDUFA2	Cycling	Increased
6.15251e-05	0.268169	0.561	0.292	0.956716	SNRPC	Cycling	Increased
6.36731e-05	0.297398	0.659	0.386	0.990116	CD164	Cycling	Increased
0.000262563	0.622396	0.439	0.223	1	CTSW	Cycling	Increased
0.000848986	0.618097	0.805	0.727	1	IL32	Cycling	Increased
0.000777971	0.508261	0.78	0.558	1	LGALS1	Cycling	Increased
0.000156418	0.498123	1	0.983	1	HLA-A	Cycling	Increased
8.50863e-05	0.481437	0.976	0.895	1	S100A4	Cycling	Increased
8.08478e-05	0.438193	0.902	0.728	1	MYL12B	Cycling	Increased
0.000991295	0.437063	0.854	0.651	1	CD3D	Cycling	Increased
6.84719e-05	0.436252	0.707	0.493	1	PSMB8	Cycling	Increased
0.00229159	0.430361	0.415	0.223	1	LMNA	Cycling	Increased
0.000127561	0.404201	0.805	0.622	1	ARPC5	Cycling	Increased
0.00175873	0.400322	0.659	0.422	1	TRBC1	Cycling	Increased
0.0003533	0.396347	1	0.972	1	HLA-C	Cycling	Increased
0.00129671	0.393822	0.488	0.305	1	ANXA5	Cycling	Increased
0.000253003	0.390661	0.537	0.341	1	ANXA6	Cycling	Increased
0.00073012	0.388635	0.756	0.535	1	PLP2	Cycling	Increased
0.000239567	0.382743	0.756	0.593	1	NDUFB2	Cycling	Increased
0.00267147	0.378344	0.805	0.657	1	HSP90AA1	Cycling	Increased
0.000434739	0.372358	0.829	0.629	1	SOD1	Cycling	Increased
0.000837349	0.369178	0.659	0.456	1	GSTP1	Cycling	Increased
0.00806983	0.356164	0.659	0.52	1	PGK1	Cycling	Increased
0.000122642	0.35493	0.561	0.322	1	NDUFAB1	Cycling	Increased
0.000286041	0.354473	0.78	0.569	1	RPS27L	Cycling	Increased
0.000659008	0.353458	0.512	0.323	1	COX17	Cycling	Increased
0.000209162	0.352911	0.561	0.325	1	SYNE2	Cycling	Increased
0.000142575	0.351723	0.317	0.13	1	MATK	Cycling	Increased
0.00282072	0.34777	0.634	0.432	1	CD63	Cycling	Increased
0.000129669	0.34765	0.634	0.384	1	ALOX5AP	Cycling	Increased
6.76807e-05	0.346989	0.756	0.526	1	SERBP1	Cycling	Increased
0.00154985	0.346564	0.707	0.6	1	LSP1	Cycling	Increased
0.000360488	0.342755	0.512	0.292	1	PPP1CC	Cycling	Increased
0.000158215	0.339528	0.659	0.421	1	CRIP1	Cycling	Increased
0.000591873	0.336466	0.683	0.495	1	NCL	Cycling	Increased
6.56249e-05	0.335091	0.537	0.282	1	YWHAH	Cycling	Increased
0.0020697	0.334691	0.878	0.788	1	HCST	Cycling	Increased
0.000695726	0.33433	0.927	0.905	1	ARHGDIB	Cycling	Increased
0.000891951	0.330334	0.537	0.349	1	BAX	Cycling	Increased
0.002636	0.329472	0.61	0.435	1	CALR	Cycling	Increased
0.000188279	0.328932	0.683	0.419	1	HNRNPM	Cycling	Increased
9.99461e-05	0.327185	0.61	0.358	1	THRAP3	Cycling	Increased
0.00705926	0.325619	0.683	0.537	1	CAP1	Cycling	Increased
0.00038421	0.32283	0.463	0.248	1	EFHD2	Cycling	Increased
0.000261594	0.319708	0.585	0.37	1	DDX46	Cycling	Increased
0.000459786	0.319381	0.78	0.59	1	RAC2	Cycling	Increased
0.00135768	0.316449	0.585	0.415	1	PRDX5	Cycling	Increased
0.000610691	0.315502	0.707	0.454	1	HLA-F	Cycling	Increased
0.00011666	0.314778	0.585	0.336	1	YWHAQ	Cycling	Increased
0.00448357	0.314724	0.488	0.318	1	RNPS1	Cycling	Increased
7.4864e-05	0.309454	0.463	0.231	1	NENF	Cycling	Increased
0.000130321	0.308889	0.585	0.327	1	DNAJB6	Cycling	Increased
0.000372545	0.308164	1	0.944	1	SH3BGRL3	Cycling	Increased
0.00143288	0.307277	0.707	0.559	1	ATP5J2	Cycling	Increased
6.80514e-05	0.3071	0.585	0.329	1	PDCD5	Cycling	Increased
0.00022979	0.306881	0.78	0.522	1	RBM39	Cycling	Increased
0.00575917	0.305	0.659	0.489	1	NDUFB8	Cycling	Increased
9.44274e-05	0.303753	0.585	0.334	1	ATP5C1	Cycling	Increased
0.000612501	0.298531	0.829	0.632	1	ANXA1	Cycling	Increased
0.00210622	0.296599	0.561	0.378	1	TMEM50A	Cycling	Increased
0.000687024	0.294032	0.585	0.398	1	SRSF9	Cycling	Increased
0.000529798	0.293122	0.805	0.642	1	NDUFA1	Cycling	Increased
7.62344e-05	0.290715	0.39	0.179	1	FDPS	Cycling	Increased
0.000887659	0.287781	0.463	0.267	1	PDIA6	Cycling	Increased
0.000459931	0.287011	0.537	0.326	1	CLEC2B	Cycling	Increased
0.000366762	0.285658	0.902	0.737	1	ALDOA	Cycling	Increased
0.000713178	0.282633	0.756	0.516	1	PPIB	Cycling	Increased
0.00101916	0.281195	0.61	0.399	1	ARL4C	Cycling	Increased
9.89837e-05	0.280798	0.561	0.312	1	MRPS6	Cycling	Increased
0.000380139	0.279842	0.512	0.293	1	SSNA1	Cycling	Increased
0.000317138	0.276593	0.707	0.439	1	SRP9	Cycling	Increased
0.000128886	0.276412	0.537	0.293	1	UBE2N	Cycling	Increased
0.00115713	0.275792	0.293	0.135	1	LYST	Cycling	Increased
0.00110821	0.275734	0.683	0.495	1	NDUFB4	Cycling	Increased
0.000108797	0.27564	0.585	0.312	1	VPS29	Cycling	Increased
0.000191189	0.274085	0.61	0.354	1	NDUFV2	Cycling	Increased
0.000168649	0.273919	0.683	0.435	1	HNRNPU	Cycling	Increased
0.00152838	0.273003	0.561	0.35	1	GHITM	Cycling	Increased
0.000170827	0.272876	0.415	0.199	1	RNF187	Cycling	Increased
0.00283722	0.271429	0.537	0.326	1	PSIP1	Cycling	Increased
0.000200207	0.271294	0.195	0.058	1	CCL3	Cycling	Increased
0.000762996	0.271277	0.829	0.706	1	CD74	Cycling	Increased
0.000176841	0.269358	0.683	0.41	1	UBE2L3	Cycling	Increased
0.000116472	0.268177	0.463	0.227	1	CCT7	Cycling	Increased
0.00593817	0.268111	0.195	0.082	1	TRGC2	Cycling	Increased
0.00224112	0.267869	0.268	0.118	1	IFI44L	Cycling	Increased
0.00378303	0.266331	0.585	0.402	1	ATP5B	Cycling	Increased
0.000108303	0.265099	0.439	0.207	1	MRPL55	Cycling	Increased
8.23276e-05	0.262554	0.707	0.422	1	EIF5A	Cycling	Increased
0.000165658	0.262458	0.488	0.25	1	RER1	Cycling	Increased
0.00134411	0.261277	0.707	0.527	1	NDUFA11	Cycling	Increased
7.32999e-05	0.260595	0.439	0.204	1	ELOVL5	Cycling	Increased
0.000516478	0.260027	0.439	0.226	1	PSMA3	Cycling	Increased
0.00202574	0.260006	0.561	0.363	1	LSM8	Cycling	Increased
0.00222593	0.259225	0.537	0.338	1	P4HB	Cycling	Increased
0.000148427	0.258963	0.39	0.177	1	FAM129A	Cycling	Increased
0.00448537	0.258892	0.463	0.291	1	GLIPR2	Cycling	Increased
0.00132112	0.258574	0.512	0.313	1	NAA38	Cycling	Increased
0.00102116	0.258383	0.756	0.537	1	UBE2D2	Cycling	Increased
0.000116628	0.258037	0.488	0.245	1	OPTN	Cycling	Increased
0.00353355	0.25787	0.512	0.335	1	PAPOLA	Cycling	Increased
0.00672149	0.256526	0.488	0.326	1	TUFM	Cycling	Increased
0.00173256	0.255078	0.366	0.199	1	POLR2G	Cycling	Increased
0.00100328	0.255025	0.585	0.358	1	ATRX	Cycling	Increased
0.00160213	0.255012	0.61	0.402	1	SPCS2	Cycling	Increased
0.00216232	0.25427	0.439	0.255	1	NUDC	Cycling	Increased
0.000846887	0.253037	0.561	0.346	1	PPP1CB	Cycling	Increased
0.000772222	0.253009	0.707	0.462	1	GYPC	Cycling	Increased
0.00179363	0.252914	0.39	0.209	1	COX20	Cycling	Increased
0.000208325	0.252863	0.244	0.087	1	SEPT11	Cycling	Increased
0.000624534	0.252486	0.341	0.16	1	MEA1	Cycling	Increased
0.00694004	0.252328	0.512	0.336	1	TMBIM4	Cycling	Increased
1.02319e-21	-1.20336	1	0.999	1.59106e-17	RPL34	Cycling	Decreased
9.53565e-20	-1.02019	1	0.999	1.48279e-15	RPL32	Cycling	Decreased
1.39899e-18	-0.916317	0.976	0.997	2.17543e-14	RPL38	Cycling	Decreased
1.52875e-18	-0.868136	1	0.999	2.37721e-14	RPS28	Cycling	Decreased
2.83052e-18	-0.796094	0.976	0.998	4.40145e-14	RPL26	Cycling	Decreased
3.2546e-18	-0.951453	1	0.999	5.06091e-14	RPL13	Cycling	Decreased
3.5889e-18	-0.959517	1	0.999	5.58074e-14	RPL9	Cycling	Decreased
3.64943e-18	-1.07626	1	0.999	5.67487e-14	RPS27	Cycling	Decreased
4.8182e-18	-0.767317	1	0.999	7.49231e-14	RPL41	Cycling	Decreased
5.06742e-18	-0.841683	1	0.998	7.87984e-14	RPL36	Cycling	Decreased
6.80207e-18	-0.900562	0.976	0.999	1.05772e-13	RPL39	Cycling	Decreased
7.88722e-18	-0.888996	1	0.999	1.22646e-13	RPL21	Cycling	Decreased
1.18336e-17	-0.900303	1	0.998	1.84012e-13	RPL30	Cycling	Decreased
1.81393e-17	-0.842182	1	0.999	2.82066e-13	RPL18A	Cycling	Decreased
4.86572e-17	-0.832929	1	0.999	7.5662e-13	RPL11	Cycling	Decreased
5.01305e-17	-0.876849	1	0.999	7.79529e-13	RPL13A	Cycling	Decreased
6.77177e-17	-0.906682	1	0.998	1.05301e-12	RPS25	Cycling	Decreased
7.54318e-17	-0.836233	0.976	0.997	1.17296e-12	RPL35A	Cycling	Decreased
1.14579e-16	-0.840458	1	0.999	1.7817e-12	RPS14	Cycling	Decreased
1.42802e-16	-0.766377	1	0.999	2.22057e-12	RPLP2	Cycling	Decreased
4.19383e-16	-0.824168	1	0.999	6.52141e-12	RPS12	Cycling	Decreased
5.08567e-16	-0.879249	0.976	0.995	7.90821e-12	RPL7	Cycling	Decreased
5.90152e-16	-0.760927	1	0.999	9.17687e-12	TPT1	Cycling	Decreased
6.18136e-16	-0.772229	0.878	0.984	9.61202e-12	PFDN5	Cycling	Decreased
8.68145e-16	-0.896634	1	0.998	1.34997e-11	RPS13	Cycling	Decreased
1.14304e-15	-0.818352	1	0.999	1.77743e-11	RPS23	Cycling	Decreased
1.17441e-15	-0.70268	1	0.999	1.82621e-11	RPL27A	Cycling	Decreased
1.29115e-15	-0.705967	0.976	0.998	2.00773e-11	RPL12	Cycling	Decreased
1.9711e-15	-0.881166	1	0.999	3.06506e-11	EEF1A1	Cycling	Decreased
3.86235e-15	-0.724237	0.976	0.998	6.00595e-11	RPL37	Cycling	Decreased
6.00238e-15	-0.653726	1	0.999	9.3337e-11	RPL37A	Cycling	Decreased
8.04777e-15	-0.707812	0.976	0.998	1.25143e-10	RPL27	Cycling	Decreased
1.28861e-14	-0.755908	1	0.999	2.00378e-10	RPL19	Cycling	Decreased
1.78562e-14	-0.834257	0.976	0.998	2.77664e-10	RPS3A	Cycling	Decreased
2.23575e-14	-0.743525	1	0.999	3.4766e-10	RPS27A	Cycling	Decreased
2.23648e-14	-0.817407	1	0.999	3.47773e-10	RPS29	Cycling	Decreased
2.27041e-14	-0.721312	1	0.999	3.53049e-10	RPL10	Cycling	Decreased
7.41171e-14	-0.833166	0.829	0.989	1.15252e-09	RPS10	Cycling	Decreased
7.5523e-14	-0.78291	1	0.999	1.17438e-09	RPS18	Cycling	Decreased
8.22369e-14	-0.631837	1	0.998	1.27878e-09	RPS9	Cycling	Decreased
1.24921e-13	-0.803932	0.976	0.997	1.94253e-09	RPL31	Cycling	Decreased
1.95697e-13	-0.809396	1	0.998	3.04309e-09	RPS6	Cycling	Decreased
2.06145e-13	-0.731403	0.927	0.994	3.20555e-09	RPL22	Cycling	Decreased
2.55837e-13	-0.654588	0.976	0.996	3.97826e-09	RPL29	Cycling	Decreased
5.33318e-13	-0.627912	1	0.999	8.2931e-09	RPS2	Cycling	Decreased
5.85635e-13	-0.87509	1	0.995	9.10662e-09	RPL3	Cycling	Decreased
7.69784e-13	-0.620919	1	0.998	1.19701e-08	RPS15A	Cycling	Decreased
1.30397e-12	-0.714229	1	0.998	2.02768e-08	RPS8	Cycling	Decreased
4.67392e-12	-0.653459	0.976	0.995	7.26795e-08	RPL6	Cycling	Decreased
7.31597e-12	-0.520325	1	0.999	1.13763e-07	RPS15	Cycling	Decreased
1.99873e-11	-0.612279	0.951	0.995	3.10803e-07	RPL23	Cycling	Decreased
2.10618e-11	-0.614048	1	0.996	3.27511e-07	RPL18	Cycling	Decreased
2.69112e-11	-0.559114	1	0.998	4.18468e-07	RPS17	Cycling	Decreased
2.69718e-11	-0.584262	0.976	0.997	4.19411e-07	RPL8	Cycling	Decreased
3.52875e-11	-0.448113	1	0.998	5.4872e-07	FAU	Cycling	Decreased
1.03253e-10	-0.559911	1	0.999	1.60559e-06	RPS16	Cycling	Decreased
1.3343e-10	-0.616079	1	0.996	2.07484e-06	RPS11	Cycling	Decreased
1.71222e-10	-0.540121	0.976	0.993	2.66251e-06	RPL24	Cycling	Decreased
2.89324e-10	-0.560571	1	0.994	4.49898e-06	RPL14	Cycling	Decreased
3.1766e-10	-0.616567	1	0.997	4.93961e-06	RPS3	Cycling	Decreased
4.40275e-10	-0.580312	0.976	0.982	6.84627e-06	GNB2L1	Cycling	Decreased
4.87892e-10	-0.458115	1	0.998	7.58672e-06	UBA52	Cycling	Decreased
1.00531e-09	-1.53242	0.902	0.99	1.56326e-05	FTL	Cycling	Decreased
1.05176e-09	-0.554506	1	0.998	1.63548e-05	RPL23A	Cycling	Decreased
1.35111e-09	-0.365182	1	0.999	2.10098e-05	RPL28	Cycling	Decreased
1.56321e-09	-0.660295	0.902	0.971	2.4308e-05	RPL36A	Cycling	Decreased
2.03262e-09	-0.455338	1	0.998	3.16073e-05	RPL35	Cycling	Decreased
2.42252e-09	-0.646224	0.927	0.969	3.76702e-05	RPL4	Cycling	Decreased
3.08734e-09	-0.692892	0.805	0.956	4.80081e-05	EEF1B2	Cycling	Decreased
6.38245e-09	-0.477225	1	0.999	9.92471e-05	RPS19	Cycling	Decreased
7.11521e-09	-0.634699	1	0.978	0.000110642	RPL5	Cycling	Decreased
8.37479e-09	-0.58753	0.976	0.991	0.000130228	RPL10A	Cycling	Decreased
1.03964e-08	-0.835838	0.537	0.844	0.000161664	TXNIP	Cycling	Decreased
1.61913e-08	-0.644952	0.707	0.853	0.000251774	RPL17	Cycling	Decreased
2.46057e-08	-0.532701	1	0.997	0.000382618	RPS26	Cycling	Decreased
2.71354e-08	-1.00538	0.415	0.779	0.000421955	LTB	Cycling	Decreased
2.73917e-08	-0.424218	1	0.996	0.000425942	RPS7	Cycling	Decreased
3.54137e-08	-0.497157	0.951	0.985	0.000550683	NACA	Cycling	Decreased
3.87693e-08	-0.449026	1	0.996	0.000602863	RPL15	Cycling	Decreased
5.80607e-08	-0.561396	1	0.992	0.000902844	RPS5	Cycling	Decreased
6.67323e-08	-0.488984	0.976	0.995	0.00103769	MT-ND3	Cycling	Decreased
6.89498e-08	-0.568632	0.488	0.772	0.00107217	ZFAS1	Cycling	Decreased
8.68999e-08	-0.438524	1	0.992	0.00135129	RPL7A	Cycling	Decreased
1.06504e-07	-0.588906	0.78	0.899	0.00165614	EEF2	Cycling	Decreased
1.10745e-07	-0.900124	0.146	0.55	0.00172208	IL7R	Cycling	Decreased
1.87409e-07	-0.54002	0.976	0.994	0.00291421	RPS4X	Cycling	Decreased
2.62773e-07	-0.49837	1	0.998	0.00408612	RPS20	Cycling	Decreased
3.25813e-07	-0.482489	0.732	0.891	0.00506639	COMMD6	Cycling	Decreased
7.46193e-07	-0.589698	0.39	0.736	0.0116033	KLF2	Cycling	Decreased
8.27275e-07	-0.445156	0.927	0.961	0.0128641	TOMM7	Cycling	Decreased
1.64254e-06	-0.40518	1	0.997	0.0255415	RPS21	Cycling	Decreased
1.97913e-06	-0.496316	1	0.999	0.0307755	MALAT1	Cycling	Decreased
2.16126e-06	-0.480949	0.756	0.949	0.0336077	PABPC1	Cycling	Decreased
3.39138e-06	-0.50547	0.488	0.766	0.052736	CD48	Cycling	Decreased
4.35689e-06	-0.514392	0.683	0.822	0.0677496	EIF3E	Cycling	Decreased
4.42776e-06	-0.511679	0.805	0.907	0.0688517	BTG1	Cycling	Decreased
4.69453e-06	-0.533616	0.317	0.604	0.073	SNHG8	Cycling	Decreased
6.715e-06	-0.500253	0.805	0.886	0.104418	GLTSCR2	Cycling	Decreased
9.7356e-06	-0.456185	0.195	0.561	0.151389	AC090498.1	Cycling	Decreased
2.58621e-05	-0.30954	1	0.999	0.402156	RPS24	Cycling	Decreased
3.69232e-05	-0.430538	0.22	0.515	0.574156	ZNF90	Cycling	Decreased
3.79222e-05	-0.418906	0.732	0.885	0.589691	SLC25A6	Cycling	Decreased
4.97922e-05	-0.43882	0.39	0.665	0.774269	NBEAL1	Cycling	Decreased
0.0032009	-0.251155	0.024	0.212	1	FCGRT	Cycling	Decreased
0.00545822	-0.253068	0.634	0.797	1	UQCR11	Cycling	Decreased
0.0058319	-0.256746	0.073	0.257	1	LEF1	Cycling	Decreased
0.00400377	-0.26017	0.073	0.277	1	MYC	Cycling	Decreased
0.00115916	-0.271983	0.098	0.341	1	ATM	Cycling	Decreased
0.00156489	-0.2721	0.024	0.233	1	MAL	Cycling	Decreased
0.000736088	-0.278046	0.976	0.998	1	MT-ND2	Cycling	Decreased
0.00631082	-0.280482	0	0.155	1	SERPINA1	Cycling	Decreased
0.00173015	-0.294659	0.195	0.426	1	RSL1D1	Cycling	Decreased
0.00549851	-0.297612	0.098	0.287	1	NCF1	Cycling	Decreased
0.00739821	-0.309212	0.195	0.393	1	ZFP36L1	Cycling	Decreased
0.00277977	-0.320606	0.561	0.684	1	SERP1	Cycling	Decreased
0.000456229	-0.323807	0.098	0.374	1	TCF7	Cycling	Decreased
0.000719919	-0.344368	0.683	0.82	1	FXYD5	Cycling	Decreased
0.00727726	-0.348462	0.707	0.748	1	CD37	Cycling	Decreased
0.000288986	-0.353705	0.293	0.568	1	EIF4B	Cycling	Decreased
0.009915	-0.378056	0.22	0.384	1	CCR7	Cycling	Decreased
0.000263198	-0.383137	0.098	0.399	1	PLAC8	Cycling	Decreased
0.000369507	-0.383821	0.634	0.792	1	SRSF5	Cycling	Decreased
0.00413563	-0.388248	0.317	0.497	1	SELL	Cycling	Decreased
9.41207e-05	-0.397115	0.439	0.675	1	PNRC1	Cycling	Decreased
0.000121372	-0.419848	0.341	0.62	1	C6orf48	Cycling	Decreased
0.000188603	-0.443641	0.585	0.777	1	ZFP36L2	Cycling	Decreased
8.56557e-05	-0.452314	0.39	0.617	1	EIF4A2	Cycling	Decreased
0.00382495	-0.510243	0.22	0.412	1	NPC2	Cycling	Decreased
0.00147244	-0.5358	0.439	0.595	1	RPS4Y1	Cycling	Decreased
0.00995194	-0.627101	0.146	0.313	1	LST1	Cycling	Decreased
7.70427e-05	-0.739182	0.146	0.452	1	CTSS	Cycling	Decreased
0.000403898	-0.74656	0.098	0.356	1	AIF1	Cycling	Decreased
0.00263615	-0.759669	0.268	0.486	1	GPX1	Cycling	Decreased
0.00757056	-1.55675	0.122	0.3	1	LYZ	Cycling	Decreased
5.35681e-88	0.655539	0.616	0.059	8.32985e-84	IFIT3	IFN Signature T cells	Increased
8.9032e-75	0.902508	0.808	0.13	1.38445e-70	MX1	IFN Signature T cells	Increased
1.04308e-74	0.588268	0.521	0.05	1.62199e-70	IFIT1	IFN Signature T cells	Increased
3.51994e-71	0.635348	0.699	0.094	5.4735e-67	OAS1	IFN Signature T cells	Increased
2.08808e-69	0.53775	0.534	0.056	3.24696e-65	HERC5	IFN Signature T cells	Increased
6.52654e-47	0.334746	0.342	0.034	1.01488e-42	CMPK2	IFN Signature T cells	Increased
1.90579e-46	0.425448	0.356	0.037	2.9635e-42	RSAD2	IFN Signature T cells	Increased
1.07142e-43	0.77311	0.616	0.116	1.66606e-39	IFI44L	IFN Signature T cells	Increased
5.58773e-42	0.63064	0.699	0.153	8.68892e-38	MX2	IFN Signature T cells	Increased
6.03438e-40	0.570312	0.521	0.09	9.38345e-36	OAS3	IFN Signature T cells	Increased
1.4211e-33	1.34149	0.904	0.382	2.20981e-29	ISG15	IFN Signature T cells	Increased
1.49948e-31	0.572774	0.644	0.166	2.3317e-27	XAF1	IFN Signature T cells	Increased
4.77975e-28	0.364055	0.329	0.049	7.43251e-24	OASL	IFN Signature T cells	Increased
1.14172e-26	0.46299	0.452	0.095	1.77538e-22	IFI44	IFN Signature T cells	Increased
1.29792e-24	0.563714	0.548	0.147	2.01826e-20	EIF2AK2	IFN Signature T cells	Increased
1.44313e-23	0.847921	0.945	0.559	2.24407e-19	LY6E	IFN Signature T cells	Increased
4.1713e-22	0.972275	0.726	0.282	6.48637e-18	IFI6	IFN Signature T cells	Increased
1.27437e-20	0.474952	0.507	0.143	1.98165e-16	IRF7	IFN Signature T cells	Increased
1.69375e-20	0.258533	0.329	0.063	2.63378e-16	HELZ2	IFN Signature T cells	Increased
7.3457e-20	0.877032	0.89	0.516	1.14226e-15	ISG20	IFN Signature T cells	Increased
4.13364e-18	0.463669	0.493	0.148	6.42781e-14	SAMD9L	IFN Signature T cells	Increased
1.11444e-17	0.285476	0.288	0.057	1.73295e-13	PNPT1	IFN Signature T cells	Increased
2.05004e-17	0.432383	0.521	0.166	3.18782e-13	IFITM1	IFN Signature T cells	Increased
2.32392e-17	0.447293	0.534	0.173	3.61369e-13	EPSTI1	IFN Signature T cells	Increased
3.34374e-17	0.591378	0.63	0.238	5.19952e-13	STAT1	IFN Signature T cells	Increased
1.20693e-15	0.265419	0.384	0.101	1.87677e-11	OAS2	IFN Signature T cells	Increased
5.01877e-15	0.536299	0.795	0.427	7.80418e-11	IFI16	IFN Signature T cells	Increased
4.02243e-13	0.533393	0.753	0.382	6.25488e-09	CCR7	IFN Signature T cells	Increased
1.02734e-12	0.372076	0.603	0.257	1.59752e-08	PIM2	IFN Signature T cells	Increased
1.3987e-12	0.331021	0.384	0.123	2.17498e-08	PARP9	IFN Signature T cells	Increased
3.21867e-12	0.526842	0.932	0.696	5.00503e-08	LDHB	IFN Signature T cells	Increased
5.63507e-12	0.401803	0.438	0.161	8.76253e-08	NT5C3A	IFN Signature T cells	Increased
6.68267e-12	0.385319	0.945	0.707	1.03916e-07	PSME1	IFN Signature T cells	Increased
3.71863e-11	0.369495	0.849	0.521	5.78247e-07	TMEM123	IFN Signature T cells	Increased
2.0284e-10	0.490507	0.808	0.496	3.15417e-06	SELL	IFN Signature T cells	Increased
2.1619e-10	0.297861	0.562	0.253	3.36175e-06	LNPEP	IFN Signature T cells	Increased
2.97327e-10	0.410339	0.658	0.355	4.62343e-06	SLFN5	IFN Signature T cells	Increased
3.23151e-10	0.386103	0.986	0.876	5.025e-06	MYL12A	IFN Signature T cells	Increased
4.88296e-10	0.344208	0.479	0.206	7.593e-06	TRIM22	IFN Signature T cells	Increased
7.18297e-10	0.377178	0.644	0.332	1.11695e-05	SMCHD1	IFN Signature T cells	Increased
1.09686e-09	0.344138	0.959	0.783	1.70562e-05	HSPA8	IFN Signature T cells	Increased
1.38282e-09	0.308557	0.452	0.191	2.15028e-05	C19orf66	IFN Signature T cells	Increased
1.7975e-09	0.475929	0.795	0.552	2.79511e-05	GIMAP4	IFN Signature T cells	Increased
7.46048e-09	0.30232	0.438	0.188	0.00011601	SAMD9	IFN Signature T cells	Increased
8.83775e-09	0.411767	0.959	0.696	0.000137427	TRAC	IFN Signature T cells	Increased
1.47451e-08	0.366648	0.589	0.322	0.000229286	SP100	IFN Signature T cells	Increased
1.52417e-08	0.367285	0.521	0.264	0.000237009	UBE2L6	IFN Signature T cells	Increased
1.6976e-08	0.398326	0.836	0.65	0.000263976	GIMAP7	IFN Signature T cells	Increased
6.66283e-08	0.301184	0.425	0.182	0.00103607	LAP3	IFN Signature T cells	Increased
1.01868e-07	0.346091	0.918	0.765	0.00158405	CD48	IFN Signature T cells	Increased
1.22418e-07	0.281346	0.356	0.147	0.00190359	GNL3	IFN Signature T cells	Increased
[truncated: 2,789 more rows]

## Sheet: b) 5′10x synovial tissue CD45+
p_val	avg_logFC	pct.1	pct.2	p_val_adj	gene	cluster_name	avg_logFC Increased/Decreased
5.70301e-99	3.31122	0.682	0.012	1.92157e-94	RNASE1	[1] Macrophages	Increased
3.11021e-84	2.80176	0.9	0.221	1.04796e-79	CTSB	[1] Macrophages	Increased
3.46696e-79	2.80131	1	0.871	1.16816e-74	FTL	[1] Macrophages	Increased
4.56337e-59	2.72267	0.506	0.032	1.53758e-54	C1QC	[1] Macrophages	Increased
5.90613e-58	2.57119	0.524	0.042	1.99001e-53	PLTP	[1] Macrophages	Increased
1.3586e-32	2.42911	0.247	0.005	4.57765e-28	SPP1	[1] Macrophages	Increased
2.46553e-76	2.4121	0.688	0.062	8.30737e-72	CTSL	[1] Macrophages	Increased
3.45479e-61	2.40796	0.465	0.012	1.16406e-56	S100A8	[1] Macrophages	Increased
9.94916e-89	2.39797	0.629	0.012	3.35227e-84	MARCO	[1] Macrophages	Increased
1.95986e-54	2.38049	0.441	0.018	6.60355e-50	C1QA	[1] Macrophages	Increased
3.46811e-72	2.36021	0.629	0.049	1.16854e-67	FN1	[1] Macrophages	Increased
5.29392e-53	2.32178	0.435	0.02	1.78373e-48	C1QB	[1] Macrophages	Increased
2.3337e-78	2.26409	0.606	0.023	7.86318e-74	CD14	[1] Macrophages	Increased
2.59989e-81	2.21919	0.765	0.084	8.76006e-77	CD68	[1] Macrophages	Increased
4.92697e-68	2.10939	0.541	0.022	1.66009e-63	S100A9	[1] Macrophages	Increased
7.65093e-68	2.10755	0.671	0.08	2.5779e-63	GLUL	[1] Macrophages	Increased
8.09921e-24	2.07992	0.218	0.013	2.72895e-19	CCL18	[1] Macrophages	Increased
1.36302e-25	2.05876	0.235	0.015	4.59255e-21	SEPP1	[1] Macrophages	Increased
3.09084e-85	2.05443	0.812	0.087	1.04143e-80	AIF1	[1] Macrophages	Increased
4.1562e-60	2.00752	0.441	0.008	1.40039e-55	CD163	[1] Macrophages	Increased
2.97404e-88	1.99011	0.924	0.161	1.00207e-83	TYROBP	[1] Macrophages	Increased
2.87614e-73	1.96115	0.994	0.893	9.69087e-69	FTH1	[1] Macrophages	Increased
1.97323e-72	1.95999	0.671	0.055	6.6486e-68	MS4A6A	[1] Macrophages	Increased
4.01992e-61	1.94668	0.818	0.246	1.35447e-56	NPC2	[1] Macrophages	Increased
2.84721e-24	1.93562	0.241	0.02	9.59339e-20	APOE	[1] Macrophages	Increased
2.67411e-69	1.85145	0.782	0.131	9.01015e-65	FCER1G	[1] Macrophages	Increased
3.05075e-77	1.84886	0.812	0.097	1.02792e-72	LYZ	[1] Macrophages	Increased
4.27336e-29	1.84514	0.224	0.005	1.43986e-24	APOC1	[1] Macrophages	Increased
4.47757e-34	1.84498	0.259	0.005	1.50867e-29	CCL2	[1] Macrophages	Increased
9.50301e-54	1.81618	0.482	0.034	3.20195e-49	FCGR3A	[1] Macrophages	Increased
3.29079e-29	1.78196	0.676	0.335	1.1088e-24	CTSD	[1] Macrophages	Increased
4.73066e-64	1.75792	0.935	0.516	1.59395e-59	S100A11	[1] Macrophages	Increased
1.6756e-58	1.73852	0.959	0.704	5.64577e-54	S100A6	[1] Macrophages	Increased
9.23416e-15	1.732	0.265	0.064	3.11136e-10	CCL3	[1] Macrophages	Increased
6.09001e-28	1.71097	0.724	0.394	2.05197e-23	TIMP1	[1] Macrophages	Increased
1.71782e-35	1.6959	0.365	0.035	5.78803e-31	LGMN	[1] Macrophages	Increased
4.52002e-58	1.6938	0.565	0.05	1.52298e-53	TGFBI	[1] Macrophages	Increased
3.62973e-55	1.66932	0.5	0.034	1.223e-50	CFD	[1] Macrophages	Increased
8.70172e-53	1.65879	0.453	0.023	2.93196e-48	MAFB	[1] Macrophages	Increased
3.44416e-40	1.63616	0.424	0.045	1.16047e-35	HMOX1	[1] Macrophages	Increased
5.615e-45	1.61797	0.853	0.524	1.89192e-40	PSAP	[1] Macrophages	Increased
3.72749e-32	1.61267	0.724	0.395	1.25594e-27	CSTB	[1] Macrophages	Increased
4.70246e-34	1.59468	0.759	0.397	1.58445e-29	ANXA2	[1] Macrophages	Increased
8.97555e-30	1.5771	0.235	0.007	3.02422e-25	CXCL3	[1] Macrophages	Increased
2.58849e-43	1.57498	0.788	0.363	8.72165e-39	GPX1	[1] Macrophages	Increased
2.35771e-54	1.52671	0.9	0.377	7.94407e-50	HLA-DRB5	[1] Macrophages	Increased
2.07421e-34	1.51503	0.459	0.082	6.98883e-30	IFI30	[1] Macrophages	Increased
1.49531e-18	1.50072	0.518	0.243	5.03831e-14	SOD2	[1] Macrophages	Increased
3.74036e-34	1.49323	0.688	0.25	1.26028e-29	LGALS3	[1] Macrophages	Increased
1.15186e-45	1.46832	0.465	0.044	3.88108e-41	MS4A7	[1] Macrophages	Increased
3.2278e-72	1.46607	0.906	0.169	1.08757e-67	CST3	[1] Macrophages	Increased
1.11975e-48	1.45682	0.4	0.015	3.77287e-44	TMEM176B	[1] Macrophages	Increased
3.54988e-42	1.45346	0.341	0.012	1.1961e-37	MS4A4A	[1] Macrophages	Increased
2.97406e-31	1.4526	0.453	0.085	1.00208e-26	PLAUR	[1] Macrophages	Increased
9.50817e-31	1.44875	0.612	0.238	3.20368e-26	TYMP	[1] Macrophages	Increased
1.0995e-34	1.43659	0.282	0.01	3.70466e-30	GPNMB	[1] Macrophages	Increased
8.51188e-25	1.43036	0.218	0.012	2.86799e-20	FOLR2	[1] Macrophages	Increased
1.80275e-44	1.42086	0.488	0.057	6.07418e-40	FCGRT	[1] Macrophages	Increased
1.38576e-44	1.41969	0.324	0.003	4.66919e-40	DAB2	[1] Macrophages	Increased
1.47714e-36	1.41319	0.329	0.018	4.97706e-32	CXCL2	[1] Macrophages	Increased
9.71127e-38	1.41292	0.588	0.139	3.27211e-33	GRN	[1] Macrophages	Increased
2.6986e-36	1.41132	0.459	0.074	9.09267e-32	CTSZ	[1] Macrophages	Increased
2.50097e-54	1.40437	0.965	0.504	8.42678e-50	HLA-DRB1	[1] Macrophages	Increased
6.15321e-36	1.40301	0.735	0.328	2.07326e-31	CD63	[1] Macrophages	Increased
1.04256e-43	1.39157	0.518	0.072	3.5128e-39	SPI1	[1] Macrophages	Increased
1.20949e-38	1.3729	0.482	0.075	4.07524e-34	CYBB	[1] Macrophages	Increased
2.6301e-39	1.36149	0.365	0.023	8.86187e-35	VCAN	[1] Macrophages	Increased
2.39404e-41	1.34995	0.947	0.683	8.06647e-37	S100A10	[1] Macrophages	Increased
4.37933e-36	1.33006	0.294	0.01	1.47557e-31	STAB1	[1] Macrophages	Increased
3.1947e-36	1.32966	0.365	0.028	1.07642e-31	F13A1	[1] Macrophages	Increased
1.64646e-37	1.31493	0.318	0.013	5.54758e-33	VSIG4	[1] Macrophages	Increased
4.32331e-25	1.31453	0.341	0.059	1.4567e-20	BLVRB	[1] Macrophages	Increased
1.13051e-35	1.30542	0.329	0.02	3.80914e-31	CSF1R	[1] Macrophages	Increased
6.4733e-25	1.30041	0.635	0.303	2.18111e-20	ANXA5	[1] Macrophages	Increased
9.11882e-40	1.28363	0.441	0.045	3.07249e-35	SERPINA1	[1] Macrophages	Increased
1.1878e-22	1.27245	0.224	0.017	4.00218e-18	IL1B	[1] Macrophages	Increased
6.51549e-32	1.27164	0.371	0.045	2.19533e-27	CD9	[1] Macrophages	Increased
1.33013e-51	1.25309	0.971	0.402	4.48174e-47	HLA-DRA	[1] Macrophages	Increased
5.98221e-25	1.2515	0.647	0.338	2.01565e-20	VAMP8	[1] Macrophages	Increased
5.69305e-25	1.24545	0.771	0.551	1.91822e-20	NEAT1	[1] Macrophages	Increased
2.52825e-24	1.23691	0.288	0.035	8.5187e-20	C15orf48	[1] Macrophages	Increased
5.07636e-46	1.23578	0.388	0.017	1.71043e-41	LILRB2	[1] Macrophages	Increased
5.21412e-31	1.23222	0.453	0.085	1.75685e-26	LST1	[1] Macrophages	Increased
3.56069e-38	1.22271	0.424	0.049	1.19974e-33	RNF130	[1] Macrophages	Increased
1.33468e-31	1.19324	0.571	0.152	4.49706e-27	IFITM3	[1] Macrophages	Increased
7.16763e-39	1.18304	0.3	0.007	2.41506e-34	TMEM176A	[1] Macrophages	Increased
1.00806e-21	1.16869	0.382	0.095	3.39655e-17	APLP2	[1] Macrophages	Increased
9.81549e-31	1.15168	0.847	0.543	3.30723e-26	LGALS1	[1] Macrophages	Increased
2.62128e-11	1.14506	0.353	0.144	8.83215e-07	FABP5	[1] Macrophages	Increased
1.15509e-35	1.1448	0.8	0.347	3.89198e-31	HLA-DQB1	[1] Macrophages	Increased
3.74419e-35	1.13068	0.347	0.027	1.26157e-30	LRP1	[1] Macrophages	Increased
5.81188e-16	1.1234	0.594	0.372	1.95825e-11	GPX4	[1] Macrophages	Increased
1.49513e-46	1.12186	0.353	0.007	5.0377e-42	C5AR1	[1] Macrophages	Increased
1.29047e-14	1.11989	0.465	0.233	4.3481e-10	CTSS	[1] Macrophages	Increased
1.11193e-07	1.11734	0.476	0.333	0.00374652	ATF3	[1] Macrophages	Increased
1.29437e-13	1.11407	0.371	0.139	4.36124e-09	AKR1A1	[1] Macrophages	Increased
6.77381e-16	1.11009	0.535	0.253	2.28237e-11	SGK1	[1] Macrophages	Increased
8.91279e-35	1.09699	0.265	0.005	3.00308e-30	ANPEP	[1] Macrophages	Increased
1.41895e-25	1.09095	0.665	0.302	4.78101e-21	HLA-DMA	[1] Macrophages	Increased
1.24942e-25	1.08794	0.347	0.055	4.20978e-21	GSN	[1] Macrophages	Increased
6.32849e-16	1.08251	0.753	0.628	2.13232e-11	EMP3	[1] Macrophages	Increased
1.71597e-32	1.08204	0.276	0.012	5.78179e-28	HNMT	[1] Macrophages	Increased
6.6419e-30	1.07144	0.288	0.02	2.23792e-25	IGSF6	[1] Macrophages	Increased
8.54347e-29	1.0693	0.253	0.013	2.87864e-24	ADAP2	[1] Macrophages	Increased
2.15732e-29	1.06801	0.241	0.008	7.26888e-25	RAB13	[1] Macrophages	Increased
1.74794e-27	1.0655	0.3	0.032	5.8895e-23	CREG1	[1] Macrophages	Increased
1.09457e-41	1.05842	1	0.886	3.68806e-37	CD74	[1] Macrophages	Increased
1.79711e-15	1.0579	0.524	0.28	6.05519e-11	ATP6V0B	[1] Macrophages	Increased
5.17697e-15	1.05663	0.288	0.074	1.74433e-10	ATF5	[1] Macrophages	Increased
3.80335e-16	1.05192	0.276	0.064	1.2815e-11	LAIR1	[1] Macrophages	Increased
9.18595e-22	1.05113	0.418	0.117	3.09511e-17	GSTO1	[1] Macrophages	Increased
3.9053e-18	1.04759	0.629	0.372	1.31585e-13	TSPO	[1] Macrophages	Increased
2.82316e-27	1.04521	0.188	0	9.51234e-23	LILRB5	[1] Macrophages	Increased
6.93787e-40	1.04239	0.9	0.437	2.33764e-35	HLA-DPA1	[1] Macrophages	Increased
9.27868e-28	1.03346	0.335	0.044	3.12636e-23	BLVRA	[1] Macrophages	Increased
9.18968e-24	1.02678	0.2	0.008	3.09637e-19	SERPING1	[1] Macrophages	Increased
7.2783e-38	1.01849	0.865	0.392	2.45235e-33	HLA-DPB1	[1] Macrophages	Increased
2.62663e-19	1.01736	0.324	0.072	8.85017e-15	NINJ1	[1] Macrophages	Increased
1.33359e-27	1.01422	0.241	0.012	4.49339e-23	FCN1	[1] Macrophages	Increased
3.36552e-34	1.00319	0.359	0.03	1.13398e-29	FCGR2A	[1] Macrophages	Increased
2.05657e-25	1.00308	0.247	0.018	6.92941e-21	HBEGF	[1] Macrophages	Increased
9.46139e-33	0.997626	0.271	0.01	3.18792e-28	SLC11A1	[1] Macrophages	Increased
1.50407e-19	0.996786	0.771	0.59	5.06782e-15	SAT1	[1] Macrophages	Increased
9.19089e-11	0.994826	0.582	0.414	3.09678e-06	PRDX1	[1] Macrophages	Increased
5.97214e-23	0.993002	0.253	0.027	2.01225e-18	MPP1	[1] Macrophages	Increased
1.49209e-11	0.991085	0.4	0.176	5.02746e-07	IER3	[1] Macrophages	Increased
1.76856e-12	0.985218	0.512	0.293	5.95898e-08	ATP6V1F	[1] Macrophages	Increased
4.71517e-21	0.973749	0.371	0.085	1.58873e-16	KLF4	[1] Macrophages	Increased
8.80723e-21	0.973116	0.635	0.342	2.96751e-16	GNG5	[1] Macrophages	Increased
3.26843e-24	0.970622	0.218	0.012	1.10126e-19	PMP22	[1] Macrophages	Increased
9.64431e-27	0.96991	0.247	0.015	3.24955e-22	CD300E	[1] Macrophages	Increased
2.15552e-13	0.969556	0.359	0.132	7.2628e-09	ATOX1	[1] Macrophages	Increased
2.67723e-16	0.966548	0.3	0.074	9.02066e-12	ACP5	[1] Macrophages	Increased
5.60125e-05	0.961685	0.494	0.387	1	MT2A	[1] Macrophages	Increased
4.18835e-25	0.960135	0.229	0.013	1.41122e-20	FPR1	[1] Macrophages	Increased
4.47395e-12	0.957461	0.159	0.023	1.50745e-07	CXCL8	[1] Macrophages	Increased
1.457e-13	0.952516	0.335	0.112	4.90923e-09	PLEK	[1] Macrophages	Increased
1.96019e-13	0.950031	0.418	0.181	6.60466e-09	AP2S1	[1] Macrophages	Increased
7.53845e-17	0.947036	0.182	0.018	2.54001e-12	FBP1	[1] Macrophages	Increased
2.76466e-21	0.944601	0.459	0.132	9.31525e-17	ZEB2	[1] Macrophages	Increased
5.35697e-13	0.925062	0.394	0.159	1.80498e-08	CTSH	[1] Macrophages	Increased
5.02897e-33	0.914314	0.294	0.015	1.69446e-28	PILRA	[1] Macrophages	Increased
1.33244e-15	0.905288	0.371	0.117	4.48952e-11	HLA-DMB	[1] Macrophages	Increased
1.92987e-22	0.905034	0.318	0.05	6.50251e-18	TNFSF13B	[1] Macrophages	Increased
1.51604e-23	0.900597	0.171	0.002	5.10815e-19	TREM2	[1] Macrophages	Increased
2.50667e-23	0.899007	0.176	0.003	8.44598e-19	OLR1	[1] Macrophages	Increased
1.10537e-23	0.893104	0.235	0.018	3.72443e-19	FPR3	[1] Macrophages	Increased
5.2409e-09	0.889198	0.388	0.204	0.000176587	GNAI2	[1] Macrophages	Increased
2.33679e-15	0.886182	0.659	0.508	7.87356e-11	GABARAP	[1] Macrophages	Increased
1.59957e-15	0.885317	0.306	0.08	5.3896e-11	TBXAS1	[1] Macrophages	Increased
5.22972e-09	0.882495	0.382	0.203	0.00017621	CLTA	[1] Macrophages	Increased
4.7288e-26	0.87604	0.241	0.015	1.59332e-21	HCK	[1] Macrophages	Increased
3.27896e-29	0.870813	0.882	0.821	1.10481e-24	SERF2	[1] Macrophages	Increased
5.76111e-15	0.869556	0.229	0.044	1.94115e-10	LILRB1	[1] Macrophages	Increased
1.34786e-17	0.868128	0.329	0.079	4.54149e-13	FCGR2B	[1] Macrophages	Increased
1.60725e-13	0.867994	0.335	0.109	5.41545e-09	LAP3	[1] Macrophages	Increased
2.70388e-16	0.861164	0.218	0.034	9.11047e-12	CCR1	[1] Macrophages	Increased
0.000260463	0.86115	0.424	0.33	1	TXN	[1] Macrophages	Increased
9.32038e-20	0.857797	0.276	0.044	3.14041e-15	MNDA	[1] Macrophages	Increased
1.12156e-29	0.856963	0.765	0.281	3.77897e-25	HLA-DQA1	[1] Macrophages	Increased
9.34378e-10	0.848325	0.312	0.129	3.14829e-05	ASAH1	[1] Macrophages	Increased
5.09776e-16	0.846918	0.288	0.064	1.71764e-11	HLA-DQA2	[1] Macrophages	Increased
5.09856e-11	0.843279	0.335	0.136	1.71791e-06	MGAT1	[1] Macrophages	Increased
5.88881e-40	0.842563	0.988	0.856	1.98418e-35	TMSB10	[1] Macrophages	Increased
0.00888541	0.842103	0.165	0.101	1	GBP1	[1] Macrophages	Increased
6.55289e-15	0.842021	0.212	0.035	2.20793e-10	ENG	[1] Macrophages	Increased
3.77954e-10	0.838355	0.259	0.087	1.27348e-05	ARHGAP18	[1] Macrophages	Increased
3.4023e-19	0.837184	0.241	0.032	1.14637e-14	ALDH2	[1] Macrophages	Increased
9.01991e-17	0.836651	0.282	0.06	3.03917e-12	MARCKS	[1] Macrophages	Increased
4.05537e-31	0.834481	0.288	0.017	1.36642e-26	PLXDC2	[1] Macrophages	Increased
9.22038e-12	0.833567	0.371	0.154	3.10672e-07	RNF181	[1] Macrophages	Increased
5.94041e-12	0.823364	0.588	0.385	2.00156e-07	GSTP1	[1] Macrophages	Increased
5.06918e-14	0.823314	0.347	0.114	1.70801e-09	PEA15	[1] Macrophages	Increased
5.53016e-25	0.819473	0.941	0.678	1.86333e-20	S100A4	[1] Macrophages	Increased
7.15998e-19	0.817391	0.182	0.013	2.41248e-14	IL1RN	[1] Macrophages	Increased
1.0927e-26	0.807247	0.229	0.01	3.68174e-22	MSR1	[1] Macrophages	Increased
1.03505e-16	0.803225	0.129	0.003	3.48749e-12	NUPR1	[1] Macrophages	Increased
5.04057e-10	0.801907	0.118	0.015	1.69837e-05	IFI27	[1] Macrophages	Increased
5.91587e-08	0.79746	0.312	0.151	0.00199329	VAMP5	[1] Macrophages	Increased
2.74618e-12	0.797312	0.335	0.122	9.25299e-08	COMT	[1] Macrophages	Increased
4.88191e-06	0.792008	0.371	0.231	0.164491	TALDO1	[1] Macrophages	Increased
2.14362e-25	0.790819	0.282	0.028	7.22272e-21	CLEC7A	[1] Macrophages	Increased
1.2265e-07	0.79051	0.2	0.07	0.00413258	EMP1	[1] Macrophages	Increased
6.66243e-06	0.790381	0.382	0.251	0.224484	CAPG	[1] Macrophages	Increased
3.92271e-11	0.790211	0.324	0.121	1.32172e-06	BNIP3L	[1] Macrophages	Increased
4.49682e-23	0.7879	0.271	0.03	1.51516e-18	RASSF4	[1] Macrophages	Increased
2.63097e-16	0.781263	0.271	0.055	8.8648e-12	LGALS9	[1] Macrophages	Increased
3.25798e-09	0.780887	0.224	0.074	0.000109775	PPIF	[1] Macrophages	Increased
5.06296e-16	0.779589	0.782	0.66	1.70592e-11	YBX1	[1] Macrophages	Increased
1.25881e-26	0.777895	0.235	0.012	4.24144e-22	FCGR1A	[1] Macrophages	Increased
2.63459e-08	0.776597	0.353	0.174	0.000887698	NAMPT	[1] Macrophages	Increased
1.25839e-07	0.774252	0.535	0.374	0.00424003	COX5B	[1] Macrophages	Increased
6.19012e-25	0.773575	0.235	0.015	2.0857e-20	LILRB4	[1] Macrophages	Increased
3.26471e-21	0.768637	0.2	0.013	1.10001e-16	LHFPL2	[1] Macrophages	Increased
1.16574e-08	0.768363	0.282	0.117	0.000392786	HEXB	[1] Macrophages	Increased
5.17073e-05	0.767102	0.188	0.087	1	ANXA4	[1] Macrophages	Increased
3.24587e-08	0.767026	0.265	0.109	0.00109366	DDAH2	[1] Macrophages	Increased
3.20733e-12	0.762422	0.288	0.087	1.08068e-07	RAB31	[1] Macrophages	Increased
3.682e-20	0.753054	0.2	0.015	1.24061e-15	NRP2	[1] Macrophages	Increased
1.47653e-12	0.751069	0.253	0.067	4.97501e-08	LY96	[1] Macrophages	Increased
1.18569e-23	0.750848	0.194	0.007	3.99507e-19	CSTA	[1] Macrophages	Increased
3.11203e-06	0.745916	0.347	0.209	0.104857	RTN4	[1] Macrophages	Increased
1.40897e-17	0.744684	0.135	0.003	4.74738e-13	MMP19	[1] Macrophages	Increased
9.61787e-17	0.743722	0.182	0.018	3.24065e-12	ABCA1	[1] Macrophages	Increased
2.37669e-16	0.735271	0.829	0.755	8.00801e-12	MYL6	[1] Macrophages	Increased
0.000116756	0.734889	0.365	0.25	1	RPS27L	[1] Macrophages	Increased
7.82797e-20	0.734408	0.865	0.856	2.63756e-15	MT-ND4	[1] Macrophages	Increased
1.2054e-11	0.734014	0.282	0.09	4.06148e-07	MFSD1	[1] Macrophages	Increased
3.30707e-07	0.731945	0.371	0.211	0.0111428	PYCARD	[1] Macrophages	Increased
1.35339e-15	0.731691	0.235	0.044	4.56012e-11	ALOX5	[1] Macrophages	Increased
1.20539e-11	0.727553	0.347	0.131	4.06144e-07	C1orf162	[1] Macrophages	Increased
7.72554e-15	0.720302	0.259	0.055	2.60304e-10	FGL2	[1] Macrophages	Increased
1.69552e-21	0.719927	0.959	0.878	5.71289e-17	VIM	[1] Macrophages	Increased
1.55809e-20	0.716868	0.165	0.005	5.24983e-16	ASGR1	[1] Macrophages	Increased
3.15842e-09	0.709555	0.347	0.161	0.00010642	RAC1	[1] Macrophages	Increased
7.78657e-06	0.707121	0.294	0.164	0.262361	PLD3	[1] Macrophages	Increased
0.000178332	0.699333	0.429	0.318	1	UQCR10	[1] Macrophages	Increased
0.00200477	0.697677	0.3	0.211	1	AP2M1	[1] Macrophages	Increased
0.000754083	0.697066	0.229	0.134	1	STAT1	[1] Macrophages	Increased
8.66185e-17	0.695207	0.218	0.032	2.91852e-12	CXCL16	[1] Macrophages	Increased
2.04815e-05	0.6946	0.482	0.394	0.690105	ATP6V0E1	[1] Macrophages	Increased
1.75494e-05	0.69444	0.212	0.095	0.591308	CD81	[1] Macrophages	Increased
2.42533e-20	0.693004	0.182	0.01	8.1719e-16	TFEC	[1] Macrophages	Increased
4.51812e-06	0.69277	0.406	0.265	0.152234	POMP	[1] Macrophages	Increased
1.7688e-21	0.690844	0.147	0	5.95978e-17	SLCO2B1	[1] Macrophages	Increased
9.42016e-10	0.690719	0.212	0.06	3.17403e-05	BEST1	[1] Macrophages	Increased
6.54514e-07	0.689014	0.165	0.054	0.0220532	VAT1	[1] Macrophages	Increased
1.19894e-15	0.688143	0.259	0.049	4.0397e-11	CPVL	[1] Macrophages	Increased
3.99863e-15	0.686372	0.159	0.015	1.3473e-10	PLXNB2	[1] Macrophages	Increased
9.47151e-16	0.68428	0.218	0.035	3.19133e-11	OTUD1	[1] Macrophages	Increased
6.10614e-05	0.681829	0.194	0.092	1	CD59	[1] Macrophages	Increased
1.43807e-05	0.680288	0.212	0.099	0.484542	DNAJA4	[1] Macrophages	Increased
5.28806e-08	0.67932	0.265	0.111	0.00178176	AP1S2	[1] Macrophages	Increased
5.24743e-05	0.674574	0.582	0.513	1	TPI1	[1] Macrophages	Increased
1.90075e-06	0.673608	0.641	0.631	0.064044	ITM2B	[1] Macrophages	Increased
4.36429e-06	0.669021	0.229	0.102	0.14705	LTA4H	[1] Macrophages	Increased
1.60606e-07	0.666742	0.665	0.618	0.00541145	ALDOA	[1] Macrophages	Increased
1.41135e-07	0.661678	0.429	0.248	0.00475539	SAMHD1	[1] Macrophages	Increased
1.91569e-19	0.658816	0.194	0.015	6.45471e-15	KCTD12	[1] Macrophages	Increased
3.74679e-08	0.658725	0.171	0.047	0.00126244	CIITA	[1] Macrophages	Increased
3.92033e-17	0.658024	0.176	0.015	1.32092e-12	TREM1	[1] Macrophages	Increased
1.66145e-05	0.657165	0.176	0.072	0.55981	LEPROT	[1] Macrophages	Increased
1.23331e-13	0.654353	0.106	0.003	4.15551e-09	GPR34	[1] Macrophages	Increased
6.65901e-09	0.651315	0.147	0.032	0.000224369	ASPH	[1] Macrophages	Increased
5.22055e-13	0.649892	0.147	0.017	1.75901e-08	PLEKHO2	[1] Macrophages	Increased
0.00350038	0.649248	0.465	0.432	1	PSME2	[1] Macrophages	Increased
1.40248e-10	0.648532	0.694	0.678	4.7255e-06	OAZ1	[1] Macrophages	Increased
3.51237e-05	0.645677	0.406	0.283	1	RHOB	[1] Macrophages	Increased
1.82163e-17	0.642359	0.194	0.02	6.1378e-13	NCF2	[1] Macrophages	Increased
7.8939e-13	0.640685	0.176	0.027	2.65977e-08	MRC1	[1] Macrophages	Increased
2.06003e-17	0.63814	0.141	0.005	6.94107e-13	PLAU	[1] Macrophages	Increased
1.06709e-21	0.636776	0.2	0.012	3.59545e-17	LILRB3	[1] Macrophages	Increased
6.86872e-08	0.635761	0.124	0.025	0.00231435	IDH1	[1] Macrophages	Increased
0.00265879	0.632802	0.276	0.196	1	IER5	[1] Macrophages	Increased
2.49527e-05	0.62901	0.265	0.136	0.840755	TXNDC17	[1] Macrophages	Increased
0.00274339	0.623061	0.294	0.206	1	IFI27L2	[1] Macrophages	Increased
0.00177368	0.618613	0.412	0.33	1	ATP5J2	[1] Macrophages	Increased
1.15785e-11	0.616173	0.141	0.018	3.90125e-07	C3AR1	[1] Macrophages	Increased
1.78973e-17	0.615127	0.224	0.03	6.03033e-13	TNFAIP2	[1] Macrophages	Increased
3.02429e-08	0.613733	0.329	0.149	0.001019	PPT1	[1] Macrophages	Increased
7.70016e-16	0.612611	0.2	0.027	2.59449e-11	SLC43A2	[1] Macrophages	Increased
0.00199857	0.611345	0.282	0.196	1	TPP1	[1] Macrophages	Increased
1.14058e-10	0.611079	0.224	0.059	3.84306e-06	DPYSL2	[1] Macrophages	Increased
7.01913e-13	0.607909	0.141	0.015	2.36502e-08	TIMP2	[1] Macrophages	Increased
2.84628e-21	0.605837	0.176	0.007	9.59024e-17	NPL	[1] Macrophages	Increased
5.30232e-07	0.605828	0.235	0.095	0.0178656	SLC16A3	[1] Macrophages	Increased
2.33001e-20	0.605677	0.212	0.018	7.85073e-16	ZNF385A	[1] Macrophages	Increased
0.00278345	0.60481	0.224	0.141	1	FAM96A	[1] Macrophages	Increased
0.00429395	0.604781	0.224	0.141	1	IFI6	[1] Macrophages	Increased
0.000363066	0.603624	0.224	0.122	1	ATP1B3	[1] Macrophages	Increased
1.61604e-06	0.600396	0.459	0.298	0.0544507	SDCBP	[1] Macrophages	Increased
1.7688e-21	0.597323	0.147	0	5.95978e-17	ABCC3	[1] Macrophages	Increased
9.80533e-05	0.595906	0.206	0.101	1	NAGK	[1] Macrophages	Increased
5.71429e-06	0.595557	0.665	0.613	0.192537	ARPC3	[1] Macrophages	Increased
1.35522e-05	0.595462	0.147	0.052	0.456627	CORO1C	[1] Macrophages	Increased
1.41391e-07	0.594451	0.288	0.126	0.00476403	PTTG1IP	[1] Macrophages	Increased
1.30055e-10	0.593313	0.171	0.035	4.38206e-06	GAA	[1] Macrophages	Increased
1.7688e-21	0.592901	0.147	0	5.95978e-17	ARHGEF10L	[1] Macrophages	Increased
1.3175e-07	0.590238	0.224	0.082	0.00443917	AP1B1	[1] Macrophages	Increased
1.08599e-06	0.589891	0.165	0.054	0.0365915	PLIN3	[1] Macrophages	Increased
2.67552e-09	0.589283	0.129	0.022	9.0149e-05	IL18	[1] Macrophages	Increased
0.000475877	0.588272	0.247	0.146	1	CECR1	[1] Macrophages	Increased
5.56949e-06	0.587812	0.224	0.099	0.187658	MTSS1	[1] Macrophages	Increased
2.54798e-15	0.580073	0.165	0.017	8.58518e-11	BRI3	[1] Macrophages	Increased
0.000104738	0.579679	0.165	0.074	1	SNX10	[1] Macrophages	Increased
7.84026e-06	0.578761	0.235	0.107	0.26417	DUSP6	[1] Macrophages	Increased
9.9447e-08	0.57809	0.176	0.052	0.00335077	HAVCR2	[1] Macrophages	Increased
6.48267e-09	0.575908	0.241	0.082	0.000218427	GRINA	[1] Macrophages	Increased
3.32042e-10	0.572829	0.206	0.054	1.11878e-05	ODF3B	[1] Macrophages	Increased
1.27786e-23	0.571725	0.194	0.007	4.30561e-19	DMXL2	[1] Macrophages	Increased
4.96112e-14	0.568592	0.141	0.012	1.6716e-09	RAB32	[1] Macrophages	Increased
7.68069e-15	0.56844	0.153	0.013	2.58793e-10	OLFML2B	[1] Macrophages	Increased
0.00266832	0.564148	0.294	0.208	1	LAMTOR1	[1] Macrophages	Increased
0.000661506	0.563942	0.141	0.064	1	HLA-DOA	[1] Macrophages	Increased
1.89995e-08	0.563074	0.112	0.018	0.000640168	SLC40A1	[1] Macrophages	Increased
0.000259589	0.563003	0.329	0.216	1	MGST3	[1] Macrophages	Increased
0.000954679	0.56011	0.494	0.419	1	FYB	[1] Macrophages	Increased
1.56419e-09	0.559285	0.235	0.072	5.27038e-05	PHACTR1	[1] Macrophages	Increased
2.58334e-06	0.554307	0.2	0.08	0.0870432	DSE	[1] Macrophages	Increased
0.000565489	0.553879	0.235	0.134	1	LAMTOR2	[1] Macrophages	Increased
0.000985078	0.553497	0.259	0.164	1	UPP1	[1] Macrophages	Increased
0.00724765	0.553419	0.165	0.094	1	ME2	[1] Macrophages	Increased
1.28501e-11	0.553389	0.188	0.037	4.32971e-07	KYNU	[1] Macrophages	Increased
1.35814e-13	0.550716	0.106	0.003	4.57613e-09	LINC01094	[1] Macrophages	Increased
0.000329799	0.549918	0.224	0.124	1	BCL2A1	[1] Macrophages	Increased
0.00027175	0.548969	0.141	0.06	1	LAMP2	[1] Macrophages	Increased
1.82845e-11	0.547917	0.188	0.039	6.16077e-07	ETS2	[1] Macrophages	Increased
1.89459e-06	0.547347	0.206	0.079	0.0638365	SH3BP2	[1] Macrophages	Increased
7.30466e-05	0.547146	0.465	0.343	1	LAMTOR4	[1] Macrophages	Increased
2.46971e-10	0.546932	0.159	0.03	8.32144e-06	ACP2	[1] Macrophages	Increased
8.44004e-15	0.545603	0.135	0.008	2.84379e-10	TLR4	[1] Macrophages	Increased
5.1103e-05	0.54448	0.347	0.211	1	ENY2	[1] Macrophages	Increased
2.32264e-14	0.544325	0.112	0.003	7.82589e-10	SIRPA	[1] Macrophages	Increased
2.29913e-09	0.544229	0.206	0.059	7.7467e-05	EIF4EBP1	[1] Macrophages	Increased
9.36473e-11	0.542969	0.129	0.017	3.15535e-06	IL4I1	[1] Macrophages	Increased
2.65486e-20	0.541108	0.171	0.007	8.94527e-16	SLC8A1	[1] Macrophages	Increased
0.000524661	0.540453	0.318	0.208	1	LAPTM4A	[1] Macrophages	Increased
1.17888e-11	0.539993	0.159	0.025	3.97213e-07	SLC31A2	[1] Macrophages	Increased
8.47548e-13	0.539864	0.147	0.017	2.85573e-08	BMP2K	[1] Macrophages	Increased
0.000364524	0.538361	0.476	0.377	1	NDUFB2	[1] Macrophages	Increased
8.15755e-12	0.531914	0.124	0.012	2.74861e-07	SLAMF8	[1] Macrophages	Increased
1.74465e-12	0.531474	0.153	0.02	5.87842e-08	RBM47	[1] Macrophages	Increased
1.28903e-05	0.530326	0.624	0.524	0.434327	PKM	[1] Macrophages	Increased
3.28734e-15	0.528915	0.176	0.02	1.10764e-10	SLC7A7	[1] Macrophages	Increased
4.9392e-15	0.52658	0.124	0.005	1.66421e-10	VEGFA	[1] Macrophages	Increased
7.31439e-06	0.526103	0.171	0.064	0.246451	CEBPB	[1] Macrophages	Increased
2.16784e-13	0.52458	0.112	0.005	7.30432e-09	ECM1	[1] Macrophages	Increased
1.93241e-06	0.523305	0.159	0.052	0.0651108	FKBP15	[1] Macrophages	Increased
0.000485084	0.523268	0.159	0.072	1	CD84	[1] Macrophages	Increased
9.10902e-08	0.522721	0.141	0.034	0.00306919	NLRP3	[1] Macrophages	Increased
0.00443425	0.522461	0.235	0.154	1	RALA	[1] Macrophages	Increased
1.25781e-14	0.522028	0.106	0.002	4.23808e-10	SDC3	[1] Macrophages	Increased
0.000389246	0.521635	0.294	0.181	1	CARD16	[1] Macrophages	Increased
9.87985e-13	0.516534	0.135	0.013	3.32892e-08	TCN2	[1] Macrophages	Increased
0.000203198	0.516084	0.282	0.169	1	H2AFY	[1] Macrophages	Increased
9.56813e-12	0.513482	0.106	0.007	3.22389e-07	LILRA2	[1] Macrophages	Increased
7.80231e-18	0.512316	0.129	0.002	2.62891e-13	LILRA6	[1] Macrophages	Increased
0.00170905	0.512145	0.2	0.114	1	EPSTI1	[1] Macrophages	Increased
1.00925e-09	0.511486	0.153	0.03	3.40058e-05	ITGAM	[1] Macrophages	Increased
2.12555e-21	0.511303	0.171	0.005	7.16183e-17	LINC01272	[1] Macrophages	Increased
5.67436e-07	0.507643	0.188	0.064	0.0191192	TNFRSF1A	[1] Macrophages	Increased
0.000538356	0.507592	0.359	0.245	1	PSMB3	[1] Macrophages	Increased
9.11458e-12	0.507103	0.212	0.047	3.07107e-07	CEBPD	[1] Macrophages	Increased
3.17852e-09	0.506639	0.176	0.044	0.000107097	YBX3	[1] Macrophages	Increased
8.4453e-07	0.504071	0.106	0.022	0.0284556	IFIT2	[1] Macrophages	Increased
1.45e-15	0.502374	0.141	0.008	4.88561e-11	EPB41L3	[1] Macrophages	Increased
0.00809016	0.501232	0.141	0.079	1	DHRS4	[1] Macrophages	Increased
2.10598e-09	0.500693	0.818	0.792	7.09589e-05	ATP5E	[1] Macrophages	Increased
0.00637606	0.499986	0.259	0.183	1	CHMP2A	[1] Macrophages	Increased
0.00941992	0.49806	0.647	0.695	1	MIF	[1] Macrophages	Increased
0.00477424	0.494844	0.418	0.333	1	TPM4	[1] Macrophages	Increased
4.18672e-05	0.493849	0.265	0.137	1	HSBP1	[1] Macrophages	Increased
8.1169e-06	0.493617	0.106	0.027	0.273491	GOLIM4	[1] Macrophages	Increased
0.00820292	0.493513	0.141	0.079	1	MYO5A	[1] Macrophages	Increased
2.96541e-13	0.491908	0.124	0.008	9.99165e-09	NRP1	[1] Macrophages	Increased
0.000127495	0.490348	0.182	0.084	1	ICAM1	[1] Macrophages	Increased
0.000214501	0.488302	0.171	0.077	1	PEPD	[1] Macrophages	Increased
3.69344e-14	0.485299	0.147	0.013	1.24447e-09	PTAFR	[1] Macrophages	Increased
7.99773e-05	0.485065	0.265	0.144	1	ARL8B	[1] Macrophages	Increased
2.32807e-13	0.483278	0.129	0.01	7.8442e-09	PLBD1	[1] Macrophages	Increased
8.20088e-06	0.482568	0.147	0.049	0.276321	ARAP1	[1] Macrophages	Increased
0.00762474	0.4818	0.106	0.052	1	FUCA2	[1] Macrophages	Increased
1.49906e-12	0.479687	0.118	0.008	5.05092e-08	TNFSF13	[1] Macrophages	Increased
0.00328967	0.477706	0.176	0.101	1	MPV17	[1] Macrophages	Increased
4.53775e-14	0.473903	0.147	0.013	1.52895e-09	CD300C	[1] Macrophages	Increased
4.14796e-07	0.472191	0.147	0.04	0.0139761	C1orf122	[1] Macrophages	Increased
0.000879678	0.471389	0.212	0.121	1	ATP6V1E1	[1] Macrophages	Increased
0.00164474	0.471165	0.229	0.139	1	CRTAP	[1] Macrophages	Increased
2.1137e-09	0.469038	0.171	0.039	7.12191e-05	NAIP	[1] Macrophages	Increased
7.19801e-08	0.467513	0.753	0.709	0.0024253	H3F3A	[1] Macrophages	Increased
0.00110927	0.465865	0.118	0.05	1	GLMP	[1] Macrophages	Increased
5.10372e-14	0.465528	0.153	0.015	1.71965e-09	SHTN1	[1] Macrophages	Increased
0.000649039	0.46508	0.382	0.283	1	GRB2	[1] Macrophages	Increased
5.10339e-05	0.464143	0.124	0.042	1	TCEAL4	[1] Macrophages	Increased
1.23769e-10	0.463023	0.194	0.044	4.17027e-06	RNASE6	[1] Macrophages	Increased
2.40343e-10	0.460979	0.147	0.025	8.09812e-06	METRNL	[1] Macrophages	Increased
0.00010806	0.459502	0.665	0.621	1	TPM3	[1] Macrophages	Increased
5.19154e-12	0.45711	0.141	0.017	1.74924e-07	ADGRE2	[1] Macrophages	Increased
0.00436203	0.456229	0.194	0.116	1	WARS	[1] Macrophages	Increased
1.48792e-15	0.453887	0.159	0.013	5.01339e-11	CD302	[1] Macrophages	Increased
3.77968e-05	0.453877	0.206	0.092	1	PLSCR1	[1] Macrophages	Increased
1.76215e-09	0.45378	0.159	0.034	5.9374e-05	NAGA	[1] Macrophages	Increased
7.12152e-06	0.453716	0.135	0.042	0.239953	ITGA5	[1] Macrophages	Increased
9.47826e-12	0.453122	0.106	0.007	3.1936e-07	THBD	[1] Macrophages	Increased
8.44868e-10	0.452121	0.112	0.013	2.8467e-05	TTYH3	[1] Macrophages	Increased
0.00483737	0.451489	0.218	0.137	1	H2AFJ	[1] Macrophages	Increased
7.11084e-12	0.449878	0.118	0.01	2.39593e-07	MYOF	[1] Macrophages	Increased
0.0010904	0.449841	0.159	0.077	1	FAM46A	[1] Macrophages	Increased
1.76761e-05	0.449805	0.776	0.765	0.595578	PPIA	[1] Macrophages	Increased
0.00322792	0.449685	0.553	0.534	1	COX6B1	[1] Macrophages	Increased
0.000488796	0.446553	0.159	0.074	1	CD151	[1] Macrophages	Increased
8.98761e-07	0.446164	0.194	0.07	0.0302829	PAK1	[1] Macrophages	Increased
8.02793e-09	0.445316	0.135	0.027	0.000270493	TRIM25	[1] Macrophages	Increased
0.000663183	0.444025	0.159	0.075	1	BID	[1] Macrophages	Increased
0.00163741	0.442556	0.124	0.055	1	CREBL2	[1] Macrophages	Increased
0.00714785	0.442332	0.194	0.119	1	NDUFC1	[1] Macrophages	Increased
4.1574e-08	0.441309	0.182	0.052	0.00140079	THEMIS2	[1] Macrophages	Increased
4.22926e-11	0.441138	0.153	0.023	1.42501e-06	MPEG1	[1] Macrophages	Increased
0.00475804	0.440828	0.129	0.065	1	RIPK2	[1] Macrophages	Increased
1.35014e-06	0.439205	0.118	0.028	0.0454915	ACSL1	[1] Macrophages	Increased
0.00930097	0.439005	0.318	0.248	1	RNH1	[1] Macrophages	Increased
8.04387e-15	0.438351	0.141	0.01	2.7103e-10	LRRC25	[1] Macrophages	Increased
6.50198e-05	0.436232	0.188	0.082	1	FRMD4B	[1] Macrophages	Increased
2.9213e-16	0.435228	0.159	0.012	9.84303e-12	CSF3R	[1] Macrophages	Increased
0.0068156	0.434736	0.241	0.164	1	SOCS3	[1] Macrophages	Increased
1.64464e-05	0.433341	0.147	0.052	0.554145	FGR	[1] Macrophages	Increased
2.10256e-11	0.433085	0.147	0.022	7.08438e-07	HRH2	[1] Macrophages	Increased
2.60144e-10	0.430552	0.147	0.025	8.76529e-06	ABL2	[1] Macrophages	Increased
0.00385523	0.429754	0.388	0.3	1	SYNGR2	[1] Macrophages	Increased
4.36256e-14	0.428943	0.124	0.007	1.46992e-09	PVRL2	[1] Macrophages	Increased
5.4319e-11	0.427717	0.106	0.008	1.83023e-06	CD300LB	[1] Macrophages	Increased
4.72251e-09	0.426413	0.106	0.013	0.00015912	CREB5	[1] Macrophages	Increased
0.0077502	0.424485	0.176	0.106	1	RAP2B	[1] Macrophages	Increased
7.65729e-05	0.422031	0.135	0.049	1	SERPINB6	[1] Macrophages	Increased
0.00438516	0.420824	0.159	0.085	1	YWHAH	[1] Macrophages	Increased
8.38443e-11	0.418405	0.153	0.025	2.82505e-06	SMCO4	[1] Macrophages	Increased
0.00174446	0.416993	0.188	0.102	1	TIMM8B	[1] Macrophages	Increased
3.46923e-05	0.416378	0.729	0.725	1	PFDN5	[1] Macrophages	Increased
0.00161766	0.415427	0.171	0.089	1	UBXN11	[1] Macrophages	Increased
2.36905e-05	0.414783	0.124	0.039	0.798229	TSPAN4	[1] Macrophages	Increased
1.83608e-09	0.414416	0.235	0.07	6.18649e-05	GK	[1] Macrophages	Increased
2.10422e-10	0.414246	0.112	0.012	7.08997e-06	TUBB6	[1] Macrophages	Increased
0.0091533	0.413351	0.171	0.101	1	IFI35	[1] Macrophages	Increased
5.23457e-11	0.413185	0.147	0.022	1.76374e-06	C1orf54	[1] Macrophages	Increased
0.000158144	0.413123	0.182	0.084	1	MANBA	[1] Macrophages	Increased
0.00148626	0.412565	0.212	0.122	1	BACH1	[1] Macrophages	Increased
9.42556e-12	0.412198	0.112	0.008	3.17585e-07	RASA4	[1] Macrophages	Increased
1.23105e-12	0.411875	0.106	0.005	4.14789e-08	ALDH3B1	[1] Macrophages	Increased
0.000140435	0.409125	0.182	0.082	1	TRMT1	[1] Macrophages	Increased
0.00193761	0.408609	0.176	0.095	1	DUSP23	[1] Macrophages	Increased
9.62209e-05	0.407993	0.194	0.09	1	MXD1	[1] Macrophages	Increased
0.00091725	0.398238	0.265	0.157	1	MYO1F	[1] Macrophages	Increased
1.15104e-06	0.39735	0.876	0.811	0.0387831	GAPDH	[1] Macrophages	Increased
1.79469e-05	0.397324	0.106	0.028	0.604703	DBNDD2	[1] Macrophages	Increased
2.12565e-05	0.396868	0.124	0.039	0.716217	EHBP1L1	[1] Macrophages	Increased
8.19307e-07	0.394284	0.129	0.034	0.0276057	MCOLN1	[1] Macrophages	Increased
7.79141e-12	0.392983	0.112	0.008	2.62524e-07	CD33	[1] Macrophages	Increased
5.30233e-05	0.39246	0.159	0.06	1	36951	[1] Macrophages	Increased
3.62848e-06	0.391786	0.141	0.042	0.122258	CD86	[1] Macrophages	Increased
4.19492e-09	0.391538	0.888	0.757	0.000141344	SH3BGRL3	[1] Macrophages	Increased
0.00750273	0.390279	0.165	0.094	1	UQCC2	[1] Macrophages	Increased
7.11195e-05	0.389718	0.2	0.09	1	CCDC88A	[1] Macrophages	Increased
8.20001e-05	0.387549	0.729	0.655	1	LAPTM5	[1] Macrophages	Increased
4.78701e-08	0.387033	0.129	0.027	0.00161294	MGST2	[1] Macrophages	Increased
1.17071e-12	0.38559	0.106	0.005	3.9446e-08	RAPH1	[1] Macrophages	Increased
0.00396508	0.384078	0.106	0.047	1	SSFA2	[1] Macrophages	Increased
8.75408e-08	0.382433	0.112	0.02	0.0029496	TNS3	[1] Macrophages	Increased
0.00411817	0.380691	0.2	0.119	1	RTN3	[1] Macrophages	Increased
4.72652e-11	0.379853	0.118	0.012	1.59255e-06	ADAM9	[1] Macrophages	Increased
0.007088	0.37917	0.212	0.131	1	DPYD	[1] Macrophages	Increased
1.0726e-07	0.377707	0.188	0.059	0.00361403	IFNGR2	[1] Macrophages	Increased
3.05974e-08	0.377304	0.165	0.042	0.00103095	RP11-670E13.6	[1] Macrophages	Increased
0.0030422	0.376063	0.141	0.07	1	C14orf119	[1] Macrophages	Increased
0.00699657	0.375872	0.153	0.085	1	SDCCAG8	[1] Macrophages	Increased
4.19032e-05	0.372545	0.159	0.062	1	ATP6V1B2	[1] Macrophages	Increased
0.000307096	0.370522	0.141	0.059	1	GNS	[1] Macrophages	Increased
0.00279601	0.369883	0.159	0.084	1	TOM1	[1] Macrophages	Increased
4.28142e-09	0.369716	0.106	0.013	0.000144258	FAM129B	[1] Macrophages	Increased
0.00821008	0.368931	0.118	0.06	1	PSMB5	[1] Macrophages	Increased
0.000398807	0.367688	0.147	0.064	1	NQO2	[1] Macrophages	Increased
6.10825e-06	0.36616	0.818	0.901	0.205812	MT-ND1	[1] Macrophages	Increased
0.00136635	0.365651	0.176	0.09	1	TUBGCP2	[1] Macrophages	Increased
0.00681215	0.362785	0.129	0.065	1	VAMP3	[1] Macrophages	Increased
2.32134e-05	0.357803	0.282	0.146	0.782153	PTPRE	[1] Macrophages	Increased
1.18437e-15	0.357677	0.141	0.008	3.9906e-11	LTBR	[1] Macrophages	Increased
3.0613e-12	0.35594	0.147	0.018	1.03148e-07	RENBP	[1] Macrophages	Increased
0.00087033	0.354513	0.553	0.476	1	TUBA1B	[1] Macrophages	Increased
0.00592336	0.353906	0.641	0.653	1	RHOA	[1] Macrophages	Increased
0.000315531	0.352263	0.147	0.062	1	GNG10	[1] Macrophages	Increased
0.00121654	0.352081	0.718	0.844	1	MT-ND2	[1] Macrophages	Increased
0.00310189	0.351198	0.135	0.067	1	COA3	[1] Macrophages	Increased
4.90404e-09	0.350625	0.159	0.035	0.000165237	ITGAX	[1] Macrophages	Increased
0.00597909	0.350192	0.182	0.104	1	CAPNS1	[1] Macrophages	Increased
0.00886523	0.344959	0.118	0.06	1	ATP6V1C1	[1] Macrophages	Increased
1.07245e-06	0.343628	0.818	0.824	0.0361353	CYBA	[1] Macrophages	Increased
8.63011e-05	0.341604	0.165	0.067	1	LY86	[1] Macrophages	Increased
0.00664803	0.334661	0.224	0.142	1	NBPF14	[1] Macrophages	Increased
1.95946e-05	0.331255	0.112	0.032	0.660221	ATP13A3	[1] Macrophages	Increased
1.21309e-06	0.330543	0.106	0.022	0.040874	LGALS2	[1] Macrophages	Increased
0.00480669	0.32606	0.112	0.052	1	LYN	[1] Macrophages	Increased
0.00203845	0.325032	0.259	0.162	1	TCIRG1	[1] Macrophages	Increased
4.08825e-07	0.323747	0.106	0.02	0.0137749	PLXND1	[1] Macrophages	Increased
0.00541968	0.322824	0.624	0.613	1	ZFP36L1	[1] Macrophages	Increased
0.00450341	0.321883	0.153	0.08	1	CTNNA1	[1] Macrophages	Increased
0.00295639	0.320727	0.182	0.101	1	STXBP2	[1] Macrophages	Increased
1.0069e-06	0.319387	0.106	0.022	0.0339263	CYFIP1	[1] Macrophages	Increased
3.35479e-06	0.319366	0.159	0.052	0.113036	ADAM15	[1] Macrophages	Increased
7.15396e-09	0.317567	0.118	0.018	0.000241046	RP11-1143G9.4	[1] Macrophages	Increased
6.45859e-05	0.314106	0.135	0.049	1	BCKDK	[1] Macrophages	Increased
0.00765766	0.311433	0.206	0.127	1	VTI1B	[1] Macrophages	Increased
5.09559e-07	0.308729	0.206	0.074	0.0171691	APP	[1] Macrophages	Increased
3.91097e-15	0.308478	0.118	0.003	1.31776e-10	TMEM51	[1] Macrophages	Increased
5.31682e-05	0.306659	0.106	0.03	1	SERPINF1	[1] Macrophages	Increased
0.00154626	0.306315	0.112	0.047	1	NEK6	[1] Macrophages	Increased
1.29019e-06	0.303873	0.124	0.03	0.0434716	ADM	[1] Macrophages	Increased
0.00167294	0.30368	0.153	0.074	1	AZI2	[1] Macrophages	Increased
4.2222e-06	0.302524	0.124	0.034	0.142263	RNF135	[1] Macrophages	Increased
0.000640266	0.301831	0.135	0.059	1	SCO2	[1] Macrophages	Increased
0.000757308	0.301652	0.112	0.044	1	NUDT16	[1] Macrophages	Increased
9.37449e-06	0.29985	0.176	0.065	0.315864	SYK	[1] Macrophages	Increased
0.00856202	0.29875	0.188	0.114	1	GABARAPL1	[1] Macrophages	Increased
0.000621816	0.296844	0.106	0.039	1	CPPED1	[1] Macrophages	Increased
0.000144153	0.29656	0.106	0.034	1	OAS1	[1] Macrophages	Increased
0.0086642	0.294532	0.135	0.072	1	IER5L	[1] Macrophages	Increased
0.00425094	0.294405	0.135	0.069	1	IL6R	[1] Macrophages	Increased
1.34282e-05	0.290139	0.159	0.057	0.452449	GCA	[1] Macrophages	Increased
0.00246361	0.280852	0.112	0.049	1	PDXK	[1] Macrophages	Increased
0.00721818	0.279948	0.129	0.067	1	FEZ2	[1] Macrophages	Increased
0.00120677	0.278192	0.135	0.06	1	SLC25A37	[1] Macrophages	Increased
0.00227653	0.27452	0.812	0.899	1	MT-ATP6	[1] Macrophages	Increased
3.9552e-06	0.265824	0.124	0.034	0.133266	QKI	[1] Macrophages	Increased
0.00672044	0.263022	0.135	0.07	1	PGD	[1] Macrophages	Increased
0.00169026	0.262248	0.835	0.836	1	FOS	[1] Macrophages	Increased
0.00529364	0.258962	0.159	0.087	1	NFIC	[1] Macrophages	Increased
0.00269386	0.25713	0.112	0.049	1	ANKRD13D	[1] Macrophages	Increased
3.06541e-51	1.42307	0.911	0.286	1.03286e-46	IL32	[2] CD4	Increased
1.2313e-27	1.23182	0.728	0.302	4.14874e-23	LTB	[2] CD4	Increased
1.24271e-38	1.08766	0.747	0.213	4.18718e-34	CD2	[2] CD4	Increased
5.978e-24	1.06838	0.646	0.264	2.01423e-19	TRBC2	[2] CD4	Increased
1.11278e-25	1.02955	0.538	0.156	3.74941e-21	SPOCK2	[2] CD4	Increased
4.9776e-32	1.01946	0.722	0.241	1.67715e-27	CD3E	[2] CD4	Increased
5.7093e-18	0.925987	0.443	0.133	1.92369e-13	KLRB1	[2] CD4	Increased
2.7824e-32	0.923489	0.658	0.192	9.37501e-28	CD3D	[2] CD4	Increased
4.7575e-24	0.923104	0.854	0.514	1.60299e-19	CD52	[2] CD4	Increased
2.29962e-27	0.913044	0.684	0.225	7.74834e-23	IL7R	[2] CD4	Increased
1.75439e-19	0.881205	0.519	0.187	5.91123e-15	PBXIP1	[2] CD4	Increased
1.77185e-21	0.877752	0.411	0.103	5.97006e-17	CD5	[2] CD4	Increased
2.18924e-26	0.844906	0.804	0.351	7.37641e-22	IFITM1	[2] CD4	Increased
2.87299e-26	0.831976	0.544	0.149	9.68025e-22	CD3G	[2] CD4	Increased
1.80655e-16	0.820741	0.392	0.122	6.087e-12	BATF	[2] CD4	Increased
5.10835e-19	0.766404	0.443	0.138	1.72121e-14	FLT3LG	[2] CD4	Increased
3.52987e-16	0.761212	0.253	0.048	1.18935e-11	CTLA4	[2] CD4	Increased
1.96596e-18	0.737874	0.722	0.378	6.62412e-14	IL2RG	[2] CD4	Increased
4.8122e-18	0.713844	0.595	0.255	1.62142e-13	EVL	[2] CD4	Increased
7.34731e-18	0.692864	0.5	0.179	2.4756e-13	LCK	[2] CD4	Increased
1.58902e-09	0.684808	0.304	0.117	5.35405e-05	TNFRSF18	[2] CD4	Increased
3.34351e-18	0.680864	0.481	0.164	1.12656e-13	ETS1	[2] CD4	Increased
2.49447e-13	0.677762	0.437	0.166	8.40488e-09	TRBC1	[2] CD4	Increased
3.63442e-06	0.670684	0.12	0.031	0.122458	IGFBP4	[2] CD4	Increased
2.00202e-06	0.664144	0.114	0.026	0.0674559	TRBV20-1	[2] CD4	Increased
7.89462e-16	0.654441	0.481	0.182	2.66001e-11	LAT	[2] CD4	Increased
1.78901e-09	0.65153	0.222	0.064	6.02788e-05	TNFRSF4	[2] CD4	Increased
5.21304e-12	0.650137	0.329	0.115	1.75648e-07	TC2N	[2] CD4	Increased
2.61543e-06	0.633448	0.304	0.151	0.0881241	TNF	[2] CD4	Increased
3.98671e-13	0.62964	0.57	0.287	1.34328e-08	LDHB	[2] CD4	Increased
1.02929e-15	0.62107	0.772	0.468	3.46808e-11	IFITM2	[2] CD4	Increased
1.90142e-10	0.619872	0.633	0.415	6.40664e-06	PLP2	[2] CD4	Increased
3.13016e-17	0.616882	0.759	0.43	1.05468e-12	RAC2	[2] CD4	Increased
1.12773e-14	0.615562	0.361	0.112	3.79976e-10	RORA	[2] CD4	Increased
2.52772e-14	0.614899	0.652	0.34	8.51689e-10	PTPRCAP	[2] CD4	Increased
7.365e-14	0.606206	0.329	0.095	2.48156e-09	AQP3	[2] CD4	Increased
9.75994e-13	0.605263	0.253	0.062	3.28851e-08	PDE3B	[2] CD4	Increased
3.26434e-10	0.59837	0.481	0.263	1.09989e-05	ACAP1	[2] CD4	Increased
1.63852e-14	0.593882	0.348	0.105	5.52084e-10	CD6	[2] CD4	Increased
6.46694e-10	0.59333	0.127	0.018	2.17897e-05	IL2RA	[2] CD4	Increased
3.48513e-11	0.583057	0.437	0.197	1.17428e-06	ARHGAP15	[2] CD4	Increased
1.13426e-11	0.582103	0.468	0.225	3.82179e-07	CORO1B	[2] CD4	Increased
1.16426e-10	0.576255	0.247	0.072	3.92284e-06	FAS	[2] CD4	Increased
3.89167e-05	0.575492	0.19	0.082	1	AC092580.4	[2] CD4	Increased
3.98375e-16	0.575247	0.842	0.616	1.34228e-11	AC090498.1	[2] CD4	Increased
8.63345e-09	0.573937	0.487	0.266	0.000290895	KTN1	[2] CD4	Increased
2.84441e-11	0.573319	0.405	0.164	9.58396e-07	GIMAP7	[2] CD4	Increased
2.98142e-14	0.572128	0.589	0.278	1.00456e-09	ALOX5AP	[2] CD4	Increased
0.000415571	0.569568	0.158	0.069	1	CLU	[2] CD4	Increased
7.00799e-13	0.566208	0.285	0.08	2.36127e-08	DGKA	[2] CD4	Increased
5.22479e-10	0.565555	0.608	0.371	1.76044e-05	ANKRD12	[2] CD4	Increased
1.75488e-09	0.565505	0.456	0.22	5.9129e-05	CD7	[2] CD4	Increased
7.74529e-22	0.563065	0.975	0.885	2.6097e-17	RPS19	[2] CD4	Increased
2.30957e-13	0.560752	0.842	0.571	7.78185e-09	MYL12A	[2] CD4	Increased
1.84323e-09	0.552707	0.462	0.256	6.21056e-05	CCDC85B	[2] CD4	Increased
1.30648e-11	0.551509	0.354	0.131	4.40207e-07	ZAP70	[2] CD4	Increased
1.03135e-12	0.548866	0.234	0.054	3.47504e-08	FKBP5	[2] CD4	Increased
1.48545e-08	0.548762	0.354	0.164	0.000500506	SKAP1	[2] CD4	Increased
4.65102e-19	0.54724	0.924	0.831	1.56712e-14	RPS26	[2] CD4	Increased
6.24114e-09	0.544681	0.31	0.123	0.000210289	ATP2B4	[2] CD4	Increased
1.65325e-13	0.543973	0.462	0.192	5.57048e-09	CKLF	[2] CD4	Increased
6.64081e-12	0.542704	0.462	0.2	2.23755e-07	SYNE2	[2] CD4	Increased
1.06444e-09	0.542353	0.405	0.194	3.58651e-05	PRDX2	[2] CD4	Increased
8.14826e-09	0.542277	0.411	0.205	0.000274548	EMB	[2] CD4	Increased
4.26603e-17	0.541732	0.962	0.814	1.4374e-12	RPL41	[2] CD4	Increased
3.69034e-09	0.540433	0.165	0.038	0.000124342	TSHZ2	[2] CD4	Increased
8.4337e-18	0.536165	0.962	0.796	2.84165e-13	RPS3	[2] CD4	Increased
1.8731e-08	0.530527	0.31	0.13	0.000631122	ITK	[2] CD4	Increased
7.54279e-09	0.529117	0.272	0.103	0.000254147	PHTF2	[2] CD4	Increased
1.36208e-15	0.527771	0.342	0.09	4.5894e-11	INPP4B	[2] CD4	Increased
2.51428e-08	0.520119	0.405	0.212	0.000847161	SH3KBP1	[2] CD4	Increased
1.73872e-12	0.519265	0.449	0.181	5.85846e-08	ITM2A	[2] CD4	Increased
1.67097e-10	0.5191	0.411	0.19	5.63017e-06	TBC1D10C	[2] CD4	Increased
9.19715e-12	0.511875	0.291	0.089	3.09889e-07	OXNAD1	[2] CD4	Increased
5.21859e-07	0.51037	0.601	0.378	0.0175835	TNFAIP3	[2] CD4	Increased
2.53879e-17	0.508297	0.222	0.03	8.5542e-13	CD40LG	[2] CD4	Increased
6.43073e-12	0.507599	0.835	0.606	2.16677e-07	ARHGDIB	[2] CD4	Increased
1.12778e-08	0.506154	0.513	0.304	0.000379994	ICAM3	[2] CD4	Increased
1.47476e-11	0.503342	0.228	0.056	4.96905e-07	CISH	[2] CD4	Increased
1.76959e-13	0.502219	0.867	0.66	5.96245e-09	RPL38	[2] CD4	Increased
1.46159e-12	0.502194	0.867	0.629	4.92468e-08	RPL26	[2] CD4	Increased
1.58734e-12	0.501869	0.367	0.128	5.34838e-08	SH2D2A	[2] CD4	Increased
1.21891e-08	0.499902	0.38	0.166	0.000410701	CD96	[2] CD4	Increased
2.7219e-10	0.496141	0.747	0.506	9.17115e-06	CORO1A	[2] CD4	Increased
1.83088e-08	0.495967	0.373	0.181	0.000616897	OPTN	[2] CD4	Increased
1.19196e-09	0.492994	0.234	0.072	4.0162e-05	CD28	[2] CD4	Increased
3.88523e-08	0.492072	0.316	0.14	0.00130909	RHOF	[2] CD4	Increased
1.83766e-13	0.491832	0.911	0.752	6.19182e-09	RPS29	[2] CD4	Increased
2.2748e-13	0.489528	0.918	0.742	7.66471e-09	RPS15A	[2] CD4	Increased
9.14516e-16	0.487554	0.93	0.837	3.08137e-11	RPL37	[2] CD4	Increased
1.57249e-09	0.487386	0.234	0.072	5.29835e-05	CAMK4	[2] CD4	Increased
6.35109e-17	0.485291	0.93	0.818	2.13994e-12	RPL36	[2] CD4	Increased
2.36532e-07	0.484785	0.373	0.2	0.0079697	AAK1	[2] CD4	Increased
2.10263e-05	0.482046	0.241	0.113	0.708461	STAT4	[2] CD4	Increased
3.54963e-13	0.481866	0.5	0.227	1.19601e-08	TBCB	[2] CD4	Increased
1.22564e-09	0.480464	0.652	0.422	4.12966e-05	GLTSCR2	[2] CD4	Increased
1.10287e-18	0.480147	0.975	0.954	3.71602e-14	RPLP1	[2] CD4	Increased
6.34474e-09	0.478764	0.278	0.103	0.00021378	RASAL3	[2] CD4	Increased
2.27354e-08	0.477758	0.513	0.304	0.000766047	EML4	[2] CD4	Increased
8.0671e-10	0.474476	0.722	0.47	2.71813e-05	CRIP1	[2] CD4	Increased
5.73784e-07	0.474091	0.247	0.102	0.0193331	SCML4	[2] CD4	Increased
9.82513e-11	0.470848	0.804	0.639	3.31048e-06	FXYD5	[2] CD4	Increased
6.40911e-06	0.469941	0.228	0.102	0.215948	GOLGA7	[2] CD4	Increased
8.77201e-20	0.469128	0.981	0.938	2.95564e-15	RPL28	[2] CD4	Increased
1.75572e-11	0.467346	0.899	0.695	5.91572e-07	S100A4	[2] CD4	Increased
1.33731e-09	0.465386	0.506	0.256	4.50592e-05	RARRES3	[2] CD4	Increased
5.40041e-09	0.460575	0.475	0.24	0.000181961	37135	[2] CD4	Increased
1.86243e-09	0.457713	0.165	0.036	6.27529e-05	DPP4	[2] CD4	Increased
1.29122e-13	0.454138	0.949	0.782	4.35064e-09	RPS25	[2] CD4	Increased
4.27504e-12	0.453669	0.291	0.087	1.44043e-07	SIT1	[2] CD4	Increased
7.31651e-09	0.453596	0.589	0.381	0.000246523	GSTK1	[2] CD4	Increased
1.25935e-10	0.452971	0.335	0.125	4.24326e-06	OGT	[2] CD4	Increased
2.94428e-09	0.452187	0.38	0.169	9.92045e-05	PTPN7	[2] CD4	Increased
5.1933e-08	0.451829	0.196	0.061	0.00174983	ADAM19	[2] CD4	Increased
1.20395e-09	0.451362	0.772	0.527	4.05659e-05	PTPRC	[2] CD4	Increased
1.02399e-09	0.450939	0.873	0.69	3.45023e-05	RPSA	[2] CD4	Increased
1.24134e-08	0.448856	0.291	0.112	0.000418258	TMEM173	[2] CD4	Increased
2.82565e-08	0.44829	0.494	0.278	0.000952074	PEBP1	[2] CD4	Increased
4.28614e-10	0.447785	0.222	0.062	1.44417e-05	CD320	[2] CD4	Increased
2.53048e-06	0.447524	0.399	0.233	0.085262	AES	[2] CD4	Increased
3.87246e-07	0.447515	0.241	0.097	0.0130479	RCAN3	[2] CD4	Increased
5.12284e-10	0.447436	0.373	0.161	1.72609e-05	TSTD1	[2] CD4	Increased
4.79101e-14	0.447132	0.968	0.88	1.61428e-09	RPS12	[2] CD4	Increased
7.7525e-06	0.446834	0.278	0.14	0.261213	DOCK10	[2] CD4	Increased
2.16349e-07	0.446005	0.234	0.087	0.00728965	CCSER2	[2] CD4	Increased
3.61096e-13	0.444604	0.892	0.79	1.21668e-08	RPL14	[2] CD4	Increased
5.11922e-07	0.444167	0.259	0.11	0.0172487	CLEC2D	[2] CD4	Increased
2.26339e-08	0.44408	0.354	0.169	0.000762626	PIM1	[2] CD4	Increased
1.89627e-06	0.443499	0.437	0.263	0.063893	STAT3	[2] CD4	Increased
8.2047e-05	0.443044	0.525	0.376	1	RNF213	[2] CD4	Increased
6.15277e-15	0.440712	0.949	0.852	2.07312e-10	RPS28	[2] CD4	Increased
9.10441e-05	0.440582	0.253	0.136	1	MVP	[2] CD4	Increased
4.44586e-05	0.439885	0.487	0.335	1	C9orf16	[2] CD4	Increased
2.30019e-15	0.439523	0.962	0.883	7.75026e-11	RPL34	[2] CD4	Increased
2.5846e-08	0.43912	0.411	0.215	0.000870853	SHISA5	[2] CD4	Increased
1.50253e-13	0.438882	0.968	0.793	5.06261e-09	ACTG1	[2] CD4	Increased
1.49934e-08	0.434515	0.342	0.149	0.000505188	GPRIN3	[2] CD4	Increased
1.10224e-10	0.434453	0.823	0.611	3.71388e-06	TMA7	[2] CD4	Increased
3.85823e-07	0.431343	0.582	0.401	0.0129999	C19orf43	[2] CD4	Increased
8.14265e-09	0.431205	0.671	0.435	0.000274358	RPS4Y1	[2] CD4	Increased
3.74573e-11	0.427137	0.949	0.86	1.26209e-06	RPS18	[2] CD4	Increased
7.82244e-09	0.426319	0.525	0.296	0.000263569	LY6E	[2] CD4	Increased
3.66469e-07	0.426275	0.228	0.087	0.0123478	KCNA3	[2] CD4	Increased
1.17007e-08	0.425646	0.43	0.223	0.000394244	SLC9A3R1	[2] CD4	Increased
2.02994e-07	0.425197	0.386	0.209	0.00683967	CDC42SE2	[2] CD4	Increased
2.55665e-14	0.424751	0.392	0.123	8.61436e-10	CD4	[2] CD4	Increased
3.2196e-06	0.423048	0.171	0.059	0.108481	TRAT1	[2] CD4	Increased
1.9885e-07	0.420607	0.38	0.187	0.00670004	ARL4C	[2] CD4	Increased
1.4264e-07	0.420408	0.316	0.146	0.00480613	OCIAD2	[2] CD4	Increased
1.48185e-05	0.420053	0.146	0.051	0.499294	CLSTN3	[2] CD4	Increased
1.83139e-12	0.419882	0.892	0.777	6.1707e-08	RPS21	[2] CD4	Increased
3.41791e-05	0.419533	0.399	0.253	1	YWHAQ	[2] CD4	Increased
3.14027e-05	0.419312	0.468	0.309	1	IDS	[2] CD4	Increased
1.30154e-06	0.419268	0.241	0.1	0.0438542	PPP4R3B	[2] CD4	Increased
7.55517e-06	0.418496	0.285	0.146	0.254564	TMC8	[2] CD4	Increased
3.73426e-10	0.417958	0.741	0.514	1.25822e-05	HINT1	[2] CD4	Increased
0.00060722	0.417751	0.139	0.059	1	CDC14A	[2] CD4	Increased
1.5468e-08	0.417478	0.791	0.555	0.000521178	RPS20	[2] CD4	Increased
1.74326e-07	0.416241	0.342	0.166	0.00587375	TRAF3IP3	[2] CD4	Increased
4.05593e-07	0.415182	0.165	0.048	0.013666	CCR6	[2] CD4	Increased
2.88697e-08	0.412896	0.646	0.43	0.000972734	UQCR11	[2] CD4	Increased
3.47841e-12	0.410191	0.949	0.798	1.17202e-07	RPS4X	[2] CD4	Increased
6.99372e-09	0.409664	0.778	0.504	0.000235647	RPL17	[2] CD4	Increased
3.63474e-05	0.408805	0.196	0.085	1	MAN1A2	[2] CD4	Increased
8.68518e-06	0.408123	0.304	0.156	0.292638	ANP32E	[2] CD4	Increased
4.82439e-06	0.407995	0.259	0.122	0.162553	PAG1	[2] CD4	Increased
5.69836e-09	0.407658	0.975	0.878	0.000192001	MTRNR2L12	[2] CD4	Increased
2.27804e-08	0.407433	0.253	0.094	0.000767564	THEM4	[2] CD4	Increased
1.95238e-06	0.406346	0.234	0.095	0.0657835	TCF7	[2] CD4	Increased
3.89895e-10	0.40562	0.905	0.767	1.31371e-05	RPL23A	[2] CD4	Increased
2.81237e-08	0.404787	0.899	0.757	0.0009476	SH3BGRL3	[2] CD4	Increased
1.06277e-09	0.402396	0.905	0.719	3.58091e-05	RPL10A	[2] CD4	Increased
1.73943e-11	0.401524	0.943	0.818	5.86085e-07	RPS6	[2] CD4	Increased
5.65885e-07	0.399198	0.449	0.255	0.0190669	APBB1IP	[2] CD4	Increased
0.000176299	0.398761	0.373	0.25	1	MRPS21	[2] CD4	Increased
5.75538e-06	0.398126	0.93	0.859	0.193922	MT-ATP8	[2] CD4	Increased
6.51703e-11	0.397764	0.956	0.888	2.19585e-06	RPS27	[2] CD4	Increased
4.19507e-13	0.397469	0.975	0.875	1.41349e-08	RPL32	[2] CD4	Increased
1.20749e-12	0.397433	0.975	0.864	4.0685e-08	RPS27A	[2] CD4	Increased
4.41711e-07	0.397066	0.544	0.33	0.014883	DDX24	[2] CD4	Increased
8.48701e-13	0.397026	0.968	0.857	2.85961e-08	RPS15	[2] CD4	Increased
9.572e-11	0.397012	0.987	0.872	3.22519e-06	TMSB4X	[2] CD4	Increased
6.04383e-06	0.396922	0.816	0.65	0.203641	RPL4	[2] CD4	Increased
1.18781e-05	0.394296	0.373	0.212	0.40022	ARID5B	[2] CD4	Increased
2.77182e-07	0.393897	0.38	0.192	0.00933937	ABRACL	[2] CD4	Increased
9.24786e-07	0.393328	0.272	0.12	0.0311598	SYTL1	[2] CD4	Increased
6.95989e-06	0.392599	0.563	0.388	0.234507	ARL6IP5	[2] CD4	Increased
2.65534e-07	0.392368	0.437	0.23	0.00894689	KIAA1551	[2] CD4	Increased
0.000263658	0.392134	0.266	0.151	1	SSNA1	[2] CD4	Increased
5.48928e-06	0.392016	0.538	0.373	0.184956	CIB1	[2] CD4	Increased
5.6833e-08	0.391927	0.348	0.154	0.00191493	TRAC	[2] CD4	Increased
1.60275e-06	0.389863	0.177	0.061	0.0540032	DENND4C	[2] CD4	Increased
4.97923e-07	0.387519	0.323	0.158	0.016777	IKZF1	[2] CD4	Increased
1.01649e-05	0.387502	0.127	0.038	0.342497	PHACTR2	[2] CD4	Increased
1.22253e-06	0.384834	0.234	0.095	0.0411919	SLAMF1	[2] CD4	Increased
6.74904e-08	0.384279	0.228	0.079	0.00227402	THEMIS	[2] CD4	Increased
3.12167e-05	0.383484	0.348	0.194	1	RASSF5	[2] CD4	Increased
2.68463e-08	0.383148	0.424	0.205	0.000904559	CD82	[2] CD4	Increased
1.41302e-11	0.382925	0.962	0.839	4.76104e-07	RPL11	[2] CD4	Increased
2.7856e-07	0.380596	0.329	0.156	0.00938579	GBP5	[2] CD4	Increased
4.35578e-13	0.380439	0.987	0.926	1.46764e-08	RPL13	[2] CD4	Increased
1.1044e-05	0.379201	0.291	0.149	0.372117	LIME1	[2] CD4	Increased
1.63866e-10	0.379043	0.937	0.806	5.5213e-06	RPL35A	[2] CD4	Increased
4.95497e-06	0.377721	0.259	0.12	0.166953	KCNAB2	[2] CD4	Increased
9.46807e-05	0.377296	0.329	0.192	1	TMEM123	[2] CD4	Increased
0.000179817	0.377179	0.418	0.281	1	ANP32B	[2] CD4	Increased
5.31478e-08	0.377013	0.652	0.424	0.00179076	COX6A1	[2] CD4	Increased
6.18735e-06	0.375949	0.146	0.046	0.208476	GRAP2	[2] CD4	Increased
1.12261e-10	0.375634	0.962	0.857	3.78251e-06	RPL39	[2] CD4	Increased
0.000281229	0.37532	0.228	0.122	1	RALGDS	[2] CD4	Increased
5.11998e-06	0.374744	0.506	0.34	0.172513	ATP5D	[2] CD4	Increased
7.97713e-11	0.37447	0.184	0.038	2.68782e-06	APOBEC3H	[2] CD4	Increased
0.000184398	0.372468	0.241	0.128	1	CASP8	[2] CD4	Increased
1.5414e-10	0.37108	0.943	0.859	5.1936e-06	RPL30	[2] CD4	Increased
5.07767e-06	0.370869	0.494	0.31	0.171087	CNN2	[2] CD4	Increased
2.45839e-06	0.370277	0.5	0.309	0.082833	40057	[2] CD4	Increased
1.90004e-06	0.370261	0.203	0.077	0.0640199	ACTR1B	[2] CD4	Increased
0.0089002	0.370087	0.146	0.08	1	AP1G2	[2] CD4	Increased
0.000440612	0.370057	0.133	0.056	1	ENO2	[2] CD4	Increased
0.00091163	0.369818	0.329	0.215	1	TNRC6B	[2] CD4	Increased
8.23795e-06	0.369816	0.468	0.296	0.277569	STK4	[2] CD4	Increased
2.32054e-10	0.36972	0.646	0.374	7.81884e-06	GPSM3	[2] CD4	Increased
1.42704e-08	0.369522	0.367	0.161	0.000480826	CD247	[2] CD4	Increased
3.71254e-07	0.368195	0.323	0.151	0.012509	NAP1L4	[2] CD4	Increased
3.87928e-10	0.367648	0.924	0.831	1.30708e-05	RPL18	[2] CD4	Increased
1.37853e-07	0.366687	0.69	0.516	0.00464483	OST4	[2] CD4	Increased
2.82805e-06	0.366541	0.715	0.563	0.0952882	PPDPF	[2] CD4	Increased
0.00869928	0.366044	0.253	0.171	1	AKNA	[2] CD4	Increased
1.25727e-05	0.365667	0.253	0.122	0.423626	AP2B1	[2] CD4	Increased
2.38613e-06	0.364369	0.506	0.32	0.0803983	ARHGDIA	[2] CD4	Increased
1.30542e-05	0.364103	0.443	0.266	0.439847	WDR1	[2] CD4	Increased
8.72135e-05	0.363015	0.272	0.148	1	NOSIP	[2] CD4	Increased
1.98112e-09	0.362582	0.918	0.836	6.67518e-05	RPL29	[2] CD4	Increased
0.000104694	0.362265	0.209	0.102	1	GOLGA8B	[2] CD4	Increased
0.00131961	0.361633	0.259	0.163	1	CD27	[2] CD4	Increased
1.85598e-05	0.361465	0.222	0.099	0.625355	ZNRD1	[2] CD4	Increased
6.55643e-11	0.36077	0.937	0.778	2.20912e-06	RPL13A	[2] CD4	Increased
1.38427e-05	0.360464	0.456	0.296	0.466415	GYPC	[2] CD4	Increased
8.79284e-10	0.36012	0.949	0.782	2.96266e-05	RPS7	[2] CD4	Increased
5.58788e-06	0.35932	0.399	0.23	0.188278	C9orf142	[2] CD4	Increased
9.02742e-05	0.358919	0.241	0.122	1	GBP2	[2] CD4	Increased
0.000608568	0.357883	0.101	0.036	1	TBCD	[2] CD4	Increased
0.00126639	0.357874	0.209	0.115	1	RAB27A	[2] CD4	Increased
8.33138e-06	0.357778	0.278	0.135	0.280717	CYLD	[2] CD4	Increased
3.73207e-09	0.35736	0.937	0.801	0.000125748	RPL35	[2] CD4	Increased
2.10788e-10	0.356808	0.949	0.844	7.10229e-06	RPLP2	[2] CD4	Increased
0.00318893	0.356327	0.247	0.156	1	MIER1	[2] CD4	Increased
2.85311e-05	0.355896	0.348	0.192	0.961328	CCND2	[2] CD4	Increased
1.06305e-09	0.355712	0.918	0.811	3.58183e-05	RPS16	[2] CD4	Increased
7.67115e-05	0.354307	0.165	0.071	1	EML3	[2] CD4	Increased
3.68938e-05	0.354297	0.228	0.108	1	JAK3	[2] CD4	Increased
2.11261e-07	0.352998	0.734	0.534	0.00711822	RPL23	[2] CD4	Increased
4.76199e-06	0.352837	0.785	0.604	0.160451	SARAF	[2] CD4	Increased
0.00013017	0.352418	0.297	0.174	1	DIAPH1	[2] CD4	Increased
6.0198e-05	0.35241	0.38	0.245	1	NDUFA13	[2] CD4	Increased
1.98228e-10	0.352304	0.937	0.874	6.67911e-06	RPL18A	[2] CD4	Increased
0.00273911	0.352031	0.329	0.222	1	SMCHD1	[2] CD4	Increased
1.33433e-06	0.351482	0.247	0.102	0.0449589	TNFSF10	[2] CD4	Increased
1.03582e-06	0.350853	0.759	0.57	0.034901	RPL36A	[2] CD4	Increased
2.89917e-08	0.35073	0.905	0.747	0.000976846	GNB2L1	[2] CD4	Increased
0.000100224	0.350521	0.133	0.049	1	PBX4	[2] CD4	Increased
3.55384e-07	0.350305	0.747	0.514	0.0119743	YWHAB	[2] CD4	Increased
1.86989e-08	0.349344	0.19	0.053	0.00063004	CRIP2	[2] CD4	Increased
2.08271e-10	0.349047	0.962	0.928	7.0175e-06	RPL10	[2] CD4	Increased
0.000454705	0.348792	0.285	0.172	1	PRMT2	[2] CD4	Increased
1.69502e-06	0.348418	0.576	0.381	0.0571119	APRT	[2] CD4	Increased
8.47137e-06	0.348172	0.576	0.406	0.285434	ATP5I	[2] CD4	Increased
0.000236259	0.347713	0.222	0.113	1	ETHE1	[2] CD4	Increased
0.00302372	0.346558	0.272	0.179	1	DSTN	[2] CD4	Increased
0.00202712	0.346462	0.222	0.133	1	ETFB	[2] CD4	Increased
0.000619562	0.345894	0.456	0.332	1	CUTA	[2] CD4	Increased
0.000138553	0.345356	0.133	0.049	1	PDCD1	[2] CD4	Increased
7.47067e-05	0.345138	0.177	0.077	1	PCSK7	[2] CD4	Increased
5.58406e-06	0.344989	0.684	0.489	0.188149	RPS10	[2] CD4	Increased
6.31468e-06	0.3448	0.481	0.305	0.212767	38961	[2] CD4	Increased
1.90488e-10	0.344382	0.968	0.829	6.4183e-06	RPL6	[2] CD4	Increased
3.58877e-07	0.344259	0.924	0.791	0.012092	PFN1	[2] CD4	Increased
9.20108e-07	0.344223	0.19	0.066	0.0310021	TNIK	[2] CD4	Increased
0.000404846	0.344167	0.259	0.149	1	STK10	[2] CD4	Increased
3.66505e-08	0.343837	0.538	0.297	0.0012349	LCP2	[2] CD4	Increased
6.35317e-07	0.343825	0.696	0.442	0.0214064	HCST	[2] CD4	Increased
1.11765e-06	0.34344	0.557	0.355	0.0376582	GMFG	[2] CD4	Increased
0.000252125	0.34331	0.449	0.302	1	SAMSN1	[2] CD4	Increased
0.000161527	0.342469	0.297	0.172	1	ARHGAP30	[2] CD4	Increased
5.59187e-08	0.341222	0.481	0.259	0.00188412	EID1	[2] CD4	Increased
9.3057e-05	0.340632	0.316	0.179	1	CYTH1	[2] CD4	Increased
0.000452423	0.340497	0.196	0.099	1	USP4	[2] CD4	Increased
3.87154e-07	0.339858	0.278	0.12	0.0130448	SLFN5	[2] CD4	Increased
0.00378872	0.339838	0.165	0.09	1	SORL1	[2] CD4	Increased
2.09762e-05	0.339343	0.354	0.202	0.706771	ILF3	[2] CD4	Increased
2.24925e-05	0.338028	0.19	0.079	0.757863	ELK3	[2] CD4	Increased
3.45438e-07	0.337905	0.835	0.727	0.0116392	EEF1D	[2] CD4	Increased
8.50756e-05	0.33742	0.411	0.264	1	FKBP8	[2] CD4	Increased
4.64037e-06	0.337272	0.772	0.594	0.156353	CD99	[2] CD4	Increased
4.72153e-05	0.33719	0.19	0.082	1	TESPA1	[2] CD4	Increased
2.91365e-08	0.337005	0.411	0.209	0.000981725	TMCO1	[2] CD4	Increased
7.88825e-07	0.335967	0.766	0.568	0.0265787	TOMM7	[2] CD4	Increased
5.75152e-09	0.335781	0.956	0.833	0.000193792	RPS3A	[2] CD4	Increased
1.34236e-10	0.33534	0.968	0.947	4.52294e-06	TPT1	[2] CD4	Increased
1.16011e-07	0.334463	0.937	0.791	0.00390887	RPL3	[2] CD4	Increased
9.76619e-09	0.333847	0.911	0.782	0.000329062	RPL37A	[2] CD4	Increased
1.43901e-05	0.333241	0.462	0.304	0.484862	EIF3E	[2] CD4	Increased
0.000498685	0.332399	0.177	0.087	1	SUN2	[2] CD4	Increased
1.92792e-06	0.331714	0.316	0.148	0.0649592	FYN	[2] CD4	Increased
9.69727e-07	0.331503	0.873	0.734	0.032674	CFL1	[2] CD4	Increased
1.60545e-05	0.331475	0.696	0.563	0.540941	SRP14	[2] CD4	Increased
1.22648e-07	0.33125	0.165	0.046	0.00413251	STMN3	[2] CD4	Increased
0.000233924	0.330947	0.152	0.064	1	LRBA	[2] CD4	Increased
1.12649e-05	0.330902	0.133	0.041	0.37956	FXYD1	[2] CD4	Increased
0.00529112	0.330175	0.386	0.282	1	RP11-290D2.6	[2] CD4	Increased
7.1547e-05	0.329756	0.222	0.105	1	FIP1L1	[2] CD4	Increased
1.09177e-08	0.329656	0.652	0.379	0.000367861	FYB	[2] CD4	Increased
0.00225128	0.329501	0.184	0.099	1	CCDC57	[2] CD4	Increased
9.97376e-06	0.329401	0.462	0.296	0.336056	PPP1CA	[2] CD4	Increased
4.75659e-07	0.329301	0.892	0.744	0.0160269	NACA	[2] CD4	Increased
0.00214234	0.328766	0.259	0.164	1	RBCK1	[2] CD4	Increased
1.54082e-08	0.328638	0.994	0.933	0.000519162	EEF1A1	[2] CD4	Increased
0.000134348	0.328558	0.538	0.402	1	SSR2	[2] CD4	Increased
8.20942e-09	0.32821	0.943	0.836	0.000276608	HLA-A	[2] CD4	Increased
0.000266284	0.327913	0.234	0.122	1	NFATC2	[2] CD4	Increased
1.84094e-07	0.327887	0.285	0.117	0.00620287	CXCR3	[2] CD4	Increased
2.45248e-06	0.327136	0.228	0.094	0.0826339	DENND2D	[2] CD4	Increased
1.85778e-06	0.326956	0.456	0.264	0.0625961	PPP1R18	[2] CD4	Increased
0.000265342	0.326941	0.247	0.135	1	BIN1	[2] CD4	Increased
4.20613e-05	0.326826	0.411	0.238	1	PHLDA1	[2] CD4	Increased
0.00335378	0.326787	0.278	0.186	1	SF3A2	[2] CD4	Increased
9.17307e-08	0.326744	0.886	0.736	0.00309078	RPL24	[2] CD4	Increased
0.000639773	0.325967	0.222	0.122	1	MAP4K1	[2] CD4	Increased
0.000895775	0.323964	0.247	0.141	1	SLA	[2] CD4	Increased
2.60567e-06	0.321729	0.747	0.621	0.0877953	RPL36AL	[2] CD4	Increased
0.00421048	0.321669	0.342	0.24	1	RBPJ	[2] CD4	Increased
3.39324e-05	0.321242	0.449	0.281	1	PGAM1	[2] CD4	Increased
5.41216e-06	0.321109	0.108	0.026	0.182357	HOXB2	[2] CD4	Increased
3.18731e-06	0.320424	0.747	0.601	0.107393	COX7C	[2] CD4	Increased
0.00320068	0.320419	0.285	0.189	1	MBNL2	[2] CD4	Increased
0.00116903	0.319175	0.278	0.171	1	WNK1	[2] CD4	Increased
2.55068e-08	0.319111	0.937	0.839	0.000859427	RPL8	[2] CD4	Increased
4.33724e-06	0.319105	0.937	0.864	0.146139	RPLP0	[2] CD4	Increased
0.000875798	0.318547	0.152	0.069	1	STK25	[2] CD4	Increased
5.10837e-09	0.317964	0.975	0.905	0.000172121	RPL19	[2] CD4	Increased
1.05633e-05	0.317757	0.316	0.166	0.35592	BUB3	[2] CD4	Increased
1.14533e-05	0.317491	0.608	0.438	0.385909	TRMT112	[2] CD4	Increased
5.52331e-09	0.316781	0.918	0.856	0.000186102	RPS14	[2] CD4	Increased
0.00113662	0.315787	0.399	0.276	1	DDIT4	[2] CD4	Increased
3.09541e-06	0.315127	0.544	0.358	0.104297	HIGD2A	[2] CD4	Increased
5.22966e-05	0.315043	0.133	0.046	1	BCL11B	[2] CD4	Increased
7.20755e-06	0.31461	0.532	0.345	0.242851	ANAPC16	[2] CD4	Increased
2.52783e-05	0.313906	0.778	0.612	0.851728	HNRNPA1	[2] CD4	Increased
8.3468e-06	0.313203	0.88	0.782	0.281237	RPL21	[2] CD4	Increased
0.0011299	0.313153	0.399	0.291	1	ISCU	[2] CD4	Increased
7.5177e-06	0.3129	0.133	0.039	0.253301	APOL3	[2] CD4	Increased
1.45017e-05	0.312622	0.247	0.117	0.48862	NUDT5	[2] CD4	Increased
0.0008995	0.311287	0.228	0.126	1	SMARCE1	[2] CD4	Increased
0.00079924	0.311255	0.139	0.061	1	GADD45G	[2] CD4	Increased
2.9419e-11	0.31125	0.171	0.031	9.91243e-07	SUSD3	[2] CD4	Increased
0.000604557	0.31099	0.152	0.069	1	METTL23	[2] CD4	Increased
1.63398e-05	0.310711	0.196	0.08	0.550554	SLFN12L	[2] CD4	Increased
0.000127384	0.310535	0.285	0.156	1	GZMM	[2] CD4	Increased
0.000194564	0.310291	0.589	0.443	1	RSRP1	[2] CD4	Increased
8.71746e-06	0.309803	0.703	0.506	0.293726	PKM	[2] CD4	Increased
3.37908e-07	0.309575	0.139	0.034	0.0113855	MAL	[2] CD4	Increased
4.76957e-05	0.309051	0.487	0.322	1	ITGB1	[2] CD4	Increased
0.000790597	0.308789	0.228	0.128	1	RSU1	[2] CD4	Increased
4.87872e-06	0.308759	0.797	0.604	0.164383	BTF3	[2] CD4	Increased
0.00590748	0.308669	0.165	0.092	1	SMNDC1	[2] CD4	Increased
4.27479e-05	0.308453	0.266	0.136	1	CYFIP2	[2] CD4	Increased
1.40829e-05	0.308447	0.171	0.064	0.474509	LINC00861	[2] CD4	Increased
7.40505e-05	0.307965	0.146	0.056	1	ODF2L	[2] CD4	Increased
0.00270157	0.30775	0.253	0.156	1	STOM	[2] CD4	Increased
2.9623e-06	0.307687	0.146	0.044	0.0998118	SUPT3H	[2] CD4	Increased
0.00612072	0.306277	0.101	0.046	1	C21orf91	[2] CD4	Increased
4.51891e-06	0.304388	0.715	0.491	0.15226	MTRNR2L8	[2] CD4	Increased
5.78851e-05	0.304178	0.411	0.258	1	NDFIP1	[2] CD4	Increased
1.46314e-06	0.304027	0.829	0.639	0.049299	RPL31	[2] CD4	Increased
3.89939e-05	0.303985	0.57	0.409	1	SUMO2	[2] CD4	Increased
0.000899997	0.303554	0.291	0.184	1	LSM8	[2] CD4	Increased
0.00158552	0.303359	0.228	0.136	1	MRPL43	[2] CD4	Increased
0.000291721	0.303039	0.411	0.279	1	C19orf60	[2] CD4	Increased
6.97204e-07	0.303	0.892	0.747	0.0234916	RPL22	[2] CD4	Increased
0.000904821	0.302832	0.418	0.289	1	ANXA6	[2] CD4	Increased
0.000461039	0.302463	0.278	0.158	1	CBLB	[2] CD4	Increased
0.00250792	0.302358	0.38	0.279	1	C19orf53	[2] CD4	Increased
2.51385e-06	0.301748	0.69	0.422	0.0847015	CD69	[2] CD4	Increased
4.7527e-05	0.301491	0.19	0.08	1	SPN	[2] CD4	Increased
8.34315e-05	0.301177	0.443	0.291	1	WIPF1	[2] CD4	Increased
0.000130929	0.301163	0.253	0.131	1	PSMA1	[2] CD4	Increased
0.000632471	0.299874	0.253	0.148	1	RHBDD2	[2] CD4	Increased
2.02217e-06	0.29981	0.487	0.292	0.0681351	CD48	[2] CD4	Increased
0.000193351	0.29925	0.139	0.054	1	UXS1	[2] CD4	Increased
2.87577e-06	0.298165	0.405	0.222	0.0968962	COX17	[2] CD4	Increased
4.88074e-05	0.297981	0.297	0.156	1	BDP1	[2] CD4	Increased
0.000822145	0.297962	0.373	0.251	1	NEDD8	[2] CD4	Increased
9.70734e-09	0.297552	0.139	0.028	0.000327079	FBLN7	[2] CD4	Increased
1.76865e-06	0.297267	0.918	0.836	0.0595928	RPL7A	[2] CD4	Increased
0.000728287	0.297017	0.247	0.141	1	UGP2	[2] CD4	Increased
3.24081e-05	0.296621	0.399	0.236	1	NDUFV2	[2] CD4	Increased
1.32864e-05	0.295984	0.639	0.476	0.447671	UBL5	[2] CD4	Increased
6.78918e-09	0.295944	0.177	0.044	0.000228755	CD226	[2] CD4	Increased
7.74661e-05	0.295555	0.146	0.054	1	TNFRSF25	[2] CD4	Increased
0.00123692	0.295412	0.266	0.161	1	SRI	[2] CD4	Increased
0.000302949	0.295199	0.367	0.22	1	RHOH	[2] CD4	Increased
9.54678e-06	0.294394	0.563	0.363	0.321669	STK17B	[2] CD4	Increased
1.51605e-05	0.293861	0.475	0.302	0.510817	PET100	[2] CD4	Increased
1.77974e-06	0.29372	0.114	0.026	0.0599665	RUNX2	[2] CD4	Increased
0.000151699	0.292786	0.323	0.194	1	SRP9	[2] CD4	Increased
2.5136e-05	0.292161	0.278	0.143	0.846934	SMAP1	[2] CD4	Increased
9.51468e-06	0.291766	0.614	0.456	0.320587	MYL12B	[2] CD4	Increased
3.42649e-05	0.291462	0.551	0.368	1	MYH9	[2] CD4	Increased
0.000597247	0.29055	0.253	0.143	1	ASH1L	[2] CD4	Increased
0.00550608	0.290339	0.196	0.113	1	PRDM1	[2] CD4	Increased
0.00480737	0.289857	0.152	0.08	1	CHMP1A	[2] CD4	Increased
0.00029891	0.289841	0.525	0.376	1	ARGLU1	[2] CD4	Increased
0.000141105	0.289646	0.348	0.205	1	WHSC1L1	[2] CD4	Increased
8.71413e-05	0.289644	0.424	0.269	1	TCEA1	[2] CD4	Increased
1.3668e-06	0.289184	0.854	0.701	0.0460529	RPL27	[2] CD4	Increased
0.00130312	0.289122	0.247	0.144	1	IL27RA	[2] CD4	Increased
5.03768e-05	0.289084	0.184	0.077	1	SDAD1	[2] CD4	Increased
1.20049e-06	0.288792	0.424	0.241	0.0404493	N4BP2L2	[2] CD4	Increased
0.000721105	0.288256	0.43	0.302	1	FNBP1	[2] CD4	Increased
1.36436e-06	0.287968	0.608	0.415	0.0459707	COX6C	[2] CD4	Increased
0.00208969	0.287816	0.133	0.061	1	USB1	[2] CD4	Increased
0.000595234	0.287699	0.203	0.107	1	TRAPPC6A	[2] CD4	Increased
0.00450733	0.287564	0.171	0.097	1	FAM102A	[2] CD4	Increased
5.59375e-06	0.286224	0.335	0.169	0.188476	CCND3	[2] CD4	Increased
1.43789e-05	0.285896	0.12	0.034	0.484484	ZFP90	[2] CD4	Increased
0.000211583	0.28499	0.133	0.051	1	DCUN1D5	[2] CD4	Increased
0.00026359	0.284742	0.348	0.217	1	MYCBP2	[2] CD4	Increased
6.88668e-05	0.284729	0.69	0.542	1	UQCRB	[2] CD4	Increased
0.000104641	0.284476	0.468	0.317	1	SERBP1	[2] CD4	Increased
0.000191909	0.284356	0.215	0.105	1	PIK3IP1	[2] CD4	Increased
0.000405742	0.28433	0.234	0.131	1	ORMDL1	[2] CD4	Increased
0.000670582	0.284283	0.215	0.118	1	CMTM7	[2] CD4	Increased
2.51241e-06	0.284031	0.848	0.647	0.0846533	CALM1	[2] CD4	Increased
5.85984e-06	0.283933	0.127	0.036	0.197442	MAST4	[2] CD4	Increased
7.05528e-07	0.283916	0.152	0.044	0.0237721	RGL4	[2] CD4	Increased
1.74331e-06	0.283327	0.152	0.046	0.0587393	AC133644.2	[2] CD4	Increased
7.96347e-06	0.282466	0.171	0.061	0.268321	ATP6V0E2	[2] CD4	Increased
0.00185337	0.282452	0.133	0.062	1	FAM104A	[2] CD4	Increased
0.00046878	0.282174	0.373	0.23	1	ARID4B	[2] CD4	Increased
5.0302e-06	0.282071	0.203	0.079	0.169487	TRADD	[2] CD4	Increased
0.0030044	0.282016	0.127	0.061	1	SDHD	[2] CD4	Increased
5.45465e-06	0.281992	0.241	0.102	0.183789	TTC39C	[2] CD4	Increased
0.000114612	0.281621	0.266	0.141	1	ELMO1	[2] CD4	Increased
2.701e-06	0.280748	0.31	0.149	0.0910076	PDCD5	[2] CD4	Increased
0.00235685	0.280464	0.133	0.061	1	LYRM2	[2] CD4	Increased
2.31768e-05	0.280179	0.19	0.077	0.780921	HNRNPLL	[2] CD4	Increased
0.0010801	0.279907	0.513	0.399	1	EIF3H	[2] CD4	Increased
0.00605484	0.279523	0.108	0.051	1	ATP11B	[2] CD4	Increased
3.01745e-05	0.279325	0.646	0.481	1	SNRPD2	[2] CD4	Increased
0.000339406	0.279071	0.222	0.112	1	PIN1	[2] CD4	Increased
0.00618082	0.278754	0.171	0.097	1	BTF3L4	[2] CD4	Increased
7.56098e-05	0.27859	0.354	0.213	1	MACF1	[2] CD4	Increased
0.00443362	0.278075	0.133	0.066	1	CUL4A	[2] CD4	Increased
0.000136466	0.277934	0.519	0.371	1	USMG5	[2] CD4	Increased
6.43473e-06	0.277913	0.576	0.378	0.216812	COX8A	[2] CD4	Increased
1.32363e-05	0.277769	0.399	0.233	0.445984	GTF3A	[2] CD4	Increased
0.0008225	0.277414	0.133	0.056	1	PGM2L1	[2] CD4	Increased
0.0016952	0.277032	0.456	0.31	1	STK17A	[2] CD4	Increased
3.16808e-06	0.27679	0.696	0.516	0.106745	PSME1	[2] CD4	Increased
0.00146289	0.276313	0.361	0.243	1	SRSF10	[2] CD4	Increased
1.52682e-07	0.276313	0.937	0.854	0.00514446	RPS23	[2] CD4	Increased
1.28338e-06	0.276259	0.316	0.153	0.0432422	CCDC107	[2] CD4	Increased
0.00336474	0.276153	0.165	0.087	1	TMEM50B	[2] CD4	Increased
3.05299e-06	0.276122	0.671	0.461	0.102867	ENO1	[2] CD4	Increased
0.000150189	0.275911	0.241	0.125	1	ILK	[2] CD4	Increased
0.0048233	0.275324	0.323	0.228	1	TUFM	[2] CD4	Increased
7.33065e-05	0.275242	0.823	0.744	1	RPL5	[2] CD4	Increased
0.000346388	0.274885	0.209	0.105	1	DNPH1	[2] CD4	Increased
0.000403635	0.274273	0.525	0.383	1	RAN	[2] CD4	Increased
0.000224155	0.274188	0.108	0.036	1	GIMAP5	[2] CD4	Increased
5.38724e-05	0.273986	0.329	0.181	1	SIGIRR	[2] CD4	Increased
8.4815e-06	0.273859	0.405	0.232	0.285776	FIS1	[2] CD4	Increased
0.00457133	0.273423	0.101	0.044	1	RIC3	[2] CD4	Increased
0.000690377	0.273326	0.405	0.268	1	GNG2	[2] CD4	Increased
6.93509e-06	0.273316	0.12	0.033	0.233671	CYB561	[2] CD4	Increased
0.000779597	0.272644	0.278	0.166	1	PSIP1	[2] CD4	Increased
0.000867928	0.272525	0.196	0.105	1	RNF166	[2] CD4	Increased
5.39543e-11	0.272491	0.146	0.021	1.81794e-06	LEF1	[2] CD4	Increased
3.63927e-06	0.272392	0.753	0.571	0.122622	AHNAK	[2] CD4	Increased
0.00183729	0.272266	0.386	0.271	1	PAK2	[2] CD4	Increased
0.00094068	0.272259	0.481	0.348	1	EIF4B	[2] CD4	Increased
0.00180198	0.271893	0.184	0.1	1	MRPL4	[2] CD4	Increased
0.000278298	0.271153	0.152	0.062	1	CRY1	[2] CD4	Increased
0.00270905	0.270968	0.215	0.125	1	DENR	[2] CD4	Increased
0.00648403	0.27071	0.184	0.105	1	ERN1	[2] CD4	Increased
0.000137793	0.269864	0.171	0.074	1	SRSF8	[2] CD4	Increased
0.00012677	0.269614	0.222	0.107	1	ARHGEF3	[2] CD4	Increased
7.2499e-05	0.269435	0.411	0.25	1	HLA-F	[2] CD4	Increased
0.000261746	0.269402	0.114	0.041	1	SFI1	[2] CD4	Increased
0.00465057	0.269155	0.329	0.22	1	LBH	[2] CD4	Increased
0.000603864	0.268621	0.291	0.171	1	RBL2	[2] CD4	Increased
2.17187e-07	0.268308	0.234	0.087	0.0073179	NMRK1	[2] CD4	Increased
0.0027163	0.267948	0.228	0.133	1	UBE2V1	[2] CD4	Increased
0.00191824	0.267829	0.171	0.089	1	NBPF15	[2] CD4	Increased
3.6006e-05	0.267515	0.139	0.048	1	TBC1D10A	[2] CD4	Increased
4.90663e-05	0.266929	0.804	0.673	1	RPS11	[2] CD4	Increased
0.000261969	0.266682	0.443	0.297	1	JAK1	[2] CD4	Increased
0.000432601	0.266343	0.146	0.061	1	ZFAND1	[2] CD4	Increased
0.0063962	0.266136	0.133	0.069	1	ITPR1	[2] CD4	Increased
0.00300613	0.265779	0.31	0.205	1	CAPN2	[2] CD4	Increased
0.000575117	0.265609	0.348	0.227	1	RWDD1	[2] CD4	Increased
0.000147573	0.265566	0.139	0.054	1	SENP7	[2] CD4	Increased
0.00792647	0.26554	0.361	0.264	1	PNISR	[2] CD4	Increased
0.00195676	0.265434	0.165	0.084	1	C6orf1	[2] CD4	Increased
1.4106e-05	0.265169	0.139	0.044	0.475288	AP3M2	[2] CD4	Increased
0.00147124	0.265114	0.146	0.069	1	TMEM263	[2] CD4	Increased
0.0011576	0.264757	0.177	0.089	1	MIR4435-2HG	[2] CD4	Increased
0.000412166	0.264516	0.114	0.043	1	SLF1	[2] CD4	Increased
0.0018222	0.264343	0.215	0.12	1	ARL2BP	[2] CD4	Increased
0.00391341	0.264137	0.241	0.153	1	PSMA5	[2] CD4	Increased
3.04122e-07	0.263662	0.146	0.038	0.0102471	PLCG1	[2] CD4	Increased
0.00463796	0.263331	0.146	0.076	1	BMS1	[2] CD4	Increased
0.00106864	0.263065	0.241	0.138	1	GGNBP2	[2] CD4	Increased
0.000176359	0.263006	0.101	0.031	1	ZCCHC9	[2] CD4	Increased
0.000941679	0.262932	0.209	0.112	1	FIBP	[2] CD4	Increased
0.000482945	0.26224	0.152	0.069	1	SFXN1	[2] CD4	Increased
0.00911013	0.262065	0.241	0.158	1	SHOC2	[2] CD4	Increased
0.00123991	0.262027	0.209	0.113	1	GABPB1-AS1	[2] CD4	Increased
0.000273514	0.261851	0.5	0.356	1	ARL6IP4	[2] CD4	Increased
0.00124829	0.261678	0.386	0.268	1	MINOS1	[2] CD4	Increased
0.000326436	0.261436	0.38	0.246	1	SYF2	[2] CD4	Increased
0.00843002	0.2613	0.272	0.186	1	TMC6	[2] CD4	Increased
4.38584e-06	0.260994	0.297	0.143	0.147776	SELPLG	[2] CD4	Increased
7.62822e-05	0.260516	0.639	0.479	1	COMMD6	[2] CD4	Increased
0.00783106	0.260249	0.373	0.282	1	TECR	[2] CD4	Increased
0.000339792	0.260226	0.146	0.062	1	CCM2	[2] CD4	Increased
0.00284999	0.259137	0.165	0.087	1	C16orf54	[2] CD4	Increased
0.00689129	0.258684	0.133	0.067	1	RASGRP1	[2] CD4	Increased
0.00041713	0.258603	0.101	0.034	1	ING5	[2] CD4	Increased
0.00470173	0.258416	0.152	0.08	1	TAF12	[2] CD4	Increased
0.00440212	0.258177	0.234	0.149	1	R3HDM4	[2] CD4	Increased
0.00764252	0.257851	0.165	0.094	1	RNPC3	[2] CD4	Increased
0.000596797	0.257186	0.728	0.608	1	ATP5L	[2] CD4	Increased
0.000898502	0.256968	0.215	0.115	1	ARID4A	[2] CD4	Increased
8.10405e-05	0.256197	0.475	0.305	1	ATP5H	[2] CD4	Increased
2.05209e-05	0.255863	0.38	0.213	0.691431	BIN2	[2] CD4	Increased
0.00149136	0.255542	0.171	0.085	1	TTC14	[2] CD4	Increased
0.00163209	0.255489	0.12	0.053	1	METAP1	[2] CD4	Increased
1.031e-07	0.255458	0.114	0.021	0.00347386	SPNS3	[2] CD4	Increased
5.31896e-05	0.255316	0.247	0.123	1	SVIP	[2] CD4	Increased
8.60115e-05	0.255171	0.576	0.404	1	SKP1	[2] CD4	Increased
2.85686e-07	0.255108	0.114	0.023	0.00962589	LINC01550	[2] CD4	Increased
0.000192927	0.255094	0.247	0.131	1	UQCRC2	[2] CD4	Increased
5.84276e-05	0.254428	0.519	0.345	1	NDUFS5	[2] CD4	Increased
3.14714e-05	0.253716	0.133	0.044	1	ANXA2R	[2] CD4	Increased
0.00222174	0.253626	0.487	0.361	1	UCP2	[2] CD4	Increased
0.000167192	0.253235	0.139	0.054	1	AC006129.2	[2] CD4	Increased
1.62128e-06	0.25292	0.171	0.056	0.0546273	OBFC1	[2] CD4	Increased
0.00700494	0.252748	0.506	0.381	1	HMGN1	[2] CD4	Increased
6.09526e-05	0.252597	0.405	0.258	1	C4orf48	[2] CD4	Increased
0.000547132	0.252144	0.12	0.048	1	KIFAP3	[2] CD4	Increased
0.000994505	0.25203	0.38	0.261	1	DYNLRB1	[2] CD4	Increased
0.00217411	0.251784	0.278	0.179	1	MGEA5	[2] CD4	Increased
3.9821e-06	0.251522	0.316	0.154	0.134173	GIMAP4	[2] CD4	Increased
0.000224121	0.251321	0.228	0.115	1	TEX264	[2] CD4	Increased
0.00265341	0.250936	0.133	0.064	1	VPS4A	[2] CD4	Increased
0.00252796	0.250915	0.335	0.232	1	CBX3	[2] CD4	Increased
0.00849866	0.250234	0.285	0.19	1	CDKN1B	[2] CD4	Increased
3.53299e-72	2.27393	0.97	0.212	1.19041e-67	CCL5	[3] CD8	Increased
2.41678e-79	2.12063	0.901	0.111	8.14309e-75	NKG7	[3] CD8	Increased
2.87977e-50	1.96636	0.762	0.131	9.7031e-46	CCL4	[3] CD8	Increased
1.06154e-23	1.9328	0.347	0.048	3.57675e-19	CCL4L2	[3] CD8	Increased
2.71824e-54	1.90614	0.703	0.099	9.15883e-50	GZMK	[3] CD8	Increased
1.81311e-62	1.60025	0.594	0.038	6.1091e-58	CD8A	[3] CD8	Increased
1.34646e-49	1.57646	0.495	0.036	4.53677e-45	GZMH	[3] CD8	Increased
9.98113e-49	1.57525	0.832	0.176	3.36304e-44	GZMA	[3] CD8	Increased
2.23198e-29	1.47402	0.475	0.08	7.52043e-25	IFNG	[3] CD8	Increased
9.35425e-47	1.4142	0.782	0.162	3.15182e-42	CST7	[3] CD8	Increased
5.42784e-32	1.40066	0.455	0.059	1.82886e-27	XCL2	[3] CD8	Increased
1.4207e-54	1.32743	0.495	0.026	4.7869e-50	CD8B	[3] CD8	Increased
2.25489e-41	1.22127	0.772	0.173	7.59763e-37	CTSW	[3] CD8	Increased
2.29153e-26	1.19198	0.386	0.053	7.72107e-22	GZMB	[3] CD8	Increased
6.78219e-20	1.15272	0.693	0.279	2.28519e-15	DUSP2	[3] CD8	Increased
3.01117e-40	1.11472	0.644	0.113	1.01458e-35	GZMM	[3] CD8	Increased
4.19267e-34	1.11408	0.337	0.021	1.41268e-29	CRTAM	[3] CD8	Increased
8.37229e-33	1.10129	0.871	0.26	2.82096e-28	CD3E	[3] CD8	Increased
5.33644e-26	1.03781	0.723	0.222	1.79806e-21	CD3D	[3] CD8	Increased
4.27324e-17	1.02608	0.366	0.087	1.43983e-12	CMC1	[3] CD8	Increased
4.78425e-21	0.9907	0.535	0.153	1.612e-16	APOBEC3G	[3] CD8	Increased
3.80432e-24	0.977275	0.446	0.086	1.28183e-19	SH2D1A	[3] CD8	Increased
2.10035e-21	0.967038	0.604	0.18	7.07691e-17	ITM2A	[3] CD8	Increased
6.22939e-38	0.958957	0.416	0.035	2.09893e-33	LAG3	[3] CD8	Increased
1.92393e-30	0.946422	0.475	0.072	6.48249e-26	KLRG1	[3] CD8	Increased
7.08754e-28	0.937411	0.921	0.338	2.38808e-23	IL32	[3] CD8	Increased
8.58864e-21	0.868776	0.436	0.096	2.89386e-16	SAMD3	[3] CD8	Increased
1.16523e-22	0.866111	0.396	0.069	3.92612e-18	TIGIT	[3] CD8	Increased
5.55972e-19	0.810441	0.644	0.243	1.87329e-14	GNG2	[3] CD8	Increased
1.21995e-15	0.803813	0.564	0.213	4.1105e-11	TUBA4A	[3] CD8	Increased
4.89187e-19	0.802144	0.891	0.434	1.64827e-14	HCST	[3] CD8	Increased
8.98873e-15	0.799225	0.525	0.176	3.02866e-10	TRBC1	[3] CD8	Increased
6.09244e-21	0.780385	0.931	0.524	2.05279e-16	PTPRC	[3] CD8	Increased
3.7611e-18	0.7757	0.218	0.021	1.26726e-13	ZNF683	[3] CD8	Increased
4.74473e-17	0.771843	0.446	0.123	1.59869e-12	C12orf75	[3] CD8	Increased
2.19343e-26	0.756511	0.515	0.099	7.39056e-22	MATK	[3] CD8	Increased
1.16863e-16	0.756426	0.545	0.183	3.93757e-12	CD3G	[3] CD8	Increased
4.72612e-17	0.752668	0.851	0.383	1.59242e-12	IFITM1	[3] CD8	Increased
3.32181e-16	0.74998	0.851	0.444	1.11925e-11	RAC2	[3] CD8	Increased
5.81428e-11	0.736581	0.653	0.344	1.95906e-06	RGCC	[3] CD8	Increased
3.59017e-06	0.728936	0.218	0.074	0.120967	STMN1	[3] CD8	Increased
5.32214e-18	0.727845	0.584	0.192	1.79324e-13	LAT	[3] CD8	Increased
3.37705e-11	0.726741	0.366	0.122	1.13786e-06	HOPX	[3] CD8	Increased
1.39348e-14	0.721588	0.812	0.426	4.6952e-10	CD69	[3] CD8	Increased
5.36228e-15	0.714104	0.545	0.2	1.80677e-10	LCK	[3] CD8	Increased
9.54998e-13	0.713137	0.792	0.423	3.21777e-08	NR4A2	[3] CD8	Increased
4.95647e-14	0.705744	0.762	0.401	1.67003e-09	IL2RG	[3] CD8	Increased
1.39037e-11	0.701082	0.723	0.39	4.68471e-07	TAGAP	[3] CD8	Increased
2.20862e-16	0.687318	0.465	0.14	7.44172e-12	FYN	[3] CD8	Increased
1.42821e-14	0.678601	0.743	0.353	4.81221e-10	PTPRCAP	[3] CD8	Increased
9.45254e-14	0.669839	0.356	0.099	3.18494e-09	LYST	[3] CD8	Increased
2.5161e-16	0.668881	0.505	0.158	8.47776e-12	SKAP1	[3] CD8	Increased
7.36241e-12	0.660082	0.545	0.24	2.48069e-07	MBP	[3] CD8	Increased
2.13741e-14	0.657608	0.436	0.134	7.20179e-10	IL2RB	[3] CD8	Increased
1.45795e-14	0.656288	0.426	0.119	4.91242e-10	TC2N	[3] CD8	Increased
4.92194e-15	0.653069	0.455	0.135	1.6584e-10	SH2D2A	[3] CD8	Increased
2.42779e-09	0.652739	0.406	0.164	8.18019e-05	RBL2	[3] CD8	Increased
2.0375e-13	0.652473	0.584	0.243	6.86517e-09	37135	[3] CD8	Increased
1.97195e-09	0.650481	0.851	0.506	6.64429e-05	LCP1	[3] CD8	Increased
4.38243e-13	0.646986	0.465	0.164	1.47662e-08	CCND3	[3] CD8	Increased
2.16038e-07	0.646502	0.366	0.155	0.00727919	TNF	[3] CD8	Increased
8.31724e-09	0.64259	0.465	0.209	0.000280241	SPTAN1	[3] CD8	Increased
1.09362e-19	0.638319	0.99	0.838	3.68485e-15	HLA-A	[3] CD8	Increased
1.25904e-15	0.634607	0.624	0.215	4.2422e-11	CD7	[3] CD8	Increased
7.75065e-10	0.630126	0.673	0.386	2.6115e-05	TNFAIP3	[3] CD8	Increased
5.2102e-16	0.62718	0.109	0.002	1.75553e-11	TRGV2	[3] CD8	Increased
3.24746e-14	0.623281	0.248	0.044	1.0942e-09	PRF1	[3] CD8	Increased
3.37957e-12	0.622594	0.208	0.036	1.13871e-07	FASLG	[3] CD8	Increased
3.46721e-12	0.620732	0.515	0.201	1.16824e-07	LBH	[3] CD8	Increased
9.48018e-12	0.618347	0.832	0.527	3.19425e-07	ZFP36L2	[3] CD8	Increased
1.68188e-11	0.616315	0.574	0.267	5.66694e-07	RARRES3	[3] CD8	Increased
6.73406e-11	0.615683	0.515	0.228	2.26897e-06	SLC9A3R1	[3] CD8	Increased
9.11385e-12	0.608507	0.871	0.59	3.07082e-07	MYL12A	[3] CD8	Increased
1.64628e-09	0.603882	0.406	0.155	5.54699e-05	GIMAP4	[3] CD8	Increased
6.95274e-12	0.603457	0.356	0.11	2.34266e-07	PRKCH	[3] CD8	Increased
9.52996e-09	0.600476	0.673	0.404	0.000321103	MYADM	[3] CD8	Increased
1.21542e-07	0.598635	0.832	0.536	0.00409525	ANXA1	[3] CD8	Increased
1.77854e-06	0.598011	0.208	0.066	0.0599261	XCL1	[3] CD8	Increased
6.19757e-17	0.592531	0.515	0.156	2.08821e-12	CD247	[3] CD8	Increased
5.86396e-15	0.591095	0.921	0.587	1.9758e-10	CD99	[3] CD8	Increased
6.06634e-06	0.589467	0.446	0.246	0.204399	KIAA1551	[3] CD8	Increased
7.89114e-11	0.58732	0.693	0.353	2.65884e-06	C12orf57	[3] CD8	Increased
2.70682e-07	0.582146	0.693	0.437	0.00912036	CXCR4	[3] CD8	Increased
8.44771e-12	0.580336	0.337	0.095	2.84637e-07	MT1E	[3] CD8	Increased
1.25086e-13	0.576549	0.663	0.272	4.21465e-09	CD2	[3] CD8	Increased
3.44633e-05	0.575615	0.426	0.234	1	ZNF331	[3] CD8	Increased
1.86026e-13	0.574518	0.871	0.508	6.26796e-09	CORO1A	[3] CD8	Increased
3.78487e-09	0.574176	0.594	0.303	0.000127527	ALOX5AP	[3] CD8	Increased
1.15836e-08	0.560921	0.337	0.123	0.000390298	CXCR3	[3] CD8	Increased
1.78742e-09	0.560509	0.98	0.817	6.02253e-05	HSPA8	[3] CD8	Increased
4.58601e-10	0.560423	0.287	0.083	1.54521e-05	THEMIS	[3] CD8	Increased
6.87567e-09	0.550321	0.782	0.482	0.000231669	CRIP1	[3] CD8	Increased
3.65177e-13	0.548226	0.347	0.089	1.23043e-08	AOAH	[3] CD8	Increased
2.70226e-10	0.546514	0.446	0.179	9.10498e-06	ARHGAP9	[3] CD8	Increased
1.3474e-09	0.545905	0.406	0.162	4.53992e-05	TRAC	[3] CD8	Increased
1.08907e-11	0.544786	0.594	0.288	3.6695e-07	SRSF2	[3] CD8	Increased
4.76204e-11	0.54321	0.356	0.113	1.60452e-06	APMAP	[3] CD8	Increased
1.0408e-19	0.538689	0.426	0.089	3.50688e-15	LYAR	[3] CD8	Increased
5.05352e-13	0.537524	0.307	0.072	1.70273e-08	SPN	[3] CD8	Increased
1.5693e-08	0.535628	0.356	0.134	0.000528761	GATA3	[3] CD8	Increased
3.86102e-06	0.535246	0.426	0.224	0.130093	RHOH	[3] CD8	Increased
5.33602e-11	0.533659	0.505	0.207	1.79792e-06	PIK3R1	[3] CD8	Increased
1.72163e-17	0.527668	0.188	0.015	5.80086e-13	EOMES	[3] CD8	Increased
1.59919e-10	0.524423	0.931	0.668	5.38831e-06	SRGN	[3] CD8	Increased
4.17555e-06	0.522837	0.277	0.116	0.140691	DUSP10	[3] CD8	Increased
5.8485e-10	0.519894	0.782	0.444	1.9706e-05	MYL12B	[3] CD8	Increased
3.55107e-08	0.517436	0.356	0.143	0.0011965	PARP8	[3] CD8	Increased
0.00105931	0.517003	0.109	0.036	1	GNLY	[3] CD8	Increased
5.23439e-07	0.516464	0.297	0.116	0.0176367	PTBP3	[3] CD8	Increased
4.51266e-07	0.514357	0.485	0.263	0.015205	CITED2	[3] CD8	Increased
4.08161e-10	0.5114	0.436	0.176	1.37526e-05	CD96	[3] CD8	Increased
8.75445e-09	0.51086	0.465	0.215	0.000294972	BIN2	[3] CD8	Increased
2.20244e-12	0.507016	0.267	0.059	7.4209e-08	TSEN54	[3] CD8	Increased
2.18761e-09	0.50537	0.436	0.179	7.37094e-05	PTPN7	[3] CD8	Increased
3.21208e-07	0.500942	0.356	0.158	0.0108228	TOB1	[3] CD8	Increased
8.56422e-10	0.500019	0.406	0.158	2.88563e-05	RNF19A	[3] CD8	Increased
6.27568e-14	0.497308	0.396	0.116	2.11453e-09	MFSD10	[3] CD8	Increased
6.80655e-15	0.494212	0.465	0.14	2.2934e-10	CBLB	[3] CD8	Increased
1.67197e-09	0.491579	0.465	0.2	5.63353e-05	MAPRE2	[3] CD8	Increased
8.85871e-08	0.487764	0.733	0.452	0.00298485	SRSF7	[3] CD8	Increased
1.17301e-09	0.487519	0.218	0.051	3.95233e-05	PYHIN1	[3] CD8	Increased
1.8591e-09	0.487219	0.604	0.3	6.26404e-05	STK17A	[3] CD8	Increased
4.02541e-05	0.486435	0.356	0.185	1	PIM1	[3] CD8	Increased
9.64512e-07	0.485947	0.327	0.138	0.0324983	SLA	[3] CD8	Increased
5.75078e-07	0.485786	0.248	0.086	0.0193767	TOX	[3] CD8	Increased
2.08533e-16	0.485413	0.238	0.032	7.02633e-12	KLRK1	[3] CD8	Increased
1.36725e-07	0.485278	0.545	0.297	0.0046068	ADGRE5	[3] CD8	Increased
1.24347e-11	0.481898	0.931	0.652	4.18974e-07	CALM1	[3] CD8	Increased
1.19025e-10	0.481637	0.525	0.228	4.01043e-06	ARHGEF1	[3] CD8	Increased
1.82364e-08	0.481524	0.376	0.149	0.000614456	LIME1	[3] CD8	Increased
3.24432e-11	0.479385	0.95	0.829	1.09314e-06	RPL41	[3] CD8	Increased
9.22145e-11	0.478717	0.931	0.755	3.10708e-06	RPS15A	[3] CD8	Increased
2.68802e-13	0.476675	0.99	0.806	9.05701e-09	RPS3	[3] CD8	Increased
7.76068e-11	0.476012	0.119	0.011	2.61488e-06	TRAV19	[3] CD8	Increased
3.25453e-17	0.475988	0.99	0.943	1.09658e-12	HLA-B	[3] CD8	Increased
1.1604e-06	0.469433	0.356	0.156	0.0390985	CD27	[3] CD8	Increased
1.74917e-06	0.466918	0.267	0.105	0.0589367	ITPA	[3] CD8	Increased
4.0518e-05	0.464384	0.455	0.267	1	NUCKS1	[3] CD8	Increased
5.59078e-10	0.463926	0.772	0.443	1.88376e-05	ITGB2	[3] CD8	Increased
4.22872e-10	0.462165	0.911	0.572	1.42483e-05	YWHAZ	[3] CD8	Increased
2.6626e-05	0.461675	0.188	0.066	0.897136	CA5B	[3] CD8	Increased
2.34633e-08	0.461198	0.683	0.405	0.000790574	CAP1	[3] CD8	Increased
2.75245e-11	0.460772	0.98	0.89	9.27411e-07	RPS27	[3] CD8	Increased
1.6222e-14	0.458859	0.99	0.883	5.46583e-10	HLA-C	[3] CD8	Increased
1.57629e-20	0.457782	0.168	0.006	5.31115e-16	TNIP3	[3] CD8	Increased
7.2763e-12	0.457288	0.158	0.02	2.45168e-07	DTHD1	[3] CD8	Increased
0.0019891	0.456558	0.198	0.098	1	PSMD14	[3] CD8	Increased
0.00318279	0.45606	0.495	0.327	1	AHSA1	[3] CD8	Increased
5.18399e-10	0.453698	0.564	0.254	1.74669e-05	G3BP2	[3] CD8	Increased
4.08362e-05	0.453298	0.495	0.308	1	CD48	[3] CD8	Increased
7.86917e-08	0.452743	0.861	0.623	0.00265144	TMA7	[3] CD8	Increased
2.97485e-09	0.452722	0.653	0.323	0.000100235	ID2	[3] CD8	Increased
7.31666e-05	0.452671	0.257	0.117	1	CHCHD7	[3] CD8	Increased
7.97915e-08	0.45169	0.465	0.227	0.0026885	TERF2IP	[3] CD8	Increased
4.99729e-09	0.449119	0.168	0.033	0.000168379	F2R	[3] CD8	Increased
5.36229e-10	0.448723	0.634	0.299	1.80677e-05	TRBC2	[3] CD8	Increased
4.01455e-07	0.444478	0.673	0.414	0.0135266	EIF4A2	[3] CD8	Increased
3.476e-08	0.443948	0.455	0.218	0.0011712	LEPROTL1	[3] CD8	Increased
4.43771e-09	0.437811	0.921	0.623	0.000149524	AC090498.1	[3] CD8	Increased
3.84295e-08	0.437805	0.495	0.251	0.00129484	XRCC6	[3] CD8	Increased
2.67606e-08	0.437754	0.594	0.321	0.000901671	39326	[3] CD8	Increased
1.62083e-08	0.437357	0.475	0.21	0.000546123	CDC42SE2	[3] CD8	Increased
2.73815e-06	0.43589	0.515	0.3	0.0922591	GYPC	[3] CD8	Increased
1.22255e-07	0.433794	0.475	0.23	0.00411925	HN1	[3] CD8	Increased
1.54264e-09	0.431606	0.327	0.105	5.19777e-05	RAB27A	[3] CD8	Increased
4.7206e-06	0.431474	0.416	0.215	0.159056	CSRNP1	[3] CD8	Increased
0.00273229	0.431007	0.119	0.048	1	CSF1	[3] CD8	Increased
3.71774e-06	0.430135	0.515	0.302	0.125266	PPP1R2	[3] CD8	Increased
2.99466e-08	0.430058	0.891	0.538	0.00100902	CD52	[3] CD8	Increased
4.60356e-08	0.429504	0.396	0.164	0.00155112	PPP2R5C	[3] CD8	Increased
0.00016781	0.428539	0.376	0.218	1	ISG20	[3] CD8	Increased
0.0083758	0.428117	0.564	0.423	1	HMGN2	[3] CD8	Increased
3.70155e-09	0.426847	0.386	0.146	0.00012472	ZAP70	[3] CD8	Increased
2.24444e-15	0.426437	1	0.956	7.56241e-11	B2M	[3] CD8	Increased
2.85156e-08	0.425572	0.218	0.059	0.000960805	PRKCQ	[3] CD8	Increased
1.53382e-13	0.425542	0.317	0.072	5.16807e-09	SLFN12L	[3] CD8	Increased
1.0957e-09	0.424602	0.386	0.144	3.69184e-05	STOM	[3] CD8	Increased
8.11573e-05	0.42275	0.257	0.113	1	CHIC2	[3] CD8	Increased
1.73648e-09	0.422273	0.574	0.276	5.85091e-05	ANXA6	[3] CD8	Increased
3.61833e-11	0.419813	0.208	0.038	1.21916e-06	KLRD1	[3] CD8	Increased
1.04941e-08	0.418431	0.921	0.641	0.000353588	RPL26	[3] CD8	Increased
8.47108e-09	0.418423	0.267	0.08	0.000285425	AC092580.4	[3] CD8	Increased
2.77985e-07	0.418382	0.564	0.309	0.00936644	LY6E	[3] CD8	Increased
4.23813e-06	0.417895	0.267	0.108	0.142799	SIT1	[3] CD8	Increased
6.00356e-09	0.417835	0.95	0.76	0.000202284	RPS29	[3] CD8	Increased
1.47099e-05	0.416955	0.376	0.189	0.495636	GIMAP7	[3] CD8	Increased
1.75057e-05	0.411741	0.267	0.114	0.589837	SMC1A	[3] CD8	Increased
6.49229e-08	0.410728	0.485	0.234	0.00218751	NCOR1	[3] CD8	Increased
4.53235e-05	0.410162	0.198	0.075	1	CISH	[3] CD8	Increased
6.12722e-05	0.41006	0.257	0.116	1	RECQL	[3] CD8	Increased
4.71002e-05	0.409903	0.347	0.174	1	FAM129A	[3] CD8	Increased
3.75592e-05	0.409614	0.436	0.254	1	BZW1	[3] CD8	Increased
2.20301e-06	0.409425	0.406	0.203	0.0742283	PDCD4	[3] CD8	Increased
3.01527e-08	0.408978	0.327	0.119	0.00101597	RUNX3	[3] CD8	Increased
2.04557e-14	0.407816	0.277	0.051	6.89235e-10	TNFSF9	[3] CD8	Increased
8.50138e-08	0.407232	0.446	0.212	0.00286446	GTF2B	[3] CD8	Increased
0.00189165	0.406175	0.218	0.111	1	ZFR	[3] CD8	Increased
4.57082e-09	0.405318	0.198	0.045	0.000154009	ENC1	[3] CD8	Increased
0.000102705	0.404812	0.317	0.164	1	SLC38A1	[3] CD8	Increased
1.11691e-05	0.402961	0.337	0.164	0.376331	SH3GLB1	[3] CD8	Increased
3.90725e-10	0.402913	0.97	0.769	1.31651e-05	RPL23A	[3] CD8	Increased
4.80601e-06	0.40267	0.267	0.107	0.161934	PDCL3	[3] CD8	Increased
7.62855e-07	0.402489	0.317	0.131	0.0257036	CD6	[3] CD8	Increased
5.55653e-08	0.401281	0.178	0.042	0.00187222	TRG-AS1	[3] CD8	Increased
7.13945e-11	0.398635	0.119	0.011	2.40557e-06	DBN1	[3] CD8	Increased
6.05867e-17	0.398621	0.218	0.024	2.04141e-12	JAKMIP1	[3] CD8	Increased
1.02739e-08	0.398065	0.139	0.023	0.000346168	MYBL1	[3] CD8	Increased
2.44524e-07	0.396482	0.277	0.099	0.008239	NUCB2	[3] CD8	Increased
7.79501e-07	0.395237	0.317	0.131	0.0262645	CWC25	[3] CD8	Increased
1.40105e-09	0.393721	0.416	0.155	4.72069e-05	GPRIN3	[3] CD8	Increased
0.000309087	0.392929	0.921	0.815	1	DNAJB1	[3] CD8	Increased
3.75007e-06	0.392748	0.297	0.123	0.126355	IKZF3	[3] CD8	Increased
1.27529e-10	0.39271	0.98	0.83	4.29698e-06	RPS26	[3] CD8	Increased
9.98902e-07	0.39255	0.465	0.254	0.033657	HP1BP3	[3] CD8	Increased
7.20877e-08	0.392312	0.426	0.191	0.00242892	PSMC5	[3] CD8	Increased
3.77488e-07	0.391922	0.475	0.254	0.0127191	HLA-F	[3] CD8	Increased
2.18695e-07	0.391893	0.218	0.065	0.0073687	MRPL10	[3] CD8	Increased
2.30978e-05	0.391581	0.257	0.111	0.778258	ARHGEF3	[3] CD8	Increased
1.1899e-08	0.390425	0.238	0.068	0.000400924	PRKX	[3] CD8	Increased
1.29413e-08	0.389577	0.267	0.083	0.000436043	GYG1	[3] CD8	Increased
3.0157e-07	0.388484	0.406	0.183	0.0101611	DDX3Y	[3] CD8	Increased
5.14233e-05	0.388283	0.198	0.077	1	ZNF721	[3] CD8	Increased
6.22259e-07	0.388121	0.762	0.474	0.0209664	COMMD6	[3] CD8	Increased
0.000230983	0.387131	0.178	0.071	1	C5orf56	[3] CD8	Increased
8.57308e-07	0.386478	0.327	0.137	0.0288861	APOBEC3C	[3] CD8	Increased
0.00272672	0.385507	0.149	0.065	1	ANKRD36B	[3] CD8	Increased
1.01055e-07	0.385008	0.238	0.074	0.00340495	OASL	[3] CD8	Increased
7.43232e-05	0.384455	0.307	0.152	1	FAM107B	[3] CD8	Increased
0.00172435	0.383818	0.238	0.128	1	INPP4B	[3] CD8	Increased
1.76192e-05	0.383651	0.495	0.296	0.593663	WIPF1	[3] CD8	Increased
1.17309e-07	0.382953	0.822	0.489	0.00395261	CCNI	[3] CD8	Increased
0.000256875	0.382471	0.327	0.171	1	GBP5	[3] CD8	Increased
3.40921e-06	0.38188	0.584	0.351	0.11487	REL	[3] CD8	Increased
7.6523e-08	0.380172	0.228	0.065	0.00257837	LINC00861	[3] CD8	Increased
3.44971e-09	0.379998	0.386	0.143	0.000116234	TMC8	[3] CD8	Increased
0.000676935	0.379823	0.178	0.077	1	DAXX	[3] CD8	Increased
2.62266e-08	0.379601	0.97	0.796	0.000883678	PFN1	[3] CD8	Increased
1.67347e-08	0.379481	0.624	0.305	0.00056386	LCP2	[3] CD8	Increased
3.36606e-07	0.377954	0.624	0.342	0.0113416	AKAP13	[3] CD8	Increased
8.0611e-07	0.376472	0.208	0.063	0.0271611	SIRPG	[3] CD8	Increased
0.00177449	0.376116	0.267	0.15	1	DUSP4	[3] CD8	Increased
2.77931e-06	0.374772	0.277	0.108	0.0936461	OXNAD1	[3] CD8	Increased
2.54128e-05	0.373574	0.188	0.068	0.856259	ACTR10	[3] CD8	Increased
0.000434775	0.373213	0.416	0.26	1	SERTAD1	[3] CD8	Increased
8.82916e-06	0.373145	0.337	0.158	0.29749	OCIAD2	[3] CD8	Increased
5.74932e-07	0.373028	0.386	0.173	0.0193718	FLT3LG	[3] CD8	Increased
8.15134e-07	0.372682	0.792	0.526	0.0274651	HINT1	[3] CD8	Increased
0.000632459	0.371496	0.554	0.381	1	STK17B	[3] CD8	Increased
1.49738e-08	0.371217	0.95	0.796	0.000504526	RPS7	[3] CD8	Increased
1.12598e-06	0.370485	0.713	0.44	0.0379386	SOD1	[3] CD8	Increased
7.82789e-07	0.370009	0.485	0.267	0.0263753	ANXA11	[3] CD8	Increased
1.32504e-07	0.36631	0.327	0.131	0.00446459	SYNE1	[3] CD8	Increased
9.02853e-05	0.366096	0.406	0.225	1	SBDS	[3] CD8	Increased
2.05787e-07	0.3654	0.931	0.706	0.00693379	HLA-E	[3] CD8	Increased
3.40912e-07	0.365306	0.911	0.725	0.0114867	EEF1D	[3] CD8	Increased
4.29826e-06	0.365099	0.149	0.039	0.144826	CCAR2	[3] CD8	Increased
2.60065e-05	0.363696	0.525	0.305	0.876262	C11orf58	[3] CD8	Increased
9.75689e-05	0.363567	0.257	0.12	1	HERPUD2	[3] CD8	Increased
1.08888e-07	0.363495	0.465	0.215	0.00366888	EMB	[3] CD8	Increased
9.37509e-06	0.363489	0.614	0.374	0.315884	MYH9	[3] CD8	Increased
0.000189878	0.363126	0.277	0.138	1	DERL1	[3] CD8	Increased
8.57553e-06	0.363113	0.347	0.164	0.288944	CGGBP1	[3] CD8	Increased
7.82039e-06	0.362238	0.495	0.272	0.2635	ELF1	[3] CD8	Increased
4.09436e-09	0.361716	0.376	0.135	0.000137955	ITK	[3] CD8	Increased
2.16638e-05	0.360802	0.366	0.179	0.729941	TMC6	[3] CD8	Increased
0.000552302	0.360622	0.396	0.23	1	RWDD1	[3] CD8	Increased
4.03876e-05	0.359331	0.267	0.123	1	ZBTB38	[3] CD8	Increased
6.74256e-05	0.359195	0.465	0.285	1	TMED10	[3] CD8	Increased
2.7734e-05	0.358662	0.178	0.062	0.934469	NEK7	[3] CD8	Increased
0.000102156	0.358505	0.416	0.242	1	C9orf142	[3] CD8	Increased
1.91726e-06	0.357696	0.525	0.297	0.0646001	JAK1	[3] CD8	Increased
8.22234e-05	0.357435	0.317	0.155	1	ITM2C	[3] CD8	Increased
6.73849e-08	0.357417	0.564	0.296	0.00227047	STK4	[3] CD8	Increased
8.64524e-05	0.356906	0.396	0.219	1	CDC42EP3	[3] CD8	Increased
7.44119e-06	0.356855	0.317	0.144	0.250724	GCC2	[3] CD8	Increased
4.68471e-08	0.356841	0.248	0.075	0.00157847	PTPN4	[3] CD8	Increased
2.38622e-05	0.356791	0.208	0.078	0.804012	PPP1R16B	[3] CD8	Increased
8.26424e-06	0.356246	0.287	0.122	0.278455	LNPEP	[3] CD8	Increased
7.52986e-06	0.355896	0.535	0.299	0.253711	PPP1CA	[3] CD8	Increased
8.11245e-08	0.355448	0.98	0.845	0.00273341	FAU	[3] CD8	Increased
1.04902e-05	0.355194	0.347	0.17	0.353457	TES	[3] CD8	Increased
6.93155e-08	0.354991	0.693	0.401	0.00233552	SKP1	[3] CD8	Increased
0.000190081	0.354894	0.693	0.491	1	HSPA5	[3] CD8	Increased
1.64532e-12	0.354622	0.188	0.027	5.54375e-08	GPR171	[3] CD8	Increased
1.10848e-06	0.351782	0.208	0.065	0.0373493	CDK6	[3] CD8	Increased
0.000137223	0.351325	0.317	0.164	1	SIVA1	[3] CD8	Increased
8.68887e-05	0.350831	0.248	0.113	1	ITGAL	[3] CD8	Increased
1.17782e-05	0.350098	0.287	0.123	0.396854	NFATC2	[3] CD8	Increased
2.68947e-05	0.349653	0.515	0.315	0.906191	SF3B2	[3] CD8	Increased
0.00336169	0.348698	0.158	0.075	1	ZNF131	[3] CD8	Increased
0.000401549	0.348446	0.238	0.114	1	TTC39C	[3] CD8	Increased
2.9469e-07	0.348184	0.287	0.102	0.00992928	TRAPPC6A	[3] CD8	Increased
0.00282324	0.348108	0.218	0.117	1	ITGB7	[3] CD8	Increased
1.66794e-05	0.348023	0.406	0.203	0.561996	ETS1	[3] CD8	Increased
2.64899e-06	0.347918	0.446	0.222	0.0892552	SH3KBP1	[3] CD8	Increased
8.63145e-05	0.347627	0.871	0.7	1	KLF6	[3] CD8	Increased
3.39232e-05	0.347558	0.188	0.066	1	HIST3H2A	[3] CD8	Increased
0.000637939	0.346718	0.396	0.246	1	FAM49B	[3] CD8	Increased
6.20032e-05	0.34663	0.317	0.159	1	RC3H1	[3] CD8	Increased
3.39455e-08	0.346488	0.218	0.06	0.00114376	RASGRP1	[3] CD8	Increased
3.27943e-05	0.34645	0.446	0.252	1	DOK2	[3] CD8	Increased
1.08281e-06	0.346289	0.663	0.387	0.0364843	PSMA7	[3] CD8	Increased
2.03754e-06	0.346146	0.198	0.065	0.0686527	MPZL3	[3] CD8	Increased
0.00013462	0.345582	0.802	0.611	1	TSC22D3	[3] CD8	Increased
1.47221e-05	0.344706	0.406	0.21	0.496045	AAK1	[3] CD8	Increased
2.39639e-05	0.344224	0.188	0.066	0.80744	SUPT7L	[3] CD8	Increased
0.00160764	0.344056	0.228	0.119	1	EAPP	[3] CD8	Increased
1.02662e-07	0.343379	0.901	0.608	0.00345908	HNRNPA1	[3] CD8	Increased
1.26711e-05	0.342906	0.545	0.318	0.426939	40057	[3] CD8	Increased
1.42903e-05	0.342405	0.554	0.317	0.481498	CREM	[3] CD8	Increased
6.07365e-07	0.342357	0.941	0.779	0.0204646	RPS21	[3] CD8	Increased
4.07289e-06	0.342183	0.327	0.144	0.137232	H2AFX	[3] CD8	Increased
2.18845e-05	0.34204	0.594	0.366	0.737376	GMFG	[3] CD8	Increased
9.81214e-05	0.341619	0.436	0.254	1	DNAJB4	[3] CD8	Increased
0.00738037	0.341389	0.248	0.149	1	ATP2B4	[3] CD8	Increased
2.73086e-07	0.340849	0.307	0.114	0.00920135	STAT4	[3] CD8	Increased
0.00297352	0.340755	0.109	0.041	1	DDX23	[3] CD8	Increased
3.15443e-05	0.340647	0.436	0.246	1	CELF2	[3] CD8	Increased
6.21513e-05	0.340062	0.287	0.134	1	HMOX2	[3] CD8	Increased
0.000101556	0.339548	0.366	0.2	1	RAB1B	[3] CD8	Increased
6.6877e-06	0.339477	0.812	0.539	0.225335	NPM1	[3] CD8	Increased
1.30738e-05	0.339319	0.614	0.381	0.44051	RAN	[3] CD8	Increased
0.00038936	0.339109	0.149	0.054	1	RXRB	[3] CD8	Increased
3.39973e-06	0.338505	0.287	0.117	0.114551	GSK3B	[3] CD8	Increased
0.000320179	0.338279	0.158	0.06	1	USE1	[3] CD8	Increased
1.99649e-07	0.338145	0.218	0.065	0.00672696	GTF2E2	[3] CD8	Increased
0.000809406	0.337982	0.287	0.162	1	MAT2B	[3] CD8	Increased
1.06468e-07	0.33726	0.554	0.27	0.00358732	ACAP1	[3] CD8	Increased
4.94241e-05	0.337043	0.248	0.107	1	RABGGTB	[3] CD8	Increased
4.54228e-08	0.336834	0.683	0.365	0.00153048	CIB1	[3] CD8	Increased
6.54494e-08	0.336219	0.178	0.042	0.00220525	PILRB	[3] CD8	Increased
2.41994e-05	0.336041	0.545	0.315	0.815374	LDHB	[3] CD8	Increased
1.3307e-07	0.334309	0.297	0.107	0.00448367	SCML4	[3] CD8	Increased
0.0015825	0.333815	0.178	0.081	1	SACM1L	[3] CD8	Increased
0.000247665	0.333267	0.396	0.231	1	KRT10	[3] CD8	Increased
2.107e-07	0.332243	0.287	0.104	0.00709934	SRRT	[3] CD8	Increased
1.54263e-05	0.331777	0.535	0.318	0.519775	ICAM3	[3] CD8	Increased
3.78753e-06	0.331672	0.653	0.405	0.127617	C19orf43	[3] CD8	Increased
6.11958e-06	0.331445	0.356	0.165	0.206193	ADSS	[3] CD8	Increased
5.14e-05	0.331186	0.327	0.164	1	RAB14	[3] CD8	Increased
1.63061e-05	0.330628	0.218	0.081	0.549416	TM2D3	[3] CD8	Increased
3.3949e-05	0.330345	0.366	0.194	1	SLTM	[3] CD8	Increased
0.000272208	0.329707	0.366	0.206	1	CAPN2	[3] CD8	Increased
5.11487e-05	0.329663	0.188	0.068	1	EGR2	[3] CD8	Increased
0.000305202	0.329453	0.218	0.098	1	ARAP2	[3] CD8	Increased
2.64102e-07	0.328778	0.99	0.805	0.00889865	RPS4X	[3] CD8	Increased
0.000462879	0.328335	0.733	0.574	1	DYNLL1	[3] CD8	Increased
7.94628e-05	0.328197	0.337	0.171	1	TAF15	[3] CD8	Increased
8.53628e-05	0.327492	0.416	0.245	1	GTF3A	[3] CD8	Increased
0.000176229	0.327278	0.248	0.117	1	CLDND1	[3] CD8	Increased
2.08772e-05	0.326479	0.525	0.314	0.703435	IDS	[3] CD8	Increased
9.58035e-08	0.326176	0.178	0.044	0.003228	PAM	[3] CD8	Increased
6.86121e-08	0.325683	0.485	0.219	0.00231182	SYNE2	[3] CD8	Increased
5.59535e-06	0.325448	0.347	0.161	0.18853	RNF167	[3] CD8	Increased
1.35639e-09	0.325261	0.109	0.011	4.57023e-05	PCAT29	[3] CD8	Increased
0.000620525	0.3251	0.386	0.236	1	PHB2	[3] CD8	Increased
2.78405e-06	0.324816	0.505	0.279	0.0938059	HNRNPA0	[3] CD8	Increased
0.000136788	0.324737	0.564	0.378	1	SELK	[3] CD8	Increased
0.00108028	0.324644	0.218	0.11	1	RNF166	[3] CD8	Increased
8.77821e-07	0.324292	0.337	0.143	0.0295773	ARIH2	[3] CD8	Increased
7.35137e-06	0.324176	0.802	0.58	0.247697	TOMM7	[3] CD8	Increased
0.00249968	0.323979	0.129	0.053	1	DTD1	[3] CD8	Increased
5.0235e-06	0.323509	0.515	0.308	0.169262	SNU13	[3] CD8	Increased
0.000201313	0.323402	0.495	0.299	1	EVL	[3] CD8	Increased
0.000504304	0.323357	0.218	0.102	1	PRKDC	[3] CD8	Increased
8.97551e-05	0.322647	0.396	0.224	1	ZYX	[3] CD8	Increased
7.11764e-06	0.322565	0.792	0.565	0.239822	PPDPF	[3] CD8	Increased
5.63385e-07	0.322438	0.881	0.608	0.0189827	BTF3	[3] CD8	Increased
1.89398e-07	0.322279	0.386	0.164	0.00638159	WNK1	[3] CD8	Increased
0.000221466	0.322271	0.297	0.152	1	CCDC109B	[3] CD8	Increased
4.72193e-05	0.322253	0.267	0.12	1	CDKN2AIP	[3] CD8	Increased
0.00116276	0.322209	0.178	0.078	1	PTTG1	[3] CD8	Increased
0.00373885	0.322202	0.149	0.066	1	RASD1	[3] CD8	Increased
4.78398e-08	0.322042	0.277	0.089	0.00161191	USP3	[3] CD8	Increased
1.40959e-06	0.32173	0.158	0.041	0.0474948	PTGDR	[3] CD8	Increased
2.12484e-05	0.320401	0.505	0.288	0.715945	PSMB9	[3] CD8	Increased
0.00310287	0.320077	0.317	0.185	1	PPP1R12A	[3] CD8	Increased
5.54632e-05	0.319901	0.347	0.18	1	TRAF3IP3	[3] CD8	Increased
8.32492e-05	0.319479	0.842	0.692	1	DUSP1	[3] CD8	Increased
3.32415e-07	0.317516	0.891	0.617	0.0112004	ARHGDIB	[3] CD8	Increased
3.88482e-05	0.317445	0.277	0.125	1	RNF125	[3] CD8	Increased
1.10064e-07	0.317035	0.98	0.86	0.00370849	RPL30	[3] CD8	Increased
4.30897e-07	0.316491	0.287	0.105	0.0145186	SENP6	[3] CD8	Increased
3.6185e-05	0.314365	0.228	0.093	1	TMEM43	[3] CD8	Increased
2.3803e-05	0.313671	0.337	0.161	0.802017	PPM1G	[3] CD8	Increased
2.16524e-07	0.313526	0.96	0.836	0.00729556	RPL7A	[3] CD8	Increased
0.00010019	0.313225	0.287	0.138	1	PTPN22	[3] CD8	Increased
1.66992e-06	0.31288	0.396	0.186	0.0562664	CCNH	[3] CD8	Increased
3.6339e-05	0.312263	0.396	0.21	1	RALY	[3] CD8	Increased
0.00969051	0.31214	0.198	0.107	1	SPG7	[3] CD8	Increased
1.07623e-05	0.312016	0.723	0.464	0.362623	DAZAP2	[3] CD8	Increased
0.000135457	0.311478	0.376	0.2	1	ACAP2	[3] CD8	Increased
7.9469e-06	0.311075	0.406	0.197	0.267763	FAM133B	[3] CD8	Increased
0.00422828	0.310991	0.356	0.24	1	SHISA5	[3] CD8	Increased
0.00147855	0.31094	0.188	0.089	1	IGFLR1	[3] CD8	Increased
1.85119e-06	0.310937	0.743	0.5	0.0623738	HNRNPDL	[3] CD8	Increased
3.92275e-07	0.310196	0.772	0.44	0.0132173	RPS4Y1	[3] CD8	Increased
0.000173022	0.309702	0.436	0.26	1	YWHAQ	[3] CD8	Increased
7.95338e-06	0.309691	0.495	0.269	0.267981	SEPW1	[3] CD8	Increased
4.31404e-07	0.309558	0.297	0.11	0.0145357	TNFSF14	[3] CD8	Increased
0.00109548	0.309231	0.208	0.101	1	BLOC1S6	[3] CD8	Increased
0.00196869	0.308741	0.238	0.122	1	SPPL2A	[3] CD8	Increased
0.0088869	0.308726	0.139	0.066	1	NKAP	[3] CD8	Increased
0.00267781	0.308714	0.238	0.126	1	CLEC2D	[3] CD8	Increased
1.93622e-05	0.308492	0.683	0.45	0.65239	EIF4G2	[3] CD8	Increased
3.42537e-06	0.307343	0.376	0.177	0.115414	TMX4	[3] CD8	Increased
1.04224e-06	0.307267	0.119	0.023	0.0351174	ANAPC1	[3] CD8	Increased
4.65958e-05	0.307233	0.436	0.242	1	AES	[3] CD8	Increased
0.00148371	0.307222	0.178	0.083	1	EBP	[3] CD8	Increased
9.7596e-05	0.307147	0.287	0.141	1	ITGB1BP1	[3] CD8	Increased
0.00183866	0.306777	0.208	0.102	1	SSRP1	[3] CD8	Increased
6.65559e-07	0.306169	0.426	0.203	0.0224254	PAIP2	[3] CD8	Increased
1.82845e-06	0.305894	0.822	0.58	0.0616077	ARPC2	[3] CD8	Increased
0.00046727	0.304817	0.921	0.815	1	HSPA1B	[3] CD8	Increased
0.000288346	0.304794	0.297	0.152	1	ZNF292	[3] CD8	Increased
0.000552989	0.304581	0.109	0.035	1	PRAF2	[3] CD8	Increased
0.000461343	0.304248	0.426	0.251	1	PHLDA1	[3] CD8	Increased
4.48321e-05	0.304027	0.228	0.093	1	KPNA2	[3] CD8	Increased
3.99863e-06	0.303683	0.861	0.608	0.13473	SARAF	[3] CD8	Increased
0.00517414	0.302344	0.218	0.119	1	ZFAND6	[3] CD8	Increased
0.00449283	0.30186	0.337	0.219	1	C14orf166	[3] CD8	Increased
0.00097987	0.30056	0.139	0.053	1	NUP153	[3] CD8	Increased
1.21363e-05	0.300482	0.386	0.203	0.40892	ZC3H15	[3] CD8	Increased
5.55132e-06	0.300464	0.693	0.435	0.187046	MSN	[3] CD8	Increased
3.66988e-06	0.300212	0.436	0.216	0.123653	GABARAPL2	[3] CD8	Increased
1.16818e-06	0.3002	0.584	0.323	0.0393606	LIMD2	[3] CD8	Increased
0.000225771	0.300174	0.277	0.138	1	ADD3	[3] CD8	Increased
0.00044469	0.299875	0.257	0.129	1	CDK17	[3] CD8	Increased
6.24784e-06	0.298588	0.158	0.045	0.210515	NUP133	[3] CD8	Increased
1.12735e-05	0.297791	0.257	0.105	0.379851	UBAC2	[3] CD8	Increased
7.6509e-06	0.297744	0.386	0.183	0.25779	RALGAPA1	[3] CD8	Increased
0.000177486	0.297019	0.455	0.275	1	SNRPB	[3] CD8	Increased
1.26055e-05	0.29688	0.168	0.053	0.424731	SLC16A7	[3] CD8	Increased
8.77629e-06	0.296765	0.921	0.652	0.295708	BTG1	[3] CD8	Increased
0.00154806	0.296762	0.297	0.17	1	NAP1L4	[3] CD8	Increased
1.97278e-07	0.296316	0.208	0.059	0.0066471	ILKAP	[3] CD8	Increased
6.0241e-07	0.296056	0.96	0.889	0.0202976	RPS12	[3] CD8	Increased
1.59841e-05	0.2958	0.505	0.287	0.53857	PGAM1	[3] CD8	Increased
0.00518523	0.295643	0.287	0.176	1	HNRNPH3	[3] CD8	Increased
2.96088e-05	0.295307	0.277	0.125	0.997639	SH3BP1	[3] CD8	Increased
2.96008e-05	0.295037	0.297	0.137	0.997369	PPP3CC	[3] CD8	Increased
0.000253095	0.294875	0.317	0.17	1	MRPL33	[3] CD8	Increased
0.000205228	0.294786	0.386	0.213	1	TBC1D10C	[3] CD8	Increased
0.000601068	0.294694	0.792	0.607	1	DNAJA1	[3] CD8	Increased
0.000578458	0.294606	0.109	0.035	1	PNO1	[3] CD8	Increased
1.57053e-05	0.294364	0.525	0.293	0.529173	CSDE1	[3] CD8	Increased
0.000608036	0.294224	0.109	0.035	1	CCBL2	[3] CD8	Increased
0.000471163	0.294223	0.317	0.177	1	TAP1	[3] CD8	Increased
6.45175e-06	0.294091	0.505	0.27	0.217385	DDIT4	[3] CD8	Increased
6.35673e-05	0.293534	0.327	0.168	1	C17orf49	[3] CD8	Increased
4.49081e-05	0.293248	0.653	0.438	1	PRRC2C	[3] CD8	Increased
8.73346e-05	0.292405	0.366	0.204	1	RASSF5	[3] CD8	Increased
0.0003357	0.292222	0.178	0.072	1	HACD4	[3] CD8	Increased
0.000160349	0.290357	0.366	0.206	1	FAM177A1	[3] CD8	Increased
0.000196011	0.290349	0.535	0.33	1	ZC3HAV1	[3] CD8	Increased
0.000585006	0.29022	0.436	0.27	1	TBCA	[3] CD8	Increased
2.06287e-06	0.289852	0.594	0.332	0.0695065	C9orf16	[3] CD8	Increased
0.000362496	0.289286	0.238	0.111	1	GOLGA7	[3] CD8	Increased
2.75978e-06	0.288695	0.297	0.12	0.092988	KRAS	[3] CD8	Increased
0.00293674	0.28865	0.198	0.099	1	IAH1	[3] CD8	Increased
0.00297165	0.288489	0.178	0.087	1	SNRK	[3] CD8	Increased
0.000824715	0.288474	0.129	0.047	1	LCOR	[3] CD8	Increased
6.25537e-05	0.288155	0.515	0.318	1	SF3B1	[3] CD8	Increased
0.000113447	0.287617	0.218	0.089	1	BECN1	[3] CD8	Increased
0.00228549	0.287612	0.168	0.077	1	FDX1	[3] CD8	Increased
1.55254e-06	0.287478	0.109	0.02	0.0523113	JAKMIP2	[3] CD8	Increased
6.17174e-06	0.287292	0.802	0.538	0.207951	UQCRB	[3] CD8	Increased
0.00515996	0.287267	0.257	0.152	1	MZT2A	[3] CD8	Increased
8.19444e-07	0.2869	0.307	0.123	0.0276104	TMEM2	[3] CD8	Increased
1.29791e-06	0.286831	0.178	0.05	0.0437318	GRAP2	[3] CD8	Increased
7.9096e-05	0.286753	0.396	0.221	1	SMCHD1	[3] CD8	Increased
0.000112728	0.286313	0.485	0.287	1	CALM3	[3] CD8	Increased
0.00749799	0.286119	0.307	0.197	1	NDUFV1	[3] CD8	Increased
0.000204809	0.285961	0.614	0.419	1	SUB1	[3] CD8	Increased
2.3353e-05	0.285788	0.198	0.069	0.786857	C21orf59	[3] CD8	Increased
0.000980073	0.285632	0.248	0.129	1	KIF2A	[3] CD8	Increased
7.81305e-06	0.285398	0.733	0.482	0.263253	SNRPD2	[3] CD8	Increased
5.39189e-05	0.285313	0.297	0.14	1	PSTPIP1	[3] CD8	Increased
0.00496816	0.285301	0.139	0.062	1	EED	[3] CD8	Increased
3.43029e-07	0.284943	0.257	0.086	0.011558	FAS	[3] CD8	Increased
2.80656e-07	0.283758	0.515	0.252	0.00945641	ITGA4	[3] CD8	Increased
0.00029176	0.283734	0.297	0.155	1	LPXN	[3] CD8	Increased
0.00180187	0.283691	0.198	0.095	1	TUBB2A	[3] CD8	Increased
6.12331e-05	0.283557	0.267	0.123	1	KDM5A	[3] CD8	Increased
7.21543e-05	0.282913	0.317	0.153	1	BAX	[3] CD8	Increased
0.00170641	0.282819	0.307	0.176	1	VPS37B	[3] CD8	Increased
0.000499964	0.28261	0.277	0.143	1	IDH2	[3] CD8	Increased
0.000200986	0.282286	0.228	0.101	1	ESYT1	[3] CD8	Increased
3.89818e-05	0.282283	0.218	0.087	1	BTN3A2	[3] CD8	Increased
1.07886e-08	0.282023	0.238	0.065	0.000363511	ADRB2	[3] CD8	Increased
5.14445e-06	0.281987	0.99	0.881	0.173337	TMSB4X	[3] CD8	Increased
1.24888e-05	0.281726	0.446	0.245	0.420797	SNRPG	[3] CD8	Increased
1.00161e-05	0.281573	0.98	0.857	0.337482	MT-ATP8	[3] CD8	Increased
0.000987154	0.281489	0.337	0.198	1	ARPC5L	[3] CD8	Increased
2.70212e-05	0.280922	0.673	0.437	0.910451	SLC2A3	[3] CD8	Increased
3.59873e-05	0.279968	0.228	0.092	1	SERPINB9	[3] CD8	Increased
4.29772e-06	0.279831	0.99	0.893	0.144807	MT-ND4L	[3] CD8	Increased
0.00154292	0.279753	0.119	0.044	1	CLSTN1	[3] CD8	Increased
5.78804e-05	0.278976	0.653	0.431	1	PLP2	[3] CD8	Increased
0.00025492	0.278767	0.347	0.188	1	PCM1	[3] CD8	Increased
4.03817e-05	0.278397	0.257	0.105	1	ICOS	[3] CD8	Increased
0.0018574	0.278356	0.386	0.248	1	MPHOSPH8	[3] CD8	Increased
1.20271e-05	0.278189	0.396	0.201	0.40524	XRCC5	[3] CD8	Increased
1.91529e-05	0.278166	0.208	0.077	0.645339	NGDN	[3] CD8	Increased
0.000178218	0.277765	0.832	0.673	1	RPL27A	[3] CD8	Increased
0.00114357	0.277682	0.832	0.643	1	TAGLN2	[3] CD8	Increased
0.00833414	0.277517	0.297	0.185	1	MGEA5	[3] CD8	Increased
1.97743e-05	0.277387	0.356	0.173	0.666275	BUB3	[3] CD8	Increased
0.00308663	0.277338	0.158	0.072	1	STARD3NL	[3] CD8	Increased
0.000265168	0.27721	0.396	0.228	1	TMCO1	[3] CD8	Increased
0.000116045	0.276914	0.416	0.237	1	C9orf78	[3] CD8	Increased
0.000562129	0.276475	0.861	0.656	1	HNRNPA2B1	[3] CD8	Increased
0.00113521	0.276211	0.307	0.17	1	AKNA	[3] CD8	Increased
2.76422e-06	0.27618	0.98	0.872	0.0931376	RPS27A	[3] CD8	Increased
1.36255e-06	0.275618	0.96	0.842	0.0459097	RPL6	[3] CD8	Increased
0.000130472	0.275349	0.188	0.074	1	ISG20L2	[3] CD8	Increased
0.0056964	0.275238	0.208	0.114	1	SMU1	[3] CD8	Increased
0.00302513	0.274459	0.267	0.155	1	SURF4	[3] CD8	Increased
0.000141923	0.274438	0.198	0.081	1	ZNF326	[3] CD8	Increased
5.07788e-05	0.27408	0.129	0.036	1	AKAP10	[3] CD8	Increased
5.29796e-06	0.273814	0.931	0.697	0.178509	RPSA	[3] CD8	Increased
0.00351998	0.273666	0.248	0.14	1	PRPF6	[3] CD8	Increased
0.000922023	0.273482	0.139	0.053	1	PRKAA1	[3] CD8	Increased
0.000105574	0.273168	0.96	0.809	1	ACTG1	[3] CD8	Increased
4.97704e-06	0.272886	0.545	0.297	0.167696	CTSC	[3] CD8	Increased
0.00453497	0.272669	0.149	0.069	1	GCH1	[3] CD8	Increased
4.37072e-07	0.272665	0.267	0.093	0.0147267	KCNA3	[3] CD8	Increased
3.6668e-05	0.27263	0.614	0.399	1	SAP18	[3] CD8	Increased
2.03121e-05	0.272463	0.733	0.489	0.684397	CIRBP	[3] CD8	Increased
9.19532e-05	0.272415	0.139	0.044	1	ANGEL2	[3] CD8	Increased
0.000418041	0.271914	0.297	0.156	1	EIF1B	[3] CD8	Increased
0.000231684	0.27189	0.228	0.104	1	NT5C3A	[3] CD8	Increased
7.33048e-06	0.271859	0.158	0.045	0.246993	MCTP2	[3] CD8	Increased
3.6355e-08	0.271529	0.129	0.021	0.00122495	ULBP2	[3] CD8	Increased
4.82675e-05	0.271336	0.168	0.057	1	SYT11	[3] CD8	Increased
6.41835e-05	0.270908	0.802	0.58	1	RPL36A	[3] CD8	Increased
0.00018377	0.270373	0.475	0.288	1	FAM46C	[3] CD8	Increased
2.92437e-05	0.270336	0.307	0.141	0.985337	CYFIP2	[3] CD8	Increased
9.92974e-05	0.269724	0.594	0.416	1	GUK1	[3] CD8	Increased
8.50074e-06	0.269639	0.139	0.036	0.286424	SLAMF6	[3] CD8	Increased
0.000157504	0.2696	0.188	0.075	1	TRPC4AP	[3] CD8	Increased
0.00793674	0.268461	0.198	0.111	1	NUP98	[3] CD8	Increased
2.99259e-05	0.268224	0.158	0.05	1	SLA2	[3] CD8	Increased
4.61964e-05	0.268107	0.129	0.036	1	C1orf174	[3] CD8	Increased
0.000330884	0.267619	0.257	0.123	1	HMGN4	[3] CD8	Increased
0.000126138	0.267471	0.168	0.062	1	FAM63B	[3] CD8	Increased
0.00890294	0.266837	0.238	0.144	1	C20orf24	[3] CD8	Increased
0.00140601	0.266764	0.149	0.062	1	PYROXD1	[3] CD8	Increased
0.0011675	0.266203	0.139	0.054	1	SEC22C	[3] CD8	Increased
9.13275e-06	0.266115	0.772	0.492	0.307719	RPS10	[3] CD8	Increased
0.00142342	0.265797	0.257	0.137	1	SPTY2D1	[3] CD8	Increased
1.29153e-05	0.265738	0.97	0.812	0.435167	RPL35A	[3] CD8	Increased
0.000282443	0.265209	0.149	0.054	1	GPN1	[3] CD8	Increased
1.91098e-07	0.264613	0.188	0.048	0.00643887	PBX4	[3] CD8	Increased
0.000615268	0.264339	0.475	0.297	1	VCP	[3] CD8	Increased
0.0042156	0.264174	0.109	0.044	1	EXOSC9	[3] CD8	Increased
0.000357274	0.264052	0.347	0.191	1	SIGIRR	[3] CD8	Increased
0.00217351	0.261872	0.257	0.137	1	SLBP	[3] CD8	Increased
0.00265237	0.261838	0.188	0.095	1	LATS1	[3] CD8	Increased
3.57396e-06	0.26178	0.416	0.21	0.120421	PRDX6	[3] CD8	Increased
0.00544175	0.261366	0.218	0.12	1	PRKACB	[3] CD8	Increased
0.00512432	0.260762	0.139	0.063	1	RANGRF	[3] CD8	Increased
0.000290843	0.259925	0.297	0.15	1	RHBDD2	[3] CD8	Increased
9.44861e-07	0.259842	0.337	0.138	0.0318361	BNIP2	[3] CD8	Increased
0.00524906	0.259758	0.158	0.078	1	CHST12	[3] CD8	Increased
0.00465566	0.259722	0.198	0.105	1	CLPP	[3] CD8	Increased
0.000249954	0.259446	0.297	0.152	1	AIP	[3] CD8	Increased
0.000632376	0.259372	0.406	0.239	1	RBMX	[3] CD8	Increased
0.00493707	0.259355	0.149	0.069	1	ITFG2	[3] CD8	Increased
3.17412e-06	0.259126	0.188	0.059	0.106949	ZDHHC3	[3] CD8	Increased
0.000532274	0.25903	0.465	0.297	1	SRRM1	[3] CD8	Increased
0.00135722	0.258638	0.406	0.252	1	PRPF38B	[3] CD8	Increased
7.99687e-06	0.25849	0.99	0.926	0.269447	RPL10	[3] CD8	Increased
0.000461513	0.258369	0.277	0.146	1	ADAM8	[3] CD8	Increased
0.00055464	0.257931	0.317	0.176	1	CDC42SE1	[3] CD8	Increased
0.00898982	0.257844	0.238	0.14	1	RHEB	[3] CD8	Increased
4.31443e-05	0.257681	0.96	0.76	1	SH3BGRL3	[3] CD8	Increased
0.000325078	0.257619	0.525	0.341	1	IRF1	[3] CD8	Increased
0.000219247	0.257424	0.663	0.459	1	RBM3	[3] CD8	Increased
0.000216355	0.257161	0.713	0.482	1	TCEB2	[3] CD8	Increased
8.69318e-05	0.25688	0.287	0.132	1	SLFN5	[3] CD8	Increased
0.00177702	0.256749	0.109	0.039	1	NMT2	[3] CD8	Increased
1.85171e-05	0.256364	0.762	0.532	0.623917	BTG2	[3] CD8	Increased
4.17578e-06	0.256341	0.792	0.514	0.140699	NCL	[3] CD8	Increased
0.00213528	0.255594	0.119	0.045	1	NELFA	[3] CD8	Increased
0.00526131	0.255586	0.277	0.165	1	AP000769.1	[3] CD8	Increased
0.00241268	0.255409	0.188	0.092	1	SP3	[3] CD8	Increased
7.19984e-06	0.255312	0.277	0.113	0.242592	ZNF428	[3] CD8	Increased
0.000135289	0.255153	0.208	0.083	1	DCP1A	[3] CD8	Increased
0.000227178	0.255138	0.525	0.329	1	IQGAP1	[3] CD8	Increased
0.000430579	0.255113	0.208	0.09	1	FAM208A	[3] CD8	Increased
0.00389697	0.254785	0.277	0.161	1	LSM2	[3] CD8	Increased
0.00132596	0.254683	0.178	0.08	1	NLRC5	[3] CD8	Increased
0.000300299	0.254158	0.267	0.134	1	CARD8	[3] CD8	Increased
2.16042e-06	0.25413	0.129	0.029	0.0727932	PPP2R2B	[3] CD8	Increased
0.000815669	0.253993	0.267	0.138	1	SASH3	[3] CD8	Increased
0.00188519	0.253838	0.802	0.689	1	JUNB	[3] CD8	Increased
0.000902584	0.253712	0.178	0.078	1	CTAGE5	[3] CD8	Increased
8.65835e-05	0.253607	0.139	0.044	1	NELL2	[3] CD8	Increased
0.000116063	0.253491	0.307	0.146	1	CD5	[3] CD8	Increased
0.00280859	0.253091	0.406	0.26	1	NONO	[3] CD8	Increased
0.00245744	0.253033	0.198	0.096	1	SLAMF7	[3] CD8	Increased
6.36075e-05	0.252963	0.317	0.15	1	FCMR	[3] CD8	Increased
0.000179392	0.252956	0.465	0.273	1	CCDC85B	[3] CD8	Increased
0.00207411	0.252946	0.515	0.354	1	EIF4B	[3] CD8	Increased
0.000411416	0.252607	0.248	0.116	1	REST	[3] CD8	Increased
0.0089383	0.25216	0.158	0.078	1	TRMT10C	[3] CD8	Increased
8.16562e-05	0.252128	0.406	0.213	1	NDUFA12	[3] CD8	Increased
5.60481e-06	0.25184	0.149	0.039	0.188849	RELL1	[3] CD8	Increased
0.00299455	0.251833	0.277	0.156	1	PHF20	[3] CD8	Increased
4.37696e-06	0.25171	0.97	0.88	0.147477	EIF1	[3] CD8	Increased
0.000302961	0.2507	0.208	0.09	1	40787	[3] CD8	Increased
0.000122076	0.250648	0.406	0.233	1	GPI	[3] CD8	Increased
3.5292e-05	0.250604	0.337	0.162	1	VAMP2	[3] CD8	Increased
0.000525812	0.250571	0.168	0.068	1	ACBD6	[3] CD8	Increased
1.69272e-05	0.250466	0.149	0.042	0.570344	SUPV3L1	[3] CD8	Increased
0.0046159	0.250395	0.149	0.069	1	PANK2	[3] CD8	Increased
2.48317e-124	2.53661	0.886	0.02	8.3668e-120	MS4A1	[4] B cells	Increased
6.82097e-72	1.99301	0.899	0.108	2.29826e-67	CD79A	[4] B cells	Increased
2.06724e-118	1.79734	0.785	0.007	6.96536e-114	BANK1	[4] B cells	Increased
6.62935e-30	1.35723	0.924	0.533	2.23369e-25	CD37	[4] B cells	Increased
4.42122e-48	1.32741	0.544	0.042	1.48969e-43	RALGPS2	[4] B cells	Increased
1.58659e-43	1.28882	0.709	0.106	5.34585e-39	MEF2C	[4] B cells	Increased
4.28224e-55	1.27291	0.405	0.007	1.44286e-50	VPREB3	[4] B cells	Increased
7.44773e-55	1.26508	0.608	0.045	2.50944e-50	SWAP70	[4] B cells	Increased
4.61076e-24	1.20749	0.823	0.288	1.55355e-19	CD83	[4] B cells	Increased
1.38264e-47	1.18311	0.595	0.055	4.65868e-43	TCF4	[4] B cells	Increased
1.9058e-30	1.13192	0.595	0.108	6.42139e-26	SELL	[4] B cells	Increased
9.78073e-13	1.13012	0.354	0.093	3.29552e-08	LY9	[4] B cells	Increased
1.55563e-06	1.0676	0.266	0.089	0.0524155	IGLV2-14	[4] B cells	Increased
1.63661e-77	1.06087	0.532	0.006	5.51439e-73	CD19	[4] B cells	Increased
6.24361e-21	1.04642	0.127	0	2.10372e-16	TCL1A	[4] B cells	Increased
1.47461e-48	1.01192	0.316	0.001	4.96854e-44	FCER2	[4] B cells	Increased
3.8219e-33	1.00963	0.544	0.073	1.28775e-28	IRF8	[4] B cells	Increased
2.05095e-46	1.00553	0.557	0.047	6.91046e-42	HVCN1	[4] B cells	Increased
1.78177e-79	0.993487	0.519	0.003	6.0035e-75	CD24	[4] B cells	Increased
2.41239e-58	0.957943	0.405	0.004	8.12829e-54	LINC00926	[4] B cells	Increased
5.78917e-34	0.952849	0.443	0.042	1.9506e-29	POU2AF1	[4] B cells	Increased
2.20927e-27	0.951036	0.468	0.071	7.44391e-23	SMIM14	[4] B cells	Increased
9.00757e-40	0.947502	0.329	0.01	3.03501e-35	KIAA0226L	[4] B cells	Increased
1.5902e-48	0.942742	0.316	0.001	5.35801e-44	RP11-693J15.5	[4] B cells	Increased
1.82367e-44	0.929178	0.304	0.003	6.14467e-40	FCRL1	[4] B cells	Increased
1.99583e-17	0.915778	0.911	0.427	6.72476e-13	CD69	[4] B cells	Increased
4.3755e-25	0.906623	0.329	0.032	1.47428e-20	BLNK	[4] B cells	Increased
6.74036e-47	0.898365	0.443	0.022	2.2711e-42	ARHGAP24	[4] B cells	Increased
2.59718e-23	0.873986	0.38	0.052	8.75093e-19	CD79B	[4] B cells	Increased
7.95497e-13	0.865802	0.544	0.196	2.68035e-08	RASGEF1B	[4] B cells	Increased
7.45977e-25	0.865619	0.481	0.083	2.51349e-20	LAT2	[4] B cells	Increased
2.13118e-52	0.864985	0.354	0.003	7.18079e-48	CD22	[4] B cells	Increased
5.64631e-26	0.864166	0.987	0.765	1.90247e-21	RPS5	[4] B cells	Increased
3.01055e-39	0.860519	0.38	0.019	1.01437e-34	AFF3	[4] B cells	Increased
1.37058e-42	0.851053	0.519	0.044	4.61804e-38	CD40	[4] B cells	Increased
1.77036e-19	0.827494	0.506	0.121	5.96504e-15	SNX2	[4] B cells	Increased
4.86754e-18	0.825948	0.924	0.677	1.64007e-13	EEF1B2	[4] B cells	Increased
2.90178e-41	0.823602	0.38	0.017	9.77727e-37	FCRLA	[4] B cells	Increased
6.79917e-17	0.821957	0.684	0.256	2.29091e-12	CD55	[4] B cells	Increased
5.00686e-16	0.812155	0.405	0.093	1.68701e-11	MARCKSL1	[4] B cells	Increased
2.70351e-13	0.806781	0.873	0.603	9.1092e-09	DNAJA1	[4] B cells	Increased
9.46545e-57	0.805041	0.405	0.006	3.18929e-52	BLK	[4] B cells	Increased
6.35288e-12	0.795214	0.582	0.246	2.14054e-07	SERTAD1	[4] B cells	Increased
1.08735e-24	0.794889	0.519	0.097	3.66373e-20	POU2F2	[4] B cells	Increased
3.18284e-09	0.791294	0.354	0.115	0.000107243	SP140	[4] B cells	Increased
2.63309e-25	0.781925	0.38	0.047	8.87194e-21	TMEM154	[4] B cells	Increased
7.03343e-18	0.76996	0.949	0.64	2.36984e-13	LAPTM5	[4] B cells	Increased
1.74916e-13	0.76603	0.81	0.497	5.89362e-09	RPS10	[4] B cells	Increased
1.61299e-40	0.764224	0.291	0.004	5.43481e-36	CXCR5	[4] B cells	Increased
9.56353e-51	0.764077	0.38	0.007	3.22234e-46	PKIG	[4] B cells	Increased
5.67329e-22	0.764034	0.962	0.826	1.91156e-17	RPS2	[4] B cells	Increased
5.31016e-13	0.76161	0.684	0.301	1.78921e-08	STK17A	[4] B cells	Increased
2.06323e-13	0.752468	0.797	0.401	6.95184e-09	CD53	[4] B cells	Increased
2.41908e-17	0.751245	0.937	0.767	8.15085e-13	RPS29	[4] B cells	Increased
1.12763e-06	0.750778	0.646	0.407	0.0379945	TUBB4B	[4] B cells	Increased
4.70298e-18	0.749671	0.291	0.039	1.58462e-13	TMEM156	[4] B cells	Increased
8.23128e-17	0.747794	0.709	0.275	2.77345e-12	SYNGR2	[4] B cells	Increased
1.10155e-13	0.7448	0.456	0.14	3.71158e-09	FCMR	[4] B cells	Increased
9.76065e-25	0.744678	1	0.898	3.28875e-20	RPS8	[4] B cells	Increased
1.5659e-38	0.738249	0.253	0.001	5.27615e-34	TEX9	[4] B cells	Increased
7.64191e-06	0.734775	0.278	0.106	0.257487	ALG13	[4] B cells	Increased
6.55077e-09	0.734362	0.759	0.475	0.000220722	NR4A1	[4] B cells	Increased
1.8531e-11	0.733894	0.671	0.321	6.24385e-07	LIMD2	[4] B cells	Increased
2.78571e-12	0.727671	0.734	0.342	9.38617e-08	REL	[4] B cells	Increased
3.25633e-15	0.725583	0.911	0.657	1.09719e-10	EEF2	[4] B cells	Increased
3.27541e-19	0.713615	1	0.901	1.10362e-14	CD74	[4] B cells	Increased
3.0381e-36	0.713196	0.329	0.015	1.02366e-31	BCAS4	[4] B cells	Increased
2.37703e-19	0.71076	0.506	0.121	8.00916e-15	SYPL1	[4] B cells	Increased
2.59511e-32	0.709535	0.443	0.045	8.74397e-28	PDLIM1	[4] B cells	Increased
3.66364e-18	0.707928	0.962	0.701	1.23443e-13	RPSA	[4] B cells	Increased
1.65921e-28	0.703548	0.19	0.001	5.59053e-24	FAM129C	[4] B cells	Increased
3.41604e-14	0.699905	0.329	0.067	1.151e-09	DAPP1	[4] B cells	Increased
5.16281e-14	0.699663	0.582	0.203	1.73956e-09	LBH	[4] B cells	Increased
2.20389e-17	0.699319	0.684	0.241	7.4258e-13	SNX3	[4] B cells	Increased
1.87642e-12	0.697822	0.557	0.215	6.3224e-08	CD82	[4] B cells	Increased
9.482e-11	0.69746	0.544	0.214	3.19487e-06	ANKRD37	[4] B cells	Increased
4.12363e-12	0.695855	0.544	0.215	1.38942e-07	EEF1G	[4] B cells	Increased
7.77292e-16	0.693098	0.797	0.343	2.61901e-11	LTB	[4] B cells	Increased
1.41214e-13	0.690568	0.304	0.06	4.75806e-09	EAF2	[4] B cells	Increased
7.74218e-18	0.690475	0.367	0.064	2.60865e-13	ADAM28	[4] B cells	Increased
2.86903e-13	0.69036	0.696	0.305	9.6669e-09	SFPQ	[4] B cells	Increased
4.27075e-11	0.685724	0.506	0.185	1.43899e-06	CKS2	[4] B cells	Increased
2.89908e-10	0.67867	0.747	0.392	9.76817e-06	TUBA1A	[4] B cells	Increased
1.16416e-16	0.671066	0.241	0.028	3.92252e-12	TSPAN13	[4] B cells	Increased
1.69613e-21	0.668135	1	0.856	5.71494e-17	RPS23	[4] B cells	Increased
1.99832e-06	0.666441	0.532	0.312	0.0673315	MRPL18	[4] B cells	Increased
2.55582e-23	0.664775	0.949	0.324	8.61157e-19	HLA-DQA1	[4] B cells	Increased
2.07559e-44	0.663323	0.316	0.004	6.99351e-40	PAX5	[4] B cells	Increased
3.18408e-18	0.651425	1	0.865	1.07284e-13	RPS18	[4] B cells	Increased
1.47267e-21	0.651339	1	0.939	4.96201e-17	EEF1A1	[4] B cells	Increased
1.38877e-17	0.651074	1	0.891	4.67932e-13	RPS27	[4] B cells	Increased
3.00589e-38	0.646474	0.266	0.003	1.0128e-33	COCH	[4] B cells	Increased
5.74025e-17	0.645871	0.987	0.776	1.93412e-12	RPL9	[4] B cells	Increased
5.93727e-15	0.639723	0.962	0.757	2.0005e-10	RPS15A	[4] B cells	Increased
7.87073e-35	0.638781	0.266	0.006	2.65196e-30	TNFRSF13B	[4] B cells	Increased
1.62688e-15	0.634879	0.392	0.087	5.4816e-11	FAM65B	[4] B cells	Increased
5.81705e-22	0.633569	0.19	0.007	1.96e-17	RP11-231C14.7	[4] B cells	Increased
8.02405e-15	0.627009	0.304	0.055	2.70362e-10	PLEKHF2	[4] B cells	Increased
2.05931e-33	0.626015	0.304	0.013	6.93863e-29	NAPSA	[4] B cells	Increased
2.29286e-20	0.623628	1	0.884	7.72555e-16	RPL32	[4] B cells	Increased
4.55103e-11	0.623242	0.291	0.067	1.53342e-06	SYK	[4] B cells	Increased
1.5938e-12	0.62267	0.873	0.525	5.37016e-08	RPL17	[4] B cells	Increased
1.14286e-17	0.622517	0.987	0.85	3.85076e-13	RPL11	[4] B cells	Increased
1.7778e-15	0.620177	0.949	0.68	5.99013e-11	PABPC1	[4] B cells	Increased
1.12795e-10	0.619684	0.873	0.578	3.80051e-06	RPL36A	[4] B cells	Increased
1.19486e-10	0.617486	0.772	0.451	4.02595e-06	EZR	[4] B cells	Increased
1.15171e-14	0.616264	0.316	0.061	3.88057e-10	PARP15	[4] B cells	Increased
7.28402e-08	0.614784	0.835	0.613	0.00245428	TSC22D3	[4] B cells	Increased
1.56179e-17	0.613169	1	0.862	5.26229e-13	RPL30	[4] B cells	Increased
7.07668e-27	0.611222	0.266	0.015	2.38442e-22	LYL1	[4] B cells	Increased
3.39713e-07	0.6105	0.329	0.122	0.0114463	PRDM2	[4] B cells	Increased
2.00194e-10	0.610336	0.519	0.193	6.74534e-06	PLCG2	[4] B cells	Increased
5.10153e-17	0.609088	0.987	0.843	1.71891e-12	RPS3A	[4] B cells	Increased
1.43036e-10	0.607736	0.215	0.039	4.81946e-06	KDM4B	[4] B cells	Increased
1.77482e-15	0.5999	0.949	0.785	5.98009e-11	RPL21	[4] B cells	Increased
1.17177e-13	0.5981	0.405	0.106	3.94817e-09	PPM1K	[4] B cells	Increased
9.6242e-15	0.597945	0.418	0.1	3.24278e-10	MTRNR2L1	[4] B cells	Increased
3.09747e-07	0.59659	0.671	0.375	0.0104366	CACYBP	[4] B cells	Increased
4.0179e-06	0.594653	0.253	0.087	0.135379	IRF4	[4] B cells	Increased
2.18263e-19	0.594511	0.304	0.038	7.35415e-15	CPNE5	[4] B cells	Increased
1.788e-17	0.59433	0.304	0.044	6.0245e-13	CCDC50	[4] B cells	Increased
1.10916e-09	0.590991	0.519	0.206	3.73722e-05	TNRC6B	[4] B cells	Increased
8.85057e-12	0.589945	0.544	0.205	2.98211e-07	CHCHD10	[4] B cells	Increased
6.917e-10	0.589653	0.38	0.121	2.33061e-05	SP110	[4] B cells	Increased
1.30823e-11	0.589086	0.962	0.656	4.40793e-07	BTG1	[4] B cells	Increased
4.52439e-16	0.588775	0.392	0.086	1.52445e-11	SNHG7	[4] B cells	Increased
5.13173e-17	0.588426	0.101	0	1.72908e-12	IGHD	[4] B cells	Increased
8.53364e-18	0.586613	0.987	0.89	2.87532e-13	RPL34	[4] B cells	Increased
5.46446e-07	0.584986	0.127	0.022	0.018412	GPR18	[4] B cells	Increased
5.69139e-24	0.584526	0.38	0.047	1.91766e-19	HLA-DOA	[4] B cells	Increased
1.09263e-11	0.579405	0.924	0.65	3.6815e-07	RPL26	[4] B cells	Increased
1.23924e-13	0.577729	0.975	0.804	4.17548e-09	RPL3	[4] B cells	Increased
1.45408e-15	0.576224	1	0.795	4.89939e-11	RPS25	[4] B cells	Increased
2.88824e-14	0.573357	0.987	0.866	9.73165e-10	RPL39	[4] B cells	Increased
3.95538e-14	0.570261	0.987	0.779	1.33273e-09	RPS21	[4] B cells	Increased
1.17814e-12	0.566534	0.949	0.738	3.96961e-08	RPL5	[4] B cells	Increased
8.06995e-09	0.562953	0.304	0.086	0.000271909	PHACTR1	[4] B cells	Increased
1.56599e-26	0.561956	0.418	0.051	5.27644e-22	LY86	[4] B cells	Increased
1.35233e-10	0.561803	0.278	0.065	4.55654e-06	ZCCHC7	[4] B cells	Increased
2.11542e-09	0.558691	0.468	0.182	7.1277e-05	PPP1R10	[4] B cells	Increased
2.93699e-09	0.557413	0.772	0.435	9.8959e-05	GLTSCR2	[4] B cells	Increased
9.21873e-12	0.55485	0.949	0.735	3.10616e-07	RPL10A	[4] B cells	Increased
9.04459e-14	0.55249	0.494	0.148	3.04748e-09	TMEM243	[4] B cells	Increased
2.1096e-10	0.552217	0.646	0.304	7.1081e-06	SNHG8	[4] B cells	Increased
2.40834e-13	0.549783	0.987	0.773	8.11466e-09	RPL23A	[4] B cells	Increased
4.62266e-09	0.549489	0.747	0.424	0.000155756	ZFAS1	[4] B cells	Increased
1.5154e-16	0.548158	0.975	0.83	5.10599e-12	RPS13	[4] B cells	Increased
6.85968e-07	0.546657	0.329	0.119	0.023113	CNTRL	[4] B cells	Increased
8.07704e-17	0.544205	0.987	0.852	2.72148e-12	RPL12	[4] B cells	Increased
1.14863e-13	0.541936	0.975	0.817	3.87021e-09	RPL35A	[4] B cells	Increased
3.70149e-12	0.541207	0.38	0.103	1.24718e-07	ZFAND6	[4] B cells	Increased
1.67737e-13	0.540449	0.949	0.757	5.65173e-09	RPL22	[4] B cells	Increased
7.75422e-29	0.539264	0.342	0.026	2.61271e-24	SCIMP	[4] B cells	Increased
9.01584e-10	0.537437	0.342	0.102	3.0378e-05	UVRAG	[4] B cells	Increased
8.80282e-09	0.535927	0.392	0.135	0.000296602	PARP14	[4] B cells	Increased
8.43527e-09	0.535351	0.633	0.33	0.000284218	HIST1H4C	[4] B cells	Increased
4.76401e-16	0.533113	1	0.874	1.60519e-11	RPS27A	[4] B cells	Increased
5.96408e-07	0.531837	0.734	0.442	0.0200954	NR4A2	[4] B cells	Increased
1.06439e-28	0.529587	0.215	0.004	3.58636e-24	TLR10	[4] B cells	Increased
1.83049e-07	0.528813	0.241	0.068	0.00616764	SESN3	[4] B cells	Increased
5.81823e-13	0.528752	0.975	0.798	1.9604e-08	RPS7	[4] B cells	Increased
1.44249e-10	0.528742	0.418	0.137	4.86034e-06	SKIL	[4] B cells	Increased
3.04346e-10	0.526144	0.203	0.035	1.02546e-05	IGHM	[4] B cells	Increased
3.80743e-14	0.525699	0.987	0.842	1.28288e-09	RPL37	[4] B cells	Increased
1.28132e-11	0.523794	0.316	0.077	4.31728e-07	ADK	[4] B cells	Increased
7.82118e-18	0.523648	0.987	0.475	2.63527e-13	HLA-DRA	[4] B cells	Increased
5.54465e-14	0.522179	0.987	0.823	1.86821e-09	RPS9	[4] B cells	Increased
1.51215e-14	0.521065	0.253	0.038	5.09504e-10	AKAP2	[4] B cells	Increased
7.00048e-09	0.518932	0.266	0.07	0.000235874	RASGRP2	[4] B cells	Increased
1.37405e-05	0.517479	0.38	0.177	0.462973	LRIF1	[4] B cells	Increased
5.31609e-15	0.51598	0.43	0.108	1.7912e-10	SH3BP5	[4] B cells	Increased
8.55951e-21	0.515764	0.139	0.001	2.88404e-16	RP11-731F5.1	[4] B cells	Increased
2.64944e-15	0.514195	0.316	0.055	8.92702e-11	36951	[4] B cells	Increased
1.39172e-13	0.513442	0.354	0.078	4.68926e-09	STX7	[4] B cells	Increased
7.93645e-07	0.509555	0.392	0.167	0.0267411	FXR1	[4] B cells	Increased
0.000179722	0.508802	0.241	0.103	1	HIST1H2BK	[4] B cells	Increased
1.12047e-08	0.508647	0.468	0.189	0.000377532	CD47	[4] B cells	Increased
3.1277e-07	0.50455	0.241	0.07	0.0105385	C15orf57	[4] B cells	Increased
9.62795e-09	0.502104	0.582	0.273	0.000324404	WSB1	[4] B cells	Increased
2.77169e-11	0.501436	0.937	0.628	9.33893e-07	RPL7	[4] B cells	Increased
3.42824e-14	0.501105	1	0.91	1.15511e-09	RPL19	[4] B cells	Increased
9.46758e-12	0.500379	0.949	0.831	3.19001e-07	RPS6	[4] B cells	Increased
1.05767e-10	0.499415	0.785	0.36	3.56371e-06	PTPRCAP	[4] B cells	Increased
3.98583e-10	0.499166	0.949	0.833	1.34299e-05	RPL41	[4] B cells	Increased
4.7573e-12	0.498664	1	0.789	1.60293e-07	RPL13A	[4] B cells	Increased
1.44385e-08	0.496915	0.62	0.318	0.00048649	AHSA1	[4] B cells	Increased
1.58249e-13	0.496543	0.975	0.86	5.33205e-09	RPS28	[4] B cells	Increased
5.48169e-10	0.495033	0.911	0.658	1.847e-05	RPL4	[4] B cells	Increased
1.25461e-07	0.494698	0.608	0.31	0.0042273	DDX21	[4] B cells	Increased
6.21996e-12	0.493182	0.975	0.853	2.09575e-07	RPLP2	[4] B cells	Increased
4.60992e-07	0.493002	0.304	0.106	0.0155327	FAM13B	[4] B cells	Increased
1.80548e-05	0.491641	0.684	0.443	0.608338	SLC2A3	[4] B cells	Increased
3.05606e-16	0.491329	1	0.932	1.02971e-11	RPL13	[4] B cells	Increased
1.22804e-24	0.490128	0.316	0.029	4.13775e-20	GNG7	[4] B cells	Increased
1.01969e-16	0.489632	0.253	0.031	3.43573e-12	CTB-133G6.1	[4] B cells	Increased
4.19847e-11	0.48897	0.962	0.837	1.41463e-06	RPL18	[4] B cells	Increased
6.75485e-09	0.488123	0.165	0.028	0.000227598	NOC3L	[4] B cells	Increased
2.79698e-08	0.487169	0.354	0.125	0.000942413	NCOA3	[4] B cells	Increased
2.4189e-16	0.486924	0.291	0.044	8.15025e-12	TSPAN3	[4] B cells	Increased
5.17657e-12	0.48588	1	0.887	1.7442e-07	RPS12	[4] B cells	Increased
5.30034e-10	0.484729	0.608	0.291	1.7859e-05	POLD4	[4] B cells	Increased
4.5315e-10	0.484342	0.823	0.43	1.52684e-05	CXCR4	[4] B cells	Increased
1.38856e-06	0.483005	0.671	0.395	0.0467863	YPEL5	[4] B cells	Increased
4.74321e-05	0.478939	0.367	0.186	1	DEDD2	[4] B cells	Increased
9.30056e-07	0.478343	0.316	0.118	0.0313373	ZBTB1	[4] B cells	Increased
5.65409e-29	0.476003	0.215	0.004	1.90509e-24	TNFRSF13C	[4] B cells	Increased
4.8588e-05	0.475952	0.165	0.049	1	BTN2A2	[4] B cells	Increased
2.53279e-06	0.475529	0.481	0.238	0.0853399	GPBP1	[4] B cells	Increased
2.52705e-09	0.472644	0.266	0.067	8.51466e-05	KIAA0922	[4] B cells	Increased
9.90812e-05	0.471716	0.367	0.185	1	UFM1	[4] B cells	Increased
3.58447e-21	0.471468	0.165	0.004	1.20775e-16	SSPN	[4] B cells	Increased
9.23774e-09	0.471165	0.899	0.615	0.000311256	SLC25A6	[4] B cells	Increased
6.0817e-09	0.469882	0.532	0.224	0.000204917	PMAIP1	[4] B cells	Increased
1.1248e-05	0.467898	0.304	0.122	0.378989	MIS18BP1	[4] B cells	Increased
5.50583e-09	0.466712	0.443	0.172	0.000185513	CSK	[4] B cells	Increased
2.73937e-13	0.465257	1	0.874	9.23002e-09	RPL18A	[4] B cells	Increased
3.20329e-08	0.46476	0.392	0.142	0.00107932	H2AFX	[4] B cells	Increased
2.25508e-12	0.463479	0.228	0.036	7.59825e-08	ENTPD1	[4] B cells	Increased
1.12317e-17	0.461743	0.253	0.028	3.7844e-13	FGD2	[4] B cells	Increased
2.62404e-08	0.461154	0.734	0.411	0.000884143	HERPUD1	[4] B cells	Increased
3.45845e-17	0.46046	0.241	0.026	1.16529e-12	AIM2	[4] B cells	Increased
4.91278e-10	0.458832	0.975	0.814	1.65531e-05	RPS3	[4] B cells	Increased
1.39622e-08	0.457707	0.975	0.804	0.000470442	HSP90AB1	[4] B cells	Increased
2.92361e-05	0.457363	0.139	0.035	0.98508	LRCH3	[4] B cells	Increased
1.00044e-05	0.456355	0.253	0.09	0.337089	RPL7L1	[4] B cells	Increased
7.3501e-07	0.455745	0.759	0.507	0.0247654	CCNI	[4] B cells	Increased
9.07941e-10	0.45543	0.316	0.089	3.05922e-05	KIAA1033	[4] B cells	Increased
4.42836e-09	0.454794	0.481	0.198	0.000149209	ITSN2	[4] B cells	Increased
1.30986e-09	0.454602	0.975	0.856	4.41344e-05	RPS14	[4] B cells	Increased
2.76899e-07	0.453398	0.266	0.084	0.00932983	NFKBID	[4] B cells	Increased
9.95876e-10	0.452741	0.354	0.106	3.35551e-05	CCR7	[4] B cells	Increased
6.05558e-11	0.452349	0.304	0.074	2.04037e-06	FAM53C	[4] B cells	Increased
6.50466e-07	0.449063	0.405	0.176	0.0219168	UBE2N	[4] B cells	Increased
0.000176291	0.448759	0.38	0.192	1	AREG	[4] B cells	Increased
5.92413e-13	0.446963	0.405	0.105	1.99608e-08	VOPP1	[4] B cells	Increased
2.29592e-14	0.446378	0.266	0.042	7.73588e-10	ANKRD13A	[4] B cells	Increased
3.49742e-08	0.445634	0.329	0.11	0.00117842	OFD1	[4] B cells	Increased
1.03587e-10	0.445411	0.291	0.068	3.49027e-06	GGA2	[4] B cells	Increased
5.44206e-08	0.4436	0.785	0.449	0.00183365	RPS4Y1	[4] B cells	Increased
0.00383871	0.443219	0.215	0.106	1	DENND4A	[4] B cells	Increased
8.79581e-13	0.441809	0.405	0.108	2.96366e-08	TPD52	[4] B cells	Increased
8.08935e-09	0.441402	0.873	0.541	0.000272563	NPM1	[4] B cells	Increased
5.51471e-07	0.441109	0.557	0.288	0.0185813	ANXA6	[4] B cells	Increased
4.42141e-07	0.440882	0.519	0.25	0.0148975	CMTM6	[4] B cells	Increased
2.18745e-14	0.439457	0.152	0.01	7.3704e-10	CBFA2T3	[4] B cells	Increased
2.45023e-07	0.439058	0.19	0.045	0.00825582	USP53	[4] B cells	Increased
0.00524562	0.437922	0.139	0.058	1	RLIM	[4] B cells	Increased
3.16222e-05	0.437707	0.468	0.263	1	CHORDC1	[4] B cells	Increased
9.20958e-06	0.437681	0.772	0.528	0.310308	PNRC1	[4] B cells	Increased
9.55047e-09	0.437368	0.532	0.225	0.000321794	HSPA4	[4] B cells	Increased
1.27462e-07	0.437217	0.772	0.483	0.00429471	COMMD6	[4] B cells	Increased
1.92245e-07	0.437151	0.278	0.086	0.0064775	DCK	[4] B cells	Increased
6.11244e-13	0.436889	0.228	0.033	2.05953e-08	BTK	[4] B cells	Increased
9.08091e-17	0.436246	0.253	0.031	3.05972e-12	CHD7	[4] B cells	Increased
0.00540291	0.435783	0.278	0.167	1	UBE2J1	[4] B cells	Increased
7.97103e-08	0.433796	0.266	0.078	0.00268576	MBD4	[4] B cells	Increased
5.47586e-11	0.433496	0.975	0.898	1.84504e-06	MT-ND4L	[4] B cells	Increased
1.43919e-07	0.431457	0.861	0.593	0.00484921	PCBP2	[4] B cells	Increased
9.65403e-10	0.430962	0.101	0.007	3.25283e-05	CHI3L2	[4] B cells	Increased
8.78414e-05	0.4308	0.354	0.17	1	PSIP1	[4] B cells	Increased
1.85204e-07	0.429852	0.443	0.19	0.00624027	ABI1	[4] B cells	Increased
2.69258e-10	0.428918	0.962	0.847	9.07238e-06	RPL8	[4] B cells	Increased
3.16069e-05	0.428375	0.494	0.279	1	ELF1	[4] B cells	Increased
1.36812e-07	0.428338	0.899	0.653	0.00460976	RPL31	[4] B cells	Increased
6.54772e-15	0.425551	0.101	0.001	2.20619e-10	BCL7A	[4] B cells	Increased
3.52315e-08	0.425095	0.38	0.14	0.00118709	INPP5D	[4] B cells	Increased
5.99865e-10	0.424921	0.278	0.067	2.02119e-05	IFT57	[4] B cells	Increased
7.77206e-07	0.423797	0.228	0.065	0.0261872	SDE2	[4] B cells	Increased
9.82341e-12	0.423647	1	0.953	3.3099e-07	RPLP1	[4] B cells	Increased
1.29151e-08	0.423313	0.519	0.218	0.000435161	BIRC3	[4] B cells	Increased
1.08197e-07	0.423226	0.38	0.142	0.0036456	R3HDM4	[4] B cells	Increased
4.48313e-06	0.422582	0.253	0.086	0.151055	OSBPL9	[4] B cells	Increased
3.49271e-10	0.42249	0.557	0.227	1.17684e-05	RBMX	[4] B cells	Increased
1.80994e-06	0.421738	0.861	0.644	0.0609843	HSPH1	[4] B cells	Increased
1.84029e-06	0.421689	0.456	0.218	0.0620067	GTF2B	[4] B cells	Increased
9.36258e-12	0.421611	0.316	0.073	3.15463e-07	EBLN3	[4] B cells	Increased
3.59519e-11	0.419183	0.329	0.081	1.21136e-06	SMARCB1	[4] B cells	Increased
6.8206e-23	0.419092	0.139	0	2.29813e-18	EBF1	[4] B cells	Increased
0.000179077	0.418847	0.544	0.353	1	CYTIP	[4] B cells	Increased
6.2527e-11	0.417671	0.152	0.017	2.10679e-06	ADGRG5	[4] B cells	Increased
2.28865e-07	0.417427	0.304	0.105	0.00771138	TRIM38	[4] B cells	Increased
2.17664e-09	0.417115	0.228	0.051	7.33397e-05	RNF139	[4] B cells	Increased
1.48164e-13	0.415178	0.165	0.015	4.99223e-09	USP6NL	[4] B cells	Increased
2.03338e-08	0.414532	0.228	0.055	0.000685127	RNGTT	[4] B cells	Increased
5.11365e-05	0.414493	0.468	0.26	1	GDI2	[4] B cells	Increased
2.52145e-10	0.414137	1	0.836	8.49576e-06	RPL7A	[4] B cells	Increased
3.6828e-05	0.413733	0.443	0.235	1	BCLAF1	[4] B cells	Increased
2.38074e-08	0.413034	0.975	0.812	0.000802168	RPS4X	[4] B cells	Increased
1.1842e-17	0.41161	0.241	0.025	3.99005e-13	COBLL1	[4] B cells	Increased
6.5614e-07	0.411509	0.329	0.118	0.022108	CDKN2AIP	[4] B cells	Increased
0.000151293	0.411438	0.329	0.16	1	NOL7	[4] B cells	Increased
6.61558e-19	0.411034	0.139	0.003	2.22905e-14	IGHV5-78	[4] B cells	Increased
6.8849e-05	0.410588	0.481	0.281	1	TCEA1	[4] B cells	Increased
1.11625e-07	0.409947	0.152	0.028	0.00376109	CD72	[4] B cells	Increased
0.000476872	0.408869	0.342	0.176	1	VPS37B	[4] B cells	Increased
8.65603e-06	0.408111	0.165	0.044	0.291656	SIDT1	[4] B cells	Increased
4.28494e-13	0.406847	0.671	0.27	1.44377e-08	NCF1	[4] B cells	Increased
9.98241e-05	0.404738	0.177	0.06	1	RLF	[4] B cells	Increased
4.24468e-06	0.404409	0.38	0.166	0.14302	ACP1	[4] B cells	Increased
6.90373e-06	0.404177	0.392	0.176	0.232614	PTPN6	[4] B cells	Increased
1.86881e-09	0.40365	0.949	0.842	6.29677e-05	RPL29	[4] B cells	Increased
9.5659e-06	0.402968	0.152	0.038	0.322313	ATP8A1	[4] B cells	Increased
2.86062e-07	0.402605	0.38	0.142	0.00963857	ID3	[4] B cells	Increased
3.56437e-07	0.402341	0.177	0.041	0.0120098	RAB30	[4] B cells	Increased
1.59434e-05	0.401265	0.291	0.116	0.537196	P2RY10	[4] B cells	Increased
5.49808e-08	0.400816	0.481	0.212	0.00185252	CNPY3	[4] B cells	Increased
1.10942e-05	0.400055	0.38	0.17	0.373807	RSF1	[4] B cells	Increased
1.70449e-07	0.39789	0.595	0.307	0.0057431	EIF3E	[4] B cells	Increased
2.07486e-07	0.397229	0.949	0.76	0.00699105	GNB2L1	[4] B cells	Increased
[truncated: 6,592 more rows]

## Sheet: c) 5′10x PB SF ST T cells
p_val	avg_logFC	pct.1	pct.2	p_val_adj	gene	cluster_number	cluster_name	avg_logFC Increased/Decreased
0	0.94867	0.686	0.235	0	KLRB1	1	[1] TH17	Increased
0	0.456746	0.966	0.845	0	LTB	1	[1] TH17	Increased
0	0.393303	0.947	0.788	0	IL7R	1	[1] TH17	Increased
3.56075e-247	0.31154	0.671	0.447	7.79307e-243	AQP3	1	[1] TH17	Increased
1.1448e-220	0.310971	0.7	0.501	2.5055e-216	NFKBIA	1	[1] TH17	Increased
0	0.260392	1	1	0	RPLP1	1	[1] TH17	Increased
0	0.990884	0.915	0.281	0	GZMK	2	[2] HLA-DR low CD8	Increased
0	0.785881	0.942	0.373	0	NKG7	2	[2] HLA-DR low CD8	Increased
0	0.766662	0.993	0.475	0	CCL5	2	[2] HLA-DR low CD8	Increased
0	0.758654	0.964	0.567	0	CST7	2	[2] HLA-DR low CD8	Increased
0	0.647248	0.623	0.189	0	CCL4	2	[2] HLA-DR low CD8	Increased
0	0.627635	0.534	0.199	0	CMC1	2	[2] HLA-DR low CD8	Increased
0	0.528766	0.843	0.392	0	CD8B	2	[2] HLA-DR low CD8	Increased
0	0.51361	0.887	0.413	0	CD8A	2	[2] HLA-DR low CD8	Increased
0	0.485088	0.863	0.37	0	GZMA	2	[2] HLA-DR low CD8	Increased
0	0.479567	0.823	0.494	0	GZMM	2	[2] HLA-DR low CD8	Increased
0	0.395422	0.674	0.335	0	LYAR	2	[2] HLA-DR low CD8	Increased
0	0.336678	0.373	0.121	0	DUSP2	2	[2] HLA-DR low CD8	Increased
0	0.312153	0.946	0.835	0	HCST	2	[2] HLA-DR low CD8	Increased
3.28265e-288	0.309007	0.638	0.403	7.18441e-284	FYN	2	[2] HLA-DR low CD8	Increased
3.37268e-245	0.283672	0.817	0.663	7.38145e-241	LITAF	2	[2] HLA-DR low CD8	Increased
3.82108e-248	0.282493	0.881	0.611	8.36281e-244	RPS4Y1	2	[2] HLA-DR low CD8	Increased
0	0.279247	0.33	0.075	0	IGLV2-14	2	[2] HLA-DR low CD8	Increased
0	0.274814	1	1	0	RPS27	2	[2] HLA-DR low CD8	Increased
3.86791e-273	0.267937	0.514	0.276	8.4653e-269	KLRG1	2	[2] HLA-DR low CD8	Increased
0	0.262901	0.969	0.84	0	CD74	2	[2] HLA-DR low CD8	Increased
5.10558e-293	0.255056	0.529	0.284	1.11741e-288	SAMD3	2	[2] HLA-DR low CD8	Increased
0	0.396105	0.68	0.31	0	MAL	3	[3] Central Memory CD4	Increased
0	0.378897	1	0.999	0	RPL39	3	[3] Central Memory CD4	Increased
0	0.378635	0.857	0.619	0	RPS4Y1	3	[3] Central Memory CD4	Increased
0	0.36786	0.728	0.435	0	TCF7	3	[3] Central Memory CD4	Increased
9.71959e-263	0.364224	0.981	0.923	2.12723e-258	AC090498.1	3	[3] Central Memory CD4	Increased
0	0.325742	1	1	0	RPS28	3	[3] Central Memory CD4	Increased
0	0.316296	1	0.999	0	RPL36	3	[3] Central Memory CD4	Increased
7.02141e-124	0.306578	0.887	0.814	1.53671e-119	JUNB	3	[3] Central Memory CD4	Increased
0	0.29935	1	0.998	0	RPS21	3	[3] Central Memory CD4	Increased
4.27998e-225	0.294088	0.753	0.487	9.36717e-221	SELL	3	[3] Central Memory CD4	Increased
0	0.292493	1	1	0	RPS12	3	[3] Central Memory CD4	Increased
0	0.291873	1	1	0	RPL32	3	[3] Central Memory CD4	Increased
0	0.290047	1	0.999	0	RPL34	3	[3] Central Memory CD4	Increased
0	0.280108	1	0.992	0	RPL22	3	[3] Central Memory CD4	Increased
1.67899e-197	0.269613	0.613	0.391	3.67464e-193	CCR7	3	[3] Central Memory CD4	Increased
0	0.268044	1	1	0	RPL41	3	[3] Central Memory CD4	Increased
3.8616e-202	0.266076	0.791	0.612	8.45149e-198	NBEAL1	3	[3] Central Memory CD4	Increased
0	0.265543	1	1	0	RPS13	3	[3] Central Memory CD4	Increased
0	0.264766	1	1	0	RPS27	3	[3] Central Memory CD4	Increased
1.56757e-265	0.25973	0.556	0.299	3.43079e-261	LEF1	3	[3] Central Memory CD4	Increased
0	0.258611	1	1	0	RPL11	3	[3] Central Memory CD4	Increased
2.0787e-284	0.255504	0.996	0.985	4.54945e-280	RPS29	3	[3] Central Memory CD4	Increased
6.74655e-272	0.254402	0.997	0.978	1.47655e-267	EEF1B2	3	[3] Central Memory CD4	Increased
0	0.251234	1	0.999	0	RPL37	3	[3] Central Memory CD4	Increased
6.33875e-176	0.250045	0.857	0.707	1.3873e-171	RPL36A	3	[3] Central Memory CD4	Increased
0	1.11079	0.584	0.026	0	FOXP3	4	[4] Treg	Increased
0	0.71209	0.62	0.261	0	LGALS3	4	[4] Treg	Increased
0	0.691552	0.983	0.963	0	IL32	4	[4] Treg	Increased
0	0.636269	0.992	0.966	0	S100A4	4	[4] Treg	Increased
0	0.620087	0.382	0.071	0	IL2RA	4	[4] Treg	Increased
0	0.618067	0.564	0.12	0	CTLA4	4	[4] Treg	Increased
0	0.600233	0.917	0.784	0	UCP2	4	[4] Treg	Increased
0	0.594898	1	1	0	TMSB10	4	[4] Treg	Increased
0	0.576651	0.684	0.323	0	HLA-DRB1	4	[4] Treg	Increased
1.74221e-215	0.569696	0.697	0.494	3.81301e-211	LGALS1	4	[4] Treg	Increased
1.61629e-238	0.537612	0.596	0.372	3.53741e-234	ISG15	4	[4] Treg	Increased
0	0.536761	0.546	0.157	0	MIR4435-2HG	4	[4] Treg	Increased
0	0.499515	0.618	0.314	0	TNFRSF1B	4	[4] Treg	Increased
0	0.475341	0.615	0.318	0	GLRX	4	[4] Treg	Increased
1.31883e-11	0.473491	0.113	0.086	2.88639e-07	TRBV20-1	4	[4] Treg	Increased
0	0.472506	1	1	0	ACTB	4	[4] Treg	Increased
3.02566e-283	0.463809	0.51	0.267	6.62196e-279	TIGIT	4	[4] Treg	Increased
1.03224e-297	0.462879	0.996	0.99	2.25915e-293	ACTG1	4	[4] Treg	Increased
0	0.460178	0.284	0.048	0	HPGD	4	[4] Treg	Increased
0	0.458785	0.847	0.688	0	ISG20	4	[4] Treg	Increased
0	0.456546	0.337	0.081	0	TNFRSF18	4	[4] Treg	Increased
0	0.454807	0.66	0.316	0	HLA-DRB5	4	[4] Treg	Increased
0	0.4423	0.331	0.047	0	RTKN2	4	[4] Treg	Increased
7.5527e-252	0.424248	0.946	0.846	1.65298e-247	CD74	4	[4] Treg	Increased
0	0.409568	0.999	0.991	0	GAPDH	4	[4] Treg	Increased
2.47982e-281	0.408794	0.682	0.45	5.42732e-277	CORO1B	4	[4] Treg	Increased
5.82312e-244	0.407386	0.66	0.44	1.27445e-239	PIM2	4	[4] Treg	Increased
0	0.407035	0.539	0.264	0	BATF	4	[4] Treg	Increased
0	0.40407	0.56	0.277	0	GBP5	4	[4] Treg	Increased
9.69e-170	0.402296	0.861	0.761	2.12075e-165	SRGN	4	[4] Treg	Increased
5.80994e-234	0.400543	0.667	0.458	1.27156e-229	SAT1	4	[4] Treg	Increased
2.37235e-306	0.387732	0.984	0.939	5.19213e-302	S100A10	4	[4] Treg	Increased
0	0.386659	0.999	0.987	0	ARHGDIB	4	[4] Treg	Increased
1.13826e-165	0.377851	0.643	0.462	2.49119e-161	MT2A	4	[4] Treg	Increased
2.16565e-224	0.36706	0.771	0.575	4.73974e-220	ANXA2	4	[4] Treg	Increased
1.15001e-209	0.362155	0.618	0.417	2.51691e-205	GPX1	4	[4] Treg	Increased
1.85991e-298	0.360774	0.988	0.968	4.07061e-294	MYL6	4	[4] Treg	Increased
8.05563e-131	0.359194	0.441	0.28	1.76305e-126	IFI6	4	[4] Treg	Increased
2.63568e-297	0.357692	0.605	0.34	5.76845e-293	LINC00152	4	[4] Treg	Increased
0	0.353865	1	0.999	0	PFN1	4	[4] Treg	Increased
0	0.342056	0.359	0.096	0	TBC1D4	4	[4] Treg	Increased
1.09239e-227	0.34149	0.765	0.589	2.3908e-223	COX5A	4	[4] Treg	Increased
4.51951e-274	0.341294	0.914	0.794	9.8914e-270	LSP1	4	[4] Treg	Increased
2.36777e-183	0.336518	0.477	0.265	5.1821e-179	LMNA	4	[4] Treg	Increased
6.98898e-193	0.334926	0.348	0.166	1.52961e-188	TNFRSF4	4	[4] Treg	Increased
3.22991e-239	0.333711	0.656	0.435	7.06898e-235	DOK2	4	[4] Treg	Increased
8.59368e-247	0.331678	0.597	0.358	1.88081e-242	TPM4	4	[4] Treg	Increased
0	0.328061	0.961	0.9	0	SUMO2	4	[4] Treg	Increased
4.30179e-248	0.326292	0.527	0.295	9.41489e-244	GBP2	4	[4] Treg	Increased
1.93041e-85	0.325929	0.827	0.77	4.22489e-81	LY6E	4	[4] Treg	Increased
1.02799e-213	0.325189	0.987	0.974	2.24987e-209	S100A6	4	[4] Treg	Increased
1.16608e-252	0.316508	0.993	0.982	2.55208e-248	CD52	4	[4] Treg	Increased
4.74133e-284	0.316184	0.268	0.089	1.03769e-279	AC133644.2	4	[4] Treg	Increased
9.97506e-175	0.311786	0.709	0.534	2.18314e-170	TXN	4	[4] Treg	Increased
0	0.311315	1	0.998	0	SH3BGRL3	4	[4] Treg	Increased
1.58603e-286	0.309285	0.409	0.168	3.47119e-282	HLA-DRA	4	[4] Treg	Increased
5.33246e-208	0.305259	0.725	0.539	1.16706e-203	CALM3	4	[4] Treg	Increased
7.92934e-202	0.304437	0.648	0.447	1.73542e-197	USP15	4	[4] Treg	Increased
1.13601e-137	0.303103	0.39	0.227	2.48627e-133	MX1	4	[4] Treg	Increased
0	0.301851	0.309	0.053	0	IKZF2	4	[4] Treg	Increased
3.3719e-247	0.300996	0.537	0.303	7.37974e-243	CARD16	4	[4] Treg	Increased
5.24596e-194	0.299998	0.73	0.553	1.14813e-189	PRDX1	4	[4] Treg	Increased
0	0.299649	0.315	0.084	0	DUSP4	4	[4] Treg	Increased
1.49142e-185	0.298761	0.738	0.554	3.26411e-181	SAMHD1	4	[4] Treg	Increased
2.55167e-212	0.296406	0.928	0.857	5.58457e-208	YWHAB	4	[4] Treg	Increased
2.68151e-234	0.295676	0.382	0.178	5.86876e-230	TYMP	4	[4] Treg	Increased
3.60938e-225	0.295035	0.885	0.757	7.89948e-221	SOD1	4	[4] Treg	Increased
9.7562e-306	0.294764	0.988	0.967	2.13524e-301	H3F3A	4	[4] Treg	Increased
2.60446e-200	0.291896	0.93	0.838	5.70011e-196	CLIC1	4	[4] Treg	Increased
7.77605e-224	0.287911	0.626	0.404	1.70187e-219	HN1	4	[4] Treg	Increased
0	0.287817	0.352	0.098	0	STAM	4	[4] Treg	Increased
5.34313e-226	0.287272	0.637	0.385	1.1694e-221	HLA-DPA1	4	[4] Treg	Increased
2.95509e-185	0.287084	0.602	0.379	6.46751e-181	HLA-DPB1	4	[4] Treg	Increased
2.75438e-256	0.286993	0.979	0.942	6.02824e-252	OAZ1	4	[4] Treg	Increased
2.01009e-196	0.286339	0.662	0.456	4.39927e-192	DYNLL1	4	[4] Treg	Increased
1.10936e-123	0.28405	0.507	0.343	2.42794e-119	CMTM6	4	[4] Treg	Increased
2.72867e-234	0.283202	0.316	0.129	5.97197e-230	OAS1	4	[4] Treg	Increased
3.10549e-174	0.277512	0.999	0.994	6.79667e-170	HLA-A	4	[4] Treg	Increased
6.23973e-204	0.275899	0.962	0.917	1.36563e-199	RAC2	4	[4] Treg	Increased
0	0.275232	0.239	0.066	0	ADTRP	4	[4] Treg	Increased
5.71049e-147	0.274376	0.683	0.514	1.2498e-142	PBXIP1	4	[4] Treg	Increased
7.5921e-298	0.269632	0.317	0.113	1.66161e-293	RGS1	4	[4] Treg	Increased
2.64144e-198	0.269321	0.993	0.983	5.78106e-194	CFL1	4	[4] Treg	Increased
3.71776e-204	0.268788	0.356	0.169	8.13668e-200	EPSTI1	4	[4] Treg	Increased
1.40171e-94	0.268537	0.752	0.641	3.06778e-90	PKM	4	[4] Treg	Increased
1.23833e-184	0.268271	0.72	0.542	2.7102e-180	RHOG	4	[4] Treg	Increased
3.00413e-207	0.267972	0.918	0.845	6.57483e-203	SUB1	4	[4] Treg	Increased
0	0.266567	0.252	0.06	0	PMAIP1	4	[4] Treg	Increased
1.21389e-283	0.263905	1	0.998	2.65673e-279	FTH1	4	[4] Treg	Increased
4.63094e-131	0.263044	0.728	0.574	1.01353e-126	CD27	4	[4] Treg	Increased
2.42484e-288	0.262555	0.331	0.126	5.30701e-284	ACP5	4	[4] Treg	Increased
0	0.262401	1	1	0	TMSB4X	4	[4] Treg	Increased
0	0.262039	0.28	0.074	0	TTN	4	[4] Treg	Increased
0	0.261081	0.379	0.146	0	JAKMIP1	4	[4] Treg	Increased
1.5456e-268	0.259622	0.389	0.171	3.38271e-264	SHMT2	4	[4] Treg	Increased
2.36375e-83	0.258317	0.684	0.565	5.17331e-79	ALOX5AP	4	[4] Treg	Increased
3.89727e-164	0.256809	0.971	0.94	8.52956e-160	CORO1A	4	[4] Treg	Increased
1.23451e-140	0.253416	0.811	0.69	2.70185e-136	IL10RA	4	[4] Treg	Increased
5.74274e-154	0.25324	0.712	0.556	1.25686e-149	FKBP1A	4	[4] Treg	Increased
6.01438e-181	0.252653	0.923	0.848	1.31631e-176	ARPC3	4	[4] Treg	Increased
6.64887e-134	0.251537	0.6	0.436	1.45517e-129	FCMR	4	[4] Treg	Increased
1.06556e-136	0.251418	0.681	0.53	2.33208e-132	CD247	4	[4] Treg	Increased
6.13211e-129	0.251401	0.692	0.541	1.34207e-124	SELPLG	4	[4] Treg	Increased
2.46977e-110	0.250949	0.63	0.461	5.40534e-106	AQP3	4	[4] Treg	Increased
8.14682e-108	0.250783	0.688	0.554	1.78301e-103	RPS27L	4	[4] Treg	Increased
0	1.51435	0.997	0.844	0	CD74	5	[5] HLA-DR high CD8	Increased
0	1.48058	0.999	0.501	0	CCL5	5	[5] HLA-DR high CD8	Increased
0	1.45155	0.995	0.398	0	NKG7	5	[5] HLA-DR high CD8	Increased
0	1.35418	0.857	0.191	0	CCL4	5	[5] HLA-DR high CD8	Increased
0	1.33452	0.976	0.308	0	GZMK	5	[5] HLA-DR high CD8	Increased
0	1.33107	0.904	0.312	0	HLA-DRB1	5	[5] HLA-DR high CD8	Increased
0	1.32517	0.86	0.306	0	HLA-DRB5	5	[5] HLA-DR high CD8	Increased
0	1.21399	0.766	0.13	0	GZMH	5	[5] HLA-DR high CD8	Increased
0	1.19747	0.968	0.387	0	GZMA	5	[5] HLA-DR high CD8	Increased
0	1.18417	0.74	0.145	0	HLA-DRA	5	[5] HLA-DR high CD8	Increased
0	1.16454	0.995	0.585	0	CST7	5	[5] HLA-DR high CD8	Increased
0	1.05382	0.883	0.37	0	HLA-DPA1	5	[5] HLA-DR high CD8	Increased
0	0.97342	0.895	0.359	0	HLA-DPB1	5	[5] HLA-DR high CD8	Increased
0	0.911458	0.935	0.433	0	CD8A	5	[5] HLA-DR high CD8	Increased
0	0.872011	0.431	0.073	0	GZMB	5	[5] HLA-DR high CD8	Increased
0	0.832269	0.607	0.139	0	HLA-DQA1	5	[5] HLA-DR high CD8	Increased
0	0.741826	0.778	0.347	0	APOBEC3G	5	[5] HLA-DR high CD8	Increased
0	0.738815	0.895	0.411	0	CD8B	5	[5] HLA-DR high CD8	Increased
0	0.695485	0.596	0.211	0	CMC1	5	[5] HLA-DR high CD8	Increased
0	0.671203	0.557	0.127	0	HLA-DQA2	5	[5] HLA-DR high CD8	Increased
0	0.663905	0.778	0.276	0	PRF1	5	[5] HLA-DR high CD8	Increased
0	0.641393	0.691	0.294	0	CTSW	5	[5] HLA-DR high CD8	Increased
0	0.624231	0.565	0.178	0	HLA-DQB1	5	[5] HLA-DR high CD8	Increased
0	0.538398	0.305	0.039	0	CCL4L2	5	[5] HLA-DR high CD8	Increased
0	0.535981	0.812	0.57	0	CD27	5	[5] HLA-DR high CD8	Increased
0	0.530475	0.942	0.756	0	SRGN	5	[5] HLA-DR high CD8	Increased
0	0.528056	0.934	0.795	0	LSP1	5	[5] HLA-DR high CD8	Increased
1.75837e-129	0.518205	0.652	0.502	3.84837e-125	LGALS1	5	[5] HLA-DR high CD8	Increased
0	0.51198	1	0.994	0	HLA-A	5	[5] HLA-DR high CD8	Increased
0	0.502831	0.895	0.664	0	LITAF	5	[5] HLA-DR high CD8	Increased
0	0.485387	0.965	0.839	0	HCST	5	[5] HLA-DR high CD8	Increased
0	0.479082	0.864	0.676	0	ITGB2	5	[5] HLA-DR high CD8	Increased
0	0.473336	0.687	0.347	0	C12orf75	5	[5] HLA-DR high CD8	Increased
0	0.470313	0.496	0.139	0	HLA-DMA	5	[5] HLA-DR high CD8	Increased
0	0.469383	0.634	0.262	0	TIGIT	5	[5] HLA-DR high CD8	Increased
0	0.469264	0.922	0.767	0	RARRES3	5	[5] HLA-DR high CD8	Increased
0	0.450923	0.742	0.439	0	CTSC	5	[5] HLA-DR high CD8	Increased
0	0.446117	0.941	0.835	0	UBC	5	[5] HLA-DR high CD8	Increased
0	0.444246	0.898	0.74	0	PSMB9	5	[5] HLA-DR high CD8	Increased
0	0.442657	0.51	0.174	0	LYST	5	[5] HLA-DR high CD8	Increased
0	0.439994	0.793	0.513	0	GZMM	5	[5] HLA-DR high CD8	Increased
0	0.434768	0.504	0.134	0	PLEK	5	[5] HLA-DR high CD8	Increased
0	0.430828	1	0.998	0	HLA-C	5	[5] HLA-DR high CD8	Increased
0	0.425561	0.938	0.839	0	CLIC1	5	[5] HLA-DR high CD8	Increased
3.45634e-46	0.419191	0.137	0.07	7.56454e-42	TRBV19	5	[5] HLA-DR high CD8	Increased
0	0.407057	1	0.999	0	PFN1	5	[5] HLA-DR high CD8	Increased
3.16606e-228	0.40105	0.78	0.59	6.92924e-224	COTL1	5	[5] HLA-DR high CD8	Increased
0	0.400611	0.621	0.288	0	SAMD3	5	[5] HLA-DR high CD8	Increased
5.77891e-204	0.400068	0.546	0.323	1.26477e-199	ITM2A	5	[5] HLA-DR high CD8	Increased
0	0.395525	0.981	0.926	0	CD99	5	[5] HLA-DR high CD8	Increased
4.1914e-97	0.394223	0.653	0.57	9.17329e-93	ALOX5AP	5	[5] HLA-DR high CD8	Increased
0	0.393268	0.508	0.21	0	APOBEC3C	5	[5] HLA-DR high CD8	Increased
0	0.392692	0.672	0.352	0	LYAR	5	[5] HLA-DR high CD8	Increased
1.19946e-235	0.392483	0.656	0.413	2.62514e-231	FYN	5	[5] HLA-DR high CD8	Increased
3.18019e-307	0.387871	0.582	0.283	6.96016e-303	KLRG1	5	[5] HLA-DR high CD8	Increased
1.05987e-289	0.384768	0.998	0.991	2.31964e-285	GAPDH	5	[5] HLA-DR high CD8	Increased
0	0.383117	0.739	0.439	0	CLEC2B	5	[5] HLA-DR high CD8	Increased
9.98837e-291	0.38157	0.109	0.014	2.18605e-286	CXCL13	5	[5] HLA-DR high CD8	Increased
3.97767e-303	0.38082	0.93	0.846	8.70552e-299	SUB1	5	[5] HLA-DR high CD8	Increased
0	0.378617	0.621	0.308	0	SH2D1A	5	[5] HLA-DR high CD8	Increased
0	0.371713	0.992	0.968	0	MYL6	5	[5] HLA-DR high CD8	Increased
4.8223e-283	0.3687	0.977	0.94	1.05541e-278	CORO1A	5	[5] HLA-DR high CD8	Increased
0	0.357488	0.997	0.983	0	CFL1	5	[5] HLA-DR high CD8	Increased
8.21106e-213	0.355791	1	1	1.79707e-208	ACTB	5	[5] HLA-DR high CD8	Increased
2.69468e-174	0.353369	0.825	0.693	5.89758e-170	ISG20	5	[5] HLA-DR high CD8	Increased
2.95218e-208	0.351863	0.633	0.403	6.46113e-204	ANXA5	5	[5] HLA-DR high CD8	Increased
3.66499e-257	0.349166	0.628	0.357	8.02121e-253	IKZF3	5	[5] HLA-DR high CD8	Increased
6.69289e-194	0.348795	0.693	0.461	1.46481e-189	MT2A	5	[5] HLA-DR high CD8	Increased
8.27354e-264	0.344382	1	0.999	1.81075e-259	HLA-B	5	[5] HLA-DR high CD8	Increased
2.17558e-225	0.341136	0.898	0.786	4.76148e-221	CD2	5	[5] HLA-DR high CD8	Increased
6.78546e-201	0.339949	0.878	0.753	1.48507e-196	LCP1	5	[5] HLA-DR high CD8	Increased
4.06139e-142	0.330124	0.824	0.701	8.88875e-138	TRBC2	5	[5] HLA-DR high CD8	Increased
7.90597e-261	0.326851	0.954	0.876	1.7303e-256	CD3D	5	[5] HLA-DR high CD8	Increased
2.54093e-274	0.32158	0.99	0.947	5.56108e-270	PTPRC	5	[5] HLA-DR high CD8	Increased
5.19078e-180	0.320806	0.893	0.801	1.13605e-175	CNN2	5	[5] HLA-DR high CD8	Increased
3.88238e-280	0.319681	0.983	0.943	8.49698e-276	ARPC2	5	[5] HLA-DR high CD8	Increased
0	0.319386	1	1	0	TMSB4X	5	[5] HLA-DR high CD8	Increased
0	0.316914	0.344	0.091	0	AOAH	5	[5] HLA-DR high CD8	Increased
1.23647e-122	0.315124	0.858	0.768	2.70614e-118	LY6E	5	[5] HLA-DR high CD8	Increased
0	0.314905	0.368	0.112	0	PDCD1	5	[5] HLA-DR high CD8	Increased
1.12776e-179	0.313933	0.608	0.392	2.46821e-175	HERPUD1	5	[5] HLA-DR high CD8	Increased
1.01516e-207	0.311825	0.632	0.369	2.22177e-203	CXCR3	5	[5] HLA-DR high CD8	Increased
9.563e-181	0.306622	0.787	0.616	2.09296e-176	WIPF1	5	[5] HLA-DR high CD8	Increased
0	0.305307	1	0.998	0	SH3BGRL3	5	[5] HLA-DR high CD8	Increased
0	0.304223	0.384	0.133	0	DUSP2	5	[5] HLA-DR high CD8	Increased
4.88264e-93	0.304093	0.541	0.381	1.06861e-88	ISG15	5	[5] HLA-DR high CD8	Increased
0	0.299201	0.361	0.106	0	FABP5	5	[5] HLA-DR high CD8	Increased
0	0.298363	0.375	0.118	0	TOX	5	[5] HLA-DR high CD8	Increased
1.50542e-216	0.298029	0.939	0.859	3.29475e-212	MYL12B	5	[5] HLA-DR high CD8	Increased
3.08738e-268	0.297715	0.5	0.238	6.75704e-264	APMAP	5	[5] HLA-DR high CD8	Increased
2.12152e-198	0.295453	0.593	0.359	4.64316e-194	IDH2	5	[5] HLA-DR high CD8	Increased
4.66664e-177	0.294784	0.728	0.479	1.02134e-172	ITGA4	5	[5] HLA-DR high CD8	Increased
0	0.291879	0.233	0.034	0	CCL3L3	5	[5] HLA-DR high CD8	Increased
2.42289e-275	0.290514	0.511	0.241	5.30275e-271	CHST12	5	[5] HLA-DR high CD8	Increased
2.74262e-152	0.290245	0.72	0.548	6.00251e-148	DRAP1	5	[5] HLA-DR high CD8	Increased
1.47702e-148	0.287051	0.786	0.645	3.2326e-144	SLC9A3R1	5	[5] HLA-DR high CD8	Increased
2.85226e-228	0.285058	0.978	0.943	6.24247e-224	OAZ1	5	[5] HLA-DR high CD8	Increased
3.14366e-143	0.282875	0.759	0.606	6.88021e-139	MSN	5	[5] HLA-DR high CD8	Increased
3.74939e-197	0.280681	0.521	0.289	8.20592e-193	SYNE1	5	[5] HLA-DR high CD8	Increased
1.21858e-240	0.279383	0.997	0.987	2.66698e-236	ARHGDIB	5	[5] HLA-DR high CD8	Increased
1.90641e-146	0.277306	0.668	0.483	4.17236e-142	GNG2	5	[5] HLA-DR high CD8	Increased
8.79033e-171	0.276278	0.671	0.46	1.92385e-166	GSTP1	5	[5] HLA-DR high CD8	Increased
2.29936e-88	0.274779	0.209	0.1	5.03238e-84	TRGV10	5	[5] HLA-DR high CD8	Increased
0	0.273833	0.356	0.092	0	F2R	5	[5] HLA-DR high CD8	Increased
0	0.272776	1	1	0	B2M	5	[5] HLA-DR high CD8	Increased
1.16415e-159	0.270784	0.508	0.287	2.54787e-155	GBP5	5	[5] HLA-DR high CD8	Increased
6.55885e-128	0.270771	0.756	0.612	1.43547e-123	CAP1	5	[5] HLA-DR high CD8	Increased
1.99801e-150	0.269108	0.813	0.678	4.37284e-146	UBB	5	[5] HLA-DR high CD8	Increased
4.63531e-138	0.26752	0.664	0.474	1.01448e-133	TAP1	5	[5] HLA-DR high CD8	Increased
5.00853e-213	0.264666	0.473	0.24	1.09617e-208	RAB27A	5	[5] HLA-DR high CD8	Increased
1.4105e-118	0.264118	0.742	0.582	3.08701e-114	ANXA2	5	[5] HLA-DR high CD8	Increased
4.04704e-142	0.264103	0.817	0.684	8.85734e-138	PPP1CA	5	[5] HLA-DR high CD8	Increased
9.38258e-162	0.263001	0.386	0.193	2.05347e-157	SYTL3	5	[5] HLA-DR high CD8	Increased
1.84991e-115	0.261661	0.789	0.654	4.04871e-111	EZR	5	[5] HLA-DR high CD8	Increased
1.83817e-108	0.260727	0.51	0.344	4.02302e-104	SH2D2A	5	[5] HLA-DR high CD8	Increased
2.40417e-128	0.260438	0.86	0.756	5.26176e-124	GIMAP4	5	[5] HLA-DR high CD8	Increased
9.64978e-181	0.260418	0.956	0.915	2.11195e-176	RHOA	5	[5] HLA-DR high CD8	Increased
0	0.260085	0.305	0.068	0	PECAM1	5	[5] HLA-DR high CD8	Increased
4.66267e-161	0.255843	0.958	0.918	1.02047e-156	RAC2	5	[5] HLA-DR high CD8	Increased
1.2031e-167	0.255248	0.919	0.85	2.6331e-163	ARPC3	5	[5] HLA-DR high CD8	Increased
4.29716e-146	0.254674	0.858	0.755	9.40476e-142	GUK1	5	[5] HLA-DR high CD8	Increased
3.97826e-42	0.251939	0.108	0.052	8.70682e-38	TRAV12-2	5	[5] HLA-DR high CD8	Increased
1.15237e-127	0.251706	0.845	0.752	2.52207e-123	CAPZB	5	[5] HLA-DR high CD8	Increased
5.07951e-172	0.251024	0.502	0.283	1.1117e-167	ZBTB38	5	[5] HLA-DR high CD8	Increased
0	0.250654	0.299	0.071	0	CCR5	5	[5] HLA-DR high CD8	Increased
0	0.250339	0.293	0.08	0	LAG3	5	[5] HLA-DR high CD8	Increased
1.33545e-143	0.250281	0.904	0.838	2.92276e-139	PSME1	5	[5] HLA-DR high CD8	Increased
0	0.75765	0.963	0.796	0	IL7R	6	[6] ITGB1+ Central Memory	Increased
0	0.746533	0.945	0.85	0	TXNIP	6	[6] ITGB1+ Central Memory	Increased
0	0.688575	0.796	0.603	0	NEAT1	6	[6] ITGB1+ Central Memory	Increased
0	0.617243	0.995	0.946	0	PTPRC	6	[6] ITGB1+ Central Memory	Increased
0	0.559134	0.837	0.62	0	KIAA1551	6	[6] ITGB1+ Central Memory	Increased
0	0.547004	0.549	0.244	0	HIST1H1D	6	[6] ITGB1+ Central Memory	Increased
0	0.520423	0.732	0.479	0	ITK	6	[6] ITGB1+ Central Memory	Increased
0	0.514897	0.765	0.509	0	FAM65B	6	[6] ITGB1+ Central Memory	Increased
0	0.473946	0.79	0.58	0	DDX17	6	[6] ITGB1+ Central Memory	Increased
7.11115e-287	0.463609	0.672	0.423	1.55635e-282	INPP4B	6	[6] ITGB1+ Central Memory	Increased
9.72169e-266	0.45355	0.804	0.637	2.12769e-261	ARHGAP15	6	[6] ITGB1+ Central Memory	Increased
4.16354e-299	0.452881	0.744	0.52	9.11232e-295	SF3B1	6	[6] ITGB1+ Central Memory	Increased
0	0.448641	0.585	0.294	0	CDC14A	6	[6] ITGB1+ Central Memory	Increased
6.35249e-229	0.447679	0.991	0.966	1.39031e-224	MT-ND5	6	[6] ITGB1+ Central Memory	Increased
0	0.447309	1	1	0	MALAT1	6	[6] ITGB1+ Central Memory	Increased
2.28524e-170	0.437136	0.912	0.817	5.00147e-166	AHNAK	6	[6] ITGB1+ Central Memory	Increased
1.03345e-299	0.423023	0.873	0.722	2.26182e-295	MBNL1	6	[6] ITGB1+ Central Memory	Increased
4.77023e-252	0.419872	0.736	0.538	1.04401e-247	RSRP1	6	[6] ITGB1+ Central Memory	Increased
2.47e-164	0.416288	0.741	0.597	5.40585e-160	ITGB1	6	[6] ITGB1+ Central Memory	Increased
1.11012e-255	0.415341	0.645	0.4	2.42961e-251	PAG1	6	[6] ITGB1+ Central Memory	Increased
1.62159e-236	0.415341	0.755	0.563	3.54902e-232	SMCHD1	6	[6] ITGB1+ Central Memory	Increased
3.36236e-128	0.415319	0.668	0.513	7.35886e-124	TNFAIP3	6	[6] ITGB1+ Central Memory	Increased
1.79719e-262	0.41069	0.719	0.501	3.93332e-258	SLC38A1	6	[6] ITGB1+ Central Memory	Increased
3.21188e-255	0.410329	0.624	0.377	7.02952e-251	PIK3IP1	6	[6] ITGB1+ Central Memory	Increased
1.03478e-147	0.409616	0.675	0.502	2.26472e-143	SELL	6	[6] ITGB1+ Central Memory	Increased
5.72462e-242	0.408852	0.751	0.56	1.25289e-237	STK17B	6	[6] ITGB1+ Central Memory	Increased
0	0.392696	0.525	0.242	0	SERINC5	6	[6] ITGB1+ Central Memory	Increased
1.47084e-212	0.391183	0.701	0.514	3.21908e-208	CELF2	6	[6] ITGB1+ Central Memory	Increased
4.08892e-241	0.389987	0.515	0.273	8.94902e-237	AIM1	6	[6] ITGB1+ Central Memory	Increased
6.10512e-192	0.378205	0.597	0.387	1.33617e-187	SORL1	6	[6] ITGB1+ Central Memory	Increased
6.78108e-303	0.36976	1	0.999	1.48411e-298	MT-CYB	6	[6] ITGB1+ Central Memory	Increased
6.00061e-271	0.364893	0.948	0.867	1.31329e-266	HNRNPA2B1	6	[6] ITGB1+ Central Memory	Increased
2.90724e-205	0.364168	0.74	0.566	6.36278e-201	CAMK4	6	[6] ITGB1+ Central Memory	Increased
9.75218e-171	0.363748	0.413	0.218	2.13436e-166	NFKBIZ	6	[6] ITGB1+ Central Memory	Increased
2.74136e-191	0.363015	0.612	0.402	5.99974e-187	MACF1	6	[6] ITGB1+ Central Memory	Increased
7.73298e-85	0.361766	0.706	0.632	1.69244e-80	SYNE2	6	[6] ITGB1+ Central Memory	Increased
2.57358e-231	0.355643	0.848	0.706	5.63255e-227	STK4	6	[6] ITGB1+ Central Memory	Increased
3.58252e-208	0.352055	0.795	0.638	7.8407e-204	TMEM123	6	[6] ITGB1+ Central Memory	Increased
2.26506e-179	0.347473	0.682	0.5	4.9573e-175	CDKN1B	6	[6] ITGB1+ Central Memory	Increased
1.23663e-191	0.346368	0.39	0.187	2.70648e-187	CCR4	6	[6] ITGB1+ Central Memory	Increased
6.00254e-201	0.345825	0.664	0.457	1.31372e-196	ACTR2	6	[6] ITGB1+ Central Memory	Increased
1.57387e-150	0.34323	0.596	0.41	3.44457e-146	RORA	6	[6] ITGB1+ Central Memory	Increased
2.63427e-165	0.341874	0.808	0.694	5.76536e-161	IL10RA	6	[6] ITGB1+ Central Memory	Increased
6.27702e-135	0.34042	0.637	0.472	1.37379e-130	SLFN5	6	[6] ITGB1+ Central Memory	Increased
1.45994e-187	0.331622	0.873	0.754	3.19523e-183	LCP1	6	[6] ITGB1+ Central Memory	Increased
4.89268e-207	0.331468	0.555	0.322	1.07081e-202	DOCK10	6	[6] ITGB1+ Central Memory	Increased
3.25808e-199	0.33101	0.884	0.786	7.13063e-195	EIF4B	6	[6] ITGB1+ Central Memory	Increased
6.75017e-179	0.330831	0.765	0.631	1.47734e-174	RBM39	6	[6] ITGB1+ Central Memory	Increased
6.05735e-228	0.329705	1	0.999	1.32571e-223	MT-CO3	6	[6] ITGB1+ Central Memory	Increased
3.98219e-226	0.32888	0.993	0.971	8.71542e-222	HLA-E	6	[6] ITGB1+ Central Memory	Increased
1.83282e-171	0.32637	0.596	0.398	4.0113e-167	NKTR	6	[6] ITGB1+ Central Memory	Increased
4.44667e-296	0.325804	1	0.999	9.73198e-292	MT-ND4L	6	[6] ITGB1+ Central Memory	Increased
4.87415e-175	0.323625	0.548	0.325	1.06676e-170	HIST1H1E	6	[6] ITGB1+ Central Memory	Increased
1.8385e-192	0.322662	0.853	0.735	4.02375e-188	SF1	6	[6] ITGB1+ Central Memory	Increased
1.9269e-165	0.321647	0.733	0.594	4.21721e-161	CYTIP	6	[6] ITGB1+ Central Memory	Increased
1.84111e-98	0.321417	0.608	0.483	4.02945e-94	LINC00861	6	[6] ITGB1+ Central Memory	Increased
1.03166e-161	0.319427	0.518	0.32	2.2579e-157	THOC3	6	[6] ITGB1+ Central Memory	Increased
2.81027e-224	0.318978	0.538	0.293	6.15056e-220	LINC00657	6	[6] ITGB1+ Central Memory	Increased
4.19468e-228	0.318157	0.97	0.91	9.18049e-224	DDX5	6	[6] ITGB1+ Central Memory	Increased
2.99778e-220	0.316421	0.301	0.114	6.56093e-216	XIST	6	[6] ITGB1+ Central Memory	Increased
2.57055e-146	0.313403	0.645	0.47	5.6259e-142	ZC3HAV1	6	[6] ITGB1+ Central Memory	Increased
5.97995e-148	0.311493	0.599	0.412	1.30877e-143	ATM	6	[6] ITGB1+ Central Memory	Increased
4.35409e-228	0.310193	0.388	0.169	9.52936e-224	IL6ST	6	[6] ITGB1+ Central Memory	Increased
4.00774e-146	0.306935	0.51	0.311	8.77133e-142	LEF1	6	[6] ITGB1+ Central Memory	Increased
1.37933e-278	0.305524	1	1	3.01879e-274	MT-ATP6	6	[6] ITGB1+ Central Memory	Increased
2.49852e-135	0.304809	0.636	0.475	5.46825e-131	RNF149	6	[6] ITGB1+ Central Memory	Increased
3.06709e-139	0.304691	0.594	0.411	6.71263e-135	SPTAN1	6	[6] ITGB1+ Central Memory	Increased
3.02131e-137	0.304197	0.695	0.549	6.61244e-133	RBL2	6	[6] ITGB1+ Central Memory	Increased
1.74497e-130	0.300817	0.656	0.513	3.81903e-126	SRSF11	6	[6] ITGB1+ Central Memory	Increased
4.95401e-154	0.299827	0.775	0.666	1.08424e-149	EIF4G2	6	[6] ITGB1+ Central Memory	Increased
1.76153e-111	0.299512	0.744	0.641	3.85527e-107	TC2N	6	[6] ITGB1+ Central Memory	Increased
1.07748e-162	0.29951	0.382	0.194	2.35818e-158	BCL2	6	[6] ITGB1+ Central Memory	Increased
9.36149e-140	0.299431	0.714	0.56	2.04886e-135	SAMHD1	6	[6] ITGB1+ Central Memory	Increased
1.25971e-130	0.295189	0.694	0.554	2.75699e-126	EML4	6	[6] ITGB1+ Central Memory	Increased
2.40734e-117	0.294906	0.707	0.58	5.26871e-113	TAGAP	6	[6] ITGB1+ Central Memory	Increased
1.39323e-126	0.293806	0.533	0.362	3.04922e-122	LINC-PINT	6	[6] ITGB1+ Central Memory	Increased
6.87973e-230	0.292912	0.38	0.162	1.5057e-225	ANK3	6	[6] ITGB1+ Central Memory	Increased
2.86534e-164	0.29139	0.997	0.994	6.27109e-160	MT-ND1	6	[6] ITGB1+ Central Memory	Increased
4.78929e-149	0.291076	0.532	0.336	1.04818e-144	VPS13C	6	[6] ITGB1+ Central Memory	Increased
1.32801e-171	0.289064	0.933	0.86	2.90648e-167	GSTK1	6	[6] ITGB1+ Central Memory	Increased
1.64874e-154	0.288701	0.8	0.689	3.60843e-150	CDC42	6	[6] ITGB1+ Central Memory	Increased
3.15107e-153	0.287732	0.903	0.827	6.89643e-149	EVL	6	[6] ITGB1+ Central Memory	Increased
7.85134e-111	0.282112	0.677	0.555	1.71834e-106	ARGLU1	6	[6] ITGB1+ Central Memory	Increased
2.3201e-241	0.280533	1	1	5.07778e-237	MT-CO1	6	[6] ITGB1+ Central Memory	Increased
1.47013e-79	0.279425	0.82	0.747	3.21753e-75	MT-ND6	6	[6] ITGB1+ Central Memory	Increased
4.43421e-110	0.27819	0.611	0.464	9.70472e-106	MGAT4A	6	[6] ITGB1+ Central Memory	Increased
1.55983e-151	0.276146	0.551	0.351	3.41384e-147	PTBP3	6	[6] ITGB1+ Central Memory	Increased
6.29005e-116	0.275817	0.613	0.455	1.37664e-111	EPB41	6	[6] ITGB1+ Central Memory	Increased
5.77972e-87	0.275209	0.666	0.556	1.26495e-82	CD69	6	[6] ITGB1+ Central Memory	Increased
7.5487e-135	0.275015	0.474	0.288	1.65211e-130	GPRIN3	6	[6] ITGB1+ Central Memory	Increased
5.4981e-122	0.274779	0.547	0.377	1.20331e-117	STK38	6	[6] ITGB1+ Central Memory	Increased
6.94862e-108	0.274401	0.522	0.353	1.52077e-103	BIRC3	6	[6] ITGB1+ Central Memory	Increased
3.82441e-136	0.273945	0.605	0.425	8.3701e-132	DDX6	6	[6] ITGB1+ Central Memory	Increased
1.7522e-137	0.271904	0.506	0.316	3.83486e-133	CD28	6	[6] ITGB1+ Central Memory	Increased
1.12737e-110	0.27123	0.677	0.558	2.46735e-106	CD47	6	[6] ITGB1+ Central Memory	Increased
2.75131e-123	0.27106	0.571	0.4	6.02152e-119	ANKRD44	6	[6] ITGB1+ Central Memory	Increased
3.89681e-108	0.267874	0.566	0.415	8.52856e-104	CANX	6	[6] ITGB1+ Central Memory	Increased
7.72266e-141	0.266127	0.54	0.345	1.69018e-136	LNPEP	6	[6] ITGB1+ Central Memory	Increased
6.34475e-101	0.262765	0.626	0.497	1.38861e-96	IKZF1	6	[6] ITGB1+ Central Memory	Increased
4.78493e-135	0.261393	0.537	0.349	1.04723e-130	PRPF8	6	[6] ITGB1+ Central Memory	Increased
8.90035e-96	0.258515	0.543	0.394	1.94793e-91	PIK3R1	6	[6] ITGB1+ Central Memory	Increased
1.89504e-93	0.258277	0.466	0.314	4.14748e-89	PDE3B	6	[6] ITGB1+ Central Memory	Increased
4.45662e-115	0.256757	0.739	0.625	9.75376e-111	N4BP2L2	6	[6] ITGB1+ Central Memory	Increased
6.24804e-144	0.253643	0.328	0.157	1.36745e-139	SESN3	6	[6] ITGB1+ Central Memory	Increased
6.14772e-185	0.253583	0.335	0.145	1.34549e-180	ADAM19	6	[6] ITGB1+ Central Memory	Increased
9.04812e-100	0.252729	0.832	0.755	1.98027e-95	MYH9	6	[6] ITGB1+ Central Memory	Increased
1.33319e-85	0.252352	0.588	0.457	2.91781e-81	USP15	6	[6] ITGB1+ Central Memory	Increased
7.15475e-102	0.251673	0.716	0.625	1.56589e-97	EPC1	6	[6] ITGB1+ Central Memory	Increased
5.12618e-82	0.25136	0.773	0.692	1.12192e-77	ZFP36L2	6	[6] ITGB1+ Central Memory	Increased
0	0.649506	0.412	0.078	0	RP11-291B21.2	7	[7] Central Memory CD8	Increased
0	0.561393	0.892	0.416	0	CD8B	7	[7] Central Memory CD8	Increased
0	0.502627	0.983	0.931	0	RPL13A	7	[7] Central Memory CD8	Increased
0	0.464921	0.861	0.605	0	NOSIP	7	[7] Central Memory CD8	Increased
0	0.454219	0.585	0.202	0	C1orf162	7	[7] Central Memory CD8	Increased
0	0.411191	0.98	0.925	0	RPS2	7	[7] Central Memory CD8	Increased
0	0.38397	1	1	0	RPS4X	7	[7] Central Memory CD8	Increased
0	0.380747	1	0.999	0	RPSA	7	[7] Central Memory CD8	Increased
0	0.376801	1	1	0	RPS6	7	[7] Central Memory CD8	Increased
0	0.374238	1	1	0	RPS3A	7	[7] Central Memory CD8	Increased
1.4899e-272	0.359953	0.977	0.892	3.26079e-268	LDHB	7	[7] Central Memory CD8	Increased
0	0.358936	1	1	0	RPS8	7	[7] Central Memory CD8	Increased
1.31635e-188	0.354949	0.936	0.851	2.88096e-184	TXNIP	7	[7] Central Memory CD8	Increased
1.03852e-202	0.345068	0.822	0.629	2.27291e-198	RPS20	7	[7] Central Memory CD8	Increased
0	0.341819	1	0.999	0	RPL5	7	[7] Central Memory CD8	Increased
0	0.336121	1	1	0	RPL13	7	[7] Central Memory CD8	Increased
0	0.334415	0.999	0.996	0	RPL10A	7	[7] Central Memory CD8	Increased
0	0.332474	1	0.999	0	RPLP0	7	[7] Central Memory CD8	Increased
1.66971e-268	0.332255	0.997	0.986	3.65432e-264	RPL4	7	[7] Central Memory CD8	Increased
8.6591e-180	0.330953	0.631	0.399	1.89513e-175	GATA3	7	[7] Central Memory CD8	Increased
8.35955e-305	0.326027	0.999	0.998	1.82957e-300	RPS16	7	[7] Central Memory CD8	Increased
0	0.316844	1	1	0	RPS12	7	[7] Central Memory CD8	Increased
1.97293e-233	0.309636	0.985	0.937	4.31795e-229	RPL7	7	[7] Central Memory CD8	Increased
0	0.308339	1	1	0	RPL32	7	[7] Central Memory CD8	Increased
0	0.307534	1	1	0	RPL10	7	[7] Central Memory CD8	Increased
0	0.304663	1	0.998	0	RPL9	7	[7] Central Memory CD8	Increased
1.90516e-153	0.303972	0.984	0.967	4.16963e-149	MT-ND5	7	[7] Central Memory CD8	Increased
0	0.303301	1	1	0	RPL8	7	[7] Central Memory CD8	Increased
4.18813e-186	0.302809	0.782	0.496	9.16613e-182	SELL	7	[7] Central Memory CD8	Increased
0	0.302332	1	1	0	RPL18A	7	[7] Central Memory CD8	Increased
0	0.302036	1	1	0	TPT1	7	[7] Central Memory CD8	Increased
5.95167e-278	0.299916	1	0.996	1.30258e-273	RPL21	7	[7] Central Memory CD8	Increased
0	0.298446	1	1	0	EEF1A1	7	[7] Central Memory CD8	Increased
0	0.296842	1	1	0	RPLP1	7	[7] Central Memory CD8	Increased
7.72144e-168	0.291903	0.8	0.604	1.68991e-163	GLTSCR2	7	[7] Central Memory CD8	Increased
0	0.289809	1	0.999	0	GNB2L1	7	[7] Central Memory CD8	Increased
4.51839e-164	0.28978	0.874	0.732	9.88896e-160	SERP1	7	[7] Central Memory CD8	Increased
1.78351e-301	0.288646	1	0.999	3.9034e-297	RPL23A	7	[7] Central Memory CD8	Increased
0	0.288047	1	1	0	RPS18	7	[7] Central Memory CD8	Increased
0	0.285344	1	1	0	RPS13	7	[7] Central Memory CD8	Increased
0	0.284184	1	1	0	RPL6	7	[7] Central Memory CD8	Increased
2.85066e-272	0.282402	0.999	0.992	6.23895e-268	RPL22	7	[7] Central Memory CD8	Increased
7.98667e-209	0.28127	0.993	0.984	1.74796e-204	EEF2	7	[7] Central Memory CD8	Increased
0	0.280317	1	1	0	RPL18	7	[7] Central Memory CD8	Increased
0	0.277708	1	1	0	RPL29	7	[7] Central Memory CD8	Increased
0	0.275626	1	1	0	RPL19	7	[7] Central Memory CD8	Increased
1.07369e-166	0.273307	0.626	0.387	2.34987e-162	SORL1	7	[7] Central Memory CD8	Increased
2.41671e-248	0.268572	0.878	0.442	5.28921e-244	CD8A	7	[7] Central Memory CD8	Increased
6.5914e-308	0.267931	0.293	0.082	1.44259e-303	RP11-356J5.12	7	[7] Central Memory CD8	Increased
3.14009e-302	0.265845	1	0.999	6.87239e-298	RPLP2	7	[7] Central Memory CD8	Increased
1.56096e-298	0.261796	1	0.999	3.41633e-294	RPS5	7	[7] Central Memory CD8	Increased
8.9115e-139	0.260653	0.809	0.637	1.95037e-134	ARHGAP15	7	[7] Central Memory CD8	Increased
0	0.258542	1	1	0	RPS19	7	[7] Central Memory CD8	Increased
0	0.255541	1	1	0	RPL11	7	[7] Central Memory CD8	Increased
3.36427e-305	0.252207	1	0.999	7.36304e-301	RPL12	7	[7] Central Memory CD8	Increased
2.39948e-274	0.252007	1	1	5.25151e-270	RPL15	7	[7] Central Memory CD8	Increased
0	0.250847	1	1	0	RPS27A	7	[7] Central Memory CD8	Increased
0	1.73661	0.296	0.056	0	GNLY	8	[8] ZNF683+ CD8	Increased
0	1.26091	0.995	0.516	0	CCL5	8	[8] ZNF683+ CD8	Increased
0	0.853816	0.728	0.181	0	HOPX	8	[8] ZNF683+ CD8	Increased
0	0.82423	0.488	0.035	0	ZNF683	8	[8] ZNF683+ CD8	Increased
0	0.766617	0.415	0.084	0	GZMB	8	[8] ZNF683+ CD8	Increased
1.80946e-218	0.709614	0.771	0.5	3.96018e-214	LGALS1	8	[8] ZNF683+ CD8	Increased
0	0.616728	0.885	0.451	0	CD8A	8	[8] ZNF683+ CD8	Increased
3.08168e-194	0.596907	0.71	0.418	6.74456e-190	GZMA	8	[8] ZNF683+ CD8	Increased
2.55036e-258	0.559837	0.992	0.975	5.58171e-254	S100A6	8	[8] ZNF683+ CD8	Increased
2.49198e-235	0.508186	0.997	0.967	5.45394e-231	S100A4	8	[8] ZNF683+ CD8	Increased
8.04109e-287	0.492404	0.846	0.428	1.75987e-282	CD8B	8	[8] ZNF683+ CD8	Increased
1.43441e-157	0.472302	0.157	0.036	3.13934e-153	TRAV27	8	[8] ZNF683+ CD8	Increased
1.69272e-198	0.425174	0.593	0.301	3.70468e-194	PRF1	8	[8] ZNF683+ CD8	Increased
3.57811e-202	0.419023	1	0.998	7.83106e-198	SH3BGRL3	8	[8] ZNF683+ CD8	Increased
8.61268e-237	0.405374	0.312	0.09	1.88497e-232	RP11-291B21.2	8	[8] ZNF683+ CD8	Increased
6.15303e-220	0.396697	0.696	0.373	1.34665e-215	CXCR3	8	[8] ZNF683+ CD8	Increased
3.22445e-147	0.380715	0.899	0.789	7.05704e-143	CD2	8	[8] ZNF683+ CD8	Increased
1.21795e-108	0.377021	0.525	0.314	2.66561e-104	CTSW	8	[8] ZNF683+ CD8	Increased
0	0.374162	0.38	0.103	0	CLIC3	8	[8] ZNF683+ CD8	Increased
6.12137e-302	0.373227	0.427	0.136	1.33972e-297	ITM2C	8	[8] ZNF683+ CD8	Increased
1.04617e-131	0.369047	0.944	0.851	2.28966e-127	IFITM2	8	[8] ZNF683+ CD8	Increased
9.39731e-102	0.367847	0.445	0.232	2.0567e-97	CCL4	8	[8] ZNF683+ CD8	Increased
0	0.356724	0.187	0.006	0	KLRC1	8	[8] ZNF683+ CD8	Increased
1.27273e-157	0.34503	0.621	0.361	2.7855e-153	C12orf75	8	[8] ZNF683+ CD8	Increased
5.00559e-156	0.341447	0.995	0.983	1.09552e-151	CD52	8	[8] ZNF683+ CD8	Increased
1.45027e-112	0.326881	0.983	0.941	3.17407e-108	S100A10	8	[8] ZNF683+ CD8	Increased
9.7908e-136	0.324088	0.614	0.365	2.14281e-131	LYAR	8	[8] ZNF683+ CD8	Increased
5.58285e-153	0.322786	0.945	0.844	1.22186e-148	HCST	8	[8] ZNF683+ CD8	Increased
0	0.309883	0.235	0.042	0	KLRD1	8	[8] ZNF683+ CD8	Increased
2.38838e-98	0.305135	0.892	0.802	5.2272e-94	LSP1	8	[8] ZNF683+ CD8	Increased
1.23388e-197	0.302258	0.284	0.087	2.70047e-193	CXCR6	8	[8] ZNF683+ CD8	Increased
1.49936e-123	0.302127	0.971	0.928	3.28149e-119	CD99	8	[8] ZNF683+ CD8	Increased
1.28649e-63	0.300039	0.478	0.315	2.81561e-59	JUN	8	[8] ZNF683+ CD8	Increased
5.31662e-73	0.299277	0.896	0.793	1.16359e-68	ANXA1	8	[8] ZNF683+ CD8	Increased
3.20494e-99	0.296293	0.915	0.844	7.01434e-95	CLIC1	8	[8] ZNF683+ CD8	Increased
2.6356e-119	0.293797	0.502	0.29	5.76827e-115	CD63	8	[8] ZNF683+ CD8	Increased
9.87311e-235	0.28939	0.854	0.423	2.16083e-230	NKG7	8	[8] ZNF683+ CD8	Increased
5.62155e-109	0.280601	0.724	0.487	1.23033e-104	ITGA4	8	[8] ZNF683+ CD8	Increased
2.58408e-150	0.273956	0.407	0.168	5.65551e-146	GZMH	8	[8] ZNF683+ CD8	Increased
7.07471e-112	0.273724	0.596	0.37	1.54837e-107	APOBEC3G	8	[8] ZNF683+ CD8	Increased
5.89348e-78	0.267246	0.985	0.969	1.28985e-73	MYL6	8	[8] ZNF683+ CD8	Increased
1.45862e-260	0.263301	0.127	0.016	3.19234e-256	XCL1	8	[8] ZNF683+ CD8	Increased
2.29972e-47	0.261775	0.873	0.803	5.03317e-43	KLF6	8	[8] ZNF683+ CD8	Increased
3.95908e-77	0.258021	0.887	0.77	8.66484e-73	LY6E	8	[8] ZNF683+ CD8	Increased
7.66499e-60	0.250499	0.934	0.881	1.67756e-55	S100A11	8	[8] ZNF683+ CD8	Increased
0	1.72751	1	0.948	0	MTRNR2L12	9	[9] Humanin+	Increased
0	1.02506	0.873	0.268	0	MTRNR2L8	9	[9] Humanin+	Increased
7.72804e-70	0.367381	0.501	0.334	1.69136e-65	HIST1H1E	9	[9] Humanin+	Increased
0	1.52768	0.981	0.263	0	RP11-290D2.6	10	[10] TPT1+	Increased
9.66784e-261	0.641442	0.931	0.744	2.1159e-256	MT-ND6	10	[10] TPT1+	Increased
0	0.601594	1	1	0	TPT1	10	[10] TPT1+	Increased
0	0.501733	0.999	0.986	0	RPL4	10	[10] TPT1+	Increased
7.01703e-192	0.474294	0.613	0.329	1.53575e-187	HIST1H1E	10	[10] TPT1+	Increased
1.15761e-149	0.453743	0.995	0.967	2.53355e-145	MT-ND5	10	[10] TPT1+	Increased
7.12013e-167	0.411293	0.985	0.926	1.55831e-162	RPS2	10	[10] TPT1+	Increased
1.28024e-248	0.371179	0.429	0.147	2.80194e-244	RP11-124N14.3	10	[10] TPT1+	Increased
5.09293e-202	0.324989	1	1	1.11464e-197	RPS6	10	[10] TPT1+	Increased
6.172e-62	0.324671	0.952	0.933	1.3508e-57	RPL13A	10	[10] TPT1+	Increased
1.52699e-197	0.323466	1	0.999	3.34196e-193	RPLP0	10	[10] TPT1+	Increased
1.1062e-187	0.305632	1	0.998	2.42103e-183	RPL9	10	[10] TPT1+	Increased
1.2916e-177	0.301515	0.999	0.996	2.82679e-173	RPL21	10	[10] TPT1+	Increased
5.11543e-190	0.295277	1	1	1.11956e-185	RPS8	10	[10] TPT1+	Increased
1.36193e-175	0.294333	1	1	2.98073e-171	RPS3A	10	[10] TPT1+	Increased
7.41465e-193	0.294019	1	0.999	1.62277e-188	RPL5	10	[10] TPT1+	Increased
1.23949e-214	0.28311	1	0.999	2.71275e-210	RPL37	10	[10] TPT1+	Increased
2.08919e-134	0.282357	1	0.996	4.5724e-130	RPL10A	10	[10] TPT1+	Increased
4.50007e-228	0.275377	1	1	9.84886e-224	RPS12	10	[10] TPT1+	Increased
8.92795e-116	0.274804	1	0.998	1.95397e-111	RPS16	10	[10] TPT1+	Increased
6.7959e-216	0.271142	1	1	1.48735e-211	RPS18	10	[10] TPT1+	Increased
2.53685e-197	0.264414	1	1	5.55216e-193	RPL13	10	[10] TPT1+	Increased
1.21667e-200	0.261476	1	1	2.66281e-196	RPL32	10	[10] TPT1+	Increased
1.08466e-125	0.258187	0.998	0.98	2.37388e-121	EEF1B2	10	[10] TPT1+	Increased
8.29626e-144	0.256833	1	0.993	1.81572e-139	RPL22	10	[10] TPT1+	Increased
9.38963e-142	0.253624	0.998	0.991	2.05501e-137	RPL37A	10	[10] TPT1+	Increased
1.27489e-98	0.253363	0.996	0.984	2.79022e-94	EEF2	10	[10] TPT1+	Increased
2.56077e-214	0.253316	0.995	0.948	5.60451e-210	MTRNR2L12	10	[10] TPT1+	Increased
7.39596e-174	0.252936	1	1	1.61868e-169	EEF1A1	10	[10] TPT1+	Increased
0	1.03644	0.67	0.268	0	LMNA	11	[11] Efector CD4	Increased
4.05393e-272	0.891344	0.957	0.791	8.87242e-268	ANXA1	11	[11] Efector CD4	Increased
0	0.864978	0.999	0.941	0	S100A10	11	[11] Efector CD4	Increased
0	0.809289	0.857	0.497	0	LGALS1	11	[11] Efector CD4	Increased
0	0.741007	1	0.985	0	VIM	11	[11] Efector CD4	Increased
0	0.666894	0.99	0.879	0	S100A11	11	[11] Efector CD4	Increased
0	0.621826	0.603	0.224	0	CRIP2	11	[11] Efector CD4	Increased
0	0.601149	0.995	0.967	0	S100A4	11	[11] Efector CD4	Increased
0	0.575439	0.995	0.975	0	S100A6	11	[11] Efector CD4	Increased
6.58448e-195	0.566823	0.959	0.867	1.44108e-190	TAGLN2	11	[11] Efector CD4	Increased
2.86038e-188	0.557703	0.945	0.819	6.26022e-184	AHNAK	11	[11] Efector CD4	Increased
2.40708e-232	0.512256	0.606	0.281	5.26813e-228	LGALS3	11	[11] Efector CD4	Increased
1.34161e-156	0.495677	0.582	0.33	2.93625e-152	MYADM	11	[11] Efector CD4	Increased
5.74897e-206	0.484648	0.849	0.582	1.25822e-201	ANXA2	11	[11] Efector CD4	Increased
1.00361e-241	0.456893	0.933	0.719	2.1965e-237	PLP2	11	[11] Efector CD4	Increased
4.10815e-139	0.443036	0.767	0.541	8.99109e-135	TXN	11	[11] Efector CD4	Increased
4.25386e-96	0.4303	0.706	0.519	9.31e-92	NFKBIA	11	[11] Efector CD4	Increased
6.11087e-62	0.423022	0.777	0.66	1.33743e-57	EZR	11	[11] Efector CD4	Increased
9.03894e-115	0.401528	0.692	0.467	1.97826e-110	AQP3	11	[11] Efector CD4	Increased
2.15447e-62	0.367406	0.898	0.802	4.71526e-58	KLF6	11	[11] Efector CD4	Increased
4.40357e-173	0.360808	0.639	0.344	9.63766e-169	TIMP1	11	[11] Efector CD4	Increased
1.72398e-111	0.352562	0.767	0.578	3.77311e-107	YWHAQ	11	[11] Efector CD4	Increased
8.08016e-206	0.349215	0.492	0.205	1.76842e-201	CAPG	11	[11] Efector CD4	Increased
1.97766e-74	0.346169	0.929	0.858	4.3283e-70	LTB	11	[11] Efector CD4	Increased
2.84003e-113	0.341703	0.801	0.624	6.21569e-109	LRRFIP1	11	[11] Efector CD4	Increased
2.42781e-147	0.332926	0.985	0.938	5.31349e-143	EMP3	11	[11] Efector CD4	Increased
1.39372e-119	0.316935	0.829	0.633	3.05029e-115	FLT3LG	11	[11] Efector CD4	Increased
4.53205e-61	0.316659	0.603	0.45	9.91885e-57	ADGRE5	11	[11] Efector CD4	Increased
1.12264e-81	0.294606	0.793	0.645	2.45701e-77	PKM	11	[11] Efector CD4	Increased
6.83467e-52	0.292014	0.515	0.373	1.49584e-47	DDIT4	11	[11] Efector CD4	Increased
2.09041e-71	0.277598	0.849	0.722	4.57507e-67	LDHA	11	[11] Efector CD4	Increased
4.10019e-167	0.27223	0.375	0.144	8.97367e-163	TSPAN2	11	[11] Efector CD4	Increased
2.88907e-77	0.271972	0.53	0.34	6.32302e-73	ATP2B1	11	[11] Efector CD4	Increased
3.23679e-187	0.264924	0.288	0.087	7.08404e-183	TTC39C-AS1	11	[11] Efector CD4	Increased
2.66684e-53	0.26156	0.995	0.992	5.83664e-49	GAPDH	11	[11] Efector CD4	Increased
3.17385e-66	0.261189	0.764	0.615	6.9463e-62	CRIP1	11	[11] Efector CD4	Increased
1.82222e-77	0.260752	0.939	0.852	3.98811e-73	IFITM2	11	[11] Efector CD4	Increased
2.27042e-52	0.259946	0.423	0.272	4.96904e-48	CISH	11	[11] Efector CD4	Increased
1.81162e-55	0.254551	0.766	0.646	3.9649e-51	ENO1	11	[11] Efector CD4	Increased
4.25483e-85	0.253883	0.801	0.599	9.31211e-81	ITGB1	11	[11] Efector CD4	Increased
2.93519e-91	0.251101	0.537	0.325	6.42395e-87	PLEC	11	[11] Efector CD4	Increased
0	1.52382	0.782	0.18	0	FOS	12	[12] CRIP2+ Central Memory	Increased
1.58463e-278	0.650871	0.958	0.791	3.46813e-274	ANXA1	12	[12] CRIP2+ Central Memory	Increased
5.21189e-258	0.579576	0.822	0.511	1.14067e-253	TNFAIP3	12	[12] CRIP2+ Central Memory	Increased
3.08153e-192	0.568231	0.854	0.663	6.74423e-188	ZFP36	12	[12] CRIP2+ Central Memory	Increased
6.51122e-295	0.540789	0.652	0.269	1.42505e-290	LMNA	12	[12] CRIP2+ Central Memory	Increased
0	0.502438	1	0.999	0	RPLP0	12	[12] CRIP2+ Central Memory	Increased
1.29723e-185	0.495006	0.79	0.503	2.83912e-181	SELL	12	[12] CRIP2+ Central Memory	Increased
7.6295e-227	0.492054	1	0.998	1.66979e-222	FTH1	12	[12] CRIP2+ Central Memory	Increased
0	0.48471	1	1	0	RPS4X	12	[12] CRIP2+ Central Memory	Increased
2.45381e-154	0.479753	0.92	0.801	5.3704e-150	KLF6	12	[12] CRIP2+ Central Memory	Increased
6.77057e-126	0.474226	0.743	0.517	1.48181e-121	NFKBIA	12	[12] CRIP2+ Central Memory	Increased
3.08923e-259	0.472232	0.59	0.26	6.7611e-255	PPP1R15A	12	[12] CRIP2+ Central Memory	Increased
0	0.469422	1	1	0	RPLP1	12	[12] CRIP2+ Central Memory	Increased
0	0.452649	1	0.999	0	RPSA	12	[12] CRIP2+ Central Memory	Increased
0	0.445305	1	1	0	RPS6	12	[12] CRIP2+ Central Memory	Increased
8.16504e-219	0.42125	0.998	0.988	1.787e-214	PABPC1	12	[12] CRIP2+ Central Memory	Increased
4.48192e-180	0.420818	0.684	0.403	9.80912e-176	GATA3	12	[12] CRIP2+ Central Memory	Increased
1.32584e-127	0.415429	0.81	0.622	2.90173e-123	CD7	12	[12] CRIP2+ Central Memory	Increased
9.21057e-301	0.404355	1	1	2.01583e-296	RPS3A	12	[12] CRIP2+ Central Memory	Increased
4.92244e-230	0.397926	0.997	0.987	1.07733e-225	RPL4	12	[12] CRIP2+ Central Memory	Increased
1.23891e-294	0.392037	1	1	2.71148e-290	TPT1	12	[12] CRIP2+ Central Memory	Increased
0	0.391717	1	1	0	RPS8	12	[12] CRIP2+ Central Memory	Increased
2.28898e-149	0.385968	0.577	0.316	5.00966e-145	DUSP1	12	[12] CRIP2+ Central Memory	Increased
4.83617e-253	0.383627	1	0.998	1.05844e-248	RPS16	12	[12] CRIP2+ Central Memory	Increased
1.40712e-255	0.381094	0.999	0.996	3.07963e-251	RPL10A	12	[12] CRIP2+ Central Memory	Increased
5.4911e-175	0.380142	0.98	0.932	1.20178e-170	RPL13A	12	[12] CRIP2+ Central Memory	Increased
0	0.376135	1	1	0	RPL10	12	[12] CRIP2+ Central Memory	Increased
0	0.375747	1	1	0	RPL13	12	[12] CRIP2+ Central Memory	Increased
6.63697e-187	0.373855	0.982	0.927	1.45257e-182	RPS2	12	[12] CRIP2+ Central Memory	Increased
9.84393e-151	0.372588	0.957	0.867	2.15444e-146	TAGLN2	12	[12] CRIP2+ Central Memory	Increased
0	0.372368	1	1	0	RPS18	12	[12] CRIP2+ Central Memory	Increased
4.32532e-200	0.371759	0.996	0.984	9.46641e-196	EEF2	12	[12] CRIP2+ Central Memory	Increased
7.69657e-281	0.370238	1	0.998	1.68447e-276	RPL9	12	[12] CRIP2+ Central Memory	Increased
0	0.37006	1	1	0	EEF1A1	12	[12] CRIP2+ Central Memory	Increased
7.48653e-274	0.366648	1	0.999	1.6385e-269	RPL5	12	[12] CRIP2+ Central Memory	Increased
3.87074e-190	0.36481	0.982	0.939	8.47151e-186	RPL7	12	[12] CRIP2+ Central Memory	Increased
0	0.363609	0.999	0.999	0	RPS5	12	[12] CRIP2+ Central Memory	Increased
0	0.363407	1	1	0	RPL18A	12	[12] CRIP2+ Central Memory	Increased
1.86701e-233	0.36224	0.998	0.98	4.08614e-229	EEF1B2	12	[12] CRIP2+ Central Memory	Increased
1.85115e-147	0.360935	0.96	0.872	4.05142e-143	TSC22D3	12	[12] CRIP2+ Central Memory	Increased
0	0.360875	1	1	0	RPS12	12	[12] CRIP2+ Central Memory	Increased
0	0.358111	1	1	0	RPL32	12	[12] CRIP2+ Central Memory	Increased
3.60951e-97	0.355948	0.921	0.817	7.89976e-93	JUNB	12	[12] CRIP2+ Central Memory	Increased
7.14981e-138	0.354507	0.997	0.985	1.56481e-133	VIM	12	[12] CRIP2+ Central Memory	Increased
7.06703e-144	0.342874	0.479	0.23	1.54669e-139	CRIP2	12	[12] CRIP2+ Central Memory	Increased
3.4357e-148	0.340887	0.56	0.298	7.51937e-144	FAM129A	12	[12] CRIP2+ Central Memory	Increased
0	0.335991	1	0.999	0	RPL12	12	[12] CRIP2+ Central Memory	Increased
7.24623e-138	0.33566	0.589	0.33	1.58591e-133	MYADM	12	[12] CRIP2+ Central Memory	Increased
1.26796e-57	0.335509	0.485	0.315	2.77505e-53	JUN	12	[12] CRIP2+ Central Memory	Increased
7.5784e-277	0.335255	1	1	1.65861e-272	RPL8	12	[12] CRIP2+ Central Memory	Increased
2.72527e-129	0.328499	0.661	0.413	5.96453e-125	SLC2A3	12	[12] CRIP2+ Central Memory	Increased
9.22606e-300	0.326024	1	1	2.01921e-295	RPL29	12	[12] CRIP2+ Central Memory	Increased
8.21725e-236	0.320695	1	0.999	1.79843e-231	GNB2L1	12	[12] CRIP2+ Central Memory	Increased
6.33174e-214	0.31661	0.999	0.993	1.38576e-209	RPL22	12	[12] CRIP2+ Central Memory	Increased
1.31849e-262	0.316466	1	1	2.88566e-258	RPS13	12	[12] CRIP2+ Central Memory	Increased
2.81398e-119	0.315092	0.739	0.519	6.15867e-115	IDS	12	[12] CRIP2+ Central Memory	Increased
2.58398e-129	0.315087	0.974	0.88	5.6553e-125	S100A11	12	[12] CRIP2+ Central Memory	Increased
7.77324e-285	0.314163	1	1	1.70125e-280	RPS19	12	[12] CRIP2+ Central Memory	Increased
7.1704e-207	0.312949	0.997	0.989	1.56931e-202	FXYD5	12	[12] CRIP2+ Central Memory	Increased
1.38106e-302	0.310775	1	1	3.02258e-298	RPS27A	12	[12] CRIP2+ Central Memory	Increased
2.5238e-304	0.309868	1	1	5.5236e-300	RPL19	12	[12] CRIP2+ Central Memory	Increased
4.58086e-117	0.309513	0.515	0.279	1.00257e-112	PASK	12	[12] CRIP2+ Central Memory	Increased
2.82594e-134	0.309156	0.532	0.294	6.18485e-130	RHBDD2	12	[12] CRIP2+ Central Memory	Increased
2.05385e-164	0.307462	0.989	0.964	4.49505e-160	NPM1	12	[12] CRIP2+ Central Memory	Increased
3.73275e-152	0.305851	0.985	0.948	8.16949e-148	RPS11	12	[12] CRIP2+ Central Memory	Increased
7.24857e-124	0.305608	0.925	0.796	1.58642e-119	EIF3E	12	[12] CRIP2+ Central Memory	Increased
1.99009e-154	0.303075	0.642	0.336	4.35552e-150	MAL	12	[12] CRIP2+ Central Memory	Increased
3.23763e-117	0.302583	0.653	0.403	7.08587e-113	CCR7	12	[12] CRIP2+ Central Memory	Increased
3.6905e-130	0.302333	0.368	0.161	8.07703e-126	SESN3	12	[12] CRIP2+ Central Memory	Increased
3.66692e-220	0.301389	1	1	8.02542e-216	RPL3	12	[12] CRIP2+ Central Memory	Increased
0	0.300459	1	1	0	RPL11	12	[12] CRIP2+ Central Memory	Increased
1.46963e-226	0.297287	1	1	3.21642e-222	RPL15	12	[12] CRIP2+ Central Memory	Increased
1.42125e-250	0.290601	1	1	3.11054e-246	RPL18	12	[12] CRIP2+ Central Memory	Increased
1.15429e-102	0.280477	0.875	0.735	2.52628e-98	SERP1	12	[12] CRIP2+ Central Memory	Increased
2.83709e-160	0.276561	0.999	0.996	6.20925e-156	RPL21	12	[12] CRIP2+ Central Memory	Increased
5.86571e-124	0.276529	0.99	0.966	1.28377e-119	RPL27A	12	[12] CRIP2+ Central Memory	Increased
2.05949e-248	0.276466	1	1	4.50739e-244	RPL14	12	[12] CRIP2+ Central Memory	Increased
4.20714e-223	0.275405	1	0.999	9.20774e-219	RPS9	12	[12] CRIP2+ Central Memory	Increased
5.76921e-152	0.274993	0.438	0.197	1.26265e-147	IL4R	12	[12] CRIP2+ Central Memory	Increased
2.48155e-223	0.272679	1	1	5.43112e-219	RPS14	12	[12] CRIP2+ Central Memory	Increased
2.3614e-166	0.270584	0.999	0.995	5.16816e-162	UBA52	12	[12] CRIP2+ Central Memory	Increased
7.40794e-173	0.268407	1	0.999	1.6213e-168	RPL23A	12	[12] CRIP2+ Central Memory	Increased
1.92998e-247	0.263229	1	1	4.22395e-243	RPS23	12	[12] CRIP2+ Central Memory	Increased
6.13276e-89	0.260542	0.851	0.711	1.34222e-84	EIF3L	12	[12] CRIP2+ Central Memory	Increased
7.39554e-95	0.25993	0.732	0.522	1.61859e-90	EIF2S3	12	[12] CRIP2+ Central Memory	Increased
2.76417e-90	0.259199	0.81	0.634	6.04967e-86	RPS20	12	[12] CRIP2+ Central Memory	Increased
1.8634e-178	0.258129	1	1	4.07823e-174	RPL6	12	[12] CRIP2+ Central Memory	Increased
6.2511e-89	0.256992	0.995	0.989	1.36812e-84	SARAF	12	[12] CRIP2+ Central Memory	Increased
4.65881e-89	0.256571	0.791	0.609	1.01963e-84	GLTSCR2	12	[12] CRIP2+ Central Memory	Increased
2.73889e-212	0.256338	1	1	5.99433e-208	RPS3	12	[12] CRIP2+ Central Memory	Increased
2.15159e-181	0.255103	1	0.999	4.70896e-177	NACA	12	[12] CRIP2+ Central Memory	Increased
1.00798e-82	0.254485	0.505	0.31	2.20608e-78	TOB1	12	[12] CRIP2+ Central Memory	Increased
3.45899e-211	0.251374	1	1	7.57035e-207	RPS25	12	[12] CRIP2+ Central Memory	Increased
3.48048e-142	0.25095	0.999	0.993	7.61738e-138	RPL27	12	[12] CRIP2+ Central Memory	Increased
0	1.46903	0.979	0.422	0	NKG7	13	[13] Transitional CD8	Increased
0	1.2559	0.779	0.155	0	GZMH	13	[13] Transitional CD8	Increased
0	0.813497	0.977	0.602	0	CST7	13	[13] Transitional CD8	Increased
1.73218e-202	0.806829	0.25	0.06	3.79105e-198	GNLY	13	[13] Transitional CD8	Increased
0	0.796359	0.471	0.032	0	FGFBP2	13	[13] Transitional CD8	Increased
0	0.710916	0.998	0.521	0	CCL5	13	[13] Transitional CD8	Increased
0	0.704276	0.613	0.226	0	CMC1	13	[13] Transitional CD8	Increased
0	0.690165	0.748	0.288	0	KLRG1	13	[13] Transitional CD8	Increased
0	0.665454	0.762	0.297	0	PRF1	13	[13] Transitional CD8	Increased
0	0.6338	0.904	0.412	0	GZMA	13	[13] Transitional CD8	Increased
0	0.629718	0.93	0.453	0	CD8A	13	[13] Transitional CD8	Increased
0	0.60784	0.452	0.086	0	GZMB	13	[13] Transitional CD8	Increased
1.3785e-262	0.603024	0.989	0.949	3.01699e-258	PTPRC	13	[13] Transitional CD8	Increased
0	0.601042	0.593	0.145	0	PLEK	13	[13] Transitional CD8	Increased
4.61043e-308	0.569405	0.853	0.522	1.00904e-303	GZMM	13	[13] Transitional CD8	Increased
0	0.513713	0.474	0.068	0	ZEB2	13	[13] Transitional CD8	Increased
1.80413e-238	0.496658	0.854	0.432	3.94851e-234	CD8B	13	[13] Transitional CD8	Increased
0	0.490197	0.389	0.031	0	CX3CR1	13	[13] Transitional CD8	Increased
1.56866e-204	0.448245	0.873	0.674	3.43317e-200	LITAF	13	[13] Transitional CD8	Increased
2.40745e-224	0.423167	0.642	0.301	5.26894e-220	SAMD3	13	[13] Transitional CD8	Increased
9.07229e-132	0.399936	0.846	0.684	1.98556e-127	ITGB2	13	[13] Transitional CD8	Increased
0	0.39561	0.328	0.028	0	ADGRG1	13	[13] Transitional CD8	Increased
3.65703e-183	0.389227	0.958	0.844	8.00377e-179	HCST	13	[13] Transitional CD8	Increased
0	0.386189	0.709	0.224	0	CCL4	13	[13] Transitional CD8	Increased
2.45417e-149	0.385897	0.557	0.297	5.37119e-145	SYNE1	13	[13] Transitional CD8	Increased
1.03484e-89	0.381653	0.606	0.35	2.26484e-85	GZMK	13	[13] Transitional CD8	Increased
1.65959e-123	0.373347	0.69	0.453	3.63218e-119	CTSC	13	[13] Transitional CD8	Increased
1.255e-120	0.360092	0.571	0.315	2.74668e-116	CTSW	13	[13] Transitional CD8	Increased
1.34443e-146	0.358285	0.716	0.452	2.94242e-142	CLEC2B	13	[13] Transitional CD8	Increased
2.18026e-176	0.339582	0.68	0.335	4.77173e-172	HLA-DRB5	13	[13] Transitional CD8	Increased
1.07901e-88	0.335938	0.71	0.49	2.36153e-84	ITGA4	13	[13] Transitional CD8	Increased
3.90511e-173	0.335813	0.532	0.247	8.54673e-169	APMAP	13	[13] Transitional CD8	Increased
8.37314e-123	0.33324	0.568	0.323	1.83255e-118	SH2D1A	13	[13] Transitional CD8	Increased
3.98037e-240	0.329852	0.223	0.043	8.71143e-236	TRGV2	13	[13] Transitional CD8	Increased
7.91728e-93	0.328965	0.698	0.52	1.73278e-88	PRKCH	13	[13] Transitional CD8	Increased
2.08424e-176	0.320954	0.425	0.167	4.56157e-172	TGFBR3	13	[13] Transitional CD8	Increased
2.01378e-121	0.310553	0.498	0.262	4.40736e-117	PYHIN1	13	[13] Transitional CD8	Increased
2.52383e-124	0.300919	0.511	0.267	5.52366e-120	TPST2	13	[13] Transitional CD8	Increased
1.45111e-90	0.300138	0.636	0.424	3.17591e-86	FYN	13	[13] Transitional CD8	Increased
9.45801e-86	0.293543	0.788	0.651	2.06998e-81	SLC9A3R1	13	[13] Transitional CD8	Increased
4.6657e-153	0.291446	0.999	0.999	1.02114e-148	HLA-B	13	[13] Transitional CD8	Increased
4.26053e-77	0.290769	0.502	0.313	9.3246e-73	THEMIS	13	[13] Transitional CD8	Increased
5.54379e-65	0.288152	0.849	0.759	1.21331e-60	LCP1	13	[13] Transitional CD8	Increased
1.6333e-207	0.288095	0.339	0.101	3.57463e-203	AOAH	13	[13] Transitional CD8	Increased
5.92346e-220	0.282025	0.22	0.045	1.29641e-215	KLRD1	13	[13] Transitional CD8	Increased
6.70781e-192	0.27986	0.426	0.149	1.46807e-187	HLA-DQA2	13	[13] Transitional CD8	Increased
0	0.273326	0.276	0.022	0	FGR	13	[13] Transitional CD8	Increased
4.45516e-22	0.273118	0.135	0.073	9.75056e-18	TRBV19	13	[13] Transitional CD8	Increased
3.95932e-176	0.271532	0.315	0.098	8.66536e-172	IGLV2-14	13	[13] Transitional CD8	Increased
0	0.270275	0.265	0.027	0	FCRL6	13	[13] Transitional CD8	Increased
7.06735e-91	0.262188	0.6	0.372	1.54676e-86	APOBEC3G	13	[13] Transitional CD8	Increased
2.06961e-94	0.261811	0.942	0.852	4.52956e-90	CD74	13	[13] Transitional CD8	Increased
7.36648e-67	0.259752	0.759	0.636	1.61223e-62	RAP1B	13	[13] Transitional CD8	Increased
1.58578e-124	0.258913	0.646	0.346	3.47064e-120	HLA-DRB1	13	[13] Transitional CD8	Increased
1.5536e-78	0.257496	0.573	0.365	3.40022e-74	C12orf75	13	[13] Transitional CD8	Increased
3.12362e-45	0.257056	0.678	0.563	6.83636e-41	PPP2R5C	13	[13] Transitional CD8	Increased
0	0.256789	0.271	0.041	0	C1orf21	13	[13] Transitional CD8	Increased
1.31515e-206	0.256075	0.24	0.056	2.87834e-202	SPON2	13	[13] Transitional CD8	Increased
3.38547e-67	0.255295	0.557	0.371	7.40944e-63	IKZF3	13	[13] Transitional CD8	Increased
6.80833e-46	0.251538	0.739	0.633	1.49007e-41	KIAA1551	13	[13] Transitional CD8	Increased
0	1.76471	0.992	0.279	0	KLRB1	14	[14] MAIT	Increased
0	1.08555	0.762	0.04	0	TRAV1-2	14	[14] MAIT	Increased
0	1.04555	0.524	0.058	0	GNLY	14	[14] MAIT	Increased
0	0.933577	0.758	0.106	0	NCR3	14	[14] MAIT	Increased
4.77715e-295	0.83976	0.981	0.433	1.04553e-290	NKG7	14	[14] MAIT	Increased
0	0.817696	0.821	0.304	0	PRF1	14	[14] MAIT	Increased
0	0.696225	0.257	0.004	0	TYROBP	14	[14] MAIT	Increased
5.56072e-263	0.652511	0.771	0.296	1.21702e-258	KLRG1	14	[14] MAIT	Increased
0	0.541208	0.472	0.007	0	SLC4A10	14	[14] MAIT	Increased
2.65066e-226	0.510552	0.637	0.222	5.80124e-222	GPR65	14	[14] MAIT	Increased
2.42049e-161	0.503323	0.713	0.316	5.29748e-157	CTSW	14	[14] MAIT	Increased
0	0.44963	0.17	0.005	0	TRBV6-4	14	[14] MAIT	Increased
8.34354e-157	0.440791	0.905	0.422	1.82607e-152	GZMA	14	[14] MAIT	Increased
1.05879e-161	0.414989	0.57	0.2	2.31727e-157	HOPX	14	[14] MAIT	Increased
4.32102e-171	0.407246	0.868	0.349	9.45698e-167	GZMK	14	[14] MAIT	Increased
4.72057e-81	0.397625	0.981	0.805	1.03314e-76	IL7R	14	[14] MAIT	Increased
3.96173e-74	0.36897	0.582	0.321	8.67065e-70	DUSP1	14	[14] MAIT	Increased
2.40292e-101	0.36037	0.472	0.194	5.25904e-97	ID2	14	[14] MAIT	Increased
7.47153e-88	0.348135	0.967	0.846	1.63522e-83	HCST	14	[14] MAIT	Increased
9.08538e-147	0.343698	0.444	0.141	1.98843e-142	DPP4	14	[14] MAIT	Increased
5.57644e-120	0.339585	0.528	0.218	1.22046e-115	GYG1	14	[14] MAIT	Increased
0	0.328745	0.334	0.032	0	RORC	14	[14] MAIT	Increased
0	0.324626	0.104	0.003	0	S100B	14	[14] MAIT	Increased
2.66025e-34	0.323757	0.957	0.859	5.82221e-30	LTB	14	[14] MAIT	Increased
6.63064e-90	0.321694	0.689	0.371	1.45118e-85	LYAR	14	[14] MAIT	Increased
7.06144e-119	0.321415	0.179	0.033	1.54547e-114	TRBV6-1	14	[14] MAIT	Increased
1.34246e-98	0.319759	0.62	0.298	2.93812e-94	GBP5	14	[14] MAIT	Increased
1.19286e-55	0.317299	0.823	0.66	2.61069e-51	SPOCK2	14	[14] MAIT	Increased
0	0.311782	0.312	0.021	0	TMIGD2	14	[14] MAIT	Increased
0	0.300153	0.302	0.019	0	IL18RAP	14	[14] MAIT	Increased
1.92384e-82	0.298676	0.485	0.233	4.21051e-78	RAB18	14	[14] MAIT	Increased
4.08418e-49	0.29481	0.742	0.522	8.93863e-45	NFKBIA	14	[14] MAIT	Increased
1.86637e-70	0.292499	0.357	0.148	4.08475e-66	DUSP2	14	[14] MAIT	Increased
1.70211e-47	0.290365	0.865	0.64	3.72523e-43	RPS4Y1	14	[14] MAIT	Increased
3.27859e-46	0.286002	0.13	0.036	7.17551e-42	TRBV6-2	14	[14] MAIT	Increased
1.42181e-50	0.273951	0.803	0.572	3.11177e-46	ALOX5AP	14	[14] MAIT	Increased
5.66176e-92	0.270819	0.946	0.609	1.23913e-87	CST7	14	[14] MAIT	Increased
9.62792e-55	0.269266	0.972	0.936	2.10717e-50	MT-ND2	14	[14] MAIT	Increased
2.47038e-78	0.268257	0.535	0.237	5.40667e-74	CCL4	14	[14] MAIT	Increased
1.54307e-117	0.266991	0.297	0.082	3.37716e-113	LST1	14	[14] MAIT	Increased
2.76473e-55	0.261402	0.665	0.432	6.05088e-51	PARP8	14	[14] MAIT	Increased
1.42783e-105	0.261155	0.989	0.53	3.12494e-101	CCL5	14	[14] MAIT	Increased
9.68079e-44	0.261021	0.767	0.573	2.11874e-39	ZFP36L1	14	[14] MAIT	Increased
6.45234e-119	0.259187	0.217	0.047	1.41216e-114	TRGV2	14	[14] MAIT	Increased
2.8468e-129	0.256538	0.323	0.088	6.2305e-125	MYBL1	14	[14] MAIT	Increased
4.10309e-102	0.256403	0.358	0.12	8.98003e-98	SYTL2	14	[14] MAIT	Increased
3.7831e-74	0.256294	0.472	0.22	8.27969e-70	ERN1	14	[14] MAIT	Increased
4.80374e-64	0.255692	0.5	0.263	1.05135e-59	CASP1	14	[14] MAIT	Increased
3.05209e-121	0.792478	0.714	0.354	6.67979e-117	GZMK	15	[15] IFN Signature	Increased
1.92747e-94	0.776403	0.674	0.389	4.21845e-90	ISG15	15	[15] IFN Signature	Increased
3.10253e-100	0.730225	0.59	0.29	6.7902e-96	IFI6	15	[15] IFN Signature	Increased
7.33163e-110	0.610598	0.55	0.237	1.6046e-105	MX1	15	[15] IFN Signature	Increased
2.95625e-81	0.597377	0.897	0.773	6.47005e-77	LY6E	15	[15] IFN Signature	Increased
4.68647e-63	0.480032	0.88	0.701	1.02568e-58	ISG20	15	[15] IFN Signature	Increased
1.09752e-43	0.470428	0.553	0.353	2.40202e-39	STAT1	15	[15] IFN Signature	Increased
1.10569e-56	0.464213	0.971	0.97	2.41991e-52	IFITM1	15	[15] IFN Signature	Increased
6.88558e-88	0.452265	0.388	0.139	1.50698e-83	IFI44L	15	[15] IFN Signature	Increased
3.48203e-66	0.408981	0.531	0.275	7.62078e-62	EIF2AK2	15	[15] IFN Signature	Increased
1.70867e-41	0.353966	0.615	0.421	3.73959e-37	TRIM22	15	[15] IFN Signature	Increased
2.4559e-72	0.352783	0.372	0.143	5.37497e-68	OAS1	15	[15] IFN Signature	Increased
4.74291e-65	0.352642	0.502	0.247	1.03803e-60	XAF1	15	[15] IFN Signature	Increased
1.36616e-63	0.341924	0.491	0.241	2.98999e-59	IRF7	15	[15] IFN Signature	Increased
9.7165e-56	0.328146	0.433	0.212	2.12655e-51	MX2	15	[15] IFN Signature	Increased
4.97475e-89	0.318266	0.247	0.063	1.08877e-84	RSAD2	15	[15] IFN Signature	Increased
9.53397e-22	0.290424	0.592	0.429	2.0866e-17	GZMA	15	[15] IFN Signature	Increased
1.3221e-27	0.28291	0.611	0.454	2.89354e-23	BST2	15	[15] IFN Signature	Increased
6.14652e-49	0.282897	0.319	0.136	1.34523e-44	HERC5	15	[15] IFN Signature	Increased
8.15253e-50	0.282567	0.392	0.183	1.78426e-45	EPSTI1	15	[15] IFN Signature	Increased
1.00388e-47	0.28059	0.297	0.124	2.19709e-43	PLSCR1	15	[15] IFN Signature	Increased
1.09105e-81	0.277691	0.301	0.094	2.38786e-77	OAS3	15	[15] IFN Signature	Increased
2.20159e-10	0.275952	0.581	0.478	4.81839e-06	MT2A	15	[15] IFN Signature	Increased
4.00595e-39	0.274179	0.393	0.208	8.76742e-35	SAMD9L	15	[15] IFN Signature	Increased
7.03125e-64	0.252186	0.212	0.061	1.53886e-59	IFIT1	15	[15] IFN Signature	Increased
1.25432e-67	0.250668	0.203	0.054	2.74521e-63	IFIT3	15	[15] IFN Signature	Increased
0	2.6611	0.993	0.146	0	STMN1	16	[16] Cycling	Increased
1.86806e-207	2.33559	0.989	0.413	4.08844e-203	TUBA1B	16	[16] Cycling	Increased
2.92604e-219	1.96691	0.993	0.411	6.40392e-215	HMGB2	16	[16] Cycling	Increased
4.02914e-161	1.9595	0.975	0.572	8.81818e-157	TUBB	16	[16] Cycling	Increased
5.06439e-182	1.85441	0.996	0.705	1.10839e-177	HMGN2	16	[16] Cycling	Increased
1.02327e-63	1.72684	0.754	0.406	2.23954e-59	HIST1H4C	16	[16] Cycling	Increased
0	1.65821	0.846	0.007	0	TYMS	16	[16] Cycling	Increased
4.75e-167	1.56571	0.982	0.607	1.03958e-162	H2AFZ	16	[16] Cycling	Increased
0	1.50566	0.718	0.002	0	RRM2	16	[16] Cycling	Increased
1.21912e-160	1.34643	0.907	0.37	2.66816e-156	DUT	16	[16] Cycling	Increased
3.88765e-103	1.30433	0.832	0.355	8.50852e-99	HLA-DRB1	16	[16] Cycling	Increased
2.37345e-103	1.28412	0.829	0.346	5.19452e-99	HLA-DRB5	16	[16] Cycling	Increased
1.41997e-154	1.26693	1	0.992	3.10774e-150	GAPDH	16	[16] Cycling	Increased
0	1.25505	0.793	0.008	0	MKI67	16	[16] Cycling	Increased
2.50602e-143	1.2498	0.993	0.894	5.48467e-139	HMGB1	16	[16] Cycling	Increased
2.16065e-172	1.24371	0.789	0.187	4.7288e-168	HLA-DRA	16	[16] Cycling	Increased
0	1.18092	0.814	0.121	0	PTTG1	16	[16] Cycling	Increased
0	1.13953	0.754	0.022	0	CENPF	16	[16] Cycling	Increased
0	1.1112	0.596	0.001	0	UBE2C	16	[16] Cycling	Increased
1.3614e-76	1.08934	0.961	0.855	2.97955e-72	CD74	16	[16] Cycling	Increased
3.32644e-111	1.08386	0.707	0.231	7.28024e-107	TUBB4B	16	[16] Cycling	Increased
0	1.04523	0.696	0.07	0	H2AFX	16	[16] Cycling	Increased
0	1.01854	0.732	0.087	0	PCNA	16	[16] Cycling	Increased
0	1.00427	0.454	0.014	0	HIST1H1B	16	[16] Cycling	Increased
0	1.00083	0.65	0.013	0	NUSAP1	16	[16] Cycling	Increased
1.32786e-41	0.995562	0.793	0.511	2.90614e-37	LGALS1	16	[16] Cycling	Increased
1.70336e-100	0.99546	0.957	0.69	3.72798e-96	TPI1	16	[16] Cycling	Increased
6.01842e-86	0.983249	0.836	0.407	1.31719e-81	HLA-DPA1	16	[16] Cycling	Increased
1.79859e-144	0.968246	0.946	0.451	3.93639e-140	DEK	16	[16] Cycling	Increased
6.86191e-116	0.958784	1	1	1.5018e-111	ACTB	16	[16] Cycling	Increased
2.05536e-87	0.943066	0.882	0.477	4.49836e-83	MT2A	16	[16] Cycling	Increased
1.8009e-41	0.942162	0.704	0.43	3.94146e-37	GZMA	16	[16] Cycling	Increased
0	0.93776	0.604	0.009	0	TOP2A	16	[16] Cycling	Increased
1.60257e-183	0.92309	0.9	0.271	3.50738e-179	H2AFV	16	[16] Cycling	Increased
4.20111e-104	0.911625	0.943	0.628	9.19455e-100	SLC25A5	16	[16] Cycling	Increased
7.42608e-283	0.911248	0.657	0.081	1.62527e-278	CKS2	16	[16] Cycling	Increased
5.53954e-240	0.898731	0.768	0.133	1.21238e-235	SMC4	16	[16] Cycling	Increased
2.81968e-128	0.896294	0.804	0.27	6.17116e-124	TMPO	16	[16] Cycling	Increased
1.30766e-112	0.888297	0.961	0.683	2.86196e-108	COX8A	16	[16] Cycling	Increased
2.82983e-40	0.884676	0.643	0.34	6.19337e-36	HIST1H1E	16	[16] Cycling	Increased
0	0.876503	0.721	0.084	0	MCM7	16	[16] Cycling	Increased
4.44824e-126	0.866633	1	0.999	9.73542e-122	PFN1	16	[16] Cycling	Increased
0	0.851857	0.65	0.065	0	CKS1B	16	[16] Cycling	Increased
2.23629e-105	0.845932	0.989	0.872	4.89435e-101	HNRNPA2B1	16	[16] Cycling	Increased
4.50083e-106	0.841423	0.871	0.37	9.85051e-102	C12orf75	16	[16] Cycling	Increased
3.25539e-111	0.84021	0.982	0.76	7.12474e-107	RAN	16	[16] Cycling	Increased
5.60708e-134	0.831792	0.807	0.264	1.22717e-129	ANP32E	16	[16] Cycling	Increased
1.56924e-116	0.829098	1	0.984	3.43444e-112	CFL1	16	[16] Cycling	Increased
7.65466e-99	0.826859	0.939	0.554	1.6753e-94	CALM3	16	[16] Cycling	Increased
6.52247e-110	0.825193	0.889	0.418	1.42751e-105	ANXA5	16	[16] Cycling	Increased
2.66953e-73	0.817359	0.954	0.649	5.84254e-69	ENO1	16	[16] Cycling	Increased
5.0993e-102	0.812636	0.825	0.374	1.11603e-97	IDH2	16	[16] Cycling	Increased
0	0.811077	0.518	0.004	0	ASPM	16	[16] Cycling	Increased
0	0.806237	0.614	0.008	0	TK1	16	[16] Cycling	Increased
6.89541e-105	0.801819	0.996	0.983	1.50913e-100	PPIA	16	[16] Cycling	Increased
4.97277e-199	0.799334	0.714	0.138	1.08834e-194	TMEM106C	16	[16] Cycling	Increased
0	0.795604	0.525	0.002	0	CCNA2	16	[16] Cycling	Increased
5.80641e-115	0.789156	1	0.999	1.27079e-110	PTMA	16	[16] Cycling	Increased
1.07043e-96	0.783046	0.975	0.74	2.34275e-92	ANP32B	16	[16] Cycling	Increased
2.23962e-209	0.782162	0.854	0.189	4.90164e-205	CARHSP1	16	[16] Cycling	Increased
0	0.780757	0.711	0.057	0	CENPM	16	[16] Cycling	Increased
0	0.773178	0.661	0.002	0	UHRF1	16	[16] Cycling	Increased
1.92201e-64	0.771038	0.989	0.99	4.20651e-60	ACTG1	16	[16] Cycling	Increased
2.56732e-171	0.770196	0.864	0.243	5.61883e-167	RPA3	16	[16] Cycling	Increased
1.75498e-57	0.769584	0.382	0.099	3.84096e-53	GZMB	16	[16] Cycling	Increased
5.20431e-64	0.76922	0.55	0.177	1.13902e-59	GZMH	16	[16] Cycling	Increased
0	0.765823	0.657	0.07	0	ATAD2	16	[16] Cycling	Increased
6.42047e-86	0.765676	0.85	0.423	1.40518e-81	HN1	16	[16] Cycling	Increased
0	0.764585	0.586	0.013	0	TPX2	16	[16] Cycling	Increased
2.64709e-294	0.764248	0.682	0.084	5.79343e-290	LMNB1	16	[16] Cycling	Increased
0	0.764118	0.696	0.015	0	CENPU	16	[16] Cycling	Increased
4.75633e-85	0.759476	0.868	0.445	1.04097e-80	RAD21	16	[16] Cycling	Increased
5.80363e-91	0.758927	0.607	0.173	1.27018e-86	HLA-DQA1	16	[16] Cycling	Increased
7.12557e-67	0.758319	0.993	0.985	1.5595e-62	VIM	16	[16] Cycling	Increased
0	0.756183	0.582	0.006	0	CDK1	16	[16] Cycling	Increased
3.49411e-74	0.752206	0.943	0.592	7.6472e-70	ANXA2	16	[16] Cycling	Increased
0	0.745266	0.643	0.021	0	DHFR	16	[16] Cycling	Increased
1.03887e-204	0.744105	0.675	0.116	2.27367e-200	MCM3	16	[16] Cycling	Increased
0	0.74235	0.632	0.007	0	CLSPN	16	[16] Cycling	Increased
6.4478e-114	0.740469	0.75	0.259	1.41117e-109	SLBP	16	[16] Cycling	Increased
7.06365e-22	0.738742	0.468	0.241	1.54595e-17	CCL4	16	[16] Cycling	Increased
4.48218e-64	0.738696	0.936	0.649	9.80971e-60	PKM	16	[16] Cycling	Increased
0	0.738351	0.657	0.01	0	ASF1B	16	[16] Cycling	Increased
9.63491e-96	0.737109	0.95	0.579	2.1087e-91	PGAM1	16	[16] Cycling	Increased
2.78554e-166	0.733637	0.757	0.176	6.09643e-162	NASP	16	[16] Cycling	Increased
1.37555e-216	0.721544	0.771	0.147	3.01052e-212	NUDT1	16	[16] Cycling	Increased
2.07891e-85	0.719693	0.989	0.846	4.54991e-81	CLIC1	16	[16] Cycling	Increased
0	0.716873	0.696	0.048	0	SMC2	16	[16] Cycling	Increased
1.54015e-242	0.711403	0.586	0.073	3.37078e-238	MCM5	16	[16] Cycling	Increased
6.01823e-80	0.702664	0.8	0.436	1.31715e-75	SIVA1	16	[16] Cycling	Increased
0	0.702324	0.568	0.001	0	BIRC5	16	[16] Cycling	Increased
5.40045e-61	0.700144	0.782	0.398	1.18194e-56	HLA-DPB1	16	[16] Cycling	Increased
3.19393e-48	0.700078	0.907	0.714	6.99023e-44	CALM2	16	[16] Cycling	Increased
6.99943e-60	0.699604	0.943	0.726	1.53189e-55	LDHA	16	[16] Cycling	Increased
2.20503e-78	0.691323	0.918	0.606	4.82593e-74	HNRNPA3	16	[16] Cycling	Increased
1.10372e-92	0.68761	0.95	0.648	2.4156e-88	GNG5	16	[16] Cycling	Increased
7.53169e-55	0.687541	0.868	0.603	1.64839e-50	COTL1	16	[16] Cycling	Increased
0	0.686923	0.632	0.011	0	ZWINT	16	[16] Cycling	Increased
2.55646e-79	0.686355	1	0.97	5.59508e-75	MYL6	16	[16] Cycling	Increased
4.6163e-303	0.68536	0.643	0.071	1.01032e-298	CDCA7	16	[16] Cycling	Increased
1.31202e-162	0.682909	0.793	0.199	2.87149e-158	H2AFY	16	[16] Cycling	Increased
2.09068e-166	0.681626	0.779	0.188	4.57566e-162	DNAJC9	16	[16] Cycling	Increased
0	0.678161	0.593	0.032	0	FEN1	16	[16] Cycling	Increased
1.95534e-82	0.677166	0.954	0.644	4.27946e-78	ARPC5	16	[16] Cycling	Increased
7.65315e-98	0.675212	0.857	0.406	1.67497e-93	SNRPB	16	[16] Cycling	Increased
2.96314e-166	0.671508	0.643	0.123	6.48512e-162	FABP5	16	[16] Cycling	Increased
4.34628e-47	0.668673	0.6	0.264	9.51227e-43	HIST1H1D	16	[16] Cycling	Increased
0	0.668005	0.639	0.063	0	SNRNP25	16	[16] Cycling	Increased
5.09754e-125	0.659711	0.675	0.174	1.11565e-120	KIF22	16	[16] Cycling	Increased
1.84292e-137	0.658643	0.629	0.136	4.03342e-133	TUBA1C	16	[16] Cycling	Increased
1.30827e-114	0.656693	0.754	0.238	2.86329e-110	SMC3	16	[16] Cycling	Increased
2.19019e-111	0.655095	0.743	0.241	4.79344e-107	USP1	16	[16] Cycling	Increased
2.18685e-219	0.652609	0.639	0.096	4.78613e-215	RRM1	16	[16] Cycling	Increased
6.54455e-80	0.650876	0.929	0.603	1.43234e-75	COX5A	16	[16] Cycling	Increased
1.57974e-96	0.649625	0.739	0.267	3.45742e-92	RANBP1	16	[16] Cycling	Increased
0	0.648153	0.546	0.003	0	KIFC1	16	[16] Cycling	Increased
7.59723e-49	0.646873	0.986	0.943	1.66273e-44	S100A10	16	[16] Cycling	Increased
3.09026e-92	0.644689	0.829	0.355	6.76335e-88	NUCKS1	16	[16] Cycling	Increased
0	0.644565	0.55	0.012	0	CDKN3	16	[16] Cycling	Increased
2.66436e-64	0.644481	0.886	0.549	5.83121e-60	TXN	16	[16] Cycling	Increased
8.50625e-78	0.642199	0.954	0.677	1.86168e-73	ATP5G3	16	[16] Cycling	Increased
6.16457e-79	0.639773	0.925	0.575	1.34918e-74	SRSF3	16	[16] Cycling	Increased
2.70908e-83	0.63915	0.989	0.886	5.92909e-79	CHCHD2	16	[16] Cycling	Increased
0	0.639074	0.5	0.001	0	PKMYT1	16	[16] Cycling	Increased
5.49219e-77	0.633104	0.957	0.692	1.20202e-72	HMGN1	16	[16] Cycling	Increased
1.55093e-95	0.624111	0.768	0.288	3.39436e-91	DNMT1	16	[16] Cycling	Increased
0	0.624013	0.611	0.01	0	CENPW	16	[16] Cycling	Increased
0	0.623787	0.557	0.014	0	GINS2	16	[16] Cycling	Increased
1.61247e-92	0.623128	0.596	0.165	3.52904e-88	HIST1H1C	16	[16] Cycling	Increased
5.07783e-81	0.622918	0.996	0.969	1.11133e-76	H3F3A	16	[16] Cycling	Increased
2.24524e-64	0.619579	0.779	0.378	4.91392e-60	TPM4	16	[16] Cycling	Increased
1.33901e-267	0.619449	0.607	0.071	2.93055e-263	LIG1	16	[16] Cycling	Increased
9.16645e-73	0.617436	0.95	0.664	2.00617e-68	HNRNPF	16	[16] Cycling	Increased
1.44041e-81	0.615402	0.896	0.506	3.15247e-77	RALY	16	[16] Cycling	Increased
2.95758e-56	0.610033	0.954	0.766	6.47295e-52	HSP90AA1	16	[16] Cycling	Increased
2.93449e-49	0.608722	0.146	0.02	6.42243e-45	CXCL13	16	[16] Cycling	Increased
3.60864e-115	0.605293	0.696	0.19	7.89786e-111	SMC1A	16	[16] Cycling	Increased
6.47946e-67	0.60358	0.957	0.751	1.41809e-62	PSMB9	16	[16] Cycling	Increased
1.25367e-67	0.603254	0.989	0.946	2.74379e-63	ARPC2	16	[16] Cycling	Increased
4.64442e-26	0.60159	0.561	0.284	1.01648e-21	LMNA	16	[16] Cycling	Increased
2.34783e-74	0.599368	0.836	0.459	5.13845e-70	ANAPC11	16	[16] Cycling	Increased
3.42528e-120	0.597426	0.721	0.207	7.49656e-116	STRA13	16	[16] Cycling	Increased
0	0.59547	0.55	0.024	0	MCM4	16	[16] Cycling	Increased
6.32375e-58	0.594839	0.814	0.474	1.38402e-53	GSTP1	16	[16] Cycling	Increased
1.638e-69	0.593924	0.871	0.54	3.58493e-65	SNRPG	16	[16] Cycling	Increased
0	0.592533	0.596	0.02	0	CENPN	16	[16] Cycling	Increased
6.72949e-75	0.589358	0.625	0.206	1.47282e-70	HLA-DQB1	16	[16] Cycling	Increased
1.06691e-41	0.586217	0.929	0.762	2.33503e-37	LCP1	16	[16] Cycling	Increased
3.14946e-49	0.585306	0.882	0.624	6.89291e-45	PSME2	16	[16] Cycling	Increased
0	0.584534	0.596	0.055	0	EZH2	16	[16] Cycling	Increased
5.26165e-107	0.584048	0.761	0.251	1.15156e-102	PRDX3	16	[16] Cycling	Increased
9.07154e-239	0.583828	0.629	0.084	1.9854e-234	PHF19	16	[16] Cycling	Increased
1.41087e-62	0.582595	0.796	0.423	3.08784e-58	CDK2AP2	16	[16] Cycling	Increased
2.43127e-78	0.580966	0.996	0.918	5.32108e-74	RHOA	16	[16] Cycling	Increased
0	0.576194	0.543	0.017	0	WDR34	16	[16] Cycling	Increased
6.78543e-230	0.575895	0.661	0.097	1.48506e-225	DTYMK	16	[16] Cycling	Increased
1.34878e-56	0.575094	0.996	0.943	2.95194e-52	CORO1A	16	[16] Cycling	Increased
0	0.573816	0.564	0.03	0	UBE2T	16	[16] Cycling	Increased
0	0.569234	0.446	0	0	DLGAP5	16	[16] Cycling	Increased
6.69494e-96	0.568909	0.857	0.365	1.46526e-91	SNRPD1	16	[16] Cycling	Increased
1.76971e-95	0.567188	0.761	0.272	3.87318e-91	DDX39A	16	[16] Cycling	Increased
8.55635e-56	0.56626	0.879	0.577	1.87264e-51	SRSF2	16	[16] Cycling	Increased
9.01173e-64	0.566039	0.893	0.595	1.97231e-59	DBI	16	[16] Cycling	Increased
2.46986e-77	0.565238	0.804	0.368	5.40554e-73	CBX3	16	[16] Cycling	Increased
4.51938e-80	0.561448	0.796	0.345	9.89111e-76	LSM4	16	[16] Cycling	Increased
0	0.556648	0.557	0.05	0	MAD2L1	16	[16] Cycling	Increased
7.44852e-59	0.550079	0.921	0.693	1.63018e-54	PPP1CA	16	[16] Cycling	Increased
1.18907e-62	0.544927	0.507	0.158	2.60239e-58	HLA-DQA2	16	[16] Cycling	Increased
1.70232e-67	0.544756	0.996	0.929	3.72569e-63	CD99	16	[16] Cycling	Increased
0	0.544547	0.396	0.001	0	CDC20	16	[16] Cycling	Increased
2.05639e-52	0.544054	0.95	0.805	4.50062e-48	LSP1	16	[16] Cycling	Increased
0	0.543614	0.482	0.009	0	CASC5	16	[16] Cycling	Increased
0	0.541201	0.539	0.024	0	TCF19	16	[16] Cycling	Increased
0	0.537718	0.529	0.014	0	GGH	16	[16] Cycling	Increased
0	0.533765	0.557	0.023	0	FANCI	16	[16] Cycling	Increased
9.3088e-81	0.533002	0.804	0.355	2.03733e-76	MRPL51	16	[16] Cycling	Increased
1.38556e-127	0.532795	0.45	0.075	3.03244e-123	KPNA2	16	[16] Cycling	Increased
6.2972e-134	0.531367	0.654	0.149	1.3782e-129	SAE1	16	[16] Cycling	Increased
1.19247e-109	0.531012	0.704	0.191	2.60984e-105	MIR4435-2HG	16	[16] Cycling	Increased
0	0.528687	0.432	0.002	0	CKAP2L	16	[16] Cycling	Increased
2.66174e-78	0.528265	0.7	0.264	5.82547e-74	HSPB11	16	[16] Cycling	Increased
1.26425e-20	0.526339	0.654	0.471	2.76693e-16	CD8A	16	[16] Cycling	Increased
0	0.526177	0.45	0.015	0	CENPE	16	[16] Cycling	Increased
1.21541e-34	0.525327	0.868	0.687	2.66005e-30	UBB	16	[16] Cycling	Increased
7.36923e-55	0.524802	0.864	0.556	1.61283e-50	WDR1	16	[16] Cycling	Increased
6.13768e-59	0.524788	0.986	0.851	1.34329e-54	SUB1	16	[16] Cycling	Increased
2.23651e-115	0.5241	0.504	0.101	4.89483e-111	KIF20B	16	[16] Cycling	Increased
2.72016e-37	0.522631	0.707	0.414	5.95334e-33	TUBA1A	16	[16] Cycling	Increased
5.28759e-54	0.520251	0.861	0.57	1.15724e-49	NAP1L1	16	[16] Cycling	Increased
1.66009e-72	0.519538	0.836	0.429	3.63328e-68	NDUFA6	16	[16] Cycling	Increased
0	0.516968	0.5	0.015	0	HMGB3	16	[16] Cycling	Increased
1.21788e-131	0.513165	0.686	0.164	2.66545e-127	SKA2	16	[16] Cycling	Increased
1.33591e-97	0.511917	0.618	0.163	2.92378e-93	HLA-DMA	16	[16] Cycling	Increased
4.07131e-53	0.51175	0.679	0.312	8.91048e-49	LBR	16	[16] Cycling	Increased
0	0.510132	0.475	0.001	0	FAM111B	16	[16] Cycling	Increased
3.22689e-36	0.509806	0.975	0.87	7.06236e-32	TAGLN2	16	[16] Cycling	Increased
1.93497e-54	0.509539	0.9	0.584	4.23486e-50	YWHAQ	16	[16] Cycling	Increased
1.48934e-63	0.508627	0.821	0.422	3.25957e-59	PSMB3	16	[16] Cycling	Increased
5.19208e-112	0.508565	0.65	0.171	1.13634e-107	MAD2L2	16	[16] Cycling	Increased
3.0641e-268	0.508011	0.521	0.051	6.7061e-264	HELLS	16	[16] Cycling	Increased
2.10573e-303	0.507628	0.429	0.031	4.6086e-299	FBXO5	16	[16] Cycling	Increased
5.00392e-65	0.507062	0.814	0.433	1.09516e-60	PSMD8	16	[16] Cycling	Increased
0	0.505549	0.45	0.001	0	CDCA5	16	[16] Cycling	Increased
1.13883e-24	0.503873	0.771	0.615	2.49244e-20	CALR	16	[16] Cycling	Increased
1.09939e-52	0.502872	0.714	0.367	2.40612e-48	CACYBP	16	[16] Cycling	Increased
1.99884e-65	0.500057	0.739	0.335	4.37467e-61	LSM5	16	[16] Cycling	Increased
1.7803e-68	0.499639	0.786	0.372	3.89636e-64	BANF1	16	[16] Cycling	Increased
9.01589e-77	0.499217	0.739	0.294	1.97322e-72	NUDT21	16	[16] Cycling	Increased
1.31937e-105	0.497918	0.55	0.128	2.88757e-101	EIF4A3	16	[16] Cycling	Increased
7.02941e-256	0.497536	0.561	0.062	1.53846e-251	RNASEH2A	16	[16] Cycling	Increased
1.01897e-33	0.497124	0.679	0.379	2.23012e-29	APOBEC3G	16	[16] Cycling	Increased
1.25317e-53	0.496053	0.764	0.407	2.74268e-49	HNRNPR	16	[16] Cycling	Increased
1.35961e-54	0.495723	0.768	0.386	2.97564e-50	IFI16	16	[16] Cycling	Increased
1.18235e-225	0.493027	0.539	0.065	2.5877e-221	MCM6	16	[16] Cycling	Increased
6.27349e-65	0.492534	0.782	0.368	1.37302e-60	AP2S1	16	[16] Cycling	Increased
1.72688e-55	0.491446	0.929	0.719	3.77946e-51	COX6A1	16	[16] Cycling	Increased
8.44249e-83	0.490881	0.682	0.234	1.84772e-78	HPRT1	16	[16] Cycling	Increased
2.23558e-269	0.489127	0.554	0.058	4.8928e-265	RPL39L	16	[16] Cycling	Increased
6.68276e-55	0.48878	0.843	0.535	1.46259e-50	ERH	16	[16] Cycling	Increased
0	0.487956	0.486	0.018	0	BRCA2	16	[16] Cycling	Increased
0	0.487018	0.443	0.011	0	KIF11	16	[16] Cycling	Increased
3.64279e-69	0.483452	0.796	0.359	7.97262e-65	LSM2	16	[16] Cycling	Increased
2.18653e-185	0.479279	0.518	0.071	4.78544e-181	NCAPD3	16	[16] Cycling	Increased
2.33097e-44	0.478756	0.693	0.373	5.10155e-40	DCTN3	16	[16] Cycling	Increased
3.20691e-34	0.477874	0.632	0.339	7.01865e-30	ITM2A	16	[16] Cycling	Increased
4.12505e-22	0.477639	0.693	0.443	9.02808e-18	NKG7	16	[16] Cycling	Increased
7.06901e-56	0.476038	0.739	0.372	1.54712e-51	TALDO1	16	[16] Cycling	Increased
1.07074e-37	0.474012	0.868	0.608	2.34341e-33	PGK1	16	[16] Cycling	Increased
3.19736e-65	0.473688	0.586	0.204	6.99775e-61	NUCB2	16	[16] Cycling	Increased
1.08769e-41	0.47119	0.882	0.662	2.38051e-37	PARK7	16	[16] Cycling	Increased
2.39372e-36	0.469336	0.939	0.774	5.23891e-32	LY6E	16	[16] Cycling	Increased
7.49064e-179	0.469325	0.468	0.06	1.6394e-174	NRM	16	[16] Cycling	Increased
3.51311e-118	0.469002	0.611	0.14	7.68879e-114	MTHFD2	16	[16] Cycling	Increased
4.08649e-61	0.468518	0.661	0.27	8.94369e-57	TMEM109	16	[16] Cycling	Increased
7.26406e-51	0.468023	0.796	0.465	1.58981e-46	POMP	16	[16] Cycling	Increased
1.98132e-66	0.467828	0.757	0.336	4.33633e-62	MPC2	16	[16] Cycling	Increased
6.51398e-178	0.464878	0.507	0.07	1.42565e-173	CDKN2A	16	[16] Cycling	Increased
1.58437e-88	0.464757	0.65	0.199	3.46755e-84	MZT1	16	[16] Cycling	Increased
6.69728e-55	0.464649	0.8	0.442	1.46577e-50	PSMB6	16	[16] Cycling	Increased
0	0.464518	0.461	0.027	0	NCAPG2	16	[16] Cycling	Increased
1.02322e-47	0.463522	0.618	0.281	2.23942e-43	HMGA1	16	[16] Cycling	Increased
0	0.463198	0.475	0.03	0	NDC80	16	[16] Cycling	Increased
5.68048e-51	0.462096	0.818	0.47	1.24323e-46	BUB3	16	[16] Cycling	Increased
0	0.461957	0.414	0.006	0	CDCA8	16	[16] Cycling	Increased
2.00134e-45	0.461516	0.975	0.855	4.38014e-41	ARPC3	16	[16] Cycling	Increased
1.69309e-126	0.460786	0.539	0.106	3.70549e-122	YEATS4	16	[16] Cycling	Increased
5.13641e-54	0.460722	0.871	0.562	1.12415e-49	RBX1	16	[16] Cycling	Increased
7.1931e-75	0.460608	0.736	0.289	1.57428e-70	LSM3	16	[16] Cycling	Increased
7.44952e-69	0.459529	0.646	0.23	1.6304e-64	APOBEC3C	16	[16] Cycling	Increased
2.64471e-82	0.459092	0.686	0.231	5.7882e-78	RBBP7	16	[16] Cycling	Increased
3.20176e-47	0.458635	0.929	0.662	7.00737e-43	PSMB8	16	[16] Cycling	Increased
0	0.45786	0.468	0.009	0	BRCA1	16	[16] Cycling	Increased
0	0.457542	0.411	0.001	0	CCNB2	16	[16] Cycling	Increased
1.03734e-17	0.45723	0.725	0.539	2.27033e-13	CCL5	16	[16] Cycling	Increased
3.25104e-81	0.456631	0.65	0.211	7.11523e-77	ZDHHC12	16	[16] Cycling	Increased
2.43335e-94	0.456351	0.589	0.156	5.32563e-90	FAM111A	16	[16] Cycling	Increased
0	0.456326	0.414	0.013	0	MCM2	16	[16] Cycling	Increased
6.53771e-60	0.454209	0.979	0.905	1.43084e-55	SUMO2	16	[16] Cycling	Increased
0	0.453531	0.443	0.026	0	ATAD5	16	[16] Cycling	Increased
1.94773e-38	0.452621	0.879	0.622	4.26281e-34	CAP1	16	[16] Cycling	Increased
4.45683e-86	0.452267	0.65	0.198	9.75421e-82	MIS18BP1	16	[16] Cycling	Increased
3.32285e-71	0.452015	0.639	0.228	7.27239e-67	SSRP1	16	[16] Cycling	Increased
0	0.451808	0.457	0.028	0	RBBP8	16	[16] Cycling	Increased
1.69092e-31	0.451371	0.593	0.293	3.70075e-27	IFI6	16	[16] Cycling	Increased
1.59125e-43	0.451087	0.932	0.787	3.48261e-39	COX6C	16	[16] Cycling	Increased
0	0.45065	0.4	0.001	0	KIF23	16	[16] Cycling	Increased
5.60947e-46	0.449046	0.796	0.473	1.22769e-41	ATP5C1	16	[16] Cycling	Increased
1.82417e-58	0.447287	0.65	0.273	3.99238e-54	RHEB	16	[16] Cycling	Increased
8.84851e-73	0.447009	0.646	0.224	1.93658e-68	TXNDC17	16	[16] Cycling	Increased
5.13196e-290	0.444933	0.421	0.031	1.12318e-285	RACGAP1	16	[16] Cycling	Increased
2.14783e-33	0.444862	0.761	0.461	4.70075e-29	CTSC	16	[16] Cycling	Increased
1.61638e-47	0.444423	0.825	0.501	3.53762e-43	SHFM1	16	[16] Cycling	Increased
3.56137e-84	0.442705	0.582	0.167	7.79441e-80	CDK4	16	[16] Cycling	Increased
0	0.442559	0.429	0.005	0	RAD51AP1	16	[16] Cycling	Increased
3.27255e-44	0.441977	0.914	0.719	7.16229e-40	PSMA7	16	[16] Cycling	Increased
4.91379e-72	0.44027	0.646	0.227	1.07543e-67	HINT2	16	[16] Cycling	Increased
3.98645e-67	0.439078	0.707	0.284	8.72474e-63	PSMB2	16	[16] Cycling	Increased
2.81002e-31	0.438754	0.896	0.738	6.15001e-27	SLC25A3	16	[16] Cycling	Increased
6.34583e-199	0.438506	0.514	0.065	1.38885e-194	WHSC1	16	[16] Cycling	Increased
3.26255e-44	0.437515	0.675	0.35	7.14041e-40	ITGB1BP1	16	[16] Cycling	Increased
8.26097e-105	0.436726	0.625	0.16	1.80799e-100	EBP	16	[16] Cycling	Increased
0	0.435466	0.368	0.003	0	AURKB	16	[16] Cycling	Increased
3.54261e-123	0.435444	0.521	0.102	7.75335e-119	CDCA4	16	[16] Cycling	Increased
0	0.434659	0.418	0.021	0	TIMELESS	16	[16] Cycling	Increased
3.70631e-25	0.434157	0.846	0.664	8.11164e-21	EZR	16	[16] Cycling	Increased
2.09864e-45	0.433484	0.714	0.372	4.59309e-41	SRSF10	16	[16] Cycling	Increased
4.71147e-39	0.433139	0.871	0.638	1.03115e-34	NDUFB2	16	[16] Cycling	Increased
7.93561e-92	0.432314	0.389	0.074	1.73679e-87	CD70	16	[16] Cycling	Increased
5.47161e-30	0.432118	0.793	0.569	1.19752e-25	PRDX1	16	[16] Cycling	Increased
3.57495e-39	0.430733	0.968	0.849	7.82415e-35	TPM3	16	[16] Cycling	Increased
3.20632e-39	0.430582	0.675	0.368	7.01735e-35	PDIA6	16	[16] Cycling	Increased
6.80262e-27	0.430353	0.821	0.599	1.48882e-22	YBX1	16	[16] Cycling	Increased
8.20072e-121	0.429857	0.586	0.126	1.79481e-116	BLOC1S1	16	[16] Cycling	Increased
8.40736e-38	0.428985	0.836	0.569	1.84003e-33	FKBP1A	16	[16] Cycling	Increased
3.99424e-47	0.426525	0.646	0.289	8.74179e-43	PRKDC	16	[16] Cycling	Increased
4.32497e-78	0.426498	0.636	0.198	9.46562e-74	CENPK	16	[16] Cycling	Increased
8.69122e-33	0.425797	0.811	0.581	1.90216e-28	ATP5B	16	[16] Cycling	Increased
6.2542e-37	0.425632	0.746	0.439	1.3688e-32	IQGAP1	16	[16] Cycling	Increased
2.0026e-66	0.425462	0.696	0.27	4.38288e-62	YWHAE	16	[16] Cycling	Increased
0	0.425066	0.275	0.002	0	HIST1H3B	16	[16] Cycling	Increased
0	0.424227	0.379	0.007	0	NCAPG	16	[16] Cycling	Increased
1.84651e-45	0.423799	0.746	0.409	4.04128e-41	NDUFS6	16	[16] Cycling	Increased
3.58607e-43	0.422833	0.839	0.576	7.84847e-39	ATP5J2	16	[16] Cycling	Increased
0	0.422585	0.421	0.02	0	NCAPH	16	[16] Cycling	Increased
1.55408e-27	0.422198	0.629	0.39	3.40126e-23	TUBA4A	16	[16] Cycling	Increased
6.12505e-40	0.420458	0.996	0.988	1.34053e-35	ARHGDIB	16	[16] Cycling	Increased
7.50694e-45	0.420211	0.796	0.491	1.64297e-40	UQCRQ	16	[16] Cycling	Increased
0	0.419996	0.414	0.004	0	RAD51	16	[16] Cycling	Increased
1.63826e-13	0.419366	0.55	0.359	3.5855e-09	GZMK	16	[16] Cycling	Increased
1.11829e-48	0.418169	0.757	0.4	2.4475e-44	SNRPD3	16	[16] Cycling	Increased
9.80479e-52	0.417931	0.704	0.333	2.14588e-47	NDUFB6	16	[16] Cycling	Increased
4.96961e-44	0.417518	0.682	0.349	1.08765e-39	RBBP4	16	[16] Cycling	Increased
2.71218e-164	0.416082	0.507	0.075	5.93588e-160	HIRIP3	16	[16] Cycling	Increased
2.3755e-20	0.414788	0.836	0.727	5.19901e-16	PLP2	16	[16] Cycling	Increased
8.58618e-16	0.413619	0.954	0.968	1.87917e-11	S100A4	16	[16] Cycling	Increased
0	0.412512	0.446	0.028	0	GMNN	16	[16] Cycling	Increased
9.19566e-48	0.41247	0.746	0.377	2.01256e-43	VDAC1	16	[16] Cycling	Increased
1.67312e-95	0.412107	0.475	0.101	3.66179e-91	MT1E	16	[16] Cycling	Increased
4.91452e-55	0.411895	0.736	0.346	1.07559e-50	SNRPC	16	[16] Cycling	Increased
0	0.411369	0.336	0.001	0	HMMR	16	[16] Cycling	Increased
1.38162e-74	0.410935	0.646	0.218	3.0238e-70	TPGS2	16	[16] Cycling	Increased
1.47329e-32	0.410813	0.975	0.969	3.22444e-28	PPDPF	16	[16] Cycling	Increased
2.98939e-50	0.410799	0.754	0.393	6.54258e-46	CLTA	16	[16] Cycling	Increased
3.11094e-56	0.410444	0.589	0.229	6.8086e-52	ARL6IP6	16	[16] Cycling	Increased
6.16954e-61	0.409023	0.632	0.237	1.35027e-56	SMS	16	[16] Cycling	Increased
5.91652e-39	0.408141	0.739	0.447	1.29489e-34	PA2G4	16	[16] Cycling	Increased
0	0.406555	0.279	0.004	0	PLK1	16	[16] Cycling	Increased
1.96988e-52	0.40515	0.629	0.261	4.31128e-48	PSMA4	16	[16] Cycling	Increased
0	0.403621	0.364	0.002	0	TROAP	16	[16] Cycling	Increased
9.67975e-143	0.403427	0.296	0.03	2.11851e-138	HIST1H2AG	16	[16] Cycling	Increased
3.15602e-226	0.403366	0.457	0.046	6.90726e-222	WDR76	16	[16] Cycling	Increased
0	0.402949	0.375	0.005	0	NEIL3	16	[16] Cycling	Increased
3.53039e-41	0.401781	0.761	0.446	7.72661e-37	SNRPF	16	[16] Cycling	Increased
5.98514e-35	0.400747	0.8	0.547	1.30991e-30	ATP5J	16	[16] Cycling	Increased
1.91898e-41	0.400333	0.732	0.413	4.19989e-37	NONO	16	[16] Cycling	Increased
3.04517e-77	0.399285	0.636	0.205	6.66466e-73	MTCH2	16	[16] Cycling	Increased
6.94958e-145	0.398948	0.436	0.063	1.52098e-140	NCAPD2	16	[16] Cycling	Increased
2.75399e-57	0.39891	0.582	0.217	6.02738e-53	SUPT16H	16	[16] Cycling	Increased
0	0.398102	0.386	0	0	SPC25	16	[16] Cycling	Increased
3.2299e-83	0.397726	0.546	0.148	7.06897e-79	RAD51C	16	[16] Cycling	Increased
3.78481e-48	0.397724	0.732	0.36	8.28344e-44	RAB1B	16	[16] Cycling	Increased
2.57053e-37	0.3973	0.686	0.388	5.62586e-33	NUTF2	16	[16] Cycling	Increased
7.02885e-36	0.397283	0.986	0.921	1.53833e-31	RAC2	16	[16] Cycling	Increased
3.07529e-43	0.396934	0.768	0.439	6.73058e-39	PPM1G	16	[16] Cycling	Increased
1.05841e-93	0.395778	0.525	0.124	2.31643e-89	CBX5	16	[16] Cycling	Increased
0	0.394698	0.393	0.017	0	SGOL2	16	[16] Cycling	Increased
6.06652e-55	0.39394	0.632	0.257	1.32772e-50	UBE2A	16	[16] Cycling	Increased
0	0.393726	0.371	0.009	0	NUF2	16	[16] Cycling	Increased
5.44439e-50	0.393454	0.704	0.332	1.19156e-45	VDAC3	16	[16] Cycling	Increased
1.92644e-41	0.39316	0.725	0.363	4.2162e-37	LINC00152	16	[16] Cycling	Increased
3.14944e-32	0.393002	0.775	0.496	6.89287e-28	GNG2	16	[16] Cycling	Increased
1.68113e-44	0.392661	0.736	0.38	3.67931e-40	SET	16	[16] Cycling	Increased
3.46117e-40	0.392495	0.789	0.468	7.57513e-36	RBM8A	16	[16] Cycling	Increased
1.8e-109	0.391587	0.468	0.089	3.93949e-105	CKAP2	16	[16] Cycling	Increased
1.11949e-24	0.389914	0.775	0.566	2.45012e-20	RPS27L	16	[16] Cycling	Increased
1.67141e-53	0.389216	0.679	0.293	3.65804e-49	RNASEH2B	16	[16] Cycling	Increased
0	0.389199	0.382	0.004	0	DEPDC1B	16	[16] Cycling	Increased
0	0.389184	0.357	0.002	0	CDCA2	16	[16] Cycling	Increased
6.71863e-32	0.388983	0.404	0.158	1.47044e-27	RP11-124N14.3	16	[16] Cycling	Increased
1.4631e-46	0.388578	0.75	0.384	3.20213e-42	PSMA6	16	[16] Cycling	Increased
2.83364e-73	0.386876	0.611	0.194	6.2017e-69	FDPS	16	[16] Cycling	Increased
4.6895e-30	0.386229	0.921	0.758	1.02634e-25	CAPZB	16	[16] Cycling	Increased
5.50057e-43	0.386143	0.679	0.344	1.20385e-38	NDUFB3	16	[16] Cycling	Increased
8.41947e-26	0.3857	0.921	0.769	1.84268e-21	SRGN	16	[16] Cycling	Increased
3.1868e-59	0.384553	0.543	0.186	6.97462e-55	ATP1B3	16	[16] Cycling	Increased
1.00324e-174	0.384384	0.439	0.054	2.1957e-170	BARD1	16	[16] Cycling	Increased
1.45042e-140	0.383526	0.436	0.064	3.17439e-136	RFC4	16	[16] Cycling	Increased
9.81906e-54	0.38344	0.621	0.249	2.149e-49	TMX1	16	[16] Cycling	Increased
1.00955e-207	0.383341	0.454	0.048	2.20951e-203	ACOT7	16	[16] Cycling	Increased
0	0.381192	0.264	0.01	0	CCNB1	16	[16] Cycling	Increased
3.91815e-34	0.380172	0.757	0.468	8.57527e-30	XRCC5	16	[16] Cycling	Increased
1.33839e-36	0.379337	0.643	0.327	2.9292e-32	CCDC167	16	[16] Cycling	Increased
3.09892e-36	0.377811	0.864	0.625	6.78229e-32	ARHGDIA	16	[16] Cycling	Increased
0	0.377785	0.336	0.001	0	KIF15	16	[16] Cycling	Increased
1.49601e-70	0.376744	0.571	0.178	3.27418e-66	PAFAH1B3	16	[16] Cycling	Increased
5.8908e-69	0.376047	0.496	0.14	1.28926e-64	BTG3	16	[16] Cycling	Increased
1.53326e-27	0.374154	0.95	0.851	3.35569e-23	ALDOA	16	[16] Cycling	Increased
1.24857e-58	0.373762	0.6	0.218	2.73262e-54	HNRNPD	16	[16] Cycling	Increased
8.98157e-42	0.371003	0.721	0.377	1.96571e-37	VPS29	16	[16] Cycling	Increased
1.05974e-29	0.370243	0.875	0.647	2.31935e-25	SRSF7	16	[16] Cycling	Increased
2.28929e-45	0.369837	0.571	0.238	5.01033e-41	IFI27L2	16	[16] Cycling	Increased
4.26387e-77	0.369582	0.429	0.1	9.3319e-73	CKAP5	16	[16] Cycling	Increased
6.53143e-67	0.367538	0.471	0.132	1.42947e-62	HAT1	16	[16] Cycling	Increased
1.95935e-33	0.367286	0.818	0.557	4.28824e-29	SF3B2	16	[16] Cycling	Increased
1.46483e-119	0.366539	0.454	0.078	3.20592e-115	HADH	16	[16] Cycling	Increased
3.81053e-30	0.366379	0.864	0.649	8.33972e-26	2007-09-01	16	[16] Cycling	Increased
2.068e-46	0.366092	0.679	0.32	4.52602e-42	ILF2	16	[16] Cycling	Increased
2.50255e-19	0.366082	0.689	0.481	5.47708e-15	HNRNPU	16	[16] Cycling	Increased
0	0.36597	0.354	0.001	0	GTSE1	16	[16] Cycling	Increased
3.91524e-40	0.3656	0.732	0.402	8.5689e-36	ENSA	16	[16] Cycling	Increased
0	0.365195	0.375	0.004	0	KIAA0101	16	[16] Cycling	Increased
1.76548e-20	0.363626	0.679	0.483	3.86394e-16	PRDX2	16	[16] Cycling	Increased
2.14526e-30	0.363323	0.632	0.351	4.69511e-26	TAF15	16	[16] Cycling	Increased
1.94761e-36	0.362939	0.996	0.974	4.26253e-32	CALM1	16	[16] Cycling	Increased
3.60952e-43	0.362564	0.575	0.247	7.8998e-39	CMC2	16	[16] Cycling	Increased
9.40994e-29	0.362202	0.818	0.656	2.05946e-24	UQCRH	16	[16] Cycling	Increased
9.09484e-36	0.362147	0.679	0.371	1.9905e-31	RBM17	16	[16] Cycling	Increased
1.09944e-47	0.361865	0.696	0.32	2.40623e-43	FAM96A	16	[16] Cycling	Increased
2.58923e-113	0.36157	0.443	0.078	5.66678e-109	ITGB3BP	16	[16] Cycling	Increased
1.21308e-35	0.361228	0.636	0.323	2.65494e-31	SNRPE	16	[16] Cycling	Increased
3.85365e-38	0.360755	0.646	0.327	8.4341e-34	GTF3C6	16	[16] Cycling	Increased
1.54103e-22	0.360683	0.732	0.529	3.37269e-18	NDUFV2	16	[16] Cycling	Increased
2.25779e-30	0.360362	0.971	0.864	4.94139e-26	MYL12B	16	[16] Cycling	Increased
1.51897e-245	0.35984	0.404	0.033	3.32443e-241	CENPH	16	[16] Cycling	Increased
1.77881e-28	0.359806	0.9	0.782	3.8931e-24	NDUFA4	16	[16] Cycling	Increased
1.04173e-87	0.359053	0.504	0.121	2.27992e-83	GGCT	16	[16] Cycling	Increased
3.052e-44	0.358604	0.579	0.244	6.67961e-40	CNTRL	16	[16] Cycling	Increased
1.42652e-59	0.358095	0.561	0.19	3.12207e-55	WDR54	16	[16] Cycling	Increased
0	0.357231	0.318	0.002	0	CDCA3	16	[16] Cycling	Increased
2.52079e-73	0.357208	0.525	0.145	5.517e-69	BAZ1B	16	[16] Cycling	Increased
1.83575e-32	0.356988	0.907	0.756	4.01771e-28	COX7A2	16	[16] Cycling	Increased
6.34243e-160	0.356592	0.443	0.059	1.3881e-155	NCAPH2	16	[16] Cycling	Increased
1.3554e-25	0.356243	0.75	0.526	2.96643e-21	COX7B	16	[16] Cycling	Increased
2.58378e-25	0.356135	0.586	0.331	5.65486e-21	SH2D1A	16	[16] Cycling	Increased
3.98536e-270	0.354014	0.4	0.03	8.72235e-266	IFI27L1	16	[16] Cycling	Increased
1.21624e-39	0.353989	0.557	0.247	2.66186e-35	PSMC3	16	[16] Cycling	Increased
3.09816e-51	0.353919	0.664	0.281	6.78064e-47	FIBP	16	[16] Cycling	Increased
1.99135e-40	0.353832	0.629	0.306	4.35826e-36	UQCRC1	16	[16] Cycling	Increased
5.15067e-36	0.35296	0.886	0.621	1.12728e-31	SRP9	16	[16] Cycling	Increased
2.79705e-41	0.352728	0.629	0.294	6.12163e-37	MEA1	16	[16] Cycling	Increased
6.91562e-33	0.352157	0.668	0.367	1.51355e-28	PARP1	16	[16] Cycling	Increased
0	0.35068	0.357	0.003	0	MELK	16	[16] Cycling	Increased
2.57806e-47	0.350384	0.632	0.267	5.64234e-43	PTBP1	16	[16] Cycling	Increased
0	0.349406	0.336	0.002	0	ESCO2	16	[16] Cycling	Increased
8.0292e-37	0.348794	0.682	0.35	1.75727e-32	SUMO3	16	[16] Cycling	Increased
3.23671e-22	0.348476	0.718	0.474	7.08385e-18	DYNLL1	16	[16] Cycling	Increased
3.53204e-31	0.348422	0.704	0.432	7.73023e-27	NDUFA2	16	[16] Cycling	Increased
7.6072e-58	0.347198	0.6	0.217	1.66491e-53	HSBP1	16	[16] Cycling	Increased
2.91891e-42	0.346578	0.482	0.182	6.38833e-38	SLC20A1	16	[16] Cycling	Increased
1.05884e-25	0.346398	0.75	0.529	2.31738e-21	P4HB	16	[16] Cycling	Increased
2.28308e-68	0.346378	0.561	0.17	4.99675e-64	DDB2	16	[16] Cycling	Increased
1.2269e-33	0.346022	0.661	0.357	2.68519e-29	TRA2B	16	[16] Cycling	Increased
1.61588e-60	0.345804	0.525	0.169	3.53653e-56	UQCC2	16	[16] Cycling	Increased
0	0.344992	0.329	0.014	0	PRC1	16	[16] Cycling	Increased
3.25426e-40	0.344836	0.657	0.311	7.12227e-36	MDH1	16	[16] Cycling	Increased
7.54637e-117	0.344809	0.407	0.065	1.6516e-112	BCL2L12	16	[16] Cycling	Increased
6.0451e-54	0.344676	0.546	0.195	1.32303e-49	COPS3	16	[16] Cycling	Increased
4.66008e-59	0.344202	0.486	0.149	1.0199e-54	GUSB	16	[16] Cycling	Increased
7.49494e-39	0.344177	0.661	0.34	1.64034e-34	ADRM1	16	[16] Cycling	Increased
2.59737e-51	0.343798	0.536	0.19	5.68461e-47	SHMT2	16	[16] Cycling	Increased
2.09901e-33	0.343499	0.721	0.437	4.5939e-29	NDUFAB1	16	[16] Cycling	Increased
2.21512e-40	0.34309	0.607	0.282	4.84801e-36	PPP4C	16	[16] Cycling	Increased
0	0.342761	0.332	0.001	0	ANLN	16	[16] Cycling	Increased
1.9307e-48	0.342198	0.582	0.23	4.22553e-44	PPIH	16	[16] Cycling	Increased
2.83867e-30	0.34198	0.732	0.453	6.21272e-26	NDUFA12	16	[16] Cycling	Increased
2.85086e-38	0.34195	0.539	0.234	6.23939e-34	PSIP1	16	[16] Cycling	Increased
3.1617e-37	0.341387	0.589	0.276	6.91971e-33	CCT5	16	[16] Cycling	Increased
0	0.34093	0.314	0	0	HJURP	16	[16] Cycling	Increased
5.63712e-85	0.340796	0.532	0.134	1.23374e-80	ACAT2	16	[16] Cycling	Increased
9.53586e-127	0.340212	0.4	0.059	2.08702e-122	MTHFD1	16	[16] Cycling	Increased
0	0.340202	0.311	0.001	0	KIF14	16	[16] Cycling	Increased
9.24502e-50	0.34018	0.539	0.198	2.02337e-45	RNASEH2C	16	[16] Cycling	Increased
0	0.339814	0.343	0.002	0	MND1	16	[16] Cycling	Increased
8.11731e-28	0.339407	0.682	0.415	1.77655e-23	PSMA5	16	[16] Cycling	Increased
1.0724e-25	0.339226	0.775	0.539	2.34705e-21	ATP5F1	16	[16] Cycling	Increased
6.37294e-33	0.338895	0.636	0.34	1.39478e-28	ARPC5L	16	[16] Cycling	Increased
8.9543e-43	0.338867	0.529	0.211	1.95974e-38	ANAPC15	16	[16] Cycling	Increased
4.77355e-21	0.33774	0.85	0.659	1.04474e-16	ACTR3	16	[16] Cycling	Increased
1.09273e-24	0.337646	0.932	0.796	2.39154e-20	RBM3	16	[16] Cycling	Increased
0	0.33737	0.329	0.002	0	DTL	16	[16] Cycling	Increased
4.68279e-31	0.337132	0.818	0.596	1.02488e-26	UBE2I	16	[16] Cycling	Increased
9.58252e-38	0.336518	0.525	0.219	2.09723e-33	XPO1	16	[16] Cycling	Increased
1.24278e-60	0.336482	0.536	0.171	2.71994e-56	MZT2B	16	[16] Cycling	Increased
5.428e-65	0.33644	0.554	0.174	1.18797e-60	MRPL13	16	[16] Cycling	Increased
2.99642e-22	0.335905	0.543	0.289	6.55796e-18	TIGIT	16	[16] Cycling	Increased
3.27068e-11	0.335779	0.493	0.322	7.15822e-07	JUN	16	[16] Cycling	Increased
7.93617e-23	0.33535	0.85	0.636	1.73691e-18	HNRNPC	16	[16] Cycling	Increased
1.68587e-135	0.335305	0.429	0.063	3.6897e-131	RFC2	16	[16] Cycling	Increased
0	0.335266	0.321	0.006	0	ORC6	16	[16] Cycling	Increased
2.18559e-35	0.334976	0.625	0.313	4.78338e-31	COX17	16	[16] Cycling	Increased
7.75926e-106	0.334112	0.425	0.076	1.69819e-101	TOPBP1	16	[16] Cycling	Increased
1.21839e-22	0.334086	0.854	0.755	2.66658e-18	TCEB2	16	[16] Cycling	Increased
8.394e-46	0.334086	0.439	0.146	1.83711e-41	ARL6IP1	16	[16] Cycling	Increased
4.91692e-24	0.333993	0.693	0.474	1.07612e-19	XRCC6	16	[16] Cycling	Increased
4.97925e-08	0.333553	0.129	0.055	0.00108976	TRAV3	16	[16] Cycling	Increased
5.26772e-29	0.333431	0.854	0.647	1.15289e-24	NDUFB11	16	[16] Cycling	Increased
1.38491e-10	0.332656	0.846	0.808	3.03101e-06	CNN2	16	[16] Cycling	Increased
4.71348e-18	0.332545	1	1	1.03159e-13	TMSB10	16	[16] Cycling	Increased
4.61842e-32	0.332264	0.654	0.367	1.01079e-27	PSMG2	16	[16] Cycling	Increased
3.4302e-36	0.332199	0.682	0.364	7.50733e-32	MAGOH	16	[16] Cycling	Increased
1.30029e-21	0.331816	0.771	0.565	2.84581e-17	ANXA6	16	[16] Cycling	Increased
6.90357e-15	0.33159	0.546	0.34	1.51091e-10	MYADM	16	[16] Cycling	Increased
2.23047e-41	0.331328	0.546	0.223	4.88161e-37	NAA50	16	[16] Cycling	Increased
0	0.330826	0.35	0.012	0	CTNNAL1	16	[16] Cycling	Increased
2.74816e-54	0.33061	0.454	0.136	6.01463e-50	TOX	16	[16] Cycling	Increased
2.05715e-21	0.330142	0.843	0.655	4.50227e-17	SLC9A3R1	16	[16] Cycling	Increased
2.98042e-129	0.329877	0.389	0.055	6.52295e-125	POLD3	16	[16] Cycling	Increased
6.36618e-287	0.329808	0.329	0.019	1.3933e-282	ECT2	16	[16] Cycling	Increased
3.94285e-273	0.329754	0.339	0.021	8.62931e-269	ARHGAP11A	16	[16] Cycling	Increased
0	0.32961	0.196	0.002	0	HIST1H3C	16	[16] Cycling	Increased
1.81498e-33	0.329387	0.657	0.359	3.97227e-29	PIN1	16	[16] Cycling	Increased
3.80437e-32	0.328926	0.682	0.382	8.32625e-28	SRSF4	16	[16] Cycling	Increased
8.80471e-22	0.328702	0.6	0.366	1.927e-17	HSPD1	16	[16] Cycling	Increased
9.39616e-20	0.328555	0.629	0.388	2.05644e-15	CXCR3	16	[16] Cycling	Increased
2.25528e-22	0.328429	0.775	0.601	4.93591e-18	PRELID1	16	[16] Cycling	Increased
3.44694e-48	0.32841	0.568	0.215	7.54396e-44	DNAJC1	16	[16] Cycling	Increased
3.88229e-139	0.328121	0.321	0.036	8.49677e-135	CDKN1A	16	[16] Cycling	Increased
6.16194e-32	0.327642	0.661	0.363	1.3486e-27	SNRPA	16	[16] Cycling	Increased
1.3617e-73	0.327549	0.443	0.109	2.98021e-69	ACYP1	16	[16] Cycling	Increased
1.25176e-34	0.327497	0.668	0.355	2.7396e-30	SSNA1	16	[16] Cycling	Increased
8.29887e-41	0.326522	0.621	0.28	1.81629e-36	PSMA3	16	[16] Cycling	Increased
4.0335e-244	0.324185	0.357	0.026	8.82771e-240	CCDC34	16	[16] Cycling	Increased
1.46864e-33	0.324077	0.629	0.328	3.21426e-29	NAA38	16	[16] Cycling	Increased
5.19967e-45	0.323802	0.564	0.228	1.138e-40	NDUFS3	16	[16] Cycling	Increased
1.17009e-31	0.323215	0.632	0.332	2.56085e-27	NDUFB1	16	[16] Cycling	Increased
2.12625e-30	0.323101	0.779	0.515	4.65352e-26	SUMO1	16	[16] Cycling	Increased
8.73018e-28	0.323084	0.704	0.432	1.91069e-23	UBE2L3	16	[16] Cycling	Increased
8.97984e-30	0.322763	0.696	0.41	1.96533e-25	UBE2N	16	[16] Cycling	Increased
1.97198e-26	0.321369	0.725	0.475	4.31588e-22	EWSR1	16	[16] Cycling	Increased
4.34098e-48	0.320591	0.543	0.201	9.50066e-44	RTN3	16	[16] Cycling	Increased
1.17022e-54	0.320408	0.504	0.165	2.56115e-50	MRPL37	16	[16] Cycling	Increased
1.05443e-30	0.320143	0.764	0.468	2.30772e-26	PDCD5	16	[16] Cycling	Increased
2.52152e-62	0.319898	0.432	0.116	5.51859e-58	SUZ12	16	[16] Cycling	Increased
3.28768e-23	0.319743	0.543	0.289	7.19541e-19	BATF	16	[16] Cycling	Increased
4.71296e-24	0.319659	0.775	0.564	1.03148e-19	PSMB1	16	[16] Cycling	Increased
4.25421e-37	0.319296	0.457	0.177	9.31076e-33	TACC3	16	[16] Cycling	Increased
4.02278e-20	0.319222	0.918	0.827	8.80426e-16	PPIB	16	[16] Cycling	Increased
3.00766e-71	0.318776	0.414	0.098	6.58257e-67	RBL1	16	[16] Cycling	Increased
7.04598e-13	0.318264	0.789	0.67	1.54208e-08	FLNA	16	[16] Cycling	Increased
8.1648e-29	0.318101	0.654	0.374	1.78695e-24	ROMO1	16	[16] Cycling	Increased
2.22629e-75	0.317964	0.421	0.097	4.87245e-71	VRK1	16	[16] Cycling	Increased
7.48523e-70	0.317791	0.475	0.126	1.63822e-65	DPM2	16	[16] Cycling	Increased
3.47387e-19	0.317694	0.904	0.796	7.60291e-15	GMFG	16	[16] Cycling	Increased
1.42501e-35	0.317036	0.557	0.254	3.11877e-31	PCMT1	16	[16] Cycling	Increased
2.355e-17	0.316827	0.843	0.676	5.15416e-13	NCL	16	[16] Cycling	Increased
2.99003e-86	0.316695	0.364	0.068	6.54399e-82	MSH6	16	[16] Cycling	Increased
1.49189e-52	0.315829	0.489	0.161	3.26514e-48	EXOSC8	16	[16] Cycling	Increased
2.1312e-29	0.315499	0.775	0.494	4.66435e-25	BSG	16	[16] Cycling	Increased
0	0.314882	0.307	0.001	0	CDC6	16	[16] Cycling	Increased
2.31338e-66	0.31462	0.511	0.147	5.06305e-62	LRRC59	16	[16] Cycling	Increased
8.27043e-64	0.314356	0.443	0.119	1.81007e-59	HAUS1	16	[16] Cycling	Increased
2.75152e-63	0.31421	0.346	0.077	6.02199e-59	MIR155HG	16	[16] Cycling	Increased
1.07641e-199	0.31409	0.375	0.035	2.35583e-195	DSN1	16	[16] Cycling	Increased
6.88097e-76	0.314044	0.429	0.099	1.50597e-71	YWHAH	16	[16] Cycling	Increased
2.55939e-25	0.313741	0.811	0.601	5.60149e-21	ATPIF1	16	[16] Cycling	Increased
7.85589e-20	0.313508	0.811	0.616	1.71934e-15	MSN	16	[16] Cycling	Increased
1.93086e-47	0.313289	0.464	0.156	4.22589e-43	DBF4	16	[16] Cycling	Increased
1.97287e-28	0.312839	0.782	0.515	4.31782e-24	RNPS1	16	[16] Cycling	Increased
2.6637e-112	0.31281	0.371	0.057	5.82978e-108	LRR1	16	[16] Cycling	Increased
1.00241e-12	0.312606	0.729	0.576	2.19387e-08	ALOX5AP	16	[16] Cycling	Increased
5.42369e-45	0.312538	0.561	0.222	1.18703e-40	CYB5B	16	[16] Cycling	Increased
4.27322e-65	0.3118	0.482	0.136	9.35236e-61	POP7	16	[16] Cycling	Increased
3.63785e-34	0.31176	0.657	0.339	7.9618e-30	TCEB1	16	[16] Cycling	Increased
1.31718e-19	0.311659	0.989	0.976	2.88277e-15	S100A6	16	[16] Cycling	Increased
4.11406e-27	0.311341	0.618	0.346	9.00403e-23	RAB11A	16	[16] Cycling	Increased
2.92361e-36	0.310355	1	1	6.39861e-32	TMSB4X	16	[16] Cycling	Increased
8.15098e-29	0.310073	0.586	0.311	1.78392e-24	MRPL52	16	[16] Cycling	Increased
3.08861e-12	0.308482	0.636	0.447	6.75973e-08	CD8B	16	[16] Cycling	Increased
9.31207e-27	0.308467	0.761	0.487	2.03804e-22	TAP1	16	[16] Cycling	Increased
2.90423e-44	0.308359	0.521	0.199	6.35621e-40	PMVK	16	[16] Cycling	Increased
3.57129e-30	0.308292	0.579	0.29	7.81613e-26	DECR1	16	[16] Cycling	Increased
1.19113e-44	0.307797	0.554	0.219	2.60692e-40	CYC1	16	[16] Cycling	Increased
3.11032e-31	0.307454	0.589	0.293	6.80725e-27	PYCARD	16	[16] Cycling	Increased
9.05352e-23	0.307342	0.875	0.729	1.98145e-18	ARF1	16	[16] Cycling	Increased
0	0.307233	0.296	0.001	0	DIAPH3	16	[16] Cycling	Increased
5.70822e-34	0.307216	0.589	0.276	1.2493e-29	PTPN7	16	[16] Cycling	Increased
1.10724e-47	0.306421	0.436	0.141	2.4233e-43	POLD2	16	[16] Cycling	Increased
0	0.306069	0.296	0.002	0	KIF2C	16	[16] Cycling	Increased
1.29477e-47	0.306031	0.475	0.162	2.83374e-43	PSMD14	16	[16] Cycling	Increased
5.49525e-26	0.305633	0.65	0.38	1.20269e-21	ILF3	16	[16] Cycling	Increased
2.75654e-150	0.304879	0.382	0.046	6.03297e-146	DDX11	16	[16] Cycling	Increased
7.46406e-41	0.304169	0.582	0.247	1.63358e-36	MPC1	16	[16] Cycling	Increased
1.01969e-36	0.304137	0.579	0.256	2.23169e-32	RAB27A	16	[16] Cycling	Increased
5.54906e-104	0.303885	0.411	0.072	1.21447e-99	C19orf48	16	[16] Cycling	Increased
9.70831e-30	0.303215	0.971	0.897	2.12476e-25	SRP14	16	[16] Cycling	Increased
3.65472e-32	0.301864	0.657	0.345	7.99872e-28	POLR2E	16	[16] Cycling	Increased
8.30402e-27	0.301835	0.564	0.301	1.81742e-22	LUC7L2	16	[16] Cycling	Increased
2.9989e-42	0.301765	0.554	0.224	6.56338e-38	AP1M1	16	[16] Cycling	Increased
2.35336e-45	0.301602	0.318	0.086	5.15056e-41	UNG	16	[16] Cycling	Increased
7.10987e-21	0.301587	0.711	0.488	1.55607e-16	UQCRFS1	16	[16] Cycling	Increased
0	0.301121	0.304	0.002	0	CDC45	16	[16] Cycling	Increased
1.3716e-57	0.301118	0.461	0.136	3.00188e-53	PMM1	16	[16] Cycling	Increased
4.96681e-36	0.300962	0.564	0.253	1.08704e-31	PSMB7	16	[16] Cycling	Increased
6.72992e-25	0.300893	0.579	0.322	1.47291e-20	DCXR	16	[16] Cycling	Increased
2.12288e-62	0.300561	0.446	0.122	4.64612e-58	AP1S1	16	[16] Cycling	Increased
6.26463e-44	0.299381	0.525	0.2	1.37108e-39	ATG3	16	[16] Cycling	Increased
8.18707e-121	0.299101	0.364	0.051	1.79182e-116	TTF2	16	[16] Cycling	Increased
3.41157e-21	0.298743	0.814	0.646	7.46656e-17	TRAPPC1	16	[16] Cycling	Increased
0	0.298515	0.346	0.014	0	CHEK1	16	[16] Cycling	Increased
2.48889e-65	0.298511	0.493	0.139	5.44718e-61	MRPL27	16	[16] Cycling	Increased
7.56966e-22	0.298423	0.864	0.689	1.65669e-17	ITGB2	16	[16] Cycling	Increased
3.16506e-25	0.298323	0.643	0.374	6.92704e-21	GLIPR2	16	[16] Cycling	Increased
7.37938e-41	0.298071	0.518	0.205	1.61505e-36	AKR7A2	16	[16] Cycling	Increased
1.67432e-67	0.297876	0.425	0.105	3.66443e-63	CFAP20	16	[16] Cycling	Increased
5.81257e-37	0.297873	0.575	0.259	1.27214e-32	STOML2	16	[16] Cycling	Increased
1.52302e-76	0.297499	0.354	0.07	3.33328e-72	HNRNPAB	16	[16] Cycling	Increased
8.60467e-49	0.297461	0.425	0.132	1.88322e-44	NABP2	16	[16] Cycling	Increased
3.46743e-17	0.297415	0.786	0.632	7.58883e-13	ARPC1B	16	[16] Cycling	Increased
7.90665e-44	0.297164	0.525	0.2	1.73045e-39	HSD17B10	16	[16] Cycling	Increased
4.28631e-21	0.296951	0.739	0.537	9.38103e-17	C14orf2	16	[16] Cycling	Increased
3.24825e-53	0.296389	0.461	0.142	7.10913e-49	NUP107	16	[16] Cycling	Increased
1.97354e-34	0.295593	0.532	0.234	4.3193e-30	RECQL	16	[16] Cycling	Increased
1.80902e-65	0.295245	0.379	0.089	3.95921e-61	EIF4EBP1	16	[16] Cycling	Increased
2.6927e-53	0.294696	0.411	0.116	5.89325e-49	2011-09-01	16	[16] Cycling	Increased
2.44215e-33	0.294693	0.432	0.17	5.3449e-29	LAP3	16	[16] Cycling	Increased
6.51465e-49	0.293928	0.318	0.079	1.4258e-44	PHLDA1	16	[16] Cycling	Increased
5.4206e-40	0.293678	0.482	0.182	1.18635e-35	HTATSF1	16	[16] Cycling	Increased
5.6798e-47	0.293663	0.5	0.177	1.24308e-42	TPRKB	16	[16] Cycling	Increased
0	0.293586	0.3	0.001	0	SKA1	16	[16] Cycling	Increased
2.33091e-39	0.292838	0.546	0.228	5.10143e-35	ASNA1	16	[16] Cycling	Increased
0	0.292253	0.3	0.003	0	TRIP13	16	[16] Cycling	Increased
9.92958e-29	0.291718	0.661	0.368	2.17319e-24	CYCS	16	[16] Cycling	Increased
7.28781e-32	0.291717	0.571	0.274	1.59501e-27	TCP1	16	[16] Cycling	Increased
8.317e-64	0.291638	0.461	0.126	1.82026e-59	RPL26L1	16	[16] Cycling	Increased
9.17739e-28	0.29145	0.611	0.328	2.00856e-23	SPCS3	16	[16] Cycling	Increased
8.55956e-29	0.291106	0.607	0.314	1.87334e-24	HDAC1	16	[16] Cycling	Increased
1.42716e-33	0.291059	0.389	0.143	3.12348e-29	CD59	16	[16] Cycling	Increased
0	0.290559	0.286	0.002	0	SPC24	16	[16] Cycling	Increased
5.97145e-44	0.290248	0.482	0.175	1.30691e-39	TMEM14A	16	[16] Cycling	Increased
1.00125e-52	0.290099	0.454	0.14	2.19133e-48	TOR3A	16	[16] Cycling	Increased
8.5238e-45	0.2899	0.479	0.169	1.86552e-40	RPA1	16	[16] Cycling	Increased
0	0.289689	0.286	0.008	0	MXD3	16	[16] Cycling	Increased
2.7911e-26	0.289141	0.568	0.302	6.1086e-22	SNRPA1	16	[16] Cycling	Increased
4.63566e-40	0.289078	0.511	0.201	1.01456e-35	GPAA1	16	[16] Cycling	Increased
2.64397e-20	0.289071	0.625	0.407	5.7866e-16	HNRNPM	16	[16] Cycling	Increased
8.6071e-65	0.28883	0.393	0.094	1.88375e-60	APOBEC3H	16	[16] Cycling	Increased
6.74601e-23	0.288783	0.843	0.66	1.47643e-18	UQCR10	16	[16] Cycling	Increased
2.80173e-24	0.288743	0.8	0.564	6.13187e-20	LSM7	16	[16] Cycling	Increased
5.4339e-29	0.288455	0.546	0.27	1.18926e-24	UFD1L	16	[16] Cycling	Increased
2.36946e-24	0.288448	0.614	0.367	5.18581e-20	TOMM5	16	[16] Cycling	Increased
2.51931e-46	0.288425	0.307	0.077	5.51376e-42	PMAIP1	16	[16] Cycling	Increased
3.57063e-29	0.288254	0.518	0.244	7.81469e-25	BAX	16	[16] Cycling	Increased
1.76051e-31	0.288182	0.596	0.298	3.85306e-27	SF3B4	16	[16] Cycling	Increased
6.89518e-30	0.288089	0.496	0.223	1.50908e-25	GYG1	16	[16] Cycling	Increased
3.71096e-27	0.28733	0.607	0.335	8.12182e-23	POLR2K	16	[16] Cycling	Increased
1.06327e-14	0.286701	0.486	0.299	2.32707e-10	CD63	16	[16] Cycling	Increased
2.31165e-42	0.286694	0.507	0.191	5.05928e-38	GLRX3	16	[16] Cycling	Increased
8.38828e-38	0.286393	0.579	0.251	1.83586e-33	RPA2	16	[16] Cycling	Increased
7.34187e-14	0.286376	0.779	0.631	1.60684e-09	LRRFIP1	16	[16] Cycling	Increased
7.60657e-45	0.286371	0.464	0.16	1.66477e-40	ITGAE	16	[16] Cycling	Increased
4.50612e-24	0.28631	0.496	0.255	9.86208e-20	TMEM14C	16	[16] Cycling	Increased
1.34231e-28	0.286304	0.546	0.265	2.93777e-24	ACTN4	16	[16] Cycling	Increased
2.88638e-24	0.286014	0.661	0.394	6.31714e-20	MRPL54	16	[16] Cycling	Increased
3.81203e-49	0.28601	0.493	0.167	8.34302e-45	UBA2	16	[16] Cycling	Increased
2.45927e-31	0.285959	0.479	0.209	5.38235e-27	COX20	16	[16] Cycling	Increased
3.51102e-31	0.285893	0.529	0.246	7.68422e-27	NUDT5	16	[16] Cycling	Increased
0	0.285818	0.121	0.001	0	HIST1H3F	16	[16] Cycling	Increased
4.87489e-37	0.285306	0.536	0.227	1.06692e-32	SNRNP40	16	[16] Cycling	Increased
2.19002e-71	0.284775	0.382	0.084	4.79307e-67	CDK5RAP2	16	[16] Cycling	Increased
1.88692e-21	0.284318	0.621	0.395	4.12972e-17	NDUFS8	16	[16] Cycling	Increased
1.09532e-111	0.284164	0.346	0.05	2.39721e-107	MYL6B	16	[16] Cycling	Increased
4.97122e-40	0.283891	0.529	0.212	1.088e-35	BOLA3	16	[16] Cycling	Increased
0	0.283619	0.268	0	0	MCM10	16	[16] Cycling	Increased
4.01974e-29	0.283528	0.546	0.267	8.7976e-25	ILK	16	[16] Cycling	Increased
3.99886e-220	0.283425	0.311	0.022	8.7519e-216	CDK2	16	[16] Cycling	Increased
6.66452e-19	0.283363	0.911	0.8	1.4586e-14	COX6B1	16	[16] Cycling	Increased
2.10703e-126	0.28324	0.336	0.042	4.61145e-122	CCDC28B	16	[16] Cycling	Increased
1.34404e-19	0.282798	0.875	0.728	2.94157e-15	HNRNPK	16	[16] Cycling	Increased
4.12391e-19	0.282791	0.839	0.691	9.02559e-15	TMBIM6	16	[16] Cycling	Increased
1.20341e-95	0.282595	0.343	0.055	2.63379e-91	RP11-620J15.3	16	[16] Cycling	Increased
5.37036e-57	0.282203	0.443	0.127	1.17536e-52	ACTL6A	16	[16] Cycling	Increased
2.24971e-27	0.281873	0.521	0.251	4.92371e-23	SFPQ	16	[16] Cycling	Increased
5.36232e-40	0.281776	0.511	0.199	1.1736e-35	MRPL16	16	[16] Cycling	Increased
1.11081e-17	0.281601	0.561	0.349	2.43113e-13	CTSD	16	[16] Cycling	Increased
2.76157e-74	0.281559	0.336	0.065	6.04397e-70	HLTF	16	[16] Cycling	Increased
1.46111e-22	0.28142	0.6	0.36	3.19779e-18	DNAJC8	16	[16] Cycling	Increased
5.37786e-33	0.280993	0.55	0.251	1.177e-28	RFC1	16	[16] Cycling	Increased
3.47722e-40	0.280734	0.486	0.182	7.61025e-36	GMPS	16	[16] Cycling	Increased
3.38928e-41	0.280257	0.536	0.209	7.41777e-37	ZCRB1	16	[16] Cycling	Increased
3.1367e-72	0.280056	0.375	0.08	6.86498e-68	SNX10	16	[16] Cycling	Increased
0	0.280005	0.279	0.001	0	SHCBP1	16	[16] Cycling	Increased
0	0.279997	0.304	0.014	0	E2F2	16	[16] Cycling	Increased
6.86539e-40	0.279685	0.55	0.225	1.50256e-35	MRPS16	16	[16] Cycling	Increased
1.91811e-185	0.279655	0.311	0.026	4.19797e-181	FANCG	16	[16] Cycling	Increased
1.42289e-51	0.279221	0.418	0.123	3.11413e-47	NTAN1	16	[16] Cycling	Increased
0	0.278926	0.232	0.008	0	HIST1H2AL	16	[16] Cycling	Increased
1.77129e-34	0.278861	0.507	0.216	3.87664e-30	NELFCD	16	[16] Cycling	Increased
3.0818e-21	0.278365	0.714	0.476	6.74483e-17	SF3B6	16	[16] Cycling	Increased
8.31163e-65	0.27802	0.382	0.09	1.81908e-60	MCUR1	16	[16] Cycling	Increased
2.0019e-18	0.277768	0.636	0.419	4.38137e-14	COPE	16	[16] Cycling	Increased
6.27838e-37	0.27775	0.514	0.209	1.37409e-32	IMMT	16	[16] Cycling	Increased
1.38316e-18	0.277546	0.871	0.755	3.02718e-14	UBL5	16	[16] Cycling	Increased
3.96153e-21	0.277062	0.654	0.421	8.67021e-17	LMAN2	16	[16] Cycling	Increased
1.85155e-23	0.276553	0.975	0.95	4.0523e-19	ATP5L	16	[16] Cycling	Increased
7.70115e-43	0.276542	0.493	0.18	1.68547e-38	ARPP19	16	[16] Cycling	Increased
6.04343e-52	0.276519	0.404	0.116	1.32267e-47	EXOSC9	16	[16] Cycling	Increased
3.50913e-32	0.276309	0.554	0.257	7.68008e-28	MRPL11	16	[16] Cycling	Increased
0	0.275803	0.282	0.003	0	SGOL1	16	[16] Cycling	Increased
3.64006e-42	0.275764	0.421	0.143	7.96664e-38	PRPSAP1	16	[16] Cycling	Increased
6.31429e-16	0.275373	0.657	0.461	1.38195e-11	THRAP3	16	[16] Cycling	Increased
1.12912e-19	0.274978	0.9	0.745	2.47119e-15	PTGES3	16	[16] Cycling	Increased
1.94177e-31	0.274593	0.482	0.21	4.24976e-27	TIMM8B	16	[16] Cycling	Increased
5.7146e-59	0.27449	0.404	0.105	1.2507e-54	CASP3	16	[16] Cycling	Increased
4.46117e-38	0.273794	0.343	0.105	9.76372e-34	DUSP4	16	[16] Cycling	Increased
5.28634e-33	0.27355	0.525	0.233	1.15697e-28	GSTO1	16	[16] Cycling	Increased
1.79033e-23	0.273454	0.543	0.299	3.91831e-19	NUDC	16	[16] Cycling	Increased
2.48796e-40	0.273364	0.45	0.162	5.44514e-36	DCTPP1	16	[16] Cycling	Increased
8.65594e-100	0.27336	0.318	0.047	1.89444e-95	SCCPDH	16	[16] Cycling	Increased
2.84306e-127	0.273331	0.289	0.032	6.22233e-123	ARHGAP11B	16	[16] Cycling	Increased
0	0.273315	0.279	0.003	0	CEP55	16	[16] Cycling	Increased
2.11312e-19	0.273131	0.771	0.571	4.62478e-15	NDUFB10	16	[16] Cycling	Increased
4.5567e-23	0.27287	0.989	0.921	9.9728e-19	YWHAZ	16	[16] Cycling	Increased
7.67939e-14	0.272775	0.896	0.843	1.68071e-09	PSME1	16	[16] Cycling	Increased
6.05845e-30	0.272684	0.468	0.204	1.32595e-25	SDF2L1	16	[16] Cycling	Increased
3.42885e-43	0.272672	0.511	0.188	7.50438e-39	ETFB	16	[16] Cycling	Increased
2.41107e-21	0.272602	0.996	0.998	5.27687e-17	SH3BGRL3	16	[16] Cycling	Increased
3.25686e-102	0.272595	0.346	0.053	7.12795e-98	TEX30	16	[16] Cycling	Increased
5.82066e-11	0.272566	0.832	0.76	1.27391e-06	MYH9	16	[16] Cycling	Increased
0	0.272347	0.275	0.001	0	SKA3	16	[16] Cycling	Increased
2.55249e-22	0.272266	0.643	0.406	5.58637e-18	ACP1	16	[16] Cycling	Increased
2.19885e-152	0.271897	0.325	0.034	4.8124e-148	TUBG1	16	[16] Cycling	Increased
2.37271e-17	0.271524	0.364	0.182	5.19291e-13	CDKN2D	16	[16] Cycling	Increased
1.67869e-42	0.271349	0.479	0.172	3.67399e-38	TRNAU1AP	16	[16] Cycling	Increased
1.10345e-42	0.271139	0.521	0.195	2.415e-38	NUP50	16	[16] Cycling	Increased
4.29685e-08	0.270816	0.454	0.324	0.000940409	CTSW	16	[16] Cycling	Increased
1.95191e-46	0.270457	0.464	0.156	4.27195e-42	MRPS11	16	[16] Cycling	Increased
8.6433e-40	0.270337	0.396	0.13	1.89167e-35	PDCD1	16	[16] Cycling	Increased
5.54974e-20	0.270321	0.6	0.357	1.21462e-15	ANP32A	16	[16] Cycling	Increased
0	0.270302	0.286	0.011	0	CENPP	16	[16] Cycling	Increased
8.66544e-34	0.270077	0.536	0.235	1.89652e-29	CDC123	16	[16] Cycling	Increased
5.29425e-65	0.270003	0.379	0.088	1.1587e-60	ICMT	16	[16] Cycling	Increased
5.41754e-43	0.269862	0.489	0.177	1.18568e-38	CHCHD3	16	[16] Cycling	Increased
5.80234e-146	0.269621	0.329	0.036	1.2699e-141	RFC5	16	[16] Cycling	Increased
7.8676e-157	0.269584	0.311	0.03	1.7219e-152	FANCA	16	[16] Cycling	Increased
1.53645e-22	0.269251	0.65	0.382	3.36268e-18	NAP1L4	16	[16] Cycling	Increased
3.0998e-61	0.269095	0.407	0.104	6.78422e-57	HAUS4	16	[16] Cycling	Increased
2.47898e-174	0.268818	0.268	0.02	5.4255e-170	INCENP	16	[16] Cycling	Increased
3.18269e-127	0.268731	0.311	0.036	6.96564e-123	DLEU2	16	[16] Cycling	Increased
1.66626e-22	0.268691	0.536	0.277	3.64678e-18	EIF2AK2	16	[16] Cycling	Increased
1.25309e-28	0.268614	0.554	0.274	2.74252e-24	RAB8A	16	[16] Cycling	Increased
1.59918e-19	0.268598	0.629	0.403	3.49997e-15	MRPL41	16	[16] Cycling	Increased
9.79878e-20	0.26828	0.886	0.753	2.14456e-15	UBE2D2	16	[16] Cycling	Increased
1.40785e-37	0.26802	0.457	0.173	3.08122e-33	MRPL22	16	[16] Cycling	Increased
1.64951e-21	0.267875	0.543	0.305	3.61012e-17	CEP57	16	[16] Cycling	Increased
1.94483e-58	0.267872	0.404	0.106	4.25646e-54	MPDU1	16	[16] Cycling	Increased
8.2421e-58	0.267543	0.393	0.103	1.80387e-53	PSMG1	16	[16] Cycling	Increased
2.17214e-38	0.267519	0.454	0.167	4.75395e-34	NOP56	16	[16] Cycling	Increased
4.64831e-37	0.267507	0.489	0.192	1.01733e-32	USP48	16	[16] Cycling	Increased
3.74769e-15	0.267482	0.643	0.468	8.20219e-11	HP1BP3	16	[16] Cycling	Increased
1.55002e-34	0.267362	0.461	0.182	3.39238e-30	NUP210	16	[16] Cycling	Increased
6.82177e-19	0.267167	0.639	0.411	1.49301e-14	MRPS6	16	[16] Cycling	Increased
1.1467e-25	0.266963	0.582	0.315	2.50966e-21	DNAJC15	16	[16] Cycling	Increased
2.90225e-16	0.266938	0.596	0.408	6.35187e-12	SF3A2	16	[16] Cycling	Increased
5.55464e-55	0.266488	0.418	0.117	1.21569e-50	HENMT1	16	[16] Cycling	Increased
1.2267e-238	0.266069	0.311	0.02	2.68475e-234	KNTC1	16	[16] Cycling	Increased
1.90313e-59	0.266032	0.357	0.086	4.16519e-55	MAGOHB	16	[16] Cycling	Increased
1.72221e-70	0.265911	0.414	0.097	3.76922e-66	HMGXB4	16	[16] Cycling	Increased
0	0.265726	0.286	0.005	0	POC1A	16	[16] Cycling	Increased
1.83279e-22	0.26558	0.564	0.32	4.01124e-18	SNRPB2	16	[16] Cycling	Increased
6.35204e-14	0.2655	0.664	0.479	1.39021e-09	TPR	16	[16] Cycling	Increased
2.29835e-16	0.265183	0.729	0.549	5.03017e-12	NDUFB4	16	[16] Cycling	Increased
3.25605e-17	0.26511	0.729	0.541	7.12619e-13	POLR2L	16	[16] Cycling	Increased
3.15017e-05	0.26442	0.936	0.966	0.689447	IL32	16	[16] Cycling	Increased
8.69336e-21	0.264346	0.696	0.458	1.90263e-16	DDOST	16	[16] Cycling	Increased
4.5793e-52	0.263801	0.361	0.094	1.00222e-47	PAICS	16	[16] Cycling	Increased
1.29472e-32	0.263239	0.439	0.173	2.83362e-28	INSIG1	16	[16] Cycling	Increased
8.99264e-11	0.263104	0.511	0.347	1.96813e-06	ATP2B1	16	[16] Cycling	Increased
1.14219e-43	0.26248	0.436	0.146	2.4998e-39	DNAJB11	16	[16] Cycling	Increased
2.12667e-28	0.262427	0.564	0.279	4.65443e-24	POLR2G	16	[16] Cycling	Increased
3.71605e-21	0.262349	0.586	0.342	8.13295e-17	MMADHC	16	[16] Cycling	Increased
2.97198e-83	0.261921	0.339	0.061	6.50448e-79	KATNAL1	16	[16] Cycling	Increased
2.71319e-29	0.261647	0.489	0.223	5.93809e-25	CSRP1	16	[16] Cycling	Increased
2.99301e-43	0.261354	0.45	0.154	6.55051e-39	YIF1B	16	[16] Cycling	Increased
6.014e-40	0.260766	0.414	0.142	1.31622e-35	GSTM1	16	[16] Cycling	Increased
1.0388e-23	0.260714	0.586	0.317	2.27352e-19	SLTM	16	[16] Cycling	Increased
1.93682e-22	0.260695	0.546	0.301	4.23892e-18	CHMP2A	16	[16] Cycling	Increased
6.2046e-151	0.259855	0.286	0.026	1.35794e-146	SLC43A3	16	[16] Cycling	Increased
1.58465e-19	0.259231	0.696	0.465	3.46817e-15	NDUFB7	16	[16] Cycling	Increased
7.98565e-43	0.259222	0.407	0.132	1.74774e-38	COMMD4	16	[16] Cycling	Increased
1.06206e-235	0.258957	0.282	0.017	2.32442e-231	RFC3	16	[16] Cycling	Increased
4.1875e-24	0.258872	0.654	0.387	9.16477e-20	PRDX6	16	[16] Cycling	Increased
0	0.258316	0.254	0.004	0	CCNE2	16	[16] Cycling	Increased
7.281e-24	0.258289	0.589	0.325	1.59352e-19	PDAP1	16	[16] Cycling	Increased
3.00768e-16	0.258279	0.629	0.418	6.58261e-12	BZW1	16	[16] Cycling	Increased
4.27454e-17	0.258107	0.729	0.533	9.35525e-13	PSMB10	16	[16] Cycling	Increased
1.92666e-17	0.257864	0.807	0.64	4.2167e-13	RAP1B	16	[16] Cycling	Increased
1.46747e-133	0.257549	0.311	0.035	3.21171e-129	POLD1	16	[16] Cycling	Increased
5.38807e-60	0.25753	0.382	0.095	1.17923e-55	RUSC1	16	[16] Cycling	Increased
1.70335e-16	0.257474	0.771	0.599	3.72796e-12	SERBP1	16	[16] Cycling	Increased
1.30944e-21	0.257315	0.989	0.991	2.86584e-17	SERF2	16	[16] Cycling	Increased
1.35106e-38	0.25725	0.489	0.186	2.95692e-34	AK2	16	[16] Cycling	Increased
0	0.256994	0.271	0.003	0	DSCC1	16	[16] Cycling	Increased
3.45182e-40	0.256878	0.404	0.134	7.55466e-36	OXCT1	16	[16] Cycling	Increased
1.23211e-19	0.256699	0.646	0.411	2.69659e-15	ROCK1	16	[16] Cycling	Increased
5.08025e-32	0.256578	0.486	0.204	1.11186e-27	CPSF6	16	[16] Cycling	Increased
0	0.25645	0.268	0.009	0	PLK4	16	[16] Cycling	Increased
1.61492e-13	0.256285	0.739	0.575	3.53441e-09	HNRNPA0	16	[16] Cycling	Increased
2.97606e-79	0.256206	0.35	0.066	6.51341e-75	PPIF	16	[16] Cycling	Increased
6.24254e-41	0.256164	0.371	0.116	1.36624e-36	CD151	16	[16] Cycling	Increased
0	0.256151	0.261	0.001	0	RAD54L	16	[16] Cycling	Increased
4.21691e-19	0.255977	0.911	0.762	9.22913e-15	GUK1	16	[16] Cycling	Increased
2.46997e-20	0.255703	0.6	0.358	5.40577e-16	CCT6A	16	[16] Cycling	Increased
5.98857e-39	0.255698	0.379	0.122	1.31066e-34	ABI3	16	[16] Cycling	Increased
1.39735e-11	0.255381	0.8	0.681	3.05825e-07	ABRACL	16	[16] Cycling	Increased
3.95004e-47	0.254938	0.386	0.112	8.64505e-43	SMC6	16	[16] Cycling	Increased
3.21163e-32	0.254922	0.375	0.133	7.02898e-28	OASL	16	[16] Cycling	Increased
8.44245e-47	0.254615	0.379	0.11	1.84771e-42	RUVBL2	16	[16] Cycling	Increased
2.35756e-31	0.254448	0.421	0.166	5.15976e-27	RIF1	16	[16] Cycling	Increased
3.5909e-22	0.254427	0.721	0.454	7.85905e-18	AURKAIP1	16	[16] Cycling	Increased
7.16924e-33	0.254149	0.468	0.191	1.56906e-28	POLE3	16	[16] Cycling	Increased
1.81562e-18	0.25392	0.693	0.466	3.97366e-14	RNF167	16	[16] Cycling	Increased
0.00612908	0.253753	0.107	0.067	1	TRAV4	16	[16] Cycling	Increased
3.71288e-21	0.253598	0.496	0.258	8.12602e-17	CKLF	16	[16] Cycling	Increased
3.70435e-27	0.253558	0.482	0.224	8.10735e-23	SMARCB1	16	[16] Cycling	Increased
5.27825e-17	0.253424	0.707	0.501	1.1552e-12	OSTF1	16	[16] Cycling	Increased
4.24095e-50	0.253313	0.429	0.128	9.28173e-46	MZT2A	16	[16] Cycling	Increased
4.79989e-22	0.25311	0.529	0.289	1.0505e-17	LAMTOR2	16	[16] Cycling	Increased
4.57723e-16	0.252893	0.604	0.395	1.00177e-11	MOB1A	16	[16] Cycling	Increased
1.70351e-83	0.252112	0.321	0.055	3.7283e-79	RP11-545E17.3	16	[16] Cycling	Increased
2.2109e-91	0.251954	0.311	0.048	4.83877e-87	TFDP1	16	[16] Cycling	Increased
2.33947e-27	0.251888	0.525	0.253	5.12016e-23	SUCLG1	16	[16] Cycling	Increased
0	0.251823	0.261	0.008	0	KIF18A	16	[16] Cycling	Increased
1.34106e-23	0.251713	0.554	0.295	2.93504e-19	ADSL	16	[16] Cycling	Increased
3.48852e-31	0.251565	0.493	0.21	7.63497e-27	TMEM167A	16	[16] Cycling	Increased
2.85891e-23	0.251383	0.546	0.294	6.25701e-19	BUD31	16	[16] Cycling	Increased
8.10069e-30	0.251324	0.493	0.218	1.77292e-25	COMMD8	16	[16] Cycling	Increased
2.28701e-32	0.251323	0.471	0.195	5.00535e-28	SRA1	16	[16] Cycling	Increased
1.53721e-27	0.251252	0.571	0.289	3.36434e-23	EMC6	16	[16] Cycling	Increased
2.91766e-16	0.251098	0.664	0.466	6.38558e-12	RAD23A	16	[16] Cycling	Increased
1.78196e-18	0.251026	0.771	0.576	3.89999e-14	WDR83OS	16	[16] Cycling	Increased
3.47627e-22	0.250599	0.536	0.288	7.60815e-18	SMARCE1	16	[16] Cycling	Increased
9.68551e-33	0.250492	0.536	0.237	2.11977e-28	PHF5A	16	[16] Cycling	Increased
6.70826e-35	0.250095	0.511	0.212	1.46817e-30	VBP1	16	[16] Cycling	Increased
0	-1.34385	0.2	0.482	0	NKG7	1	[1] TH17	Decreased
0	-1.03911	0.063	0.535	0	CD8A	1	[1] TH17	Decreased
0	-0.967779	0.059	0.509	0	CD8B	1	[1] TH17	Decreased
7.61962e-140	-0.897824	0.467	0.551	1.66763e-135	CCL5	1	[1] TH17	Decreased
3.75043e-298	-0.857891	0.792	0.866	8.20819e-294	CD74	1	[1] TH17	Decreased
0	-0.781326	0.08	0.401	0	HLA-DRB1	1	[1] TH17	Decreased
0	-0.760644	0.075	0.391	0	HLA-DRB5	1	[1] TH17	Decreased
0	-0.732549	0.442	0.643	0	CST7	1	[1] TH17	Decreased
1.31241e-154	-0.706179	0.232	0.38	2.87234e-150	GZMK	1	[1] TH17	Decreased
4.55524e-286	-0.692324	0.051	0.273	9.96959e-282	CCL4	1	[1] TH17	Decreased
0	-0.523514	0.167	0.447	0	HLA-DPA1	1	[1] TH17	Decreased
3.80699e-196	-0.517384	0.038	0.202	8.33197e-192	GZMH	1	[1] TH17	Decreased
0	-0.500721	0.142	0.441	0	HLA-DPB1	1	[1] TH17	Decreased
1.28911e-228	-0.439974	0.034	0.216	2.82134e-224	HLA-DRA	1	[1] TH17	Decreased
9.86322e-95	-0.340772	0.142	0.256	2.15866e-90	CMC1	1	[1] TH17	Decreased
1.12234e-40	-0.325192	0.379	0.44	2.45635e-36	GZMA	1	[1] TH17	Decreased
1.66036e-203	-0.318601	0.121	0.317	3.63387e-199	TIGIT	1	[1] TH17	Decreased
1.2488e-237	-0.314412	0.019	0.2	2.73312e-233	HLA-DQA1	1	[1] TH17	Decreased
5.19486e-25	-0.314043	0.48	0.518	1.13695e-20	LGALS1	1	[1] TH17	Decreased
8.68076e-98	-0.30983	0.022	0.113	1.89987e-93	GZMB	1	[1] TH17	Decreased
1.40306e-181	-0.306158	0.935	0.952	3.07074e-177	PTPRC	1	[1] TH17	Decreased
5.69454e-152	-0.300051	0.171	0.337	1.24631e-147	PRF1	1	[1] TH17	Decreased
4.22521e-135	-0.279643	0.991	0.995	9.2473e-131	HLA-A	1	[1] TH17	Decreased
2.30134e-60	-0.267249	0.936	0.953	5.03671e-56	MTRNR2L12	1	[1] TH17	Decreased
5.47977e-87	-0.265537	0.223	0.34	1.1993e-82	CTSW	1	[1] TH17	Decreased
2.58197e-153	-0.264502	0.569	0.699	5.65089e-149	LITAF	1	[1] TH17	Decreased
5.72127e-100	-0.264149	0.578	0.678	1.25216e-95	EZR	1	[1] TH17	Decreased
5.91843e-217	-0.260679	0.016	0.183	1.29531e-212	HLA-DQA2	1	[1] TH17	Decreased
5.09981e-27	-0.254615	0.233	0.293	1.11615e-22	LMNA	1	[1] TH17	Decreased
4.13188e-100	-0.252493	0.44	0.549	9.04304e-96	GZMM	1	[1] TH17	Decreased
0	-0.687679	0.693	0.885	0	LTB	2	[2] HLA-DR low CD8	Decreased
4.6903e-205	-0.650401	0.123	0.319	1.02652e-200	KLRB1	2	[2] HLA-DR low CD8	Decreased
0	-0.501952	0.202	0.516	0	AQP3	2	[2] HLA-DR low CD8	Decreased
8.82797e-297	-0.490627	0.952	0.97	1.93209e-292	S100A4	2	[2] HLA-DR low CD8	Decreased
0	-0.485715	0.049	0.392	0	MAL	2	[2] HLA-DR low CD8	Decreased
1.03896e-130	-0.483511	0.379	0.532	2.27387e-126	LGALS1	2	[2] HLA-DR low CD8	Decreased
0	-0.459792	0.975	0.987	0	VIM	2	[2] HLA-DR low CD8	Decreased
0	-0.45504	0.4	0.654	0	NOSIP	2	[2] HLA-DR low CD8	Decreased
0	-0.420582	1	1	0	TPT1	2	[2] HLA-DR low CD8	Decreased
0	-0.42055	0.794	0.913	0	LDHB	2	[2] HLA-DR low CD8	Decreased
6.59518e-144	-0.40609	0.77	0.815	1.44342e-139	IL7R	2	[2] HLA-DR low CD8	Decreased
2.75529e-292	-0.39156	0.391	0.639	6.03024e-288	ITGB1	2	[2] HLA-DR low CD8	Decreased
1.06839e-188	-0.385491	0.363	0.551	2.33829e-184	NFKBIA	2	[2] HLA-DR low CD8	Decreased
5.95784e-259	-0.366994	0.772	0.9	1.30393e-254	S100A11	2	[2] HLA-DR low CD8	Decreased
0	-0.351782	0.446	0.679	0	TMEM123	2	[2] HLA-DR low CD8	Decreased
3.84385e-169	-0.338938	0.688	0.813	8.41266e-165	UCP2	2	[2] HLA-DR low CD8	Decreased
0	-0.338393	0.972	0.986	0	EEF2	2	[2] HLA-DR low CD8	Decreased
8.50057e-272	-0.337479	0.145	0.388	1.86043e-267	TIMP1	2	[2] HLA-DR low CD8	Decreased
1.3451e-88	-0.336412	0.172	0.302	2.94388e-84	LMNA	2	[2] HLA-DR low CD8	Decreased
1.42546e-265	-0.335442	0.453	0.669	3.11977e-261	FLT3LG	2	[2] HLA-DR low CD8	Decreased
1.79069e-214	-0.33069	0.981	0.991	3.9191e-210	ACTG1	2	[2] HLA-DR low CD8	Decreased
3.60553e-109	-0.317415	0.176	0.313	7.89106e-105	LGALS3	2	[2] HLA-DR low CD8	Decreased
6.18104e-275	-0.314894	0.985	0.989	1.35278e-270	PABPC1	2	[2] HLA-DR low CD8	Decreased
0	-0.310475	1	1	0	RPLP1	2	[2] HLA-DR low CD8	Decreased
1.82728e-253	-0.310196	0.982	0.988	3.99918e-249	RPL4	2	[2] HLA-DR low CD8	Decreased
7.24784e-252	-0.305681	0.124	0.355	1.58626e-247	LEF1	2	[2] HLA-DR low CD8	Decreased
1.67189e-180	-0.300517	0.207	0.404	3.6591e-176	DDIT4	2	[2] HLA-DR low CD8	Decreased
1.32436e-108	-0.298848	0.508	0.634	2.89849e-104	NEAT1	2	[2] HLA-DR low CD8	Decreased
6.65735e-193	-0.295604	0.497	0.671	1.45703e-188	ARHGAP15	2	[2] HLA-DR low CD8	Decreased
2.55363e-185	-0.293484	0.082	0.264	5.58888e-181	CRIP2	2	[2] HLA-DR low CD8	Decreased
1.62251e-85	-0.283174	0.764	0.833	3.55102e-81	AHNAK	2	[2] HLA-DR low CD8	Decreased
1.62432e-237	-0.282889	1	0.999	3.55498e-233	RPLP0	2	[2] HLA-DR low CD8	Decreased
0	-0.275972	0.976	0.992	0	FXYD5	2	[2] HLA-DR low CD8	Decreased
5.39244e-162	-0.275963	0.18	0.364	1.18019e-157	MYC	2	[2] HLA-DR low CD8	Decreased
1.32247e-198	-0.274725	0.974	0.985	2.89435e-194	CD52	2	[2] HLA-DR low CD8	Decreased
4.4182e-195	-0.273397	0.187	0.391	9.66966e-191	BIRC3	2	[2] HLA-DR low CD8	Decreased
9.76681e-161	-0.269122	0.256	0.438	2.13757e-156	GATA3	2	[2] HLA-DR low CD8	Decreased
5.41207e-196	-0.268098	0.689	0.818	1.18448e-191	EIF3E	2	[2] HLA-DR low CD8	Decreased
8.33747e-233	-0.26766	0.02	0.207	1.82474e-228	TNFRSF4	2	[2] HLA-DR low CD8	Decreased
1.47516e-203	-0.266876	1	1	3.22853e-199	RPS6	2	[2] HLA-DR low CD8	Decreased
7.82917e-188	-0.266079	0.361	0.556	1.71349e-183	EIF2S3	2	[2] HLA-DR low CD8	Decreased
1.66589e-192	-0.264552	0.779	0.878	3.64596e-188	GSTK1	2	[2] HLA-DR low CD8	Decreased
3.13668e-87	-0.263109	0.959	0.969	6.86493e-83	MT-ND5	2	[2] HLA-DR low CD8	Decreased
6.05038e-114	-0.260267	0.913	0.937	1.32419e-109	RPL13A	2	[2] HLA-DR low CD8	Decreased
4.68095e-140	-0.260225	0.311	0.482	1.02447e-135	PIM2	2	[2] HLA-DR low CD8	Decreased
4.45602e-150	-0.259635	0.371	0.545	9.75245e-146	PIM1	2	[2] HLA-DR low CD8	Decreased
7.33824e-118	-0.258536	0.151	0.297	1.60605e-113	CISH	2	[2] HLA-DR low CD8	Decreased
1.11778e-86	-0.257497	0.675	0.764	2.44638e-82	MT-ND6	2	[2] HLA-DR low CD8	Decreased
1.86473e-200	-0.25485	1	1	4.08115e-196	RPS4X	2	[2] HLA-DR low CD8	Decreased
[truncated: 841 more rows]

## Sheet: d) 1607 SS2 5′10x PB SF T cells
p_val	avg_logFC	pct.1	pct.2	p_val_adj	gene	cluster_number	cluster_name	avg_logFC Increased/Decreased
[truncated: 8,557 more rows]

[truncated: 3 more sheets: e) 5′10x Expanded T cell clones, f) 5′10x Expanded SF vs PB, g) 5′10x PB SF T cell SF vs PB]
