# Supplementary material for: Single-cell sequencing reveals clonal expansions of pro-inflammatory synovial CD8 T cells expressing tissue-homing receptors in psoriatic arthritis
Source: Nat Commun. 2020 Sep 21;11:4767. doi: 10.1038/s41467-020-18513-6 (PMC7505844; doi:10.1038/s41467-020-18513-6)
Supplement: Supplementary file 6 — Supplementary Data 2 [file 41467_2020_18513_MOESM6_ESM.xlsx]

## Sheet: Supplementary Dat 2
Supplementary Data 2: 10x integrated dataset cluster distribution by sample origin, patient and cell type
Cluster name	Sample origin	Distribution by sample origin *		Breakdown by patient †						Breakdown by cell type ‡
		Cell number		PSA1505	PSA1607	PSA1801	PSA-ST1	PSA-ST2		CD4+	CD8+	CD4+CD8+
[1] Th17	PBMC	2819		667	586	1566	-	-		2595	224	0
[1] Th17	SFMC	2601		944	906	751	-	-		2364	237	0
[1] Th17	Synovial tissue	91		-	-	-	24	67		83	6	2
[2] HLA-DR low CD8	PBMC	2448		1151	1144	153	-	-		92	2356	0
[2] HLA-DR low CD8	SFMC	2671		983	1341	347	-	-		216	2455	0
[2] HLA-DR low CD8	Synovial tissue	76		-	-	-	11	65		24	52	0
[3] Central Memory CD4	PBMC	2422		1115	1271	36	-	-		2211	211	0
[3] Central Memory CD4	SFMC	1966		652	784	530	-	-		1790	176	0
[3] Central Memory CD4	Synovial tissue	11		-	-	-	0	11		10	1	0
[4] Treg	PBMC	1276		539	404	333	-	-		1083	193	0
[4] Treg	SFMC	2700		1082	689	929	-	-		2432	268	0
[4] Treg	Synovial tissue	31		-	-	-	2	29		30	1	0
[5] HLA-DR high CD8	PBMC	1100		504	281	315	-	-		34	1066	0
[5] HLA-DR high CD8	SFMC	2138		928	317	893	-	-		124	2014	0
[5] HLA-DR high CD8	Synovial tissue	0		-	-	-	0	0		0	0	0
[6] ITGB1+ Central Memory	PBMC	2355		371	647	1337	-	-		1419	936	0
[6] ITGB1+ Central Memory	SFMC	759		72	336	351	-	-		497	262	0
[6] ITGB1+ Central Memory	Synovial tissue	11		-	-	-	2	9		7	4	0
[7] Central Memory CD8	PBMC	2269		295	306	1668	-	-		112	2157	0
[7] Central Memory CD8	SFMC	592		114	222	256	-	-		17	575	0
[7] Central Memory CD8	Synovial tissue	13		-	-	-	2	11		2	11	0
[8] ZNF683+ CD8	PBMC	656		273	261	122	-	-		42	614	0
[8] ZNF683+ CD8	SFMC	1395		487	566	342	-	-		135	1260	0
[8] ZNF683+ CD8	Synovial tissue	3		-	-	-	0	3		1	2	0
[9] Humanin+	PBMC	1095		293	412	390	-	-		586	509	0
[9] Humanin+	SFMC	874		220	414	240	-	-		477	397	0
[9] Humanin+	Synovial tissue	1		-	-	-	0	1		1	0	0
[10] TPT1+	PBMC	1099		327	289	483	-	-		720	379	0
[10] TPT1+	SFMC	771		101	386	284	-	-		517	254	0
[10] TPT1+	Synovial tissue	2		-	-	-	0	2		2	0	0
[11] Effector CD4	PBMC	776		395	241	140	-	-		636	140	0
[11] Effector CD4	SFMC	1056		430	198	428	-	-		830	226	0
[11] Effector CD4	Synovial tissue	8		-	-	-	0	8		8	0	0
[12] CRIP2+ Central Memory	PBMC	137		43	70	24	-	-		96	41	0
[12] CRIP2+ Central Memory	SFMC	1680		238	175	1267	-	-		471	1209	0
[12] CRIP2+ Central Memory	Synovial tissue	0		-	-	-	0	0		0	0	0
[13] Transitional CD8	PBMC	1234		470	684	80	-	-		38	1196	0
[13] Transitional CD8	SFMC	420		63	270	87	-	-		33	387	0
[13] Transitional CD8	Synovial tissue	0		-	-	-	0	0		0	0	0
[14] MAIT	PBMC	546		299	187	60	-	-		62	484	0
[14] MAIT	SFMC	345		242	66	37	-	-		53	292	0
[14] MAIT	Synovial tissue	1		-	-	-	0	1		1	0	0
[15] IFN Signature	PBMC	306		101	62	143	-	-		179	127	0
[15] IFN Signature	SFMC	417		199	161	57	-	-		315	102	0
[15] IFN Signature	Synovial tissue	2		-	-	-	0	2		2	0	0
[16] Cycling	PBMC	63		24	22	17	-	-		25	38	0
[16] Cycling	SFMC	216		112	36	68	-	-		65	151	0
[16] Cycling	Synovial tissue	1		-	-	-	0	1		0	1	0
Column cell totals:		41453		13734	13734	13734	41	210		20437	21014	2
* Yellow bars indicate proportion of cells originating from indicated sample type within cluster
† PBMC and SFMC samples available from patients PSA1505, PSA1607 and PSA1801 only; synovial tissue samples available from patients PSA-ST1 and PSA-ST2 only
‡ CD4+CD8+ cells were excluded by FACS for samples originating from PBMC/SFMC but not for samples originating from synovial tissue.
