# Supplementary material for: Single-cell sequencing reveals clonal expansions of pro-inflammatory synovial CD8 T cells expressing tissue-homing receptors in psoriatic arthritis
Source: Nat Commun. 2020 Sep 21;11:4767. doi: 10.1038/s41467-020-18513-6 (PMC7505844; doi:10.1038/s41467-020-18513-6)
Supplement: Supplementary file 7 — Supplementary Data 3 [file 41467_2020_18513_MOESM7_ESM.xlsx]

## Sheet: a) HLA-DR low CD8 SF vs PB
p_val	avg_logFC	pct.1	pct.2	p_val_adj	Gene	avg_logFC Increased/Decreased
4.93168e-159	1.06298	0.456	0.119	1.66168e-154	JUN	Increased
6.39859e-148	0.900302	0.291	0.02	2.15594e-143	LMNA	Increased
2.32534e-81	0.848998	0.484	0.256	7.835e-77	LGALS1	Increased
1.44741e-86	0.811992	0.466	0.235	4.87689e-82	ISG15	Increased
6.20724e-178	0.763245	0.747	0.432	2.09147e-173	PLP2	Increased
3.65192e-154	0.763007	0.859	0.67	1.23048e-149	KLF6	Increased
3.05334e-161	0.753093	0.829	0.643	1.02879e-156	S100A11	Increased
9.89994e-111	0.711949	0.824	0.726	3.33569e-106	ANXA1	Increased
2.02995e-178	0.691309	0.944	0.858	6.83973e-174	S100A10	Increased
2.27095e-128	0.656258	0.778	0.548	7.65173e-124	EZR	Increased
4.31847e-95	0.654398	0.818	0.739	1.45506e-90	LY6E	Increased
1.2368e-186	0.653797	0.878	0.66	4.16728e-182	CD44	Increased
1.30101e-49	0.642709	0.359	0.196	4.38364e-45	IFI6	Increased
9.81918e-106	0.639387	0.655	0.412	3.30848e-101	APOBEC3G	Increased
9.1332e-139	0.62959	0.742	0.488	3.07734e-134	LDHA	Increased
7.78199e-77	0.626209	0.346	0.127	2.62206e-72	HLA-DRA	Increased
1.65553e-115	0.623658	0.652	0.385	5.57813e-111	CXCR3	Increased
2.0855e-79	0.592937	0.4	0.171	7.02689e-75	MYADM	Increased
8.57027e-107	0.582633	0.855	0.727	2.88767e-102	TAGLN2	Increased
4.1315e-75	0.56911	0.203	0.034	1.39207e-70	IFI44L	Increased
3.47906e-67	0.563899	0.514	0.306	1.17223e-62	TNFAIP3	Increased
1.62435e-53	0.551377	0.314	0.141	5.47309e-49	MX1	Increased
1.77788e-149	0.547883	0.977	0.935	5.9904e-145	VIM	Increased
3.46316e-214	0.544844	0.995	0.963	1.16688e-209	GAPDH	Increased
1.93594e-55	0.533387	0.553	0.378	6.52296e-51	ALOX5AP	Increased
3.33589e-165	0.532038	0.974	0.943	1.124e-160	S100A6	Increased
1.64187e-61	0.516455	0.154	0.019	5.53212e-57	GZMB	Increased
2.98358e-44	0.508248	0.126	0.021	1.00529e-39	FOS	Increased
3.02759e-92	0.503995	0.843	0.75	1.02012e-87	SRGN	Increased
1.29384e-55	0.48811	0.503	0.321	4.35947e-51	ADGRE5	Increased
5.96099e-52	0.486285	0.643	0.5	2.0085e-47	HLA-DRB5	Increased
1.98167e-62	0.482333	0.635	0.478	6.67703e-58	ANXA2	Increased
5.997e-72	0.481701	0.254	0.068	2.02063e-67	OASL	Increased
8.05977e-54	0.479325	0.622	0.46	2.71566e-49	HLA-DRB1	Increased
2.43982e-45	0.477846	0.401	0.217	8.22073e-41	GZMH	Increased
2.07443e-48	0.472757	0.947	0.96	6.9896e-44	IFITM1	Increased
1.37569e-61	0.468877	0.475	0.264	4.63525e-57	SH2D2A	Increased
7.2027e-70	0.463508	0.835	0.763	2.42688e-65	IFITM2	Increased
9.50699e-180	0.46327	0.997	0.99	3.20329e-175	CCL5	Increased
0.00373692	0.458686	0.633	0.611	1	CCL4	Increased
8.77096e-62	0.456405	0.257	0.081	2.95529e-57	LGALS3	Increased
3.89758e-49	0.454054	0.728	0.66	1.31325e-44	ISG20	Increased
5.89116e-50	0.439699	0.489	0.3	1.98497e-45	ITGB1	Increased
1.33057e-66	0.428005	0.16	0.018	4.48322e-62	DUSP4	Increased
1.80752e-57	0.423527	0.437	0.236	6.09027e-53	GLIPR2	Increased
5.15469e-40	0.420213	0.305	0.158	1.73682e-35	IRF7	Increased
0.00762707	0.419076	0.054	0.038	1	GNLY	Increased
5.39589e-46	0.417766	0.428	0.257	1.81809e-41	TUBA1A	Increased
1.19417e-51	0.416711	0.296	0.123	4.02362e-47	FAM129A	Increased
7.68456e-41	0.416615	0.253	0.111	2.58924e-36	ITM2C	Increased
1.61179e-193	0.41626	1	0.997	5.43076e-189	SH3BGRL3	Increased
2.47623e-56	0.415725	0.275	0.1	8.34342e-52	PPP1R15A	Increased
1.86249e-46	0.412071	0.198	0.062	6.27546e-42	OAS1	Increased
8.99335e-56	0.406993	0.655	0.501	3.03022e-51	DRAP1	Increased
5.21057e-41	0.401511	0.43	0.272	1.75565e-36	ANXA5	Increased
0	-0.918065	0.742	0.96	0	TXNIP	Decreased
2.16568e-89	-0.536901	0.091	0.321	7.29705e-85	PLAC8	Decreased
3.17315e-87	-0.503353	0.4	0.657	1.06916e-82	LINC00861	Decreased
1.45602e-42	-0.47903	0.743	0.824	4.90593e-38	JUNB	Decreased
3.35258e-56	-0.449857	0.113	0.293	1.12962e-51	IFNG-AS1	Decreased
4.43351e-77	-0.442831	0.648	0.847	1.49383e-72	IL7R	Decreased
6.24133e-70	-0.421317	0.052	0.228	2.10295e-65	LINC00402	Decreased
2.16802e-61	-0.413677	0.398	0.618	7.30494e-57	FAM65B	Decreased
4.94974e-75	-0.413183	0.56	0.752	1.66777e-70	TRAF3IP3	Decreased

## Sheet: b) HLA-DR high CD8 SF vs PB
p_val	avg_logFC	pct.1	pct.2	p_val_adj	Gene	avg_logFC Increased/Decreased
8.8323e-168	1.58777	0.615	0.086	2.97596e-163	GZMB	Increased
6.53784e-168	1.50909	0.555	0.038	2.20286e-163	LMNA	Increased
5.61664e-165	1.42657	0.796	0.386	1.89247e-160	LGALS1	Increased
1.71806e-170	1.17327	0.801	0.386	5.78883e-166	ALOX5AP	Increased
8.00327e-39	1.1325	0.167	0.011	2.69662e-34	CXCL13	Increased
1.63658e-206	1.01628	0.978	0.887	5.51429e-202	S100A10	Increased
1.22646e-175	0.993894	0.818	0.337	4.13242e-171	PLP2	Increased
4.14109e-141	0.956314	0.865	0.621	1.3953e-136	S100A11	Increased
1.14474e-72	0.940309	0.64	0.378	3.8571e-68	ISG15	Increased
1.98031e-120	0.918817	0.884	0.73	6.67244e-116	ANXA1	Increased
9.23383e-139	0.897631	0.917	0.697	3.11125e-134	KLF6	Increased
3.88433e-191	0.87242	0.99	0.916	1.30879e-186	VIM	Increased
1.55908e-59	0.869946	0.506	0.244	5.25318e-55	IFI6	Increased
8.83093e-106	0.868447	0.83	0.572	2.97549e-101	HLA-DRA	Increased
1.33697e-67	0.866004	0.522	0.214	4.50477e-63	JUN	Increased
1.10697e-138	0.826039	0.952	0.811	3.72984e-134	HLA-DRB1	Increased
8.78859e-86	0.775211	0.376	0.049	2.96123e-81	DUSP4	Increased
1.18717e-111	0.774283	0.959	0.894	4.00005e-107	S100A4	Increased
8.27888e-112	0.760196	0.931	0.757	2.78948e-107	TAGLN2	Increased
3.48286e-166	0.754768	0.987	0.94	1.17352e-161	S100A6	Increased
1.37384e-69	0.746177	0.539	0.235	4.62901e-65	MYADM	Increased
7.42147e-81	0.730229	0.455	0.119	2.50059e-76	LGALS3	Increased
1.14771e-82	0.727309	0.904	0.783	3.8671e-78	HLA-DRB5	Increased
9.61188e-80	0.705919	0.901	0.788	3.23863e-75	LY6E	Increased
3.98083e-105	0.70245	0.869	0.619	1.3413e-100	APOBEC3G	Increased
7.99218e-103	0.691079	0.876	0.652	2.69289e-98	EZR	Increased
6.53093e-46	0.690667	0.41	0.177	2.20053e-41	MX1	Increased
3.60739e-57	0.690166	0.264	0.032	1.21547e-52	IFI44L	Increased
2.21017e-13	0.683913	0.879	0.828	7.44696e-09	CCL4	Increased
2.82537e-61	0.678422	0.636	0.374	9.51979e-57	ITM2A	Increased
7.3784e-89	0.667877	0.866	0.574	2.48608e-84	GZMH	Increased
4.85918e-70	0.660695	0.684	0.414	1.63725e-65	ADGRE5	Increased
1.99337e-181	0.646055	0.999	0.982	6.71645e-177	GAPDH	Increased
1.47423e-131	0.636934	0.975	0.886	4.96728e-127	SRGN	Increased
2.15746e-06	0.632638	0.087	0.042	0.0726936	TRBV7-6	Increased
4.17598e-77	0.628842	0.808	0.586	1.40706e-72	LDHA	Increased
1.69909e-46	0.624698	0.686	0.495	5.72493e-42	HLA-DQA1	Increased
3.81049e-63	0.621878	0.423	0.135	1.28391e-58	OASL	Increased
8.61157e-09	0.618017	0.079	0.027	0.000290158	TRBV2	Increased
9.23331e-64	0.611589	0.495	0.201	3.11107e-59	FAM129A	Increased
6.45652e-77	0.609999	0.882	0.731	2.17546e-72	ISG20	Increased
0.000609501	0.593076	0.33	0.274	1	CCL4L2	Increased
1.12425e-33	0.586419	0.935	0.934	3.78805e-29	IFITM1	Increased
1.08259e-59	0.586296	0.617	0.335	3.64766e-55	SH2D2A	Increased
3.22132e-59	0.586023	0.602	0.336	1.08539e-54	APOBEC3C	Increased
1.28629e-42	0.578383	0.641	0.454	4.33402e-38	HLA-DQB1	Increased
1.37533e-75	0.56845	0.924	0.815	4.63404e-71	HLA-DPA1	Increased
1.82033e-50	0.567073	0.361	0.117	6.13342e-46	TYMP	Increased
1.82988e-71	0.565698	0.815	0.615	6.1656e-67	ANXA2	Increased
4.87006e-99	0.561125	0.963	0.885	1.64092e-94	UBC	Increased
2.02115e-115	0.559715	0.965	0.867	6.81005e-111	LSP1	Increased
3.1963e-86	0.554899	0.91	0.757	1.07696e-81	CD44	Increased
4.43669e-62	0.55254	0.727	0.473	1.4949e-57	CXCR3	Increased
3.49248e-57	0.524636	0.727	0.479	1.17676e-52	ANXA5	Increased
4.4241e-67	0.512238	0.767	0.508	1.49066e-62	RABAC1	Increased
2.15162e-48	0.508028	0.659	0.396	7.24966e-44	ITGB1	Increased
4.55345e-26	0.504653	0.578	0.42	1.53424e-21	TNFAIP3	Increased
6.55382e-37	0.488411	0.237	0.058	2.20824e-32	AC133644.2	Increased
1.09431e-41	0.473948	0.181	0.013	3.68718e-37	PHLDA1	Increased
7.8804e-41	0.473864	0.319	0.109	2.65522e-36	APOBEC3H	Increased
3.388e-70	0.47059	0.933	0.826	1.14155e-65	HLA-DPB1	Increased
4.86071e-35	0.461936	0.57	0.376	1.63777e-30	PBXIP1	Increased
3.07053e-33	0.460094	0.571	0.384	1.03458e-28	HLA-DMA	Increased
7.28759e-23	0.459297	0.308	0.164	2.45548e-18	OAS1	Increased
2.53489e-35	0.457511	0.372	0.168	8.54105e-31	LAG3	Increased
3.33523e-37	0.457263	0.344	0.132	1.12377e-32	PPP1R15A	Increased
1.20564e-67	0.456205	0.998	0.992	4.06227e-63	CD74	Increased
4.52923e-37	0.45618	0.553	0.335	1.52608e-32	TUBA1A	Increased
4.49401e-50	0.454872	0.793	0.605	1.51421e-45	DRAP1	Increased
6.46242e-106	0.453642	0.994	0.971	2.17745e-101	MYL6	Increased
2.63461e-50	0.451976	0.92	0.817	8.87705e-46	TSC22D3	Increased
1.48837e-33	0.451762	0.429	0.219	5.01491e-29	ATP2B1	Increased
7.92825e-36	0.4497	0.194	0.031	2.67134e-31	RHOB	Increased
8.58929e-28	0.447854	0.293	0.128	2.89407e-23	PLSCR1	Increased
3.62311e-38	0.444472	0.303	0.098	1.22077e-33	CTLA4	Increased
4.72109e-136	0.439785	1	1	1.59072e-131	CCL5	Increased
1.17003e-34	0.439164	0.493	0.286	3.9423e-30	CCDC167	Increased
2.49391e-36	0.43689	0.18	0.023	8.40298e-32	IFIT1	Increased
2.46666e-23	0.435643	0.39	0.239	8.31116e-19	IRF7	Increased
7.3998e-48	0.435283	0.716	0.492	2.49329e-43	TSPO	Increased
5.63214e-42	0.430492	0.241	0.048	1.89769e-37	TSPAN2	Increased
4.65899e-24	0.426773	0.426	0.262	1.5698e-19	EIF2AK2	Increased
1.70995e-25	0.424094	0.261	0.109	5.76152e-21	MTSS1	Increased
1.89522e-28	0.423701	0.425	0.231	6.38576e-24	PLEC	Increased
1.79985e-20	0.422528	0.771	0.743	6.0644e-16	IFITM2	Increased
2.42925e-23	0.418565	0.196	0.064	8.1851e-19	ITM2C	Increased
8.00731e-30	0.418501	0.165	0.028	2.69798e-25	IFIT3	Increased
1.37432e-64	0.417187	0.954	0.895	4.63063e-60	CLIC1	Increased
7.23318e-32	0.416317	0.178	0.031	2.43715e-27	RSAD2	Increased
6.85083e-29	0.415057	0.425	0.235	2.30832e-24	SLA2	Increased
5.45121e-36	0.411542	0.702	0.505	1.83673e-31	SPOCK2	Increased
2.33192e-06	0.405199	0.099	0.05	0.0785718	TRBV9	Increased
4.09162e-11	0.402814	0.156	0.073	1.37863e-06	CCL3	Increased
5.8639e-41	0.401822	0.189	0.018	1.97578e-36	AC069363.1	Increased
2.21752e-22	0.400904	0.623	0.476	7.47171e-18	HLA-DQA2	Increased
1.50388e-78	-0.866887	0.249	0.57	5.06716e-74	IL7R	Decreased
1.88619e-117	-0.727344	0.328	0.716	6.35533e-113	FAM65B	Decreased
2.41246e-99	-0.687976	0.805	0.941	8.12854e-95	TXNIP	Decreased
2.49998e-99	-0.683193	0.354	0.703	8.42342e-95	LINC00861	Decreased
4.20101e-48	-0.652116	0.169	0.392	1.41549e-43	SELL	Decreased
9.05138e-80	-0.51963	0.607	0.839	3.04977e-75	TRAF3IP3	Decreased
5.49468e-51	-0.513703	0.148	0.381	1.85138e-46	TCF7	Decreased
1.95667e-49	-0.498114	0.429	0.651	6.59281e-45	PLEK	Decreased
7.77031e-27	-0.497664	0.636	0.75	2.61813e-22	JUNB	Decreased
3.21697e-62	-0.495936	0.184	0.464	1.08393e-57	S1PR1	Decreased
4.96943e-75	-0.493892	0.014	0.2	1.6744e-70	PLAC8	Decreased
2.33053e-49	-0.48533	0.52	0.74	7.85249e-45	KLRG1	Decreased
1.89155e-51	-0.483246	0.304	0.561	6.37339e-47	ATM	Decreased
2.66809e-37	-0.476869	0.54	0.731	8.98987e-33	CMC1	Decreased
3.96526e-71	-0.456752	0.02	0.207	1.33606e-66	LINC00402	Decreased
1.12447e-51	-0.448619	0.588	0.81	3.78878e-47	ZFP36L2	Decreased
3.11875e-150	-0.429059	1	1	1.05083e-145	RPL3	Decreased
2.51801e-46	-0.428769	0.063	0.238	8.48417e-42	FCRL3	Decreased
1.52897e-56	-0.423322	0.908	0.979	5.15173e-52	MT-ND4	Decreased
8.11899e-113	-0.418337	0.999	1	2.73561e-108	RPL39	Decreased
1.04819e-43	-0.403887	0.112	0.32	3.53177e-39	IGLV2-14	Decreased
1.31839e-41	-0.403822	0.114	0.305	4.44217e-37	ICAM2	Decreased
2.75006e-112	-0.40021	1	1	9.26607e-108	RPS3A	Decreased

## Sheet: c) ZNF683+ CD8 SF vs PB
p_val	avg_logFC	pct.1	pct.2	p_val_adj	Gene	avg_logFC Increased/Decreased
5.18913e-93	1.5604	0.593	0.083	1.74843e-88	GZMB	Increased
7.50009e-78	1.37623	0.611	0.142	2.52708e-73	CCL4	Increased
5.00543e-75	1.37363	0.61	0.199	1.68653e-70	JUN	Increased
7.02321e-105	1.26517	0.877	0.534	2.3664e-100	LGALS1	Increased
7.66633e-73	1.12033	0.567	0.116	2.58309e-68	GZMH	Increased
1.22882e-57	1.09146	0.399	0.047	4.14038e-53	LMNA	Increased
1.35047e-93	1.06566	0.852	0.386	4.55028e-89	GZMA	Increased
8.90447e-21	1.05731	0.221	0.052	3.00027e-16	TRAV27	Increased
5.90741e-19	1.05457	0.362	0.169	1.99044e-14	GNLY	Increased
5.65437e-97	1.02308	0.925	0.77	1.90518e-92	KLF6	Increased
1.54211e-98	0.996583	0.937	0.809	5.19597e-94	ANXA1	Increased
1.91971e-164	0.991988	0.996	0.971	6.46826e-160	S100A6	Increased
2.15981e-38	0.906843	0.556	0.318	7.27727e-34	ISG15	Increased
4.1517e-128	0.898093	0.973	0.842	1.39888e-123	S100A11	Increased
5.31497e-144	0.881982	1	0.984	1.79082e-139	GAPDH	Increased
3.35411e-59	0.861558	0.744	0.503	1.13013e-54	ALOX5AP	Increased
1.2537e-134	0.826242	0.998	0.993	4.2242e-130	CCL5	Increased
1.749e-83	0.817706	0.873	0.663	5.89309e-79	SRGN	Increased
2.06813e-138	0.815159	0.996	1	6.96836e-134	S100A4	Increased
3.10531e-60	0.812839	0.725	0.393	1.0463e-55	PRF1	Increased
6.10199e-86	0.805154	0.914	0.617	2.05601e-81	CST7	Increased
2.37937e-82	0.778661	0.949	0.79	8.01705e-78	NKG7	Increased
1.59968e-161	0.774131	0.999	0.998	5.38995e-157	SH3BGRL3	Increased
3.52721e-59	0.762753	0.708	0.375	1.18846e-54	APOBEC3G	Increased
8.11528e-59	0.732761	0.785	0.523	2.73436e-54	ANXA2	Increased
2.12746e-62	0.727701	0.918	0.832	7.16827e-58	LY6E	Increased
7.32541e-98	0.713561	0.967	0.806	2.46822e-93	CLIC1	Increased
7.8513e-38	0.708995	0.456	0.179	2.64542e-33	CAPG	Increased
1.1655e-37	0.702331	0.565	0.267	3.92705e-33	HLA-DRB1	Increased
3.12784e-77	0.699158	0.99	0.972	1.05389e-72	VIM	Increased
1.35301e-71	0.697193	0.879	0.704	4.55884e-67	CD44	Increased
6.67511e-79	0.696737	0.983	0.963	2.24911e-74	S100A10	Increased
8.12632e-36	0.695732	0.354	0.083	2.73808e-31	CXCR6	Increased
2.90786e-41	0.694025	0.617	0.353	9.79774e-37	ADGRE5	Increased
1.87852e-35	0.693602	0.571	0.285	6.32948e-31	HLA-DRB5	Increased
2.55999e-49	0.690338	0.801	0.617	8.62563e-45	EZR	Increased
1.57464e-69	0.686974	0.94	0.868	5.30558e-65	TAGLN2	Increased
2.77497e-110	0.686804	0.992	0.956	9.35e-106	MYL6	Increased
5.12193e-119	0.685193	0.987	0.938	1.72578e-114	CD99	Increased
5.07571e-34	0.677153	0.504	0.244	1.71021e-29	MYADM	Increased
9.42427e-77	0.673855	0.937	0.782	3.17541e-72	LSP1	Increased
2.44075e-58	0.667531	0.942	0.793	8.22387e-54	CD74	Increased
4.30385e-63	0.643476	0.871	0.695	1.45014e-58	PLP2	Increased
1.44848e-21	0.640418	0.399	0.213	4.88051e-17	IFI6	Increased
5.45311e-40	0.635481	0.606	0.352	1.83737e-35	IQGAP1	Increased
1.77841e-69	0.634647	0.94	0.824	5.99218e-65	CD2	Increased
3.41291e-31	0.630739	0.461	0.221	1.14995e-26	RBPJ	Increased
1.22374e-24	0.621953	0.249	0.059	4.12327e-20	IFI44L	Increased
1.55191e-39	0.617416	0.315	0.046	5.22901e-35	APOBEC3H	Increased
3.91229e-42	0.617385	0.904	0.788	1.31821e-37	AHNAK	Increased
2.68085e-47	0.613905	0.788	0.619	9.03285e-43	LDHA	Increased
1.37142e-28	0.601162	0.61	0.368	4.62087e-24	ZNF683	Increased
4.47458e-25	0.592646	0.205	0.028	1.50766e-20	RHOB	Increased
1.47553e-28	0.573698	0.377	0.14	4.97167e-24	BHLHE40	Increased
2.1526e-71	0.572638	1	1	7.25297e-67	ACTB	Increased
7.0274e-43	0.570751	0.72	0.477	2.36781e-38	TXN	Increased
5.5129e-40	0.560571	0.745	0.577	1.85752e-35	CXCR3	Increased
6.06267e-35	0.557776	0.704	0.48	2.04276e-30	C12orf75	Increased
2.59032e-29	0.552452	0.411	0.169	8.72782e-25	FAM129A	Increased
0.00212398	0.550023	0.091	0.052	1	TRBV5-1	Increased
1.74718e-30	0.548227	0.31	0.077	5.88695e-26	OASL	Increased
1.22417e-10	0.547088	0.187	0.078	4.12471e-06	FOS	Increased
5.84341e-25	0.543581	0.304	0.098	1.96888e-20	ITGA1	Increased
1.74639e-28	0.541521	0.347	0.119	5.88429e-24	TYMP	Increased
1.64257e-33	0.54025	0.625	0.394	5.53449e-29	GLIPR2	Increased
1.77097e-26	0.540163	0.655	0.451	5.96711e-22	MT2A	Increased
2.09234e-27	0.539513	0.567	0.344	7.04994e-23	LGALS3	Increased
7.8316e-31	0.538005	0.531	0.283	2.63878e-26	ATP2B4	Increased
1.87299e-25	0.537153	0.533	0.305	6.31086e-21	LINC00152	Increased
5.77417e-33	0.534138	0.587	0.358	1.94555e-28	CTSD	Increased
7.09485e-18	0.52907	0.312	0.145	2.39054e-13	MX1	Increased
3.57843e-24	0.525364	0.525	0.319	1.20571e-19	TPM4	Increased
1.45268e-149	0.52515	1	1	4.89467e-145	TMSB4X	Increased
1.46907e-24	0.513942	0.348	0.134	4.9499e-20	PPP1R15A	Increased
2.13445e-23	0.513194	0.285	0.086	7.19182e-19	ANKRD28	Increased
1.59451e-27	0.509668	0.571	0.365	5.37253e-23	CD63	Increased
1.11779e-20	0.503945	0.342	0.156	3.76629e-16	IRF7	Increased
3.93984e-13	0.501692	0.256	0.121	1.32749e-08	CRIP2	Increased
9.55366e-24	0.499717	0.433	0.225	3.21901e-19	PLEC	Increased
7.58238e-36	0.492918	0.732	0.564	2.55481e-31	DRAP1	Increased
3.21514e-64	0.492373	0.973	0.93	1.08331e-59	ARPC2	Increased
1.55996e-22	0.492344	0.434	0.218	5.25613e-18	SLF1	Increased
7.59577e-20	0.49071	0.348	0.148	2.55932e-15	HLA-DRA	Increased
1.87346e-42	0.488055	0.89	0.814	6.31242e-38	UBC	Increased
4.52887e-27	0.487312	0.293	0.077	1.52596e-22	TSPAN2	Increased
2.36392e-28	0.486204	0.586	0.366	7.96499e-24	IL2RB	Increased
6.40555e-30	0.48492	0.771	0.611	2.15829e-25	TRAC	Increased
4.86573e-33	0.483583	0.76	0.603	1.63946e-28	MSN	Increased
4.29844e-22	0.478197	0.437	0.23	1.44832e-17	CKLF	Increased
1.68515e-39	0.470964	0.951	0.912	5.67793e-35	IFITM2	Increased
0.00724057	0.469156	0.021	0.005	1	TRBV10-3	Increased
6.518e-51	0.466425	0.93	0.849	2.19617e-46	MYL12B	Increased
9.35189e-60	0.465914	0.991	0.98	3.15103e-55	CFL1	Increased
2.73631e-23	0.465422	0.683	0.56	9.21971e-19	CLEC2B	Increased
3.2349e-20	0.464952	0.408	0.226	1.08997e-15	PTPN7	Increased
9.24565e-23	0.464037	0.594	0.41	3.11523e-18	ANXA5	Increased
1.69237e-27	0.458749	0.744	0.619	5.70227e-23	ENO1	Increased
2.3763e-51	0.455413	0.946	0.906	8.0067e-47	RHOA	Increased
1.96565e-23	0.4513	0.69	0.552	6.62307e-19	ZYX	Increased
2.22338e-23	0.450018	0.5	0.293	7.49147e-19	CHST12	Increased
6.62123e-11	0.449592	0.6	0.534	2.23096e-06	TRBC1	Increased
7.93004e-20	0.448942	0.194	0.039	2.67195e-15	PHLDA1	Increased
5.702e-34	0.448883	0.778	0.598	1.92123e-29	RABAC1	Increased
4.24472e-26	0.446042	0.687	0.541	1.43022e-21	PGAM1	Increased
4.74235e-14	0.444698	0.337	0.192	1.59789e-09	XAF1	Increased
8.40668e-20	0.443377	0.653	0.521	2.83255e-15	PKM	Increased
1.55156e-19	0.441141	0.59	0.433	5.22781e-15	IDS	Increased
5.30824e-21	0.438092	0.569	0.389	1.78856e-16	DYNLL1	Increased
9.07267e-42	0.433144	0.967	0.928	3.05695e-37	EMP3	Increased
8.4804e-15	0.432711	0.594	0.453	2.85738e-10	IER2	Increased
1.18868e-17	0.431552	0.629	0.5	4.00514e-13	TNFAIP3	Increased
8.21077e-50	0.428657	0.965	0.917	2.76654e-45	HCST	Increased
8.84689e-52	0.428104	0.979	0.941	2.98087e-47	CD8A	Increased
0.131337	0.427881	0.071	0.054	1	TRAV3	Increased
1.49667e-19	0.423241	0.395	0.207	5.04287e-15	CCDC167	Increased
3.34124e-68	0.422734	0.999	1	1.1258e-63	PFN1	Increased
4.35488e-13	0.422677	0.434	0.288	1.46733e-08	CLIC3	Increased
1.20643e-16	0.422638	0.495	0.339	4.06495e-12	TUBA1A	Increased
5.81913e-19	0.422084	0.352	0.171	1.9607e-14	PLA2G16	Increased
4.78429e-14	0.417422	0.379	0.233	1.61202e-09	EIF2AK2	Increased
1.75012e-28	0.415918	0.733	0.459	5.89686e-24	ITGB1	Increased
1.24322e-23	0.415652	0.61	0.445	4.18892e-19	POMP	Increased
3.16973e-18	0.415107	0.548	0.389	1.06801e-13	PBXIP1	Increased
3.71733e-28	0.413627	0.776	0.603	1.25252e-23	ITGB2	Increased
5.17328e-17	0.413541	0.56	0.427	1.74308e-12	TMX4	Increased
6.72886e-15	0.413456	0.367	0.207	2.26722e-10	IVNS1ABP	Increased
1.59492e-17	0.410313	0.799	0.757	5.37393e-13	UCP2	Increased
6.49932e-10	0.407477	0.245	0.122	2.18988e-05	KLRC1	Increased
5.37001e-20	0.405143	0.211	0.049	1.80937e-15	CCR5	Increased
2.56419e-17	0.404881	0.193	0.049	8.63977e-13	OAS1	Increased
3.64841e-19	0.400616	0.393	0.202	1.22929e-14	ACTN4	Increased
9.43286e-94	-0.812818	0.806	0.98	3.17831e-89	TXNIP	Decreased
3.12282e-76	-0.768228	0.693	0.938	1.0522e-71	IL7R	Decreased
4.38547e-47	-0.726129	0.235	0.559	1.47764e-42	RP11-291B21.2	Decreased
1.89119e-108	-0.72422	0.899	0.984	6.37218e-104	EEF1B2	Decreased
9.82449e-65	-0.716495	0.232	0.622	3.31026e-60	TCF7	Decreased
6.16633e-167	-0.68317	0.998	0.998	2.07768e-162	RPL3	Decreased
3.04321e-154	-0.661717	0.996	1	1.02538e-149	RPS3A	Decreased
1.49073e-131	-0.61198	0.994	0.995	5.02286e-127	RPS6	Decreased
1.17192e-147	-0.607251	0.996	0.998	3.94867e-143	RPS13	Decreased
2.55639e-128	-0.597137	0.985	0.998	8.61352e-124	RPL9	Decreased
5.80355e-147	-0.59709	0.995	1	1.95545e-142	RPS8	Decreased
2.85214e-149	-0.595593	0.999	1	9.61e-145	RPS12	Decreased
1.45553e-132	-0.586383	0.983	0.995	4.90425e-128	RPL5	Decreased
1.71133e-95	-0.569615	0.939	0.992	5.76615e-91	PABPC1	Decreased
1.72874e-172	-0.568687	1	1	5.8248e-168	EEF1A1	Decreased
4.75345e-44	-0.565812	0.321	0.66	1.60163e-39	LINC00861	Decreased
3.48491e-95	-0.557141	0.998	0.997	1.1742e-90	RPL39	Decreased
7.59195e-46	-0.554889	0.318	0.661	2.55803e-41	FAM65B	Decreased
3.80581e-168	-0.553165	1	0.998	1.28233e-163	RPL13	Decreased
2.8777e-85	-0.552939	0.926	0.989	9.69613e-81	RPL4	Decreased
6.85285e-141	-0.543274	0.997	0.998	2.309e-136	RPL32	Decreased
2.2074e-127	-0.539147	0.998	1	7.4376e-123	RPS18	Decreased
2.00394e-34	-0.531871	0.149	0.407	6.75207e-30	MYC	Decreased
1.03292e-28	-0.508874	0.475	0.708	3.48032e-24	NOSIP	Decreased
9.3455e-148	-0.508434	0.995	0.998	3.14887e-143	RPS3	Decreased
6.19107e-93	-0.507485	0.972	0.995	2.08602e-88	RPL21	Decreased
1.61021e-105	-0.499436	0.989	0.998	5.42544e-101	RPL37	Decreased
2.29851e-119	-0.495255	0.983	0.99	7.74458e-115	RPLP2	Decreased
9.99217e-110	-0.489253	0.987	0.997	3.36676e-105	RPS5	Decreased
1.06968e-86	-0.48614	0.996	0.997	3.60419e-82	RPS28	Decreased
1.60323e-72	-0.481433	0.956	0.985	5.40193e-68	RPL22	Decreased
6.73417e-137	-0.471016	0.998	1	2.26901e-132	RPL19	Decreased
7.18798e-38	-0.470121	0.05	0.252	2.42192e-33	MAL	Decreased
2.76852e-60	-0.469287	0.956	0.997	9.32825e-56	MT-ND4	Decreased
7.11532e-129	-0.46666	0.995	0.997	2.39744e-124	RPS23	Decreased
3.91249e-37	-0.466053	0.114	0.365	1.31827e-32	ICAM2	Decreased
2.31163e-104	-0.464039	0.996	1	7.7888e-100	RPL34	Decreased
1.54108e-16	-0.460024	0.716	0.813	5.19251e-12	JUNB	Decreased
7.27143e-90	-0.456986	0.993	1	2.45003e-85	TPT1	Decreased
8.3178e-37	-0.456165	0.09	0.321	2.8026e-32	TRAT1	Decreased
8.17476e-54	-0.455737	0.015	0.226	2.7544e-49	NT5E	Decreased
2.34322e-42	-0.454733	0.802	0.919	7.89525e-38	LDHB	Decreased
3.42212e-37	-0.451502	0.509	0.782	1.15305e-32	EIF3L	Decreased
1.48372e-38	-0.450118	0.72	0.906	4.99925e-34	LTB	Decreased
8.80429e-108	-0.448122	0.994	0.997	2.96652e-103	RPL8	Decreased
4.8491e-75	-0.447892	0.987	0.998	1.63386e-70	RPLP0	Decreased
9.28282e-114	-0.445189	0.998	1	3.12775e-109	RPS14	Decreased
5.34445e-123	-0.435131	0.998	1	1.80076e-118	RPL11	Decreased
1.5057e-31	-0.434091	0.862	0.94	5.0733e-27	RPL13A	Decreased
5.59282e-65	-0.429512	0.965	0.985	1.88444e-60	RPL10A	Decreased
2.80175e-42	-0.428089	0.834	0.941	9.44021e-38	RPS2	Decreased
9.13948e-118	-0.423375	0.999	0.998	3.07946e-113	RPL30	Decreased
3.04383e-68	-0.417093	0.991	0.997	1.02559e-63	RPL36	Decreased
1.05631e-98	-0.412999	0.994	1	3.55914e-94	RPS25	Decreased
3.48734e-59	-0.412257	0.933	0.99	1.17502e-54	EEF2	Decreased
4.57344e-51	-0.410122	0.987	0.997	1.54097e-46	RPS21	Decreased
1.10529e-113	-0.403127	0.998	1	3.72415e-109	RPS27A	Decreased
2.29268e-108	-0.401935	0.991	1	7.72494e-104	RPL18A	Decreased
1.53648e-27	-0.401777	0.207	0.458	5.17702e-23	LDLRAP1	Decreased

## Sheet: d) HLA-DR high CD8 SF vs CD8 SF
p_val	avg_logFC	pct.1	pct.2	p_val_adj	Gene	avg_logFC Increased/Decreased
0	1.51263	0.83	0.261	0	HLA-DRA	Increased
0	1.46106	0.952	0.489	0	HLA-DRB1	Increased
0	1.39686	0.904	0.484	0	HLA-DRB5	Increased
0	1.34561	0.998	0.921	0	CD74	Increased
0	1.2425	0.866	0.302	0	GZMH	Increased
0	1.16718	0.924	0.526	0	HLA-DPA1	Increased
0	1.15854	0.686	0.241	0	HLA-DQA1	Increased
0	1.15068	0.879	0.404	0	CCL4	Increased
0	1.08115	0.933	0.526	0	HLA-DPB1	Increased
0	1.04023	0.989	0.544	0	GZMK	Increased
0	1.03419	0.615	0.204	0	GZMB	Increased
0	1.03376	0.641	0.223	0	HLA-DQB1	Increased
3.6403e-189	0.92845	0.33	0.085	1.22656e-184	CCL4L2	Increased
3.27945e-291	0.895806	0.623	0.231	1.10498e-286	HLA-DQA2	Increased
2.52756e-129	0.876428	0.167	0.029	8.51637e-125	CXCL13	Increased
0	0.871406	0.975	0.622	0	GZMA	Increased
0	0.867307	0.999	0.753	0	NKG7	Increased
0	0.768405	0.997	0.878	0	CST7	Increased
4.70372e-218	0.761221	0.636	0.309	1.58487e-213	ITM2A	Increased
1.31242e-250	0.736746	0.571	0.214	4.42207e-246	HLA-DMA	Increased
6.01013e-273	0.708716	0.869	0.541	2.02505e-268	APOBEC3G	Increased
0	0.704292	1	0.768	0	CCL5	Increased
6.64239e-214	0.668187	0.696	0.343	2.23809e-209	TIGIT	Increased
1.17939e-188	0.661516	0.726	0.429	3.97385e-184	CTSW	Increased
5.17536e-215	0.645466	0.853	0.597	1.74378e-210	CD27	Increased
3.05366e-207	0.635826	0.602	0.27	1.0289e-202	APOBEC3C	Increased
1.02919e-22	0.626947	0.099	0.045	3.46777e-18	TRBV9	Increased
8.18233e-20	0.62582	0.142	0.08	2.75695e-15	TRBV19	Increased
2.74794e-126	0.618455	0.796	0.602	9.2589e-122	LGALS1	Increased
1.69461e-177	0.59364	0.585	0.275	5.70983e-173	LYST	Increased
3.87391e-181	0.587888	0.754	0.47	1.30528e-176	CTSC	Increased
2.55994e-223	0.577503	0.818	0.448	8.62546e-219	PRF1	Increased
3.31137e-137	0.571403	0.54	0.264	1.11573e-132	CMC1	Increased
7.66408e-10	0.566284	0.087	0.053	2.58234e-05	TRBV7-6	Increased
1.41602e-159	0.552331	0.263	0.062	4.77115e-155	CCL3L3	Increased
5.3876e-07	0.522433	0.063	0.038	0.018153	TRBV4-1	Increased
2.66064e-149	0.520313	0.419	0.159	8.96477e-145	PDCD1	Increased
5.00101e-237	0.519727	0.965	0.86	1.68504e-232	LSP1	Increased
6.27981e-07	0.518521	0.079	0.052	0.0211592	TRBV2	Increased
1.51969e-156	0.511864	0.424	0.155	5.12043e-152	TOX	Increased
7.85922e-155	0.507115	0.876	0.693	2.64809e-150	ITGB2	Increased
5.97302e-197	0.504333	0.963	0.875	2.01255e-192	UBC	Increased
5.09841e-11	0.503632	0.065	0.034	1.71786e-06	TRAV12-3	Increased
8.83231e-128	0.501385	0.376	0.147	2.97596e-123	DUSP4	Increased
8.08144e-136	0.49711	0.727	0.475	2.72296e-131	ANXA5	Increased
3.20165e-103	0.496141	0.156	0.032	1.07876e-98	CCL3	Increased
3.27794e-200	0.489499	0.975	0.861	1.10447e-195	SRGN	Increased
7.20098e-149	0.481915	0.429	0.161	2.4263e-144	PLEK	Increased
1.13074e-101	0.47673	0.801	0.661	3.80993e-97	ALOX5AP	Increased
6.86937e-132	0.468183	0.882	0.72	2.31457e-127	ISG20	Increased
2.12336e-72	0.466954	0.64	0.454	7.15445e-68	ISG15	Increased
5.49793e-116	0.466567	0.394	0.17	1.85247e-111	FABP5	Increased
1.91051e-198	0.454178	0.228	0.034	6.43726e-194	TNFRSF9	Increased
5.09456e-161	0.453183	0.909	0.768	1.71656e-156	PSMB9	Increased
2.81553e-113	0.450224	0.651	0.393	9.48663e-109	IKZF3	Increased
2.93048e-26	0.45015	0.127	0.06	9.87395e-22	TRAV12-2	Increased
6.35295e-59	0.448286	0.506	0.336	2.14056e-54	IFI6	Increased
2.28496e-117	0.44304	0.276	0.088	7.69894e-113	CD70	Increased
5.02697e-118	0.442231	0.823	0.648	1.69379e-113	COTL1	Increased
2.89845e-271	0.437929	1	0.995	9.76605e-267	HLA-A	Increased
7.1984e-16	0.433263	0.104	0.056	2.42543e-11	TRAV14DV4	Increased
1.2001e-95	0.423827	0.261	0.093	4.04363e-91	MTSS1	Increased
2.916e-84	0.418248	0.641	0.448	9.82518e-80	HERPUD1	Increased
7.95941e-185	0.415718	0.99	0.935	2.68184e-180	CD8A	Increased
3.33996e-128	0.415383	0.398	0.155	1.12536e-123	F2R	Increased
2.0121e-169	0.411577	0.95	0.871	6.77958e-165	SUB1	Increased
1.38541e-19	0.411404	0.066	0.026	4.668e-15	TRAV20	Increased
1.73536e-95	0.41027	0.71	0.476	5.84711e-91	C12orf75	Increased
3.14488e-126	0.407536	0.354	0.127	1.05964e-121	CCR5	Increased
9.6073e-90	0.407265	0.499	0.267	3.23708e-85	GBP5	Increased
1.49067e-125	0.403219	0.9	0.755	5.02265e-121	LITAF	Increased
0	-1.3695	0.249	0.756	0	IL7R	Decreased
1.50418e-149	-0.939001	0.169	0.467	5.06818e-145	SELL	Decreased
6.85107e-64	-0.789122	0.122	0.3	2.3084e-59	FOS	Decreased
7.01673e-38	-0.774404	0.087	0.206	2.36422e-33	KLRB1	Decreased
7.03029e-14	-0.747362	0.066	0.123	2.36878e-09	GNLY	Decreased
1.26238e-134	-0.633072	0.043	0.313	4.25347e-130	TIMP1	Decreased
4.00264e-64	-0.632759	0.024	0.169	1.34865e-59	ZNF683	Decreased
3.3802e-138	-0.59703	0.372	0.634	1.13892e-133	FLT3LG	Decreased
1.37853e-76	-0.58446	0.167	0.381	4.64481e-72	IFITM3	Decreased
9.28016e-100	-0.583074	0.57	0.739	3.12686e-95	LTB	Decreased
2.61971e-83	-0.581798	0.326	0.533	8.82685e-79	NFKBIA	Decreased
9.4552e-114	-0.579193	0.636	0.794	3.18584e-109	JUNB	Decreased
6.70809e-133	-0.573193	0.851	0.937	2.26022e-128	AC090498.1	Decreased
3.21592e-118	-0.531278	0.346	0.605	1.08357e-113	TMEM123	Decreased
3.35595e-49	-0.515843	0.129	0.284	1.13075e-44	HOPX	Decreased
4.13926e-229	-0.51281	0.994	0.995	1.39468e-224	RPLP0	Decreased
1.78025e-184	-0.507049	0.989	0.997	5.99838e-180	MT-ND3	Decreased
3.96709e-98	-0.503048	0.012	0.209	1.33667e-93	MAL	Decreased
1.75072e-172	-0.49953	0.952	0.973	5.89887e-168	PABPC1	Decreased
1.26304e-65	-0.49574	0.184	0.377	4.25568e-61	AQP3	Decreased
5.92632e-88	-0.486374	0.148	0.383	1.99681e-83	TCF7	Decreased
1.23855e-79	-0.476736	0.088	0.291	4.17317e-75	PTGER2	Decreased
3.23328e-121	-0.461341	0.804	0.889	1.08942e-116	RPS2	Decreased
1.67879e-73	-0.458175	0.064	0.247	5.6565e-69	MYC	Decreased
6.31569e-210	-0.456463	0.998	0.998	2.12801e-205	RPL41	Decreased
2.29503e-240	-0.453613	0.999	0.997	7.73287e-236	RPL39	Decreased
1.68413e-160	-0.452102	0.927	0.955	5.67452e-156	EEF1B2	Decreased
2.63274e-70	-0.446606	0.289	0.498	8.87074e-66	PIM1	Decreased
1.5381e-191	-0.446331	1	0.997	5.18246e-187	TPT1	Decreased
8.34178e-179	-0.444102	1	0.998	2.81068e-174	RPS3A	Decreased
5.65126e-256	-0.439652	1	0.999	1.90414e-251	RPS18	Decreased
5.46812e-30	-0.428422	0.15	0.267	1.84243e-25	RP11-290D2.6	Decreased
3.48323e-284	-0.427643	1	0.997	1.17364e-279	RPL32	Decreased
3.31499e-271	-0.423906	1	1	1.11695e-266	RPS12	Decreased
2.79691e-195	-0.423192	0.965	0.981	9.42392e-191	FXYD5	Decreased
2.20952e-48	-0.423137	0.115	0.268	7.44474e-44	CRIP2	Decreased
6.05938e-74	-0.416775	0.184	0.402	2.04165e-69	S1PR1	Decreased
1.42922e-14	-0.41304	0.023	0.068	4.81561e-10	TRAV27	Decreased
4.18796e-82	-0.411882	0.04	0.227	1.41109e-77	LEF1	Decreased
3.98394e-178	-0.408209	0.994	0.993	1.34235e-173	RPS21	Decreased
1.78665e-253	-0.407583	0.998	0.999	6.01994e-249	RPL34	Decreased
1.62168e-122	-0.405621	0.908	0.968	5.46408e-118	MT-ND4	Decreased
3.92844e-66	-0.400704	0.187	0.391	1.32365e-61	SORL1	Decreased

## Sheet: e) ZNF683+ CD8 SF vs CD8 SF
p_val	avg_logFC	pct.1	pct.2	p_val_adj	Gene	avg_logFC Increased/Decreased
8.72115e-216	2.11773	0.362	0.077	2.9385e-211	GNLY	Increased
0	1.4679	0.61	0.075	0	ZNF683	Increased
0	1.32881	0.74	0.186	0	HOPX	Increased
1.27796e-154	1.26336	0.221	0.037	4.30596e-150	TRAV27	Increased
0	0.932519	0.245	0.012	0	KLRC1	Increased
4.15034e-159	0.833919	0.593	0.242	1.39841e-154	GZMB	Increased
6.20689e-165	0.802448	0.877	0.607	2.09135e-160	LGALS1	Increased
1.2617e-291	0.745978	0.996	0.947	4.25118e-287	S100A4	Increased
1.90317e-240	0.737249	0.998	0.787	6.41255e-236	CCL5	Increased
3.9774e-261	0.67008	0.996	0.979	1.34014e-256	S100A6	Increased
1.63308e-232	0.65848	0.304	0.046	5.50251e-228	ITGA1	Increased
6.91137e-124	0.598674	0.24	0.054	2.32872e-119	KLRD1	Increased
1.89539e-94	0.596983	0.354	0.137	6.38632e-90	CXCR6	Increased
2.26643e-90	0.578798	0.456	0.224	7.63649e-86	CAPG	Increased
1.01425e-87	0.577763	0.434	0.198	3.4174e-83	CLIC3	Increased
1.14961e-85	0.577068	0.458	0.232	3.87348e-81	TIMP1	Increased
1.39838e-87	0.566154	0.461	0.233	4.71172e-83	RBPJ	Increased
9.60327e-100	0.565826	0.145	0.023	3.23573e-95	XCL1	Increased
6.9514e-95	0.552615	0.478	0.224	2.34221e-90	ITM2C	Increased
2.0454e-22	0.551699	0.112	0.046	6.89179e-18	TRAV21	Increased
3.79312e-214	0.542648	0.194	0.016	1.27805e-209	GPR25	Increased
8.45997e-52	0.539367	0.333	0.162	2.8505e-47	KLRB1	Increased
4.01773e-09	0.520519	0.091	0.052	0.000135373	TRBV5-1	Increased
5.88211e-214	0.51953	0.997	0.968	1.98192e-209	CD52	Increased
2.08285e-111	0.488493	0.951	0.833	7.01796e-107	IFITM2	Increased
4.08178e-67	0.474291	0.571	0.382	1.37531e-62	CD63	Increased
1.12773e-70	0.46545	0.725	0.492	3.79978e-66	PRF1	Increased
5.85003e-100	0.45267	0.94	0.858	1.97111e-95	CD2	Increased
5.40159e-28	0.446914	0.61	0.489	1.82001e-23	JUN	Increased
1.48287e-202	0.445302	0.999	0.998	4.99639e-198	SH3BGRL3	Increased
9.032e-80	0.435715	0.285	0.104	3.04324e-75	CD226	Increased
1.119e-64	0.423774	0.567	0.344	3.77034e-60	LGALS3	Increased
9.22151e-49	0.42094	0.39	0.221	3.1071e-44	JAML	Increased
4.32257e-32	0.420269	0.6	0.48	1.45645e-27	TRBC1	Increased
7.20998e-54	0.409616	0.356	0.178	2.42933e-49	AC092580.4	Increased
2.83698e-39	0.403613	0.511	0.358	9.55891e-35	GLIPR1	Increased
4.94508e-37	0.401062	0.466	0.322	1.6662e-32	RORA	Increased
3.03613e-111	-1.04247	0.444	0.657	1.02299e-106	GZMK	Decreased
6.97131e-50	-0.838915	0.152	0.341	2.34891e-45	CMC1	Decreased
6.26636e-17	-0.565256	0.942	0.935	2.11139e-12	CD74	Decreased
6.20075e-45	-0.561832	0.233	0.433	2.08928e-40	SELL	Decreased
6.38125e-72	-0.499996	0.09	0.34	2.1501e-67	TRAT1	Decreased
4.06928e-59	-0.497639	0.17	0.405	1.3711e-54	CCR7	Decreased
2.06098e-08	-0.482996	0.565	0.582	0.000694427	HLA-DRB1	Decreased
1.60937e-20	-0.482794	0.23	0.342	5.4226e-16	HLA-DQA1	Decreased
4.11078e-06	-0.469069	0.348	0.376	0.138509	HLA-DRA	Decreased
2.97137e-05	-0.455346	0.571	0.566	1	HLA-DRB5	Decreased
1.52493e-42	-0.453746	0.113	0.297	5.13809e-38	PASK	Decreased
5.83135e-07	-0.42595	0.029	0.064	0.0196481	TRBV7-6	Decreased
1.52798e-12	-0.41932	0.187	0.276	5.14837e-08	FOS	Decreased
7.40833e-06	-0.414857	0.016	0.042	0.249616	TRBV6-2	Decreased
5.90626e-25	-0.414261	0.501	0.62	1.99006e-20	HLA-DPB1	Decreased
5.31259e-41	-0.40661	0.071	0.234	1.79002e-36	PLEK	Decreased
