# Supplementary material for: Single-cell sequencing reveals clonal expansions of pro-inflammatory synovial CD8 T cells expressing tissue-homing receptors in psoriatic arthritis
Source: Nat Commun. 2020 Sep 21;11:4767. doi: 10.1038/s41467-020-18513-6 (PMC7505844; doi:10.1038/s41467-020-18513-6)
Supplement: Supplementary file 8 — Supplementary Data 4 [file 41467_2020_18513_MOESM8_ESM.xlsx]

## Sheet: a) 10x patient enriched clones
	SF enriched clones		PB enriched clones
	CD4	CD8	CD4	CD8
PSA1505	1	20	0	18
PSA1607	4	10	0	9
PSA1801	4	7	0	0

## Sheet: b) All SF significant
Patient	platform	Clonotype identifier	fisher_p_value	fisher_adjp	fisher_sig	Higher proportion in	Peripheral blood frequency	Peripheral blood proportion (%)	Synovial fluid frequency	Synovial fluid proportion (%)	CD4 / CD8 clone type	beta_chain_count	beta_cdr3s_nt	beta_cdr3s_aa	beta_vgenes	beta_jgenes	beta_dgenes	beta_cgenes	alpha_chain_count	alpha_cdr3s_nt	alpha_cdr3s_aa	alpha_vgenes	alpha_jgenes	alpha_cgenes	SFMC 1505 1607 1801	SFMC 1505 1607 1801 1718 1719 1728
PSA1505	10x	TGTGCAATGAGAGATTTTAACACCGACAAGCTCATCTTTTGTGCCAGCAGCAGGGGACAGAACACTGAAGCTTTCTTT	3.8607e-31	4.16878e-27	Significant	SF	8	0.110619	168	1.73375	CD8+	1	TGTGCCAGCAGCAGGGGACAGAACACTGAAGCTTTCTTT	CASSRGQNTEAFF	TRBV9	TRBJ1-1	TRBD1	TRBC1	1	TGTGCAATGAGAGATTTTAACACCGACAAGCTCATCTTT	CAMRDFNTDKLIF	TRAV14DV4	TRAJ34	TRAC	CRG-CASSYSGNTEAFF	CRG-CASSRQGGYEQYF
PSA1505	10x	TGTGCTACGGACGCATTTGGAGCCAATAGTAAGCTGACATTTTGTGCCAGCAGCTTAGGGCGGGGGACAGGGCAGCCCCAGCATTTT	1.32463e-29	7.15165e-26	Significant	SF	5	0.0691372	148	1.52735	CD8+	1	TGTGCCAGCAGCTTAGGGCGGGGGACAGGGCAGCCCCAGCATTTT	CASSLGRGTGQPQHF	TRBV7-6	TRBJ1-5	TRBD1	TRBC1	1	TGTGCTACGGACGCATTTGGAGCCAATAGTAAGCTGACATTT	CATDAFGANSKLTF	TRAV17	TRAJ56	TRAC
PSA1505	10x	TGTGCCGTGAGTGGAGGTAGCAACTATAAACTGACATTTTGTGCCAGGGACTTCGGGACAGGGGAGTCTAGGTCCTACAATGAGCAGTTCTTC	1.12e-22	3.02345e-19	Significant	SF	3	0.0414823	109	1.12487	CD8+	1	TGTGCCAGGGACTTCGGGACAGGGGAGTCTAGGTCCTACAATGAGCAGTTCTTC	CARDFGTGESRSYNEQFF	TRBV2	TRBJ2-1	TRBD1	TRBC2	1	TGTGCCGTGAGTGGAGGTAGCAACTATAAACTGACATTT	CAVSGGSNYKLTF	TRAV12-2	TRAJ53	TRAC
PSA1505	10x	TGTGCAATGAGCGCTTACACAGGCTTTCAGAAACTTGTATTTTGTGCCAGCAGTTACGGAGGGTGGGGTGAAAAACTGTTTTTT	3.2038e-21	6.91892e-18	Significant	SF	2	0.0276549	97	1.00103	CD8+	1	TGTGCCAGCAGTTACGGAGGGTGGGGTGAAAAACTGTTTTTT	CASSYGGWGEKLFF	TRBV6-5	TRBJ1-4	TRBD2	TRBC1	1	TGTGCAATGAGCGCTTACACAGGCTTTCAGAAACTTGTATTT	CAMSAYTGFQKLVF	TRAV12-3	TRAJ8	TRAC
PSA1505	10x	TGTGCAGCAAGCGACCCTGGGGCTGGGAGTTACCAACTCACTTTCTGTGCCAGCAGATCCGGGACTAGCGGGAAGCGCTACAATGAGCAGTTCTTC	2.91638e-19	4.49872e-16	Significant	SF	1	0.0138274	83	0.856553	CD8+	1	TGTGCCAGCAGATCCGGGACTAGCGGGAAGCGCTACAATGAGCAGTTCTTC	CASRSGTSGKRYNEQFF	TRBV11-2	TRBJ2-1		TRBC2	1	TGTGCAGCAAGCGACCCTGGGGCTGGGAGTTACCAACTCACTTTC	CAASDPGAGSYQLTF	TRAV29DV5	TRAJ28	TRAC
PSA1505	10x	TGTGCCAGCAGCTCCAGACTTGCAGATACGCAGTATTTT	2.98609e-09	3.22438e-06	Significant	SF	3	0.0414823	49	0.505676	CD8+	1	TGTGCCAGCAGCTCCAGACTTGCAGATACGCAGTATTTT	CASSSRLADTQYF	TRBV6-3	TRBJ2-3		TRBC2	0
PSA1505	10x	TGTGCCAGCAGCTTAGGCAGGGGCTACAATGAGCAGTTCTTC	6.13341e-09	5.0945e-06	Significant	SF	1	0.0138274	40	0.412797	CD8+	1	TGTGCCAGCAGCTTAGGCAGGGGCTACAATGAGCAGTTCTTC	CASSLGRGYNEQFF	TRBV7-6	TRBJ2-1	TRBD1	TRBC2	0						CRG-CASSLGGLYNEQFF	CRG-CASSPRGAYNEQFF
PSA1505	10x	TGTGCAATGAGCGGTTTCTATAACACCGACAAGCTCATCTTTTGCAGTGTCAGGACAGGGAGGATTACCGGGGAGCTGTTTTTT	1.89768e-08	1.46365e-05	Significant	SF	0	0	33	0.340557	CD8+	1	TGCAGTGTCAGGACAGGGAGGATTACCGGGGAGCTGTTTTTT	CSVRTGRITGELFF	TRBV20-1	TRBJ2-2	TRBD1	TRBC2	1	TGTGCAATGAGCGGTTTCTATAACACCGACAAGCTCATCTTT	CAMSGFYNTDKLIF	TRAV12-3	TRAJ34	TRAC
PSA1505	10x	TGTGCCAGCAGCTTGGGTCGAGACTATGGCTACACCTTC	3.50158e-07	0.000226083	Significant	SF	1	0.0138274	32	0.330237	CD8+	1	TGTGCCAGCAGCTTGGGTCGAGACTATGGCTACACCTTC	CASSLGRDYGYTF	TRBV5-6	TRBJ1-2		TRBC1	0						CRG-CASSYSGNTEAFF	CRG-CASSRQGGYEQYF
PSA1505	10x	TGTGCTGTGAGCCGGCATGACACGGGCAGGAGAGCACTTACTTTTTGTGCCAGCAGTTTTCTTGGGGATTCACCCCTCCACTTT	3.55938e-07	0.000226083	Significant	SF	0	0	27	0.278638	CD8+	1	TGTGCCAGCAGTTTTCTTGGGGATTCACCCCTCCACTTT	CASSFLGDSPLHF	TRBV27	TRBJ1-6		TRBC1	1	TGTGCTGTGAGCCGGCATGACACGGGCAGGAGAGCACTTACTTTT	CAVSRHDTGRRALTF	TRAV3	TRAJ5	TRAC
PSA1505	10x	TGTGCTTATAGTGTGGAATATGGAAACAAGCTGGTCTTTTGTGCCAGCAGCCACCCCGACAGGGGGCGAGGATCACCCCTCCACTTT	6.52324e-07	0.000391322	Significant	SF	0	0	26	0.268318	CD8+	1	TGTGCCAGCAGCCACCCCGACAGGGGGCGAGGATCACCCCTCCACTTT	CASSHPDRGRGSPLHF	TRBV7-9	TRBJ1-6		TRBC1	1	TGTGCTTATAGTGTGGAATATGGAAACAAGCTGGTCTTT	CAYSVEYGNKLVF	TRAV38-2DV8	TRAJ47	TRAC
PSA1505	10x	TGTGCTGTGGGTGCGCTATACTCTGGGGCTGGGAGTTACCAACTCACTTTCTGTGCCAGCAGCTCCAGACTTGCAGATACGCAGTATTTT	1.13682e-06	0.000646072	Significant	SF	1	0.0138274	30	0.309598	CD8+	1	TGTGCCAGCAGCTCCAGACTTGCAGATACGCAGTATTTT	CASSSRLADTQYF	TRBV6-3	TRBJ2-3		TRBC2	1	TGTGCTGTGGGTGCGCTATACTCTGGGGCTGGGAGTTACCAACTCACTTTC	CAVGALYSGAGSYQLTF	TRAV8-3	TRAJ28	TRAC
PSA1505	10x	TGTGCTACGATGCGGCTAGCCCAGAAGCTGGTATTT;TGTCTCCGGGAATGTGGAGGTAGCAACTATAAACTGACATTTTGCAGTGCTAGACCGGGGTTGGGGGGGCGGTTTCTCGATGAGCAGTTCTTC	1.36632e-06	0.000737676	Significant	SF	2	0.0276549	34	0.350877	CD8+	1	TGCAGTGCTAGACCGGGGTTGGGGGGGCGGTTTCTCGATGAGCAGTTCTTC	CSARPGLGGRFLDEQFF	TRBV20-1	TRBJ2-1	TRBD1	TRBC2	2	TGTGCTACGATGCGGCTAGCCCAGAAGCTGGTATTT;TGTCTCCGGGAATGTGGAGGTAGCAACTATAAACTGACATTT	CATMRLAQKLVF;CLRECGGSNYKLTF	TRAV17;TRAV39	TRAJ54;TRAJ53	TRAC;TRAC
PSA1505	10x	TGCATCCCGATCCATTCTGGTGGTACTAGCTATGGAAAGCTGACATTTTGTGCCAGCAGCGACCCCGGGACCCGCGAAGAAAAACTGTTTTTT	3.78263e-06	0.00177586	Significant	SF	1	0.0138274	28	0.288958	CD8+	1	TGTGCCAGCAGCGACCCCGGGACCCGCGAAGAAAAACTGTTTTTT	CASSDPGTREEKLFF	TRBV9	TRBJ1-4	TRBD2	TRBC1	1	TGCATCCCGATCCATTCTGGTGGTACTAGCTATGGAAAGCTGACATTT	CIPIHSGGTSYGKLTF	TRAV26-2	TRAJ52	TRAC
PSA1505	10x	TGTGCTGGGCAGCCCCTTTATGGAGGAAGCCAAGGAAATCTCATCTTTTGTGCCAGCAGCTTGGGTCGAGACTATGGCTACACCTTC	6.95929e-06	0.0031311	Significant	SF	1	0.0138274	27	0.278638	CD8+	1	TGTGCCAGCAGCTTGGGTCGAGACTATGGCTACACCTTC	CASSLGRDYGYTF	TRBV5-6	TRBJ1-2		TRBC1	1	TGTGCTGGGCAGCCCCTTTATGGAGGAAGCCAAGGAAATCTCATCTTT	CAGQPLYGGSQGNLIF	TRAV35	TRAJ42	TRAC	CRG-CASSYSGNTEAFF	CRG-CASSRQGGYEQYF
PSA1505	10x	TGTGCTGTGGAGGATCTGTTTAACCAGGGAGGAAAGCTTATCTTCTGTGCCAGCAGTGGGGGGCGCATCACCGGGGAGCTGTTTTTT	2.07473e-05	0.00800104	Significant	SF	1	0.0138274	24	0.247678	CD8+	1	TGTGCCAGCAGTGGGGGGCGCATCACCGGGGAGCTGTTTTTT	CASSGGRITGELFF	TRBV28	TRBJ2-2	TRBD1	TRBC2	1	TGTGCTGTGGAGGATCTGTTTAACCAGGGAGGAAAGCTTATCTTC	CAVEDLFNQGGKLIF	TRAV2	TRAJ23	TRAC
PSA1505	10x	TGTGCTACGGACCCTCTTTCTGGTGGCTACAATAAGCTGATTTTTTGTGCCAGCAAACCTACTAGCGGGAGGAAGCTTCTGACTAGCACAGATACGCAGTATTTT;TGTGCCAGCAGCTTGGCGGTGACCCCCGACGAGCAGTACTTC	2.74347e-05	0.00987468	Significant	SF	0	0	19	0.196078	CD8+	2	TGTGCCAGCAAACCTACTAGCGGGAGGAAGCTTCTGACTAGCACAGATACGCAGTATTTT;TGTGCCAGCAGCTTGGCGGTGACCCCCGACGAGCAGTACTTC	CASKPTSGRKLLTSTDTQYF;CASSLAVTPDEQYF	TRBV12-3;TRBV5-6	TRBJ2-3;TRBJ2-7	TRBD2;	TRBC2;TRBC2	1	TGTGCTACGGACCCTCTTTCTGGTGGCTACAATAAGCTGATTTTT	CATDPLSGGYNKLIF	TRAV17	TRAJ4	TRAC
PSA1505	10x	TGCATCGGCGGATGGTCAGGAGGAGGTGCTGACGGACTCACCTTTTGTGCCAGCAGCTTTAGGGAAATGAACACTGAAGCTTTCTTT	3.02876e-05	0.0105499	Significant	SF	3	0.0414823	31	0.319917	CD8+	1	TGTGCCAGCAGCTTTAGGGAAATGAACACTGAAGCTTTCTTT	CASSFREMNTEAFF	TRBV13	TRBJ1-1		TRBC1	1	TGCATCGGCGGATGGTCAGGAGGAGGTGCTGACGGACTCACCTTT	CIGGWSGGGADGLTF	TRAV26-1	TRAJ45	TRAC
PSA1505	10x	TGTGCTGTGGGTGGGAGCAACTATCAGTTAATCTGGTGTGCCAGCAGCTTAGGCAGGGGCTACAATGAGCAGTTCTTC	0.000112395	0.0319379	Significant	SF	1	0.0138274	21	0.216718	CD8+	1	TGTGCCAGCAGCTTAGGCAGGGGCTACAATGAGCAGTTCTTC	CASSLGRGYNEQFF	TRBV7-6	TRBJ2-1	TRBD1	TRBC2	1	TGTGCTGTGGGTGGGAGCAACTATCAGTTAATCTGG	CAVGGSNYQLIW	TRAV8-3	TRAJ33	TRAC	CRG-CASSLGGLYNEQFF	CRG-CASSPRGAYNEQFF
PSA1505	10x	TGTGCTGTGAGAGATGGCCTTCGGGGCAGAGGCTCAACCCTGGGGAGGCTATACTTTTGTGCCAGCAGTTCGCCCTCGAAAAACAATGAGCAGTTCTTC	0.00013956	0.0386403	Significant	SF	3	0.0414823	27	0.278638	CD8+	1	TGTGCCAGCAGTTCGCCCTCGAAAAACAATGAGCAGTTCTTC	CASSSPSKNNEQFF	TRBV28	TRBJ2-1		TRBC2	1	TGTGCTGTGAGAGATGGCCTTCGGGGCAGAGGCTCAACCCTGGGGAGGCTATACTTT	CAVRDGLRGRGSTLGRLYF	TRAV1-2	TRAJ18	TRAC
PSA1607	10x	TGTGCCAGCAGTTGGGGGCTCCTCACTGAAGCTTTCTTT	1.2477e-116	2.13782e-112	Significant	SF	40	0.279174	527	3.85657	CD8+	1	TGTGCCAGCAGTTGGGGGCTCCTCACTGAAGCTTTCTTT	CASSWGLLTEAFF	TRBV28	TRBJ1-1	TRBD1	TRBC1	0						CRG-CASSYSGNTEAFF	CRG-CASSRQGGYEQYF
PSA1607	10x	TGTGCTGTGAGAGACCCTCTGAACAGAGATGACAAGATCATCTTTTGTGCCAGCAGCCCGACAGGGGGGTATCACAATGAGCAGTTCTTC	7.45501e-37	6.38671e-33	Significant	SF	9	0.0628141	153	1.11965	CD8+	1	TGTGCCAGCAGCCCGACAGGGGGGTATCACAATGAGCAGTTCTTC	CASSPTGGYHNEQFF	TRBV27	TRBJ2-1	TRBD1	TRBC2	1	TGTGCTGTGAGAGACCCTCTGAACAGAGATGACAAGATCATCTTT	CAVRDPLNRDDKIIF	TRAV3	TRAJ30	TRAC
PSA1607	10x	TGTGCTGTGGGGGACACAGGCTTTCAGAAACTTGTATTTTGCGCCAGCAGCTTGGGGCTTGCGACTCCGAACACTGAAGCTTTCTTT	9.57613e-17	5.46925e-13	Significant	SF	13	0.0907314	92	0.673253	CD8+	1	TGCGCCAGCAGCTTGGGGCTTGCGACTCCGAACACTGAAGCTTTCTTT	CASSLGLATPNTEAFF	TRBV5-1	TRBJ1-1		TRBC1	1	TGTGCTGTGGGGGACACAGGCTTTCAGAAACTTGTATTT	CAVGDTGFQKLVF	TRAV21	TRAJ8	TRAC
PSA1607	10x	TGTGCAATGAGAGAAGGTTACAACTTCAACAAATTTTACTTTTGTGCCATCAGTGACCCGACAGGGGGCACAGATACGCAGTATTTT	6.80402e-08	0.0001943	Significant	SF	0	0	23	0.168313	CD8+	1	TGTGCCATCAGTGACCCGACAGGGGGCACAGATACGCAGTATTTT	CAISDPTGGTDTQYF	TRBV10-3	TRBJ2-3	TRBD1	TRBC2	1	TGTGCAATGAGAGAAGGTTACAACTTCAACAAATTTTACTTT	CAMREGYNFNKFYF	TRAV14DV4	TRAJ21	TRAC	CRG-CAISDPTGGTDTQYF	CRG-CASSDGTGGTDTQYF
PSA1607	10x	TGTGCTGTGGAGGATCAGGGTTACCAGAAAGTTACCTTTTGCGCCAGCAGAGGCGGAGGGTATGGGACAGATACGCAGTATTTT	1.26889e-07	0.000283237	Significant	SF	1	0.00697934	26	0.190267	CD8+	1	TGCGCCAGCAGAGGCGGAGGGTATGGGACAGATACGCAGTATTTT	CASRGGGYGTDTQYF	TRBV5-1	TRBJ2-3	TRBD2	TRBC2	1	TGTGCTGTGGAGGATCAGGGTTACCAGAAAGTTACCTTT	CAVEDQGYQKVTF	TRAV2	TRAJ13	TRAC	CRG-CASRGGGYGTDTQYF	CRG-CASRGGGYGTDTQYF
PSA1607	ss2	tgtgcaggagtaggttcagatggccagaagctgctcttttgtgccagcagttgggggctcctcactgaagctttcttt	6.72255e-07	0.000539821	Significant	SF	1	0.234192	32	5.19481	CD8+	1	tgtgccagcagttgggggctcctcactgaagctttcttt	CASSWGLLTEAFF	TRBV28	TRBJ1-1	TRBD1		1	tgtgcaggagtaggttcagatggccagaagctgctcttt	CAGVGSDGQKLLF	TRAV27	TRAJ16
PSA1607	10x	TGCGCTGTGAGAGATCAGGGTAGCAACTATCAGTTAATCTGGTGCGCCAGCAGTGGACAGGAGACAAAAGAGACCCAGTACTTC	2.93039e-06	0.00502093	Significant	SF	15	0.10469	51	0.373216	CD8+	1	TGCGCCAGCAGTGGACAGGAGACAAAAGAGACCCAGTACTTC	CASSGQETKETQYF	TRBV5-1	TRBJ2-5	TRBD1		1	TGCGCTGTGAGAGATCAGGGTAGCAACTATCAGTTAATCTGG	CAVRDQGSNYQLIW	TRAV1-1	TRAJ33	TRAC
PSA1607	10x	TGTGCCAGCAGCCCGACAGGGGGGTATCACAATGAGCAGTTCTTC	5.05021e-06	0.00786639	Significant	SF	0	0	17	0.124405	CD8+	1	TGTGCCAGCAGCCCGACAGGGGGGTATCACAATGAGCAGTTCTTC	CASSPTGGYHNEQFF	TRBV27	TRBJ2-1	TRBD1	TRBC2	0
PSA1607	10x	TGTGCTGTGCTCCCCCAGTCAGGAGGAAGCTACATACCTACATTTTGTGCCAGCTCAACAGGGACCGGGGAGCTGTTTTTT	8.09965e-06	0.011565	Significant	SF	67	0.467616	124	0.907428	CD8+	1	TGTGCCAGCTCAACAGGGACCGGGGAGCTGTTTTTT	CASSTGTGELFF	TRBV27	TRBJ2-2	TRBD1	TRBC1	1	TGTGCTGTGCTCCCCCAGTCAGGAGGAAGCTACATACCTACATTT	CAVLPQSGGSYIPTF	TRAV22	TRAJ6	TRAC	CRG-CASSLGSEQYF	CRG-CASSRGTDTQYF
PSA1607	10x	TGTGCCAGCAGCTTAGATACTCACGAGACTAGCGGGGGGTCGAGCTCCTACAATGAGCAGTTCTTC	1.04981e-05	0.0117174	Significant	SF	25	0.174484	65	0.475668	CD8+	1	TGTGCCAGCAGCTTAGATACTCACGAGACTAGCGGGGGGTCGAGCTCCTACAATGAGCAGTTCTTC	CASSLDTHETSGGSSSYNEQFF	TRBV11-2	TRBJ2-1		TRBC2	0
PSA1607	10x	TGTGCAGAGAATCCCCTCTCTAATGCTGGTGGTACTAGCTATGGAAAGCTGACATTTTGTGCCACCAGTGACCCTAACGATCGGGACACCTCTGGAAACACCATATATTTT;TGTGCCAGCAGCCAAGACCCCACCAAGCCCCAGCATTTT	1.03517e-05	0.0117174	Significant	SF	0	0	16	0.117087	CD8+	2	TGTGCCACCAGTGACCCTAACGATCGGGACACCTCTGGAAACACCATATATTTT;TGTGCCAGCAGCCAAGACCCCACCAAGCCCCAGCATTTT	CATSDPNDRDTSGNTIYF;CASSQDPTKPQHF	TRBV24-1;TRBV3-1	TRBJ1-3;TRBJ1-5	TRBD1;	TRBC1;TRBC1	1	TGTGCAGAGAATCCCCTCTCTAATGCTGGTGGTACTAGCTATGGAAAGCTGACATTT	CAENPLSNAGGTSYGKLTF	TRAV13-2	TRAJ52	TRAC
PSA1801	10x	TGTGCTGTGCGGCGCCCAAGGGAAATTCAGGGAGCCCAGAAGCTGGTATTTTGTGCCAGTAGTATAACCGCGGGGGACTTCAATGAGCAGTTCTTC	4.79708e-24	4.87624e-20	Significant	SF	15	0.204304	138	1.72371	CD8+	1	TGTGCCAGTAGTATAACCGCGGGGGACTTCAATGAGCAGTTCTTC	CASSITAGDFNEQFF	TRBV19	TRBJ2-1	TRBD2		1	TGTGCTGTGCGGCGCCCAAGGGAAATTCAGGGAGCCCAGAAGCTGGTATTT	CAVRRPREIQGAQKLVF	TRAV20	TRAJ54	TRAC
PSA1801	10x	TGTGCCGTCTATGGTCAGAATTTTGTCTTTTGTGCCAGCAGTGACTGGAGCGGGAGCACAGATACGCAGTATTTT	3.52288e-11	1.19367e-07	Significant	SF	13	0.177063	77	0.961779	CD8+	1	TGTGCCAGCAGTGACTGGAGCGGGAGCACAGATACGCAGTATTTT	CASSDWSGSTDTQYF	TRBV6-1	TRBJ2-3	TRBD2	TRBC2	1	TGTGCCGTCTATGGTCAGAATTTTGTCTTT	CAVYGQNFVF	TRAV12-2	TRAJ26	TRAC
PSA1801	10x	TGCGCTGTGAGAGATGGGAACACAGGCTTTCAGAAACTTGTATTTTGTGCCAGCAGTCCGAACAATGGACTAGCGGGACTGAACACCGGGGAGCTGTTTTTT	4.89589e-10	9.95334e-07	Significant	SF	3	0.0408608	45	0.562078	CD8+	1	TGTGCCAGCAGTCCGAACAATGGACTAGCGGGACTGAACACCGGGGAGCTGTTTTTT	CASSPNNGLAGLNTGELFF	TRBV11-2	TRBJ2-2		TRBC2	1	TGCGCTGTGAGAGATGGGAACACAGGCTTTCAGAAACTTGTATTT	CAVRDGNTGFQKLVF	TRAV1-1	TRAJ8	TRAC
PSA1801	10x	TGTGCCGTGAACAGATTGGCCAACCAGGCAGGAACTGCTCTGATCTTTTGTGCCAGCACCGGACGAACAGGGTGGAGTCAAGATACGCAGTATTTT	4.82378e-10	9.95334e-07	Significant	SF	0	0	33	0.412191	CD8+	1	TGTGCCAGCACCGGACGAACAGGGTGGAGTCAAGATACGCAGTATTTT	CASTGRTGWSQDTQYF	TRBV2	TRBJ2-3	TRBD1	TRBC2	1	TGTGCCGTGAACAGATTGGCCAACCAGGCAGGAACTGCTCTGATCTTT	CAVNRLANQAGTALIF	TRAV12-2	TRAJ15	TRAC
PSA1801	10x	TGCATCGTCAGAGTCGCAGTTGGGACTCAGGGCGGATCTGAAAAGCTGGTCTTTTGCGCCAGCAGGGCGGGTCCGAACACCGGGGAGCTGTTTTTT	2.70156e-09	4.57689e-06	Significant	SF	7	0.0953419	54	0.674494	CD8+	1	TGCGCCAGCAGGGCGGGTCCGAACACCGGGGAGCTGTTTTTT	CASRAGPNTGELFF	TRBV4-1	TRBJ2-2		TRBC2	1	TGCATCGTCAGAGTCGCAGTTGGGACTCAGGGCGGATCTGAAAAGCTGGTCTTT	CIVRVAVGTQGGSEKLVF	TRAV26-1	TRAJ57	TRAC	CRG-CASRAGPNTGELFF	CRG-CASRTGPNTGELFF
PSA1801	10x	TGTGCAGCAAGGGAAAACCAGGCAGGAACTGCTCTGATCTTTTGTGCCAGCAGCTTCTGGACTAGCTCCAATGAGCAGTTCTTC	9.67129e-09	1.22886e-05	Significant	SF	8	0.108962	54	0.674494	CD8+	1	TGTGCCAGCAGCTTCTGGACTAGCTCCAATGAGCAGTTCTTC	CASSFWTSSNEQFF	TRBV11-2	TRBJ2-1		TRBC2	1	TGTGCAGCAAGGGAAAACCAGGCAGGAACTGCTCTGATCTTT	CAARENQAGTALIF	TRAV29DV5	TRAJ15	TRAC
PSA1801	10x	TGTGTGGTGAGCTCGGGTAGGGAATATGGAAACAAGCTGGTCTTT;TGCATCGCCCAACGGGGAGTAAATACTGGAGGCTTCAAAACTATCTTTTGTGCCAGTAGTATTACTAGCGGGAGTATGGAGACCCAGTACTTC	6.58832e-07	0.000669703	Significant	SF	1	0.0136203	26	0.324756	CD8+	1	TGTGCCAGTAGTATTACTAGCGGGAGTATGGAGACCCAGTACTTC	CASSITSGSMETQYF	TRBV19	TRBJ2-5	TRBD2	TRBC2	2	TGTGTGGTGAGCTCGGGTAGGGAATATGGAAACAAGCTGGTCTTT;TGCATCGCCCAACGGGGAGTAAATACTGGAGGCTTCAAAACTATCTTT	CVVSSGREYGNKLVF;CIAQRGVNTGGFKTIF	TRAV10;TRAV26-1	TRAJ47;TRAJ9	TRAC;TRAC	CRG-CASSITSGSMETQYF	CRG-CASSITSGSMETQYF
PSA1505	10x	TGTGCAGCAAGCGCGCAAGAAGGTTCTGCAAGGCAACTGACCTTTTGCGCCAGCAGCTTGGCCTTGAGCCAAGAGACCCAGTACTTC	4.91538e-05	0.0156107	Significant	SF	0	0	18	0.185759	CD4+	1	TGCGCCAGCAGCTTGGCCTTGAGCCAAGAGACCCAGTACTTC	CASSLALSQETQYF	TRBV5-1	TRBJ2-5		TRBC2	1	TGTGCAGCAAGCGCGCAAGAAGGTTCTGCAAGGCAACTGACCTTT	CAASAQEGSARQLTF	TRAV29DV5	TRAJ22	TRAC
PSA1607	10x	TGTGCAGCAGCCCTTTCAGGAAACACACCTCTTGTCTTTTGTGCCAGCAGCCCAAGGGCAGATACGCAGTATTTT	1.03517e-05	0.0117174	Significant	SF	0	0	16	0.117087	CD4+	1	TGTGCCAGCAGCCCAAGGGCAGATACGCAGTATTTT	CASSPRADTQYF	TRBV5-8	TRBJ2-3		TRBC2	1	TGTGCAGCAGCCCTTTCAGGAAACACACCTCTTGTCTTT	CAAALSGNTPLVF	TRAV23DV6	TRAJ29	TRAC	CRG-CASSLGSEQYF	CRG-CASSRGTDTQYF
PSA1607	10x	TGTGCAATGAGCATCAACCAGGCAGGAACTGCTCTGATCTTTTGTGCCAGCAGCTTAGGTACAGCAGGGAACTATGGCTACACCTTC	1.34496e-05	0.0128025	Significant	SF	2	0.0139587	22	0.160995	CD4+	1	TGTGCCAGCAGCTTAGGTACAGCAGGGAACTATGGCTACACCTTC	CASSLGTAGNYGYTF	TRBV7-9	TRBJ1-2		TRBC1	1	TGTGCAATGAGCATCAACCAGGCAGGAACTGCTCTGATCTTT	CAMSINQAGTALIF	TRAV12-3	TRAJ15	TRAC
PSA1607	10x	TGTGCAATGTCTCATACTGGAGGCTTCAAAACTATCTTTTGTGCCATCAGTGAGTCGTTGGAGGCGGATTCACCCCTCCACTTT	1.44113e-05	0.012996	Significant	SF	1	0.00697934	19	0.139041	CD4+	1	TGTGCCATCAGTGAGTCGTTGGAGGCGGATTCACCCCTCCACTTT	CAISESLEADSPLHF	TRBV10-3	TRBJ1-6	TRBD2	TRBC1	1	TGTGCAATGTCTCATACTGGAGGCTTCAAAACTATCTTT	CAMSHTGGFKTIF	TRAV12-3	TRAJ9	TRAC
PSA1607	10x	TGTGCTGTGAGTGCCTTAAAAGCTGCAGGCAACAAGCTAACTTTTTGTGCCAGCAGCCAAAGGTTTAGCGGGGCCGGGGAGCTGTTTTTT	4.34872e-05	0.0323961	Significant	SF	0	0	14	0.102452	CD4+	1	TGTGCCAGCAGCCAAAGGTTTAGCGGGGCCGGGGAGCTGTTTTTT	CASSQRFSGAGELFF	TRBV14	TRBJ2-2	TRBD2	TRBC1	1	TGTGCTGTGAGTGCCTTAAAAGCTGCAGGCAACAAGCTAACTTTT	CAVSALKAAGNKLTF	TRAV8-4	TRAJ17	TRAC
PSA1801	10x	TGCCTCGTGGGTCCCAATAATGCAGGCAACATGCTCACCTTTTGTGCCAGCAGTTTTAACTCTGGGGCCAACGTCCTGACTTTC	1.29822e-15	6.59818e-12	Significant	SF	1	0.0136203	58	0.724457	CD4+	1	TGTGCCAGCAGTTTTAACTCTGGGGCCAACGTCCTGACTTTC	CASSFNSGANVLTF	TRBV28	TRBJ2-6		TRBC2	1	TGCCTCGTGGGTCCCAATAATGCAGGCAACATGCTCACCTTT	CLVGPNNAGNMLTF	TRAV4	TRAJ39	TRAC	CRG-CAIQDSSGANVLTF	CRG-CASSLGAGANVLTF
PSA1801	10x	TGTGCTCTTTTTTCTGGTTCTGCAAGGCAACTGACCTTTTGCGCCAGCAGCGTGACAGGGAGAGATACGCAGTATTTT	3.47256e-09	5.04265e-06	Significant	SF	0	0	30	0.374719	CD4+	1	TGCGCCAGCAGCGTGACAGGGAGAGATACGCAGTATTTT	CASSVTGRDTQYF	TRBV5-1	TRBJ2-3	TRBD1	TRBC2	1	TGTGCTCTTTTTTCTGGTTCTGCAAGGCAACTGACCTTT	CALFSGSARQLTF	TRAV16	TRAJ22	TRAC	CRG-CASSVTGRDTQYF	CRG-CASSRTGRDTQYF
PSA1801	10x	TGTGCTCTCCTCAATAGTGGAGGTAGCAACTATAAACTGACATTTTGTGCCAGCAGAAAAAGGGACGGCTACGAGCAGTACTTC	2.50944e-08	2.83427e-05	Significant	SF	0	0	27	0.337247	CD4+	1	TGTGCCAGCAGAAAAAGGGACGGCTACGAGCAGTACTTC	CASRKRDGYEQYF	TRBV6-5	TRBJ2-7	TRBD2	TRBC2	1	TGTGCTCTCCTCAATAGTGGAGGTAGCAACTATAAACTGACATTT	CALLNSGGSNYKLTF	TRAV16	TRAJ53	TRAC
PSA1801	10x	TGTGCTGTGGGAAACGCAGGATACAGCACCCTCACCTTTTGTGCCACCAGCAGAGGGACAGGGGGGGATCAGCCCCAGCATTTT	9.80381e-06	0.00905961	Significant	SF	0	0	18	0.224831	CD4+	1	TGTGCCACCAGCAGAGGGACAGGGGGGGATCAGCCCCAGCATTTT	CATSRGTGGDQPQHF	TRBV15	TRBJ1-5	TRBD1	TRBC1	1	TGTGCTGTGGGAAACGCAGGATACAGCACCCTCACCTTT	CAVGNAGYSTLTF	TRAV8-3	TRAJ11	TRAC	CRG-CATSRGTGGDQPQHF	CRG-CATSGGTGGDQPQHF

## Sheet: c) All PB significant
Patient	platform	Clonotype identifier	fisher_p_value	fisher_adjp	fisher_sig	Higher proportion in	Peripheral blood frequency	Peripheral blood proportion (%)	Synovial fluid frequency	Synovial fluid proportion (%)	CD4 / CD8 clone type	beta_chain_count	beta_cdr3s_nt	beta_cdr3s_aa	beta_vgenes	beta_jgenes	beta_dgenes	beta_cgenes	alpha_chain_count	alpha_cdr3s_nt	alpha_cdr3s_aa	alpha_vgenes	alpha_jgenes	alpha_cgenes	SFMC 1505 1607 1801	SFMC 1505 1607 1801 1718 1719 1728
PSA1505	10x	TGTGCTGTGAGCGGGATGAATAATAATGCAGGCAACATGCTCACCTTTTGTGCCAGCGGACCCGGGAGCCCCCAGTTGGCCAATGAGCAGTTCTTC	4.40236e-24	1.58455e-20	Significant	PB	125	1.72843	26	0.268318	CD8+	1	TGTGCCAGCGGACCCGGGAGCCCCCAGTTGGCCAATGAGCAGTTCTTC	CASGPGSPQLANEQFF	TRBV6-3	TRBJ2-1	TRBD2		1	TGTGCTGTGAGCGGGATGAATAATAATGCAGGCAACATGCTCACCTTT	CAVSGMNNNAGNMLTF	TRAV21	TRAJ39	TRAC
PSA1505	10x	TGTGTGGTGAGGGACTACAAGCTCAGCTTTTGTGCCAGCAGTTTAAGCACAACTAATGAAAAACTGTTTTTT	1.34015e-19	2.41182e-16	Significant	PB	51	0.705199	0	0	CD8+	1	TGTGCCAGCAGTTTAAGCACAACTAATGAAAAACTGTTTTTT	CASSLSTTNEKLFF	TRBV27	TRBJ1-4		TRBC1	1	TGTGTGGTGAGGGACTACAAGCTCAGCTTT	CVVRDYKLSF	TRAV12-1	TRAJ20	TRAC
PSA1505	10x	TGCATCGTCAGAGTCGGCAGCAACACAGGCAAACTAATCTTTTGTGCCAGCAGCCATTACACAGATACGCAGTATTTT	3.08749e-16	4.16734e-13	Significant	PB	78	1.07854	15	0.154799	CD8+	1	TGTGCCAGCAGCCATTACACAGATACGCAGTATTTT	CASSHYTDTQYF	TRBV11-2	TRBJ2-3		TRBC2	1	TGCATCGTCAGAGTCGGCAGCAACACAGGCAAACTAATCTTT	CIVRVGSNTGKLIF	TRAV26-1	TRAJ37	TRAC	CRG-CASSLGSEQYF	CRG-CASSRGTDTQYF
PSA1505	10x	TGTGCCAGCAGGATTTCAGCGAACACTGAAGCTTTCTTT	1.80611e-12	2.16693e-09	Significant	PB	41	0.566925	3	0.0309598	CD8+	1	TGTGCCAGCAGGATTTCAGCGAACACTGAAGCTTTCTTT	CASRISANTEAFF	TRBV6-6	TRBJ1-1		TRBC1	0						CRG-CASRISANTEAFF	CRG-CASRISANTEAFF
PSA1505	10x	TGTGCTGTGTCCTACCAGGCAGGAACTGCTCTGATCTTTTGTGCCAGTGAGGCAGATACGCAGTATTTT	3.69259e-09	3.62478e-06	Significant	PB	55	0.760509	16	0.165119	CD8+	1	TGTGCCAGTGAGGCAGATACGCAGTATTTT	CASEADTQYF	TRBV19	TRBJ2-3		TRBC2	1	TGTGCTGTGTCCTACCAGGCAGGAACTGCTCTGATCTTT	CAVSYQAGTALIF	TRAV8-4	TRAJ15	TRAC	CRG-CASEGDTQYF	CRG-CASEGDTQYF
PSA1505	10x	TGTGCCTTATACCAGGCAGGAACTGCTCTGATCTTTTGCGCCAGCAGCCAAGGAGGGCTAGTCGGCTACAATGAGCAGTTCTTC	5.39617e-09	4.85565e-06	Significant	PB	35	0.48396	5	0.0515996	CD8+	1	TGCGCCAGCAGCCAAGGAGGGCTAGTCGGCTACAATGAGCAGTTCTTC	CASSQGGLVGYNEQFF	TRBV4-1	TRBJ2-1		TRBC2	1	TGTGCCTTATACCAGGCAGGAACTGCTCTGATCTTT	CALYQAGTALIF	TRAV24	TRAJ15	TRAC
PSA1505	10x	TGTGCCGTGATGGGAGGCTACAATAAGCTGATTTTTTGTGCCAGCAGTCCAGGGACCAGCTTCGAGCAGTACTTC	2.28629e-07	0.000164582	Significant	PB	73	1.0094	35	0.361197	CD8+	1	TGTGCCAGCAGTCCAGGGACCAGCTTCGAGCAGTACTTC	CASSPGTSFEQYF	TRBV27	TRBJ2-7	TRBD2	TRBC2	1	TGTGCCGTGATGGGAGGCTACAATAAGCTGATTTTT	CAVMGGYNKLIF	TRAV12-2	TRAJ4	TRAC
PSA1505	10x	TGTGCTGGGGGAGATGTTTCAGGAGGAGGTGCTGACGGACTCACCTTTTGTGCCAGCAGCCCTCTGACTCGGCAGGGTACAAAAGAGCAGTACTTC	1.5451e-06	0.000794475	Significant	PB	21	0.290376	2	0.0206398	CD8+	1	TGTGCCAGCAGCCCTCTGACTCGGCAGGGTACAAAAGAGCAGTACTTC	CASSPLTRQGTKEQYF	TRBV5-4	TRBJ2-7	TRBD2	TRBC2	1	TGTGCTGGGGGAGATGTTTCAGGAGGAGGTGCTGACGGACTCACCTTT	CAGGDVSGGGADGLTF	TRAV35	TRAJ45	TRAC
PSA1505	10x	TGTGCCCTCATACATGCGGGATACAGCACCCTCACCTTTTGTGCCAGCAGTGCGGGTATAGGAAACACCATATATTTT	2.874e-06	0.00141061	Significant	PB	15	0.207412	0	0	CD8+	1	TGTGCCAGCAGTGCGGGTATAGGAAACACCATATATTTT	CASSAGIGNTIYF	TRBV6-1	TRBJ1-3		TRBC1	1	TGTGCCCTCATACATGCGGGATACAGCACCCTCACCTTT	CALIHAGYSTLTF	TRAV24	TRAJ11	TRAC
PSA1505	10x	TGTGCTGTGAAAGACAGAGGCTCAACCCTGGGGAGGCTATACTTTTGTGCCAGCACTTTCGGGGCACCTGAGCAGTTCTTC	1.24775e-05	0.00538929	Significant	PB	16	0.221239	1	0.0103199	CD8+	1	TGTGCCAGCACTTTCGGGGCACCTGAGCAGTTCTTC	CASTFGAPEQFF	TRBV6-3	TRBJ2-1	TRBD1	TRBC2	1	TGTGCTGTGAAAGACAGAGGCTCAACCCTGGGGAGGCTATACTTT	CAVKDRGSTLGRLYF	TRAV1-2	TRAJ18	TRAC
PSA1505	10x	TGTGCTGTGAGCGCAAGATGGGACAGCTGGGGGAAATTGCAGTTTTGCGCCAGCAGCCACCGGGACTCAGGCGCCGAGCAGTACTTC	1.63777e-05	0.00680178	Significant	PB	36	0.497788	13	0.134159	CD8+	1	TGCGCCAGCAGCCACCGGGACTCAGGCGCCGAGCAGTACTTC	CASSHRDSGAEQYF	TRBV4-1	TRBJ2-7		TRBC2	1	TGTGCTGTGAGCGCAAGATGGGACAGCTGGGGGAAATTGCAGTTT	CAVSARWDSWGKLQF	TRAV1-2	TRAJ24	TRAC
PSA1505	10x	TGTGCTGTGAGATACATGGATAGCAACTATCAGTTAATCTGGTGTGCCACCAGTGCAAGCGGGGGTGTCGGGAATGAGCAGTTCTTC	1.77936e-05	0.00711611	Significant	PB	20	0.276549	3	0.0309598	CD8+	1	TGTGCCACCAGTGCAAGCGGGGGTGTCGGGAATGAGCAGTTCTTC	CATSASGGVGNEQFF	TRBV24-1	TRBJ2-1	TRBD2	TRBC2	1	TGTGCTGTGAGATACATGGATAGCAACTATCAGTTAATCTGG	CAVRYMDSNYQLIW	TRAV1-2	TRAJ33	TRAC
PSA1505	10x	TGTGCCAGCAGCCCTCTGACTCGGCAGGGTACAAAAGAGCAGTACTTC	2.62092e-05	0.00975887	Significant	PB	23	0.318031	5	0.0515996	CD8+	1	TGTGCCAGCAGCCCTCTGACTCGGCAGGGTACAAAAGAGCAGTACTTC	CASSPLTRQGTKEQYF	TRBV5-4	TRBJ2-7	TRBD2	TRBC2	0
PSA1505	10x	TGTGCTGTGAGGGAGATATACAACTTCAACAAATTTTACTTTTGTGCCAGCAGCCGAAACGAGGGGGGCGAACGGAACGAGCAGTACTTC	3.31407e-05	0.0111829	Significant	PB	42	0.580752	18	0.185759	CD8+	1	TGTGCCAGCAGCCGAAACGAGGGGGGCGAACGGAACGAGCAGTACTTC	CASSRNEGGERNEQYF	TRBV11-3	TRBJ2-7	TRBD1	TRBC2	1	TGTGCTGTGAGGGAGATATACAACTTCAACAAATTTTACTTT	CAVREIYNFNKFYF	TRAV3	TRAJ21	TRAC
PSA1505	10x	TGTGCTGTGAGAGATGGATTCACGGGAGGAGGAAACAAACTCACCTTTTGTGCCAGCAGTCTGGGCCCGGGACAGGGGGCGCGGATGTCTCAAGAGACCCAGTACTTC	3.69326e-05	0.0120848	Significant	PB	12	0.165929	0	0	CD8+	1	TGTGCCAGCAGTCTGGGCCCGGGACAGGGGGCGCGGATGTCTCAAGAGACCCAGTACTTC	CASSLGPGQGARMSQETQYF	TRBV27	TRBJ2-5	TRBD1	TRBC2	1	TGTGCTGTGAGAGATGGATTCACGGGAGGAGGAAACAAACTCACCTTT	CAVRDGFTGGGNKLTF	TRAV1-2	TRAJ10	TRAC
PSA1505	10x	TGTGCTCTGAGTGAGGCAATTTACGGAGGAAGCTACATACCTACATTTTGTGCCAGCAGTTTTCCCAGGGAGACCCAGTACTTC	7.39708e-05	0.022821	Significant	PB	28	0.387168	9	0.0928793	CD8+	1	TGTGCCAGCAGTTTTCCCAGGGAGACCCAGTACTTC	CASSFPRETQYF	TRBV12-3	TRBJ2-5			1	TGTGCTCTGAGTGAGGCAATTTACGGAGGAAGCTACATACCTACATTT	CALSEAIYGGSYIPTF	TRAV19	TRAJ6	TRAC
PSA1505	10x	TGTGCAATGAGAGAGGGGACTGGCAACACAGGCAAACTAATCTTTTGTGCCAGCAGCTTAGGGCTCAGCTCCTACGAGCAGTACTTC	8.64931e-05	0.0259431	Significant	PB	11	0.152102	0	0	CD8+	1	TGTGCCAGCAGCTTAGGGCTCAGCTCCTACGAGCAGTACTTC	CASSLGLSSYEQYF	TRBV7-2	TRBJ2-7		TRBC2	1	TGTGCAATGAGAGAGGGGACTGGCAACACAGGCAAACTAATCTTT	CAMREGTGNTGKLIF	TRAV14DV4	TRAJ37	TRAC
PSA1505	10x	TGTGCAGGAGCCCCGGAGATGGATAGCAGCTATAAATTGATCTTCTGTGCCAGCAGCTTCGAGCGAACTCTCTATGGCTACACCTTC	0.000110815	0.0319379	Significant	PB	16	0.221239	2	0.0206398	CD8+	1	TGTGCCAGCAGCTTCGAGCGAACTCTCTATGGCTACACCTTC	CASSFERTLYGYTF	TRBV5-5	TRBJ1-2		TRBC1	1	TGTGCAGGAGCCCCGGAGATGGATAGCAGCTATAAATTGATCTTC	CAGAPEMDSSYKLIF	TRAV27	TRAJ12	TRAC
PSA1607	10x	TGTGCTGTTTACACGGGCAGGAGAGCACTTACTTTTTGTGCCAGCAGTTTAACGTCGGGAGGTTCAAACTATGGCTACACCTTC	7.77587e-16	3.3308e-12	Significant	PB	52	0.362926	0	0	CD8+	1	TGTGCCAGCAGTTTAACGTCGGGAGGTTCAAACTATGGCTACACCTTC	CASSLTSGGSNYGYTF	TRBV27	TRBJ1-2	TRBD2	TRBC1	1	TGTGCTGTTTACACGGGCAGGAGAGCACTTACTTTT	CAVYTGRRALTF	TRAV21	TRAJ5	TRAC
PSA1607	10x	TGCCTCGTGGGAATGAACACAGGCTTTCAGAAACTTGTATTTTGTGCCAGCAGGGGTAGACAGGGGTCCTATAATTCACCCCTCCACTTT	4.53733e-09	1.55485e-05	Significant	PB	29	0.202401	0	0	CD8+	1	TGTGCCAGCAGGGGTAGACAGGGGTCCTATAATTCACCCCTCCACTTT	CASRGRQGSYNSPLHF	TRBV2	TRBJ1-6	TRBD1	TRBC1	1	TGCCTCGTGGGAATGAACACAGGCTTTCAGAAACTTGTATTT	CLVGMNTGFQKLVF	TRAV4	TRAJ8	TRAC
PSA1607	10x	TGTGTCAGATACAGCTGGGGGAAATTGCAGTTTTGTGCCAGCCGCTGGCGGGGGGTCCCTTCCAATGAGCAGTTCTTC	1.32246e-07	0.000283237	Significant	PB	56	0.390843	12	0.0878156	CD8+	1	TGTGCCAGCCGCTGGCGGGGGGTCCCTTCCAATGAGCAGTTCTTC	CASRWRGVPSNEQFF	TRBV13	TRBJ2-1		TRBC2	1	TGTGTCAGATACAGCTGGGGGAAATTGCAGTTT	CVRYSWGKLQF	TRAV21	TRAJ24	TRAC	CRG-CASRWRGVPSNEQFF	CRG-CASRWRGVPSNEQFF
PSA1607	10x	TGTGCTGTGACACCCAACCAGGCAGGAACTGCTCTGATCTTTTGTGCCAGCCGCTGGCGGGGGGTCCCTTCCAATGAGCAGTTCTTC	2.57638e-06	0.00490486	Significant	PB	44	0.307091	9	0.0658617	CD8+	1	TGTGCCAGCCGCTGGCGGGGGGTCCCTTCCAATGAGCAGTTCTTC	CASRWRGVPSNEQFF	TRBV13	TRBJ2-1			1	TGTGCTGTGACACCCAACCAGGCAGGAACTGCTCTGATCTTT	CAVTPNQAGTALIF	TRAV8-4	TRAJ15	TRAC	CRG-CASRWRGVPSNEQFF	CRG-CASRWRGVPSNEQFF
PSA1607	10x	TGTGTCAGATACAGCTGGGGGAAATTGCAGTTT;TGTGCTGTGACACCCAACCAGGCAGGAACTGCTCTGATCTTTTGTGCCAGCCGCTGGCGGGGGGTCCCTTCCAATGAGCAGTTCTTC	1.09419e-05	0.0117174	Significant	PB	103	0.718872	46	0.336626	CD8+	1	TGTGCCAGCCGCTGGCGGGGGGTCCCTTCCAATGAGCAGTTCTTC	CASRWRGVPSNEQFF	TRBV13	TRBJ2-1		TRBC2	2	TGTGTCAGATACAGCTGGGGGAAATTGCAGTTT;TGTGCTGTGACACCCAACCAGGCAGGAACTGCTCTGATCTTT	CVRYSWGKLQF;CAVTPNQAGTALIF	TRAV21;TRAV8-4	TRAJ24;TRAJ15	TRAC;TRAC	CRG-CASRWRGVPSNEQFF	CRG-CASRWRGVPSNEQFF
PSA1607	10x	TGTGCTCTGGATCGCCCTTTGGGTGGCTACAATAAGCTGATTTTT;TGTGCTGTGCAGGAAAACCAGGCAGGAACTGCTCTGATCTTTTGTGCCAGCAGCGTAGACAGGGATACGCAGTATTTT	1.17873e-05	0.0118802	Significant	PB	24	0.167504	2	0.0146359	CD8+	1	TGTGCCAGCAGCGTAGACAGGGATACGCAGTATTTT	CASSVDRDTQYF	TRBV7-9	TRBJ2-3			2	TGTGCTCTGGATCGCCCTTTGGGTGGCTACAATAAGCTGATTTTT;TGTGCTGTGCAGGAAAACCAGGCAGGAACTGCTCTGATCTTT	CALDRPLGGYNKLIF;CAVQENQAGTALIF	TRAV19;TRAV20	TRAJ4;TRAJ15	TRAC;TRAC	CRG-CASSLGSEQYF	CRG-CASSRGTDTQYF
PSA1607	10x	TGCCTCGTGGGTGAGGGCAAGCTCATCTTTTGTGCCAGCAGCTTTTGGGGACAGGGGCTTAACTATGGCTACACCTTC	1.6356e-05	0.0140122	Significant	PB	17	0.118649	0	0	CD8+	1	TGTGCCAGCAGCTTTTGGGGACAGGGGCTTAACTATGGCTACACCTTC	CASSFWGQGLNYGYTF	TRBV5-5	TRBJ1-2		TRBC1	1	TGCCTCGTGGGTGAGGGCAAGCTCATCTTT	CLVGEGKLIF	TRAV4	TRAJ34	TRAC
PSA1607	10x	TGTGCCCCCACGATAAGGCAACTGACCTTTTGTGCCAGCAGCCCTTCCCAGGCCTATAATGAAAAACTGTTTTTT	3.24521e-05	0.0264778	Significant	PB	16	0.111669	0	0	CD8+	1	TGTGCCAGCAGCCCTTCCCAGGCCTATAATGAAAAACTGTTTTTT	CASSPSQAYNEKLFF	TRBV7-9	TRBJ1-4		TRBC1	1	TGTGCCCCCACGATAAGGCAACTGACCTTT	CAPTIRQLTF	TRAV6	TRAJ22	TRAC
PSA1607	10x	TGTGCCAGCAGCCCTTCCCAGGCCTATAATGAAAAACTGTTTTTT	3.95273e-05	0.0307846	Significant	PB	22	0.153546	2	0.0146359	CD8+	1	TGTGCCAGCAGCCCTTCCCAGGCCTATAATGAAAAACTGTTTTTT	CASSPSQAYNEKLFF	TRBV7-9	TRBJ1-4		TRBC1	0

## Sheet: d) PSA1505_clonotypes_10x
Clonotype identifier	fisher_p_value	fisher_adjp	fisher_sig	Higher proportion in	Peripheral blood frequency	Peripheral blood proportion (%)	Synovial fluid frequency	Synovial fluid proportion (%)	CD4 / CD8 clone type	beta_chain_count	beta_cdr3s_nt	beta_cdr3s_aa	beta_vgenes	beta_jgenes	beta_dgenes	beta_cgenes	alpha_chain_count	alpha_cdr3s_nt	alpha_cdr3s_aa	alpha_vgenes	alpha_jgenes	alpha_cgenes	SFMC 1505 1607 1801	SFMC 1505 1607 1801 1718 1719 1728
TGTGCAATGAGAGATTTTAACACCGACAAGCTCATCTTTTGTGCCAGCAGCAGGGGACAGAACACTGAAGCTTTCTTT	3.8607e-31	4.16878e-27	Significant	SF	8	0.110619	168	1.73375	CD8+	1	TGTGCCAGCAGCAGGGGACAGAACACTGAAGCTTTCTTT	CASSRGQNTEAFF	TRBV9	TRBJ1-1	TRBD1	TRBC1	1	TGTGCAATGAGAGATTTTAACACCGACAAGCTCATCTTT	CAMRDFNTDKLIF	TRAV14DV4	TRAJ34	TRAC	CRG-CASSYSGNTEAFF	CRG-CASSRQGGYEQYF
TGTGCTACGGACGCATTTGGAGCCAATAGTAAGCTGACATTTTGTGCCAGCAGCTTAGGGCGGGGGACAGGGCAGCCCCAGCATTTT	1.32463e-29	7.15165e-26	Significant	SF	5	0.0691372	148	1.52735	CD8+	1	TGTGCCAGCAGCTTAGGGCGGGGGACAGGGCAGCCCCAGCATTTT	CASSLGRGTGQPQHF	TRBV7-6	TRBJ1-5	TRBD1	TRBC1	1	TGTGCTACGGACGCATTTGGAGCCAATAGTAAGCTGACATTT	CATDAFGANSKLTF	TRAV17	TRAJ56	TRAC
TGTGCCGTGAGTGGAGGTAGCAACTATAAACTGACATTTTGTGCCAGGGACTTCGGGACAGGGGAGTCTAGGTCCTACAATGAGCAGTTCTTC	1.12e-22	3.02345e-19	Significant	SF	3	0.0414823	109	1.12487	CD8+	1	TGTGCCAGGGACTTCGGGACAGGGGAGTCTAGGTCCTACAATGAGCAGTTCTTC	CARDFGTGESRSYNEQFF	TRBV2	TRBJ2-1	TRBD1	TRBC2	1	TGTGCCGTGAGTGGAGGTAGCAACTATAAACTGACATTT	CAVSGGSNYKLTF	TRAV12-2	TRAJ53	TRAC
TGTGCAATGAGCGCTTACACAGGCTTTCAGAAACTTGTATTTTGTGCCAGCAGTTACGGAGGGTGGGGTGAAAAACTGTTTTTT	3.2038e-21	6.91892e-18	Significant	SF	2	0.0276549	97	1.00103	CD8+	1	TGTGCCAGCAGTTACGGAGGGTGGGGTGAAAAACTGTTTTTT	CASSYGGWGEKLFF	TRBV6-5	TRBJ1-4	TRBD2	TRBC1	1	TGTGCAATGAGCGCTTACACAGGCTTTCAGAAACTTGTATTT	CAMSAYTGFQKLVF	TRAV12-3	TRAJ8	TRAC
TGTGCAGCAAGCGACCCTGGGGCTGGGAGTTACCAACTCACTTTCTGTGCCAGCAGATCCGGGACTAGCGGGAAGCGCTACAATGAGCAGTTCTTC	2.91638e-19	4.49872e-16	Significant	SF	1	0.0138274	83	0.856553	CD8+	1	TGTGCCAGCAGATCCGGGACTAGCGGGAAGCGCTACAATGAGCAGTTCTTC	CASRSGTSGKRYNEQFF	TRBV11-2	TRBJ2-1		TRBC2	1	TGTGCAGCAAGCGACCCTGGGGCTGGGAGTTACCAACTCACTTTC	CAASDPGAGSYQLTF	TRAV29DV5	TRAJ28	TRAC
TGTGCCAGCAGCTCCAGACTTGCAGATACGCAGTATTTT	2.98609e-09	3.22438e-06	Significant	SF	3	0.0414823	49	0.505676	CD8+	1	TGTGCCAGCAGCTCCAGACTTGCAGATACGCAGTATTTT	CASSSRLADTQYF	TRBV6-3	TRBJ2-3		TRBC2	0
TGTGCCAGCAGCTTAGGCAGGGGCTACAATGAGCAGTTCTTC	6.13341e-09	5.0945e-06	Significant	SF	1	0.0138274	40	0.412797	CD8+	1	TGTGCCAGCAGCTTAGGCAGGGGCTACAATGAGCAGTTCTTC	CASSLGRGYNEQFF	TRBV7-6	TRBJ2-1	TRBD1	TRBC2	0						CRG-CASSLGGLYNEQFF	CRG-CASSPRGAYNEQFF
TGTGCAATGAGCGGTTTCTATAACACCGACAAGCTCATCTTTTGCAGTGTCAGGACAGGGAGGATTACCGGGGAGCTGTTTTTT	1.89768e-08	1.46365e-05	Significant	SF	0	0	33	0.340557	CD8+	1	TGCAGTGTCAGGACAGGGAGGATTACCGGGGAGCTGTTTTTT	CSVRTGRITGELFF	TRBV20-1	TRBJ2-2	TRBD1	TRBC2	1	TGTGCAATGAGCGGTTTCTATAACACCGACAAGCTCATCTTT	CAMSGFYNTDKLIF	TRAV12-3	TRAJ34	TRAC
TGTGCCAGCAGCTTGGGTCGAGACTATGGCTACACCTTC	3.50158e-07	0.000226083	Significant	SF	1	0.0138274	32	0.330237	CD8+	1	TGTGCCAGCAGCTTGGGTCGAGACTATGGCTACACCTTC	CASSLGRDYGYTF	TRBV5-6	TRBJ1-2		TRBC1	0						CRG-CASSYSGNTEAFF	CRG-CASSRQGGYEQYF
TGTGCTGTGAGCCGGCATGACACGGGCAGGAGAGCACTTACTTTTTGTGCCAGCAGTTTTCTTGGGGATTCACCCCTCCACTTT	3.55938e-07	0.000226083	Significant	SF	0	0	27	0.278638	CD8+	1	TGTGCCAGCAGTTTTCTTGGGGATTCACCCCTCCACTTT	CASSFLGDSPLHF	TRBV27	TRBJ1-6		TRBC1	1	TGTGCTGTGAGCCGGCATGACACGGGCAGGAGAGCACTTACTTTT	CAVSRHDTGRRALTF	TRAV3	TRAJ5	TRAC
TGTGCTTATAGTGTGGAATATGGAAACAAGCTGGTCTTTTGTGCCAGCAGCCACCCCGACAGGGGGCGAGGATCACCCCTCCACTTT	6.52324e-07	0.000391322	Significant	SF	0	0	26	0.268318	CD8+	1	TGTGCCAGCAGCCACCCCGACAGGGGGCGAGGATCACCCCTCCACTTT	CASSHPDRGRGSPLHF	TRBV7-9	TRBJ1-6		TRBC1	1	TGTGCTTATAGTGTGGAATATGGAAACAAGCTGGTCTTT	CAYSVEYGNKLVF	TRAV38-2DV8	TRAJ47	TRAC
TGTGCTGTGGGTGCGCTATACTCTGGGGCTGGGAGTTACCAACTCACTTTCTGTGCCAGCAGCTCCAGACTTGCAGATACGCAGTATTTT	1.13682e-06	0.000646072	Significant	SF	1	0.0138274	30	0.309598	CD8+	1	TGTGCCAGCAGCTCCAGACTTGCAGATACGCAGTATTTT	CASSSRLADTQYF	TRBV6-3	TRBJ2-3		TRBC2	1	TGTGCTGTGGGTGCGCTATACTCTGGGGCTGGGAGTTACCAACTCACTTTC	CAVGALYSGAGSYQLTF	TRAV8-3	TRAJ28	TRAC
TGTGCTACGATGCGGCTAGCCCAGAAGCTGGTATTT;TGTCTCCGGGAATGTGGAGGTAGCAACTATAAACTGACATTTTGCAGTGCTAGACCGGGGTTGGGGGGGCGGTTTCTCGATGAGCAGTTCTTC	1.36632e-06	0.000737676	Significant	SF	2	0.0276549	34	0.350877	CD8+	1	TGCAGTGCTAGACCGGGGTTGGGGGGGCGGTTTCTCGATGAGCAGTTCTTC	CSARPGLGGRFLDEQFF	TRBV20-1	TRBJ2-1	TRBD1	TRBC2	2	TGTGCTACGATGCGGCTAGCCCAGAAGCTGGTATTT;TGTCTCCGGGAATGTGGAGGTAGCAACTATAAACTGACATTT	CATMRLAQKLVF;CLRECGGSNYKLTF	TRAV17;TRAV39	TRAJ54;TRAJ53	TRAC;TRAC
TGCATCCCGATCCATTCTGGTGGTACTAGCTATGGAAAGCTGACATTTTGTGCCAGCAGCGACCCCGGGACCCGCGAAGAAAAACTGTTTTTT	3.78263e-06	0.00177586	Significant	SF	1	0.0138274	28	0.288958	CD8+	1	TGTGCCAGCAGCGACCCCGGGACCCGCGAAGAAAAACTGTTTTTT	CASSDPGTREEKLFF	TRBV9	TRBJ1-4	TRBD2	TRBC1	1	TGCATCCCGATCCATTCTGGTGGTACTAGCTATGGAAAGCTGACATTT	CIPIHSGGTSYGKLTF	TRAV26-2	TRAJ52	TRAC
TGTGCTGGGCAGCCCCTTTATGGAGGAAGCCAAGGAAATCTCATCTTTTGTGCCAGCAGCTTGGGTCGAGACTATGGCTACACCTTC	6.95929e-06	0.0031311	Significant	SF	1	0.0138274	27	0.278638	CD8+	1	TGTGCCAGCAGCTTGGGTCGAGACTATGGCTACACCTTC	CASSLGRDYGYTF	TRBV5-6	TRBJ1-2		TRBC1	1	TGTGCTGGGCAGCCCCTTTATGGAGGAAGCCAAGGAAATCTCATCTTT	CAGQPLYGGSQGNLIF	TRAV35	TRAJ42	TRAC	CRG-CASSYSGNTEAFF	CRG-CASSRQGGYEQYF
TGTGCTGTGGAGGATCTGTTTAACCAGGGAGGAAAGCTTATCTTCTGTGCCAGCAGTGGGGGGCGCATCACCGGGGAGCTGTTTTTT	2.07473e-05	0.00800104	Significant	SF	1	0.0138274	24	0.247678	CD8+	1	TGTGCCAGCAGTGGGGGGCGCATCACCGGGGAGCTGTTTTTT	CASSGGRITGELFF	TRBV28	TRBJ2-2	TRBD1	TRBC2	1	TGTGCTGTGGAGGATCTGTTTAACCAGGGAGGAAAGCTTATCTTC	CAVEDLFNQGGKLIF	TRAV2	TRAJ23	TRAC
TGTGCTACGGACCCTCTTTCTGGTGGCTACAATAAGCTGATTTTTTGTGCCAGCAAACCTACTAGCGGGAGGAAGCTTCTGACTAGCACAGATACGCAGTATTTT;TGTGCCAGCAGCTTGGCGGTGACCCCCGACGAGCAGTACTTC	2.74347e-05	0.00987468	Significant	SF	0	0	19	0.196078	CD8+	2	TGTGCCAGCAAACCTACTAGCGGGAGGAAGCTTCTGACTAGCACAGATACGCAGTATTTT;TGTGCCAGCAGCTTGGCGGTGACCCCCGACGAGCAGTACTTC	CASKPTSGRKLLTSTDTQYF;CASSLAVTPDEQYF	TRBV12-3;TRBV5-6	TRBJ2-3;TRBJ2-7	TRBD2;	TRBC2;TRBC2	1	TGTGCTACGGACCCTCTTTCTGGTGGCTACAATAAGCTGATTTTT	CATDPLSGGYNKLIF	TRAV17	TRAJ4	TRAC
TGCATCGGCGGATGGTCAGGAGGAGGTGCTGACGGACTCACCTTTTGTGCCAGCAGCTTTAGGGAAATGAACACTGAAGCTTTCTTT	3.02876e-05	0.0105499	Significant	SF	3	0.0414823	31	0.319917	CD8+	1	TGTGCCAGCAGCTTTAGGGAAATGAACACTGAAGCTTTCTTT	CASSFREMNTEAFF	TRBV13	TRBJ1-1		TRBC1	1	TGCATCGGCGGATGGTCAGGAGGAGGTGCTGACGGACTCACCTTT	CIGGWSGGGADGLTF	TRAV26-1	TRAJ45	TRAC
TGTGCTGTGGGTGGGAGCAACTATCAGTTAATCTGGTGTGCCAGCAGCTTAGGCAGGGGCTACAATGAGCAGTTCTTC	0.000112395	0.0319379	Significant	SF	1	0.0138274	21	0.216718	CD8+	1	TGTGCCAGCAGCTTAGGCAGGGGCTACAATGAGCAGTTCTTC	CASSLGRGYNEQFF	TRBV7-6	TRBJ2-1	TRBD1	TRBC2	1	TGTGCTGTGGGTGGGAGCAACTATCAGTTAATCTGG	CAVGGSNYQLIW	TRAV8-3	TRAJ33	TRAC	CRG-CASSLGGLYNEQFF	CRG-CASSPRGAYNEQFF
TGTGCTGTGAGAGATGGCCTTCGGGGCAGAGGCTCAACCCTGGGGAGGCTATACTTTTGTGCCAGCAGTTCGCCCTCGAAAAACAATGAGCAGTTCTTC	0.00013956	0.0386403	Significant	SF	3	0.0414823	27	0.278638	CD8+	1	TGTGCCAGCAGTTCGCCCTCGAAAAACAATGAGCAGTTCTTC	CASSSPSKNNEQFF	TRBV28	TRBJ2-1		TRBC2	1	TGTGCTGTGAGAGATGGCCTTCGGGGCAGAGGCTCAACCCTGGGGAGGCTATACTTT	CAVRDGLRGRGSTLGRLYF	TRAV1-2	TRAJ18	TRAC
TGTGCAGCAAGCGCGCAAGAAGGTTCTGCAAGGCAACTGACCTTTTGCGCCAGCAGCTTGGCCTTGAGCCAAGAGACCCAGTACTTC	4.91538e-05	0.0156107	Significant	SF	0	0	18	0.185759	CD4+	1	TGCGCCAGCAGCTTGGCCTTGAGCCAAGAGACCCAGTACTTC	CASSLALSQETQYF	TRBV5-1	TRBJ2-5		TRBC2	1	TGTGCAGCAAGCGCGCAAGAAGGTTCTGCAAGGCAACTGACCTTT	CAASAQEGSARQLTF	TRAV29DV5	TRAJ22	TRAC
TGTGCTGTGAGCGGGATGAATAATAATGCAGGCAACATGCTCACCTTTTGTGCCAGCGGACCCGGGAGCCCCCAGTTGGCCAATGAGCAGTTCTTC	4.40236e-24	1.58455e-20	Significant	PB	125	1.72843	26	0.268318	CD8+	1	TGTGCCAGCGGACCCGGGAGCCCCCAGTTGGCCAATGAGCAGTTCTTC	CASGPGSPQLANEQFF	TRBV6-3	TRBJ2-1	TRBD2		1	TGTGCTGTGAGCGGGATGAATAATAATGCAGGCAACATGCTCACCTTT	CAVSGMNNNAGNMLTF	TRAV21	TRAJ39	TRAC
TGTGTGGTGAGGGACTACAAGCTCAGCTTTTGTGCCAGCAGTTTAAGCACAACTAATGAAAAACTGTTTTTT	1.34015e-19	2.41182e-16	Significant	PB	51	0.705199	0	0	CD8+	1	TGTGCCAGCAGTTTAAGCACAACTAATGAAAAACTGTTTTTT	CASSLSTTNEKLFF	TRBV27	TRBJ1-4		TRBC1	1	TGTGTGGTGAGGGACTACAAGCTCAGCTTT	CVVRDYKLSF	TRAV12-1	TRAJ20	TRAC
TGCATCGTCAGAGTCGGCAGCAACACAGGCAAACTAATCTTTTGTGCCAGCAGCCATTACACAGATACGCAGTATTTT	3.08749e-16	4.16734e-13	Significant	PB	78	1.07854	15	0.154799	CD8+	1	TGTGCCAGCAGCCATTACACAGATACGCAGTATTTT	CASSHYTDTQYF	TRBV11-2	TRBJ2-3		TRBC2	1	TGCATCGTCAGAGTCGGCAGCAACACAGGCAAACTAATCTTT	CIVRVGSNTGKLIF	TRAV26-1	TRAJ37	TRAC	CRG-CASSLGSEQYF	CRG-CASSRGTDTQYF
TGTGCCAGCAGGATTTCAGCGAACACTGAAGCTTTCTTT	1.80611e-12	2.16693e-09	Significant	PB	41	0.566925	3	0.0309598	CD8+	1	TGTGCCAGCAGGATTTCAGCGAACACTGAAGCTTTCTTT	CASRISANTEAFF	TRBV6-6	TRBJ1-1		TRBC1	0						CRG-CASRISANTEAFF	CRG-CASRISANTEAFF
TGTGCTGTGTCCTACCAGGCAGGAACTGCTCTGATCTTTTGTGCCAGTGAGGCAGATACGCAGTATTTT	3.69259e-09	3.62478e-06	Significant	PB	55	0.760509	16	0.165119	CD8+	1	TGTGCCAGTGAGGCAGATACGCAGTATTTT	CASEADTQYF	TRBV19	TRBJ2-3		TRBC2	1	TGTGCTGTGTCCTACCAGGCAGGAACTGCTCTGATCTTT	CAVSYQAGTALIF	TRAV8-4	TRAJ15	TRAC	CRG-CASEGDTQYF	CRG-CASEGDTQYF
TGTGCCTTATACCAGGCAGGAACTGCTCTGATCTTTTGCGCCAGCAGCCAAGGAGGGCTAGTCGGCTACAATGAGCAGTTCTTC	5.39617e-09	4.85565e-06	Significant	PB	35	0.48396	5	0.0515996	CD8+	1	TGCGCCAGCAGCCAAGGAGGGCTAGTCGGCTACAATGAGCAGTTCTTC	CASSQGGLVGYNEQFF	TRBV4-1	TRBJ2-1		TRBC2	1	TGTGCCTTATACCAGGCAGGAACTGCTCTGATCTTT	CALYQAGTALIF	TRAV24	TRAJ15	TRAC
TGTGCCGTGATGGGAGGCTACAATAAGCTGATTTTTTGTGCCAGCAGTCCAGGGACCAGCTTCGAGCAGTACTTC	2.28629e-07	0.000164582	Significant	PB	73	1.0094	35	0.361197	CD8+	1	TGTGCCAGCAGTCCAGGGACCAGCTTCGAGCAGTACTTC	CASSPGTSFEQYF	TRBV27	TRBJ2-7	TRBD2	TRBC2	1	TGTGCCGTGATGGGAGGCTACAATAAGCTGATTTTT	CAVMGGYNKLIF	TRAV12-2	TRAJ4	TRAC
TGTGCTGGGGGAGATGTTTCAGGAGGAGGTGCTGACGGACTCACCTTTTGTGCCAGCAGCCCTCTGACTCGGCAGGGTACAAAAGAGCAGTACTTC	1.5451e-06	0.000794475	Significant	PB	21	0.290376	2	0.0206398	CD8+	1	TGTGCCAGCAGCCCTCTGACTCGGCAGGGTACAAAAGAGCAGTACTTC	CASSPLTRQGTKEQYF	TRBV5-4	TRBJ2-7	TRBD2	TRBC2	1	TGTGCTGGGGGAGATGTTTCAGGAGGAGGTGCTGACGGACTCACCTTT	CAGGDVSGGGADGLTF	TRAV35	TRAJ45	TRAC
TGTGCCCTCATACATGCGGGATACAGCACCCTCACCTTTTGTGCCAGCAGTGCGGGTATAGGAAACACCATATATTTT	2.874e-06	0.00141061	Significant	PB	15	0.207412	0	0	CD8+	1	TGTGCCAGCAGTGCGGGTATAGGAAACACCATATATTTT	CASSAGIGNTIYF	TRBV6-1	TRBJ1-3		TRBC1	1	TGTGCCCTCATACATGCGGGATACAGCACCCTCACCTTT	CALIHAGYSTLTF	TRAV24	TRAJ11	TRAC
TGTGCTGTGAAAGACAGAGGCTCAACCCTGGGGAGGCTATACTTTTGTGCCAGCACTTTCGGGGCACCTGAGCAGTTCTTC	1.24775e-05	0.00538929	Significant	PB	16	0.221239	1	0.0103199	CD8+	1	TGTGCCAGCACTTTCGGGGCACCTGAGCAGTTCTTC	CASTFGAPEQFF	TRBV6-3	TRBJ2-1	TRBD1	TRBC2	1	TGTGCTGTGAAAGACAGAGGCTCAACCCTGGGGAGGCTATACTTT	CAVKDRGSTLGRLYF	TRAV1-2	TRAJ18	TRAC
TGTGCTGTGAGCGCAAGATGGGACAGCTGGGGGAAATTGCAGTTTTGCGCCAGCAGCCACCGGGACTCAGGCGCCGAGCAGTACTTC	1.63777e-05	0.00680178	Significant	PB	36	0.497788	13	0.134159	CD8+	1	TGCGCCAGCAGCCACCGGGACTCAGGCGCCGAGCAGTACTTC	CASSHRDSGAEQYF	TRBV4-1	TRBJ2-7		TRBC2	1	TGTGCTGTGAGCGCAAGATGGGACAGCTGGGGGAAATTGCAGTTT	CAVSARWDSWGKLQF	TRAV1-2	TRAJ24	TRAC
TGTGCTGTGAGATACATGGATAGCAACTATCAGTTAATCTGGTGTGCCACCAGTGCAAGCGGGGGTGTCGGGAATGAGCAGTTCTTC	1.77936e-05	0.00711611	Significant	PB	20	0.276549	3	0.0309598	CD8+	1	TGTGCCACCAGTGCAAGCGGGGGTGTCGGGAATGAGCAGTTCTTC	CATSASGGVGNEQFF	TRBV24-1	TRBJ2-1	TRBD2	TRBC2	1	TGTGCTGTGAGATACATGGATAGCAACTATCAGTTAATCTGG	CAVRYMDSNYQLIW	TRAV1-2	TRAJ33	TRAC
TGTGCCAGCAGCCCTCTGACTCGGCAGGGTACAAAAGAGCAGTACTTC	2.62092e-05	0.00975887	Significant	PB	23	0.318031	5	0.0515996	CD8+	1	TGTGCCAGCAGCCCTCTGACTCGGCAGGGTACAAAAGAGCAGTACTTC	CASSPLTRQGTKEQYF	TRBV5-4	TRBJ2-7	TRBD2	TRBC2	0
TGTGCTGTGAGGGAGATATACAACTTCAACAAATTTTACTTTTGTGCCAGCAGCCGAAACGAGGGGGGCGAACGGAACGAGCAGTACTTC	3.31407e-05	0.0111829	Significant	PB	42	0.580752	18	0.185759	CD8+	1	TGTGCCAGCAGCCGAAACGAGGGGGGCGAACGGAACGAGCAGTACTTC	CASSRNEGGERNEQYF	TRBV11-3	TRBJ2-7	TRBD1	TRBC2	1	TGTGCTGTGAGGGAGATATACAACTTCAACAAATTTTACTTT	CAVREIYNFNKFYF	TRAV3	TRAJ21	TRAC
TGTGCTGTGAGAGATGGATTCACGGGAGGAGGAAACAAACTCACCTTTTGTGCCAGCAGTCTGGGCCCGGGACAGGGGGCGCGGATGTCTCAAGAGACCCAGTACTTC	3.69326e-05	0.0120848	Significant	PB	12	0.165929	0	0	CD8+	1	TGTGCCAGCAGTCTGGGCCCGGGACAGGGGGCGCGGATGTCTCAAGAGACCCAGTACTTC	CASSLGPGQGARMSQETQYF	TRBV27	TRBJ2-5	TRBD1	TRBC2	1	TGTGCTGTGAGAGATGGATTCACGGGAGGAGGAAACAAACTCACCTTT	CAVRDGFTGGGNKLTF	TRAV1-2	TRAJ10	TRAC
TGTGCTCTGAGTGAGGCAATTTACGGAGGAAGCTACATACCTACATTTTGTGCCAGCAGTTTTCCCAGGGAGACCCAGTACTTC	7.39708e-05	0.022821	Significant	PB	28	0.387168	9	0.0928793	CD8+	1	TGTGCCAGCAGTTTTCCCAGGGAGACCCAGTACTTC	CASSFPRETQYF	TRBV12-3	TRBJ2-5			1	TGTGCTCTGAGTGAGGCAATTTACGGAGGAAGCTACATACCTACATTT	CALSEAIYGGSYIPTF	TRAV19	TRAJ6	TRAC
TGTGCAATGAGAGAGGGGACTGGCAACACAGGCAAACTAATCTTTTGTGCCAGCAGCTTAGGGCTCAGCTCCTACGAGCAGTACTTC	8.64931e-05	0.0259431	Significant	PB	11	0.152102	0	0	CD8+	1	TGTGCCAGCAGCTTAGGGCTCAGCTCCTACGAGCAGTACTTC	CASSLGLSSYEQYF	TRBV7-2	TRBJ2-7		TRBC2	1	TGTGCAATGAGAGAGGGGACTGGCAACACAGGCAAACTAATCTTT	CAMREGTGNTGKLIF	TRAV14DV4	TRAJ37	TRAC
TGTGCAGGAGCCCCGGAGATGGATAGCAGCTATAAATTGATCTTCTGTGCCAGCAGCTTCGAGCGAACTCTCTATGGCTACACCTTC	0.000110815	0.0319379	Significant	PB	16	0.221239	2	0.0206398	CD8+	1	TGTGCCAGCAGCTTCGAGCGAACTCTCTATGGCTACACCTTC	CASSFERTLYGYTF	TRBV5-5	TRBJ1-2		TRBC1	1	TGTGCAGGAGCCCCGGAGATGGATAGCAGCTATAAATTGATCTTC	CAGAPEMDSSYKLIF	TRAV27	TRAJ12	TRAC
TGCCTCGTCAGAGATGACAAGATCATCTTTTGCGCCAGCAGCCAGGGGACTGGAAACACCATATATTTT	0.000293059	0.0771816	Not Significant	SF	0	0	15	0.154799	CD8+	1	TGCGCCAGCAGCCAGGGGACTGGAAACACCATATATTTT	CASSQGTGNTIYF	TRBV4-1	TRBJ1-3		TRBC1	1	TGCCTCGTCAGAGATGACAAGATCATCTTT	CLVRDDKIIF	TRAV4	TRAJ30	TRAC	CRG-CSVGQGTGNTQYF	CRG-CASSRQGGYEQYF
TGTGCTACGATGCGGCTAGCCCAGAAGCTGGTATTTTGCAGTGCTAGACCGGGGTTGGGGGGGCGGTTTCTCGATGAGCAGTTCTTC	0.000293059	0.0771816	Not Significant	SF	0	0	15	0.154799	CD8+	1	TGCAGTGCTAGACCGGGGTTGGGGGGGCGGTTTCTCGATGAGCAGTTCTTC	CSARPGLGGRFLDEQFF	TRBV20-1	TRBJ2-1	TRBD1	TRBC2	1	TGTGCTACGATGCGGCTAGCCCAGAAGCTGGTATTT	CATMRLAQKLVF	TRAV17	TRAJ54	TRAC
TGTGCTGGGGGAGGCTTCAAAACTATCTTTTGTGCCTGCCAGAACGATCCGAGGGACAGAAGCACAGATACGCAGTATTTT	0.000539189	0.126569	Not Significant	SF	0	0	14	0.144479	CD8+	1	TGTGCCTGCCAGAACGATCCGAGGGACAGAAGCACAGATACGCAGTATTTT	CACQNDPRDRSTDTQYF	TRBV19	TRBJ2-3	TRBD1	TRBC2	1	TGTGCTGGGGGAGGCTTCAAAACTATCTTT	CAGGGFKTIF	TRAV12-3	TRAJ9	TRAC
TGTGCTGTGAGAGATACATATTACCAGAAAGTTACCTTTTGCGCCAGCAGCGCGGGACTAGCGGAGGAAGAAGAGACCCAGTACTTC	0.000539189	0.126569	Not Significant	SF	0	0	14	0.144479	CD8+	1	TGCGCCAGCAGCGCGGGACTAGCGGAGGAAGAAGAGACCCAGTACTTC	CASSAGLAEEEETQYF	TRBV5-1	TRBJ2-5	TRBD2	TRBC2	1	TGTGCTGTGAGAGATACATATTACCAGAAAGTTACCTTT	CAVRDTYYQKVTF	TRAV3	TRAJ13	TRAC
TGTGCTTATAGTGAGGGAAACACACCTCTTGTCTTTTGTGCCAGCAGCGGACCCGAAGGAAGGGGACAGCCCCAGCATTTT	0.00352845	0.624594	Not Significant	SF	0	0	11	0.113519	CD8+	1	TGTGCCAGCAGCGGACCCGAAGGAAGGGGACAGCCCCAGCATTTT	CASSGPEGRGQPQHF	TRBV7-9	TRBJ1-5		TRBC1	1	TGTGCTTATAGTGAGGGAAACACACCTCTTGTCTTT	CAYSEGNTPLVF	TRAV38-2DV8	TRAJ29	TRAC
TGTGCATCCCCTGGGGCTGGGAGTTACCAACTCACTTTCTGTGCCAGCAACCGACTAGCGGGAGGGCTAGGGAATGAGCAGTTCTTC	0.0164271	0.918728	Not Significant	SF	5	0.0691372	21	0.216718	CD8+	1	TGTGCCAGCAACCGACTAGCGGGAGGGCTAGGGAATGAGCAGTTCTTC	CASNRLAGGLGNEQFF	TRBV2	TRBJ2-1	TRBD2	TRBC2	1	TGTGCATCCCCTGGGGCTGGGAGTTACCAACTCACTTTC	CASPGAGSYQLTF	TRAV12-3	TRAJ28	TRAC	CRG-CASSRLAGGQGNEQYF	CRG-CASSRLAGGLGNEQFF
TGCATCCTGACCGACTCCGGGTATGCACTCAACTTCTGTGCCAGCACCCTTGTAGCTACACACACCGGGGAGCTGTTTTTT	0.0373451	0.918728	Not Significant	SF	5	0.0691372	19	0.196078	CD8+	1	TGTGCCAGCACCCTTGTAGCTACACACACCGGGGAGCTGTTTTTT	CASTLVATHTGELFF	TRBV28	TRBJ2-2		TRBC2	1	TGCATCCTGACCGACTCCGGGTATGCACTCAACTTC	CILTDSGYALNF	TRAV26-2	TRAJ41	TRAC
TGTGCAGCAAGCGATGTGAAAACCTCCTACGACAAGGTGATATTTTGTGCCAGCAGCCCCACCACCCAAGGGGGCTATAATTCACCCCTCCACTTT	0.0302614	0.918728	Not Significant	SF	3	0.0414823	15	0.154799	CD8+	1	TGTGCCAGCAGCCCCACCACCCAAGGGGGCTATAATTCACCCCTCCACTTT	CASSPTTQGGYNSPLHF	TRBV4-2	TRBJ1-6	TRBD1	TRBC1	1	TGTGCAGCAAGCGATGTGAAAACCTCCTACGACAAGGTGATATTT	CAASDVKTSYDKVIF	TRAV29DV5	TRAJ50	TRAC
TGTGCAGAACGGAGGGGGGCTGCAGGCAACAAGCTAACTTTTTGTGCCAGCATCCTCTCTAGCGGTGCCTCCTACGAGCAGTACTTC	0.00589002	0.918728	Not Significant	SF	1	0.0138274	13	0.134159	CD8+	1	TGTGCCAGCATCCTCTCTAGCGGTGCCTCCTACGAGCAGTACTTC	CASILSSGASYEQYF	TRBV6-6	TRBJ2-7		TRBC2	1	TGTGCAGAACGGAGGGGGGCTGCAGGCAACAAGCTAACTTTT	CAERRGAAGNKLTF	TRAV27	TRAJ17	TRAC
TGTGCTGTGAGGTTAGGCGCGGCTGCAGGCAACAAGCTAACTTTTTGTGCCAGCAGCTCGAGCGGGGGGGCGTCCTACGAGCAGTACTTC	0.331332	0.918728	Not Significant	SF	5	0.0691372	12	0.123839	CD8+	1	TGTGCCAGCAGCTCGAGCGGGGGGGCGTCCTACGAGCAGTACTTC	CASSSSGGASYEQYF	TRBV7-8	TRBJ2-7		TRBC2	1	TGTGCTGTGAGGTTAGGCGCGGCTGCAGGCAACAAGCTAACTTTT	CAVRLGAAAGNKLTF	TRAV21	TRAJ17	TRAC	CRG-CASSPTGGASYEQYF	CRG-CASSSSGGASYEQYF
TGTGCTACTGACAGCAGTGCTTCCAAGATAATCTTTTGTGCCAGCAGTGATAATGGTTGGTGGACTGAAGCTTTCTTT	0.0324393	0.918728	Not Significant	SF	2	0.0276549	12	0.123839	CD8+	1	TGTGCCAGCAGTGATAATGGTTGGTGGACTGAAGCTTTCTTT	CASSDNGWWTEAFF	TRBV2	TRBJ1-1	TRBD2	TRBC1	1	TGTGCTACTGACAGCAGTGCTTCCAAGATAATCTTT	CATDSSASKIIF	TRAV17	TRAJ3	TRAC
TGTGCCAGCAGTCTCCCGAGCGGGAGAGTAGATGAGCAGTTCTTC	0.0101058	0.918728	Not Significant	SF	1	0.0138274	12	0.123839	CD8+	1	TGTGCCAGCAGTCTCCCGAGCGGGAGAGTAGATGAGCAGTTCTTC	CASSLPSGRVDEQFF	TRBV27	TRBJ2-1	TRBD2		0
TGTGCTGTGAGAGATTTGACCCCTCCTTCTGGTGGCTACAATAAGCTGATTTTT;TGTGCTGTGGGGTCGGGAGGAGGAAGCTACATACCTACATTTTGCAGTGCTAAGCGGGAGGAGACCCAGTACTTC	0.0101058	0.918728	Not Significant	SF	1	0.0138274	12	0.123839	CD8+	1	TGCAGTGCTAAGCGGGAGGAGACCCAGTACTTC	CSAKREETQYF	TRBV20-1	TRBJ2-5	TRBD2	TRBC2	2	TGTGCTGTGAGAGATTTGACCCCTCCTTCTGGTGGCTACAATAAGCTGATTTTT;TGTGCTGTGGGGTCGGGAGGAGGAAGCTACATACCTACATTT	CAVRDLTPPSGGYNKLIF;CAVGSGGGSYIPTF	TRAV1-2;TRAV2	TRAJ4;TRAJ6	TRAC;TRAC	CRG-CAWGRQETQYF	CRG-CSAKREETQYF
TGTGCTCTGAGTGAGGAGGATAGCAACTATCAGTTAATCTGGTGTGCCAGCTCTGGACGGGACCAACGAGGGGAAAAACTGTTTTTT	0.0173718	0.918728	Not Significant	SF	1	0.0138274	11	0.113519	CD8+	1	TGTGCCAGCTCTGGACGGGACCAACGAGGGGAAAAACTGTTTTTT	CASSGRDQRGEKLFF	TRBV18	TRBJ1-4	TRBD2	TRBC1	1	TGTGCTCTGAGTGAGGAGGATAGCAACTATCAGTTAATCTGG	CALSEEDSNYQLIW	TRAV19	TRAJ33
TGTGCCGTGGGGGATGCTGGTGGTACTAGCTATGGAAAGCTGACATTTTGTGCCAGCAGTATCTCCGGGACACCCTACAATGAGCAGTTCTTC	0.00670296	0.918728	Not Significant	SF	0	0	10	0.103199	CD8+	1	TGTGCCAGCAGTATCTCCGGGACACCCTACAATGAGCAGTTCTTC	CASSISGTPYNEQFF	TRBV27	TRBJ2-1	TRBD1	TRBC2	1	TGTGCCGTGGGGGATGCTGGTGGTACTAGCTATGGAAAGCTGACATTT	CAVGDAGGTSYGKLTF	TRAV12-2	TRAJ52	TRAC	CRG-CASSIGGTPYNEQFF	CRG-CASSISGQPYNEQFF
TGTGCTGTGAATTTATACAACTTCAACAAATTTTACTTTTGTGCCAGCAGCCGGGGACGGCAAAATCAGCCCCAGCATTTT	0.00670296	0.918728	Not Significant	SF	0	0	10	0.103199	CD8+	1	TGTGCCAGCAGCCGGGGACGGCAAAATCAGCCCCAGCATTTT	CASSRGRQNQPQHF	TRBV7-2	TRBJ1-5	TRBD2	TRBC1	1	TGTGCTGTGAATTTATACAACTTCAACAAATTTTACTTT	CAVNLYNFNKFYF	TRAV21	TRAJ21	TRAC	CRG-CASSRGRQNQPQHF	CRG-CSASRGRNNQPQHF
TGTGCAGCAAGGGGTAGCAGCTATAAATTGATCTTCTGTGCCAGCAGTTTAGGGGGCATTGAGCAGTTCTTC	0.255499	0.918728	Not Significant	SF	3	0.0414823	9	0.0928793	CD8+	1	TGTGCCAGCAGTTTAGGGGGCATTGAGCAGTTCTTC	CASSLGGIEQFF	TRBV27	TRBJ2-1	TRBD1		1	TGTGCAGCAAGGGGTAGCAGCTATAAATTGATCTTC	CAARGSSYKLIF	TRAV23DV6	TRAJ12	TRAC	CRG-CASSLGSEQYF	CRG-CASSRGTDTQYF
TGTGCTCTTAACGACTACAAGCTCAGCTTTTGTGCCAGCTCCGATGGGACAGGGACTTACGAGCAGTACTTC	0.130793	0.918728	Not Significant	SF	2	0.0276549	9	0.0928793	CD8+	1	TGTGCCAGCTCCGATGGGACAGGGACTTACGAGCAGTACTTC	CASSDGTGTYEQYF	TRBV6-3	TRBJ2-7	TRBD1	TRBC2	1	TGTGCTCTTAACGACTACAAGCTCAGCTTT	CALNDYKLSF	TRAV9-2	TRAJ20	TRAC	CRG-CASSDGTGTYEQYF	CRG-CSASDPTGTYEQYF
TGTGCAGGAGATGCCTCAGGAACCTACAAATACATCTTTTGTGCCAGCAGTTACGAGACTAGCGGGAGCCTCACAGATACGCAGTATTTT	0.0513644	0.918728	Not Significant	SF	1	0.0138274	9	0.0928793	CD8+	1	TGTGCCAGCAGTTACGAGACTAGCGGGAGCCTCACAGATACGCAGTATTTT	CASSYETSGSLTDTQYF	TRBV6-5	TRBJ2-3	TRBD2		1	TGTGCAGGAGATGCCTCAGGAACCTACAAATACATCTTT	CAGDASGTYKYIF	TRAV27	TRAJ40	TRAC
TGTGCCAGCAATAGACTAGCGGGAGGAGTGGGCAATGAGCAGTTCTTC	0.0513644	0.918728	Not Significant	SF	1	0.0138274	9	0.0928793	CD8+	1	TGTGCCAGCAATAGACTAGCGGGAGGAGTGGGCAATGAGCAGTTCTTC	CASNRLAGGVGNEQFF	TRBV2	TRBJ2-1	TRBD2	TRBC2	0						CRG-CASSRLAGGQGNEQYF	CRG-CASSRLAGGLGNEQFF
TGTGCAGCAAGACCGAATGCTGGTGGTACTAGCTATGGAAAGCTGACATTTTGCAGTGCTAGCGGGAGCTCCTACGAGCAGTACTTC	0.0128091	0.918728	Not Significant	SF	0	0	9	0.0928793	CD8+	1	TGCAGTGCTAGCGGGAGCTCCTACGAGCAGTACTTC	CSASGSSYEQYF	TRBV20-1	TRBJ2-7	TRBD2	TRBC2	1	TGTGCAGCAAGACCGAATGCTGGTGGTACTAGCTATGGAAAGCTGACATTT	CAARPNAGGTSYGKLTF	TRAV29DV5	TRAJ52	TRAC	CRG-CASSLGSEQYF	CRG-CASSRGTDTQYF
TGTGCCAGCAGCCAGCCGGGACAGGAGAACTATGGCTACACCTTC	0.0128091	0.918728	Not Significant	SF	0	0	9	0.0928793	CD8+	1	TGTGCCAGCAGCCAGCCGGGACAGGAGAACTATGGCTACACCTTC	CASSQPGQENYGYTF	TRBV7-9	TRBJ1-2		TRBC1	0						CRG-CASSSPGQENYGYTF	CRG-CASSQPGQENYGYTF
TGTGCTGTGAACTATGGTCAGAATTTTGTCTTTTGTGCCAGCAGCTCCGGACAGGGCGGTAATCGTTATGGCTACACCTTC	0.0128091	0.918728	Not Significant	SF	0	0	9	0.0928793	CD8+	1	TGTGCCAGCAGCTCCGGACAGGGCGGTAATCGTTATGGCTACACCTTC	CASSSGQGGNRYGYTF	TRBV13	TRBJ1-2		TRBC1	1	TGTGCTGTGAACTATGGTCAGAATTTTGTCTTT	CAVNYGQNFVF	TRAV21	TRAJ26	TRAC
TGCGGCATATCGGGTAGCAACTATAAACTGACATTTTGTGCCAGCAGTCCTCGGACTAGCGGGAGCGGGGATGAGCAGTTCTTC	0.37205	0.918728	Not Significant	SF	3	0.0414823	8	0.0825593	CD8+	1	TGTGCCAGCAGTCCTCGGACTAGCGGGAGCGGGGATGAGCAGTTCTTC	CASSPRTSGSGDEQFF	TRBV27	TRBJ2-1	TRBD2	TRBC2	1	TGCGGCATATCGGGTAGCAACTATAAACTGACATTT	CGISGSNYKLTF	TRAV30	TRAJ53	TRAC
TGTGCCGTGGACAAAAACAATGCCAGACTCATGTTTTGTGCCAGCAGCCCCGGGACGGATTGGCGTCAGCCCCAGCATTTT	0.204988	0.918728	Not Significant	SF	2	0.0276549	8	0.0825593	CD8+	1	TGTGCCAGCAGCCCCGGGACGGATTGGCGTCAGCCCCAGCATTTT	CASSPGTDWRQPQHF	TRBV9	TRBJ1-5	TRBD2	TRBC1	1	TGTGCCGTGGACAAAAACAATGCCAGACTCATGTTT	CAVDKNNARLMF	TRAV39	TRAJ31	TRAC
TGTGCCGTGAGACCCCCCTCTGGGGCTGGGAGTTACCAACTCACTTTCTGTGCCAGCAGTTTATCGTCCCAGGAGCAGTTCTTC	0.0879532	0.918728	Not Significant	SF	1	0.0138274	8	0.0825593	CD8+	1	TGTGCCAGCAGTTTATCGTCCCAGGAGCAGTTCTTC	CASSLSSQEQFF	TRBV27	TRBJ2-1		TRBC2	1	TGTGCCGTGAGACCCCCCTCTGGGGCTGGGAGTTACCAACTCACTTTC	CAVRPPSGAGSYQLTF	TRAV21	TRAJ28	TRAC
TGCGCTGGGGCAAATAATGCAGGCAACATGCTCACCTTT;TGTGCCGTGAAAGTCCCTGGTGGCTACAATAAGCTGATTTTTTGCGCCAGCAGCTTCAGTAATGAGCAGTTCTTC	0.0126567	0.918728	Not Significant	SF	0	0	8	0.0825593	CD8+	1	TGCGCCAGCAGCTTCAGTAATGAGCAGTTCTTC	CASSFSNEQFF	TRBV5-1	TRBJ2-1		TRBC2	2	TGCGCTGGGGCAAATAATGCAGGCAACATGCTCACCTTT;TGTGCCGTGAAAGTCCCTGGTGGCTACAATAAGCTGATTTTT	CAGANNAGNMLTF;CAVKVPGGYNKLIF	TRAV1-1;TRAV12-2	TRAJ39;TRAJ4	TRAC;TRAC	CRG-CASSLGSEQYF	CRG-CASSQGYGYTF
TGTGTTGTGAGTGATGGGGGCACCCACTCTGACAGCTGGGGGAAATTGCAGTTTTGTGCCTGGGCCCTCCTTTACACAGATACGCAGTATTTT	0.0126567	0.918728	Not Significant	SF	0	0	8	0.0825593	CD8+	1	TGTGCCTGGGCCCTCCTTTACACAGATACGCAGTATTTT	CAWALLYTDTQYF	TRBV30	TRBJ2-3		TRBC1	1	TGTGTTGTGAGTGATGGGGGCACCCACTCTGACAGCTGGGGGAAATTGCAGTTT	CVVSDGGTHSDSWGKLQF	TRAV8-2	TRAJ24	TRAC
TGTGCTCTGAGTGAGGGGTTATACAACTTCAACAAATTTTACTTTTGTGCCAGCAGCTCATCCGGGTGGGGGGCCGGCGAGCAGTACTTC	0.149473	0.918728	Not Significant	SF	1	0.0138274	7	0.0722394	CD8+	1	TGTGCCAGCAGCTCATCCGGGTGGGGGGCCGGCGAGCAGTACTTC	CASSSSGWGAGEQYF	TRBV11-2	TRBJ2-7			1	TGTGCTCTGAGTGAGGGGTTATACAACTTCAACAAATTTTACTTT	CALSEGLYNFNKFYF	TRAV19	TRAJ21	TRAC
TGTGGAGGTGAAGATGGAAACAAGCTGGTCTTTTGTGCCAGCAGCCTTCGACAGGGCGGCTATGGCTACACCTTC	0.149473	0.918728	Not Significant	SF	1	0.0138274	7	0.0722394	CD8+	1	TGTGCCAGCAGCCTTCGACAGGGCGGCTATGGCTACACCTTC	CASSLRQGGYGYTF	TRBV6-5	TRBJ1-2	TRBD1	TRBC1	1	TGTGGAGGTGAAGATGGAAACAAGCTGGTCTTT	CGGEDGNKLVF	TRAV29DV5	TRAJ47	TRAC	CRG-CASSLRQGGYGYTF	CRG-CASSLRQGGYGYTF
TGTGTGGTGAACAGGGGGCCCCTGGCGGGAGGAGGAAACAAACTCACCTTTTGTGCCTGGAGTGGCTATGGCTACACCTTC	0.149473	0.918728	Not Significant	SF	1	0.0138274	7	0.0722394	CD8+	1	TGTGCCTGGAGTGGCTATGGCTACACCTTC	CAWSGYGYTF	TRBV30	TRBJ1-2		TRBC1	1	TGTGTGGTGAACAGGGGGCCCCTGGCGGGAGGAGGAAACAAACTCACCTTT	CVVNRGPLAGGGNKLTF	TRAV12-1	TRAJ10	TRAC	CRG-CSVGGGGYTF	CRG-CSASDYGYTF
TGTGCAGCAAGAGGGGGAGCCCAGAAGCTGGTATTTTGTGCCAGCAGTTCCGACGGACTAGGCCTCGAGACCCAGTACTTC	0.0227695	0.918728	Not Significant	SF	0	0	7	0.0722394	CD8+	1	TGTGCCAGCAGTTCCGACGGACTAGGCCTCGAGACCCAGTACTTC	CASSSDGLGLETQYF	TRBV12-4	TRBJ2-5	TRBD2	TRBC2	1	TGTGCAGCAAGAGGGGGAGCCCAGAAGCTGGTATTT	CAARGGAQKLVF	TRAV29DV5	TRAJ54	TRAC
TGTGCAGCAAGGGATTATGGAGGAAGCCAAGGAAATCTCATCTTTTGTGCCAGCAAGGACAGGGGGTTCACTGAAGCTTTCTTT	0.0227695	0.918728	Not Significant	SF	0	0	7	0.0722394	CD8+	1	TGTGCCAGCAAGGACAGGGGGTTCACTGAAGCTTTCTTT	CASKDRGFTEAFF	TRBV12-4	TRBJ1-1	TRBD1	TRBC1	1	TGTGCAGCAAGGGATTATGGAGGAAGCCAAGGAAATCTCATCTTT	CAARDYGGSQGNLIF	TRAV29DV5	TRAJ42	TRAC
TGTGCCAGCAGCTTTAGGGAAATGAACACTGAAGCTTTCTTT	0.0227695	0.918728	Not Significant	SF	0	0	7	0.0722394	CD8+	1	TGTGCCAGCAGCTTTAGGGAAATGAACACTGAAGCTTTCTTT	CASSFREMNTEAFF	TRBV13	TRBJ1-1		TRBC1	0
TGTGCCGACTCCTCCATGAACACAGGCTTTCAGAAACTTGTATTT;TGTGATACTGCGGGATACAGCACCCTCACCTTTTGTGCCAGCAGCTTAACAGGGGCCTCCCTTAATGAAAAACTGTTTTTT	0.0227695	0.918728	Not Significant	SF	0	0	7	0.0722394	CD8+	1	TGTGCCAGCAGCTTAACAGGGGCCTCCCTTAATGAAAAACTGTTTTTT	CASSLTGASLNEKLFF	TRBV5-5	TRBJ1-4		TRBC1	2	TGTGCCGACTCCTCCATGAACACAGGCTTTCAGAAACTTGTATTT;TGTGATACTGCGGGATACAGCACCCTCACCTTT	CADSSMNTGFQKLVF;CDTAGYSTLTF	TRAV1-2;TRAV6	TRAJ8;TRAJ11	TRAC;TRAC
TGTGCTGTGATGGATAGCAACTATCAGTTAATCTGGTGTGCCTGGAGTGTACTAGCGGGGGGGCCCGGGGAGCTGTTTTTT	0.0227695	0.918728	Not Significant	SF	0	0	7	0.0722394	CD8+	1	TGTGCCTGGAGTGTACTAGCGGGGGGGCCCGGGGAGCTGTTTTTT	CAWSVLAGGPGELFF	TRBV30	TRBJ2-2	TRBD2	TRBC2	1	TGTGCTGTGATGGATAGCAACTATCAGTTAATCTGG	CAVMDSNYQLIW	TRAV1-2	TRAJ33	TRAC	CRG-CAWSVLAGGTGELFF	CRG-CAWSVLAGGTGELFF
TGTGCTGTGGCCCCCGAGAGGGGAAACAAGCTGGTCTTTTGTGCCAGCAGCCCAAGGCGGGACTGGTATGAGCAGTTCTTC	0.0227695	0.918728	Not Significant	SF	0	0	7	0.0722394	CD8+	1	TGTGCCAGCAGCCCAAGGCGGGACTGGTATGAGCAGTTCTTC	CASSPRRDWYEQFF	TRBV7-9	TRBJ2-1		TRBC1	1	TGTGCTGTGGCCCCCGAGAGGGGAAACAAGCTGGTCTTT	CAVAPERGNKLVF	TRAV8-3	TRAJ47	TRAC
TGTGCTTGGAATTCAGGAAACACACCTCTTGTCTTTTGTGCCAGCAGCGGTAACAGGGAACGAGGCCAGCCCCAGCATTTT	0.0227695	0.918728	Not Significant	SF	0	0	7	0.0722394	CD8+	1	TGTGCCAGCAGCGGTAACAGGGAACGAGGCCAGCCCCAGCATTTT	CASSGNRERGQPQHF	TRBV7-9	TRBJ1-5		TRBC1	1	TGTGCTTGGAATTCAGGAAACACACCTCTTGTCTTT	CAWNSGNTPLVF	TRAV38-2DV8	TRAJ29	TRAC
TGTCTCCGGGAATGTGGAGGTAGCAACTATAAACTGACATTTTGCAGTGCTAGACCGGGGTTGGGGGGGCGGTTTCTCGATGAGCAGTTCTTC	0.250763	0.918728	Not Significant	SF	1	0.0138274	6	0.0619195	CD8+	1	TGCAGTGCTAGACCGGGGTTGGGGGGGCGGTTTCTCGATGAGCAGTTCTTC	CSARPGLGGRFLDEQFF	TRBV20-1	TRBJ2-1	TRBD1	TRBC2	1	TGTCTCCGGGAATGTGGAGGTAGCAACTATAAACTGACATTT	CLRECGGSNYKLTF	TRAV39	TRAJ53	TRAC
TGTGCAATGAGAGAGGGCCAGCAAACTGGGGCAAACAACCTCTTCTTT;TGTGCTGTGAGTGATCGGGGGTCAGGATACAGCACCCTCACCTTTTGTGCCAGCAGCAGTAGTGGTGCTTTTTGGGGAGTGGGCACTGAAGCTTTCTTT	0.250763	0.918728	Not Significant	SF	1	0.0138274	6	0.0619195	CD8+	1	TGTGCCAGCAGCAGTAGTGGTGCTTTTTGGGGAGTGGGCACTGAAGCTTTCTTT	CASSSSGAFWGVGTEAFF	TRBV7-6	TRBJ1-1	TRBD2	TRBC1	2	TGTGCAATGAGAGAGGGCCAGCAAACTGGGGCAAACAACCTCTTCTTT;TGTGCTGTGAGTGATCGGGGGTCAGGATACAGCACCCTCACCTTT	CAMREGQQTGANNLFF;CAVSDRGSGYSTLTF	TRAV14DV4;TRAV8-4	TRAJ36;TRAJ11	TRAC;TRAC
TGTGCAGCAAGCGCCAGAGTCCAGGGAGCCCAGAAGCTGGTATTTTGTGCCAGCAGTCTCACCCAGTCCTTTTTCTATGGCTACACCTTC	0.250763	0.918728	Not Significant	SF	1	0.0138274	6	0.0619195	CD8+	1	TGTGCCAGCAGTCTCACCCAGTCCTTTTTCTATGGCTACACCTTC	CASSLTQSFFYGYTF	TRBV27	TRBJ1-2		TRBC1	1	TGTGCAGCAAGCGCCAGAGTCCAGGGAGCCCAGAAGCTGGTATTT	CAASARVQGAQKLVF	TRAV29DV5	TRAJ54	TRAC
TGTGCTCTGAGTGTTAGCCGTTACCAGAAAGTTACCTTTTGCGCCAGCAGCTTAGGATTATACGGGAGTAGAATAGCGGAGGAGACCCAGTACTTC	0.250763	0.918728	Not Significant	SF	1	0.0138274	6	0.0619195	CD8+	1	TGCGCCAGCAGCTTAGGATTATACGGGAGTAGAATAGCGGAGGAGACCCAGTACTTC	CASSLGLYGSRIAEETQYF	TRBV5-1	TRBJ2-5	TRBD2	TRBC2	1	TGTGCTCTGAGTGTTAGCCGTTACCAGAAAGTTACCTTT	CALSVSRYQKVTF	TRAV9-2	TRAJ13	TRAC
TGTGCTGGCCAGGGAGCCCAGAAGCTGGTATTTTGTGCCACCAGCAGAGGGTTTCAGAGAACTGAGCAGTTCTTC	0.250763	0.918728	Not Significant	SF	1	0.0138274	6	0.0619195	CD8+	1	TGTGCCACCAGCAGAGGGTTTCAGAGAACTGAGCAGTTCTTC	CATSRGFQRTEQFF	TRBV15	TRBJ2-1		TRBC2	1	TGTGCTGGCCAGGGAGCCCAGAAGCTGGTATTT	CAGQGAQKLVF	TRAV41	TRAJ54	TRAC
TGTGCAGCAAGTTCATGGCAGAAAGTTACCTTTTGTGCCAGCAGCTCCCCGACTAGCGGGAGCCTCACGAACACCGGGGAGCTGTTTTTT	0.0413185	0.918728	Not Significant	SF	0	0	6	0.0619195	CD8+	1	TGTGCCAGCAGCTCCCCGACTAGCGGGAGCCTCACGAACACCGGGGAGCTGTTTTTT	CASSSPTSGSLTNTGELFF	TRBV7-6	TRBJ2-2	TRBD2	TRBC2	1	TGTGCAGCAAGTTCATGGCAGAAAGTTACCTTT	CAASSWQKVTF	TRAV13-1	TRAJ13	TRAC
TGTGCAGGATCCCTCACCTCAGGAACCTACAAATACATCTTT;TGTGCACCGAATTATGGAGGAAGCCAAGGAAATCTCATCTTTTGTGCCACCAGCAGAGGGGCCCAGGGGCTCTATGGCTACACCTTC	0.0413185	0.918728	Not Significant	SF	0	0	6	0.0619195	CD8+	1	TGTGCCACCAGCAGAGGGGCCCAGGGGCTCTATGGCTACACCTTC	CATSRGAQGLYGYTF	TRBV15	TRBJ1-2	TRBD1	TRBC1	2	TGTGCAGGATCCCTCACCTCAGGAACCTACAAATACATCTTT;TGTGCACCGAATTATGGAGGAAGCCAAGGAAATCTCATCTTT	CAGSLTSGTYKYIF;CAPNYGGSQGNLIF	TRAV25;TRAV29DV5	TRAJ40;TRAJ42	TRAC;TRAC
TGTGCCAGCAGATCCGGGACTAGCGGGAAGCGCTACAATGAGCAGTTCTTC	0.0413185	0.918728	Not Significant	SF	0	0	6	0.0619195	CD8+	1	TGTGCCAGCAGATCCGGGACTAGCGGGAAGCGCTACAATGAGCAGTTCTTC	CASRSGTSGKRYNEQFF	TRBV11-2	TRBJ2-1		TRBC2	0
TGTGCCAGCAGTTTTCAAAGCGGGGTAGGAAACGAGCAGTACTTC	0.0413185	0.918728	Not Significant	SF	0	0	6	0.0619195	CD8+	1	TGTGCCAGCAGTTTTCAAAGCGGGGTAGGAAACGAGCAGTACTTC	CASSFQSGVGNEQYF	TRBV12-3	TRBJ2-7	TRBD2	TRBC2	0
TGTGCCAGGGACTTCGGGACAGGGGAGTCTAGGTCCTACAATGAGCAGTTCTTC	0.0413185	0.918728	Not Significant	SF	0	0	6	0.0619195	CD8+	1	TGTGCCAGGGACTTCGGGACAGGGGAGTCTAGGTCCTACAATGAGCAGTTCTTC	CARDFGTGESRSYNEQFF	TRBV2	TRBJ2-1	TRBD1	TRBC2	0
TGTGCTGTCTATACCGGCACTGCCAGTAAACTCACCTTTTGCAGCGTTGAAGATGGGAGCGGGGAGCTGTTTTTT	0.0413185	0.918728	Not Significant	SF	0	0	6	0.0619195	CD8+	1	TGCAGCGTTGAAGATGGGAGCGGGGAGCTGTTTTTT	CSVEDGSGELFF	TRBV29-1	TRBJ2-2	TRBD2	TRBC2	1	TGTGCTGTCTATACCGGCACTGCCAGTAAACTCACCTTT	CAVYTGTASKLTF	TRAV21	TRAJ44	TRAC
TGTGCTGTGAGAGACCCCTATAACTATGGTCAGAATTTTGTCTTTTGTGCCAGCAGCCCTGGGGGGCCCCAGCATTTT	0.0413185	0.918728	Not Significant	SF	0	0	6	0.0619195	CD8+	1	TGTGCCAGCAGCCCTGGGGGGCCCCAGCATTTT	CASSPGGPQHF	TRBV6-3	TRBJ1-5	TRBD1	TRBC1	1	TGTGCTGTGAGAGACCCCTATAACTATGGTCAGAATTTTGTCTTT	CAVRDPYNYGQNFVF	TRAV3	TRAJ26	TRAC	CRG-CASSLGSEQYF	CRG-CASSQGYGYTF
TGTGCTGTGAGGCCGGGCTCTGGGGCTGGGAGTTACCAACTCACTTTCTGTGCCAGTCAGCTTTCGAACAATGAGCAGTTCTTC	0.0413185	0.918728	Not Significant	SF	0	0	6	0.0619195	CD8+	1	TGTGCCAGTCAGCTTTCGAACAATGAGCAGTTCTTC	CASQLSNNEQFF	TRBV27	TRBJ2-1		TRBC2	1	TGTGCTGTGAGGCCGGGCTCTGGGGCTGGGAGTTACCAACTCACTTTC	CAVRPGSGAGSYQLTF	TRAV21	TRAJ28	TRAC
TGTGCAGAGAATATCTACGGAGGAAGCCAAGGAAATCTCATCTTTTGTGCCAGCAGTTTAACCCACAGCATGAACACTGAAGCTTTCTTT	0.248132	0.918728	Not Significant	SF	1	0.0138274	5	0.0515996	CD8+	1	TGTGCCAGCAGTTTAACCCACAGCATGAACACTGAAGCTTTCTTT	CASSLTHSMNTEAFF	TRBV12-4	TRBJ1-1		TRBC1	1	TGTGCAGAGAATATCTACGGAGGAAGCCAAGGAAATCTCATCTTT	CAENIYGGSQGNLIF	TRAV13-2	TRAJ42	TRAC
TGTGCAGCAAGATGGAGCAGCTATAAATTGATCTTCTGTGCCAGCAGTTTAGGGGGACATGAGCAGTTCTTC	0.248132	0.918728	Not Significant	SF	1	0.0138274	5	0.0515996	CD8+	1	TGTGCCAGCAGTTTAGGGGGACATGAGCAGTTCTTC	CASSLGGHEQFF	TRBV27	TRBJ2-1	TRBD2	TRBC2	1	TGTGCAGCAAGATGGAGCAGCTATAAATTGATCTTC	CAARWSSYKLIF	TRAV23DV6	TRAJ12	TRAC	CRG-CASSLGSEQYF	CRG-CASSRGTDTQYF
TGTGCTCTCCTGAACTCAAATTCCGGGTATGCACTCAACTTCTGCAGCGTTTTTGAGGCAGGGGGCATGGGGGCCAACGTCCTGACTTTC	0.248132	0.918728	Not Significant	SF	1	0.0138274	5	0.0515996	CD8+	1	TGCAGCGTTTTTGAGGCAGGGGGCATGGGGGCCAACGTCCTGACTTTC	CSVFEAGGMGANVLTF	TRBV29-1	TRBJ2-6	TRBD1	TRBC2	1	TGTGCTCTCCTGAACTCAAATTCCGGGTATGCACTCAACTTC	CALLNSNSGYALNF	TRAV19	TRAJ41	TRAC
TGTGCTCTGAGTGGGCCTAACAATGCCAGACTCATGTTTTGCAGCGTTAGGTGGTCGGGGACTGAAGCTTTCTTT	0.248132	0.918728	Not Significant	SF	1	0.0138274	5	0.0515996	CD8+	1	TGCAGCGTTAGGTGGTCGGGGACTGAAGCTTTCTTT	CSVRWSGTEAFF	TRBV29-1	TRBJ1-1		TRBC1	1	TGTGCTCTGAGTGGGCCTAACAATGCCAGACTCATGTTT	CALSGPNNARLMF	TRAV19	TRAJ31	TRAC	CRG-CSVRWAGTEAFF	CRG-CASSRGTDTQYF
TGTGCCAGCAGCCTAGGACAGTCAAGGTACAATGAGCAGTTCTTC	0.0757875	0.918728	Not Significant	SF	0	0	5	0.0515996	CD8+	1	TGTGCCAGCAGCCTAGGACAGTCAAGGTACAATGAGCAGTTCTTC	CASSLGQSRYNEQFF	TRBV5-6	TRBJ2-1		TRBC2	0
TGTGCCAGCAGCTTAGGGCGGGGGACAGGGCAGCCCCAGCATTTT	0.0757875	0.918728	Not Significant	SF	0	0	5	0.0515996	CD8+	1	TGTGCCAGCAGCTTAGGGCGGGGGACAGGGCAGCCCCAGCATTTT	CASSLGRGTGQPQHF	TRBV7-6	TRBJ1-5	TRBD1	TRBC1	0
TGTGCCCCCCCCCGCCGGGGAAACAATGACATGCGCTTTTGTGCCATCAGTGAGGGGGGAAAGAGTGGAAAACTGTTTTTT	0.0757875	0.918728	Not Significant	SF	0	0	5	0.0515996	CD8+	1	TGTGCCATCAGTGAGGGGGGAAAGAGTGGAAAACTGTTTTTT	CAISEGGKSGKLFF	TRBV10-3	TRBJ1-4	TRBD1	TRBC1	1	TGTGCCCCCCCCCGCCGGGGAAACAATGACATGCGCTTT	CAPPRRGNNDMRF	TRAV24	TRAJ43	TRAC
TGTGCCTTCAAAATTCAGGGAGCCCAGAAGCTGGTATTTTGTGCCAGCAGTTTGACGCCAGGATACTCCTACGAGCAGTACTTC	0.0757875	0.918728	Not Significant	SF	0	0	5	0.0515996	CD8+	1	TGTGCCAGCAGTTTGACGCCAGGATACTCCTACGAGCAGTACTTC	CASSLTPGYSYEQYF	TRBV12-3	TRBJ2-7		TRBC2	1	TGTGCCTTCAAAATTCAGGGAGCCCAGAAGCTGGTATTT	CAFKIQGAQKLVF	TRAV12-2	TRAJ54	TRAC
TGTGCTCTGAGTCGCCTTTCCCTGATGGATAGCAGCTATAAATTGATCTTCTGCGCCAGCAGCACCCGGACGGAGAACACTGAAGCTTTCTTT	0.0757875	0.918728	Not Significant	SF	0	0	5	0.0515996	CD8+	1	TGCGCCAGCAGCACCCGGACGGAGAACACTGAAGCTTTCTTT	CASSTRTENTEAFF	TRBV4-1	TRBJ1-1		TRBC1	1	TGTGCTCTGAGTCGCCTTTCCCTGATGGATAGCAGCTATAAATTGATCTTC	CALSRLSLMDSSYKLIF	TRAV9-2	TRAJ12	TRAC	CRG-CASSYRTENTEAFF	CRG-CASSSRTENTEAFF
TGTGCTGCCATGGATAGCAACTATCAGTTAATCTGGTGTGCCAGCAGTGACTCGGGAGGCACAGATACGCAGTATTTT	0.0757875	0.918728	Not Significant	SF	0	0	5	0.0515996	CD8+	1	TGTGCCAGCAGTGACTCGGGAGGCACAGATACGCAGTATTTT	CASSDSGGTDTQYF	TRBV6-4	TRBJ2-3	TRBD2	TRBC2	1	TGTGCTGCCATGGATAGCAACTATCAGTTAATCTGG	CAAMDSNYQLIW	TRAV1-2	TRAJ33	TRAC	CRG-CASSSRGRTDTQYF	CRG-CASSLTSGTDTQYF
TGTGCTTTCATTTTCGATCAGGGCGGATCTGAAAAGCTGGTCTTTTGTGCCAGCAGCTTACCCAGGAGCGGGAGAAGGGAGGAGACCCAGTACTTC	0.0757875	0.918728	Not Significant	SF	0	0	5	0.0515996	CD8+	1	TGTGCCAGCAGCTTACCCAGGAGCGGGAGAAGGGAGGAGACCCAGTACTTC	CASSLPRSGRREETQYF	TRBV7-9	TRBJ2-5		TRBC2	1	TGTGCTTTCATTTTCGATCAGGGCGGATCTGAAAAGCTGGTCTTT	CAFIFDQGGSEKLVF	TRAV38-1	TRAJ57	TRAC
TGCCTCGTGGGTGACGGGACTTCTGGTTCTGCAAGGCAACTGACCTTTTGTGCCAGCAGCTTATCGGGAAATAGCAATCAGCCCCAGCATTTT	0.401028	0.918728	Not Significant	SF	1	0.0138274	4	0.0412797	CD8+	1	TGTGCCAGCAGCTTATCGGGAAATAGCAATCAGCCCCAGCATTTT	CASSLSGNSNQPQHF	TRBV7-9	TRBJ1-5		TRBC1	1	TGCCTCGTGGGTGACGGGACTTCTGGTTCTGCAAGGCAACTGACCTTT	CLVGDGTSGSARQLTF	TRAV4	TRAJ22	TRAC	CRG-CASSLVGNSNQPQHF	CRG-CASSLSGNSNQPQHF
TGTGCAGCAAGTATAGGAGGAGGTGCTGACGGACTCACCTTTTGTGCCAGCAGTTACTCGGTAGCCCGGGGACAAGAGACCCAGTACTTC	0.401028	0.918728	Not Significant	SF	1	0.0138274	4	0.0412797	CD8+	1	TGTGCCAGCAGTTACTCGGTAGCCCGGGGACAAGAGACCCAGTACTTC	CASSYSVARGQETQYF	TRBV6-3	TRBJ2-5		TRBC2	1	TGTGCAGCAAGTATAGGAGGAGGTGCTGACGGACTCACCTTT	CAASIGGGADGLTF	TRAV13-1	TRAJ45	TRAC
TGTGCAGGAGAGGGGACCTGGGGAGCCCAGAAGCTGGTATTTTGTGCCAGCAGCCCGACTAGCGGGAGGGTTGGGTATGAGCAGTTCTTC	0.401028	0.918728	Not Significant	SF	1	0.0138274	4	0.0412797	CD8+	1	TGTGCCAGCAGCCCGACTAGCGGGAGGGTTGGGTATGAGCAGTTCTTC	CASSPTSGRVGYEQFF	TRBV7-9	TRBJ2-1		TRBC2	1	TGTGCAGGAGAGGGGACCTGGGGAGCCCAGAAGCTGGTATTT	CAGEGTWGAQKLVF	TRAV27	TRAJ54	TRAC
TGTGCCAGCGGACCCGGGAGCCCCCAGTTGGCCAATGAGCAGTTCTTC	0.401028	0.918728	Not Significant	SF	1	0.0138274	4	0.0412797	CD8+	1	TGTGCCAGCGGACCCGGGAGCCCCCAGTTGGCCAATGAGCAGTTCTTC	CASGPGSPQLANEQFF	TRBV6-3	TRBJ2-1	TRBD2		0
TGTGCTGTCCACACCTCAGGAACCTACAAATACATCTTTTGTGCCAGCAGCTTAGAGGACACCAACTATGGCTACACCTTC	0.401028	0.918728	Not Significant	SF	1	0.0138274	4	0.0412797	CD8+	1	TGTGCCAGCAGCTTAGAGGACACCAACTATGGCTACACCTTC	CASSLEDTNYGYTF	TRBV7-2	TRBJ1-2	TRBD1	TRBC1	1	TGTGCTGTCCACACCTCAGGAACCTACAAATACATCTTT	CAVHTSGTYKYIF	TRAV21	TRAJ40	TRAC
TGTGCTGTGAGTGATCGGGGTTACCAGAAAGTTACCTTTTGTGCCAGCAGCGCAGGGACAGGGCCGGTCTACGAGCAGTACTTC	0.401028	0.918728	Not Significant	SF	1	0.0138274	4	0.0412797	CD8+	1	TGTGCCAGCAGCGCAGGGACAGGGCCGGTCTACGAGCAGTACTTC	CASSAGTGPVYEQYF	TRBV9	TRBJ2-7	TRBD1	TRBC2	1	TGTGCTGTGAGTGATCGGGGTTACCAGAAAGTTACCTTT	CAVSDRGYQKVTF	TRAV8-6	TRAJ13	TRAC	CRG-CASSAGGGPVYEQYF	CRG-CASSAGTGPVYEQYF
TGTGCTGTGAGTTACCAGGCAGGAACTGCTCTGATCTTTTGTGCCTGGAGTGGTGGGGCCAACGTCCTGACTTTC	0.401028	0.918728	Not Significant	SF	1	0.0138274	4	0.0412797	CD8+	1	TGTGCCTGGAGTGGTGGGGCCAACGTCCTGACTTTC	CAWSGGANVLTF	TRBV30	TRBJ2-6		TRBC2	1	TGTGCTGTGAGTTACCAGGCAGGAACTGCTCTGATCTTT	CAVSYQAGTALIF	TRAV8-4	TRAJ15	TRAC
TGTGCTGTTTCAGGAGGAGGTGCTGACGGACTCACCTTTTGTGCCAGCAGTTTTTTTGACAGAGGTGGCATTCAGTACTTC	0.401028	0.918728	Not Significant	SF	1	0.0138274	4	0.0412797	CD8+	1	TGTGCCAGCAGTTTTTTTGACAGAGGTGGCATTCAGTACTTC	CASSFFDRGGIQYF	TRBV28	TRBJ2-4	TRBD1	TRBC2	1	TGTGCTGTTTCAGGAGGAGGTGCTGACGGACTCACCTTT	CAVSGGGADGLTF	TRAV8-3	TRAJ45	TRAC
TGTGCTTATAGGAGCCAGTACAATAACAATGACATGCGCTTTTGTGCCAGCAGTTTTCGGGGCTTTGAAGCTTTCTTT	0.401028	0.918728	Not Significant	SF	1	0.0138274	4	0.0412797	CD8+	1	TGTGCCAGCAGTTTTCGGGGCTTTGAAGCTTTCTTT	CASSFRGFEAFF	TRBV12-4	TRBJ1-1	TRBD1	TRBC1	1	TGTGCTTATAGGAGCCAGTACAATAACAATGACATGCGCTTT	CAYRSQYNNNDMRF	TRAV38-2DV8	TRAJ43	TRAC	CRG-CASSFRGPEAFF	CRG-CASSFRGPEAFF
TGCAGTGCTAGAGATCCCCTAGCGGGAGGGCTGAATGAGCAGTTCTTC	0.140836	0.918728	Not Significant	SF	0	0	4	0.0412797	CD8+	1	TGCAGTGCTAGAGATCCCCTAGCGGGAGGGCTGAATGAGCAGTTCTTC	CSARDPLAGGLNEQFF	TRBV20-1	TRBJ2-1	TRBD2	TRBC2	0
TGCCTCGTGGGTGACGGCAACTATCAGTTAATCTGGTGTGCCAGCAGCCTTGGGACGGGAAACGAGCAGTACTTC	0.140836	0.918728	Not Significant	SF	0	0	4	0.0412797	CD8+	1	TGTGCCAGCAGCCTTGGGACGGGAAACGAGCAGTACTTC	CASSLGTGNEQYF	TRBV4-2	TRBJ2-7	TRBD1	TRBC2	1	TGCCTCGTGGGTGACGGCAACTATCAGTTAATCTGG	CLVGDGNYQLIW	TRAV4	TRAJ33	TRAC	CRG-CASSYSGNTEAFF	CRG-CASSRQGGYEQYF
TGTGCAATGAGAGATTTTAACACCGACAAGCTCATCTTT;TGTGCTACGGACGCATTTGGAGCCAATAGTAAGCTGACATTTTGTGCCAGCAGCTTAGGGCGGGGGACAGGGCAGCCCCAGCATTTT;TGTGCCAGCAGCAGGGGACAGAACACTGAAGCTTTCTTT	0.140836	0.918728	Not Significant	SF	0	0	4	0.0412797	CD8+	2	TGTGCCAGCAGCTTAGGGCGGGGGACAGGGCAGCCCCAGCATTTT;TGTGCCAGCAGCAGGGGACAGAACACTGAAGCTTTCTTT	CASSLGRGTGQPQHF;CASSRGQNTEAFF	TRBV7-6;TRBV9	TRBJ1-5;TRBJ1-1	TRBD1;TRBD1	TRBC1;TRBC1	2	TGTGCAATGAGAGATTTTAACACCGACAAGCTCATCTTT;TGTGCTACGGACGCATTTGGAGCCAATAGTAAGCTGACATTT	CAMRDFNTDKLIF;CATDAFGANSKLTF	TRAV14DV4;TRAV17	TRAJ34;TRAJ56	TRAC;TRAC
TGTGCAATGAGCGATGGCAACAACCGTAAGCTGATTTGGTGTGCCAGCAGTCACTGGCTGGACGGGAGTAGCCACAATGAGCAGTTCTTC	0.140836	0.918728	Not Significant	SF	0	0	4	0.0412797	CD8+	1	TGTGCCAGCAGTCACTGGCTGGACGGGAGTAGCCACAATGAGCAGTTCTTC	CASSHWLDGSSHNEQFF	TRBV14	TRBJ2-1	TRBD2	TRBC2	1	TGTGCAATGAGCGATGGCAACAACCGTAAGCTGATTTGG	CAMSDGNNRKLIW	TRAV12-3	TRAJ38	TRAC
TGTGCAGAGTACTCAAATTCCGGGTATGCACTCAACTTCTGTGCCAGCAGCAGCCGGACTAGCGGAAACGATGAGCAGTTCTTC	0.140836	0.918728	Not Significant	SF	0	0	4	0.0412797	CD8+	1	TGTGCCAGCAGCAGCCGGACTAGCGGAAACGATGAGCAGTTCTTC	CASSSRTSGNDEQFF	TRBV9	TRBJ2-1	TRBD2	TRBC2	1	TGTGCAGAGTACTCAAATTCCGGGTATGCACTCAACTTC	CAEYSNSGYALNF	TRAV5	TRAJ41	TRAC	CRG-CASSLRTSGTGELFF	CRG-CASSLGTSGTGELFF
TGTGCAGCGGGAACTGACAGCTGGGGGAAATTGCAGTTTTGTGCCAGCAGCTTAGATCGGGGGACCGGGGAGCTGTTTTTT	0.140836	0.918728	Not Significant	SF	0	0	4	0.0412797	CD8+	1	TGTGCCAGCAGCTTAGATCGGGGGACCGGGGAGCTGTTTTTT	CASSLDRGTGELFF	TRBV11-3	TRBJ2-2	TRBD1	TRBC2	1	TGTGCAGCGGGAACTGACAGCTGGGGGAAATTGCAGTTT	CAAGTDSWGKLQF	TRAV13-1	TRAJ24	TRAC	CRG-CASSLDRGTGELFF	CRG-CASSLNRGTGELFF
TGTGCAGGAGGGGATGGAGGAAGCCAAGGAAATCTCATCTTTTGTGCCACCCAAACGTTCTGGGGGGATCAGCCCCAGCATTTT	0.140836	0.918728	Not Significant	SF	0	0	4	0.0412797	CD8+	1	TGTGCCACCCAAACGTTCTGGGGGGATCAGCCCCAGCATTTT	CATQTFWGDQPQHF	TRBV19	TRBJ1-5	TRBD1	TRBC1	1	TGTGCAGGAGGGGATGGAGGAAGCCAAGGAAATCTCATCTTT	CAGGDGGSQGNLIF	TRAV27	TRAJ42	TRAC
TGTGCCGTATGCTATTTCTATGCTGGTGGTACTAGCTATGGAAAGCTGACATTTTGCAGTGCTAGTGCCAACCAAGAGACCCAGTACTTC	0.140836	0.918728	Not Significant	SF	0	0	4	0.0412797	CD8+	1	TGCAGTGCTAGTGCCAACCAAGAGACCCAGTACTTC	CSASANQETQYF	TRBV20-1	TRBJ2-5		TRBC2	1	TGTGCCGTATGCTATTTCTATGCTGGTGGTACTAGCTATGGAAAGCTGACATTT	CAVCYFYAGGTSYGKLTF	TRAV12-2	TRAJ52	TRAC	CRG-CASSLGSEQYF	CRG-CASSRGTDTQYF
TGTGCCGTGAAAACTGGGGCAAACAACCTCTTCTTTTGTGCCAGCAGCTTAGGGGCCGATACGCAGTATTTT	0.140836	0.918728	Not Significant	SF	0	0	4	0.0412797	CD8+	1	TGTGCCAGCAGCTTAGGGGCCGATACGCAGTATTTT	CASSLGADTQYF	TRBV7-9	TRBJ2-3		TRBC2	1	TGTGCCGTGAAAACTGGGGCAAACAACCTCTTCTTT	CAVKTGANNLFF	TRAV12-2	TRAJ36	TRAC	CRG-CASSLGSEQYF	CRG-CASSRGTDTQYF
TGTGCGTCAACTCAGGGCGGATCTGAAAAGCTGGTCTTTTGTGCCAGCAGCTTGAGACCTAGCGGGAGCACAGATACGCAGTATTTT	0.140836	0.918728	Not Significant	SF	0	0	4	0.0412797	CD8+	1	TGTGCCAGCAGCTTGAGACCTAGCGGGAGCACAGATACGCAGTATTTT	CASSLRPSGSTDTQYF	TRBV7-9	TRBJ2-3		TRBC2	1	TGTGCGTCAACTCAGGGCGGATCTGAAAAGCTGGTCTTT	CASTQGGSEKLVF	TRAV38-2DV8	TRAJ57	TRAC	CRG-CASSLRPSGSTDTQYF	CRG-CASSLRPSGTTDTQYF
TGTGCTCTGAGTGAGATGTCGCCAAGAGGTTCTGCAAGGCAACTGACCTTTTGTGCCAGCAAAGGGCAGGGGAGCTCCTACAATGAGCAGTTCTTC	0.140836	0.918728	Not Significant	SF	0	0	4	0.0412797	CD8+	1	TGTGCCAGCAAAGGGCAGGGGAGCTCCTACAATGAGCAGTTCTTC	CASKGQGSSYNEQFF	TRBV28	TRBJ2-1	TRBD1	TRBC2	1	TGTGCTCTGAGTGAGATGTCGCCAAGAGGTTCTGCAAGGCAACTGACCTTT	CALSEMSPRGSARQLTF	TRAV19	TRAJ22	TRAC	CRG-CASSVVGSSYNEQFF	CRG-CASSGQGSSYNEQFF
TGTGCTGTAAAGGATGGTGCTACAAACAAGCTCATCTTTTGCGCCAGCAGCTTGGTGGGACAGGGCCATGAGCAGTTCTTC	0.140836	0.918728	Not Significant	SF	0	0	4	0.0412797	CD8+	1	TGCGCCAGCAGCTTGGTGGGACAGGGCCATGAGCAGTTCTTC	CASSLVGQGHEQFF	TRBV5-1	TRBJ2-1	TRBD1	TRBC2	1	TGTGCTGTAAAGGATGGTGCTACAAACAAGCTCATCTTT	CAVKDGATNKLIF	TRAV21	TRAJ32	TRAC	CRG-CASSLVGQGTEQFF	CRG-CASSLVGQGNEQYF
TGTGCTGTGAGAGATGGCGACTACAAGCTCAGCTTTTGTGCCAGCAGTTCCGGGACTAGCTCCTACGAGCAGTACTTC	0.140836	0.918728	Not Significant	SF	0	0	4	0.0412797	CD8+	1	TGTGCCAGCAGTTCCGGGACTAGCTCCTACGAGCAGTACTTC	CASSSGTSSYEQYF	TRBV6-3	TRBJ2-7	TRBD2	TRBC2	1	TGTGCTGTGAGAGATGGCGACTACAAGCTCAGCTTT	CAVRDGDYKLSF	TRAV1-2	TRAJ20	TRAC	CRG-CASSLSGTGLGYTF	CRG-CAWSLPGGAYEQYF
TGTGCTGTGGCCGAGAAATTTTATAACCAGGGAGGAAAGCTTATCTTCTGTGCCAGCTCACCCGGGGGGGTAAAAGGCTACACCTTC	0.140836	0.918728	Not Significant	SF	0	0	4	0.0412797	CD8+	1	TGTGCCAGCTCACCCGGGGGGGTAAAAGGCTACACCTTC	CASSPGGVKGYTF	TRBV2	TRBJ1-2	TRBD2	TRBC1	1	TGTGCTGTGGCCGAGAAATTTTATAACCAGGGAGGAAAGCTTATCTTC	CAVAEKFYNQGGKLIF	TRAV8-3	TRAJ23	TRAC
TGTGTGGTGCCCCCTAGTTTCGACAGAGGCTCAACCCTGGGGAGGCTATACTTTTGTGCCAGCAGTTTCCCCCCCAGCGGGTCCTACAATGAGCAGTTCTTC	0.140836	0.918728	Not Significant	SF	0	0	4	0.0412797	CD8+	1	TGTGCCAGCAGTTTCCCCCCCAGCGGGTCCTACAATGAGCAGTTCTTC	CASSFPPSGSYNEQFF	TRBV28	TRBJ2-1	TRBD2	TRBC2	1	TGTGTGGTGCCCCCTAGTTTCGACAGAGGCTCAACCCTGGGGAGGCTATACTTT	CVVPPSFDRGSTLGRLYF	TRAV12-1	TRAJ18	TRAC
TGCATCGTCAGAGTCGAGGCCTCAGGAACCTACAAATACATCTTTTGTGCCATCAGTGATGTCCCGGGACACTACACCGGGGAGCTGTTTTTT	0.265781	0.918728	Not Significant	SF	0	0	3	0.0309598	CD8+	1	TGTGCCATCAGTGATGTCCCGGGACACTACACCGGGGAGCTGTTTTTT	CAISDVPGHYTGELFF	TRBV10-3	TRBJ2-2	TRBD1	TRBC2	1	TGCATCGTCAGAGTCGAGGCCTCAGGAACCTACAAATACATCTTT	CIVRVEASGTYKYIF	TRAV26-1	TRAJ40	TRAC
TGCCTCGTGGGTGATTCAGGAGGAGGTGCTGACGGACTCACCTTTTGTGCCAGCAGGCTCAGTAGGGGTAGGACTAATGAAAAACTGTTTTTT	0.265781	0.918728	Not Significant	SF	0	0	3	0.0309598	CD8+	1	TGTGCCAGCAGGCTCAGTAGGGGTAGGACTAATGAAAAACTGTTTTTT	CASRLSRGRTNEKLFF	TRBV2	TRBJ1-4	TRBD2	TRBC1	1	TGCCTCGTGGGTGATTCAGGAGGAGGTGCTGACGGACTCACCTTT	CLVGDSGGGADGLTF	TRAV4	TRAJ45	TRAC
TGTGCAATGACCACGAACACCGGTAACCAGTTCTATTTTTGTGCTAGTGGTTTCGGGGCATCGAAGCACTACGAGCAGTACTTC	0.265781	0.918728	Not Significant	SF	0	0	3	0.0309598	CD8+	1	TGTGCTAGTGGTTTCGGGGCATCGAAGCACTACGAGCAGTACTTC	CASGFGASKHYEQYF	TRBV12-5	TRBJ2-7	TRBD1	TRBC2	1	TGTGCAATGACCACGAACACCGGTAACCAGTTCTATTTT	CAMTTNTGNQFYF	TRAV12-3	TRAJ49	TRAC
TGTGCAATGAGCGCGTTTAACACCGACAAGCTCATCTTTTGTGCCAGCAGCTTAAAGGGACCCCAAAATTCACCCCTCCACTTT	0.265781	0.918728	Not Significant	SF	0	0	3	0.0309598	CD8+	1	TGTGCCAGCAGCTTAAAGGGACCCCAAAATTCACCCCTCCACTTT	CASSLKGPQNSPLHF	TRBV7-2	TRBJ1-6	TRBD2	TRBC1	1	TGTGCAATGAGCGCGTTTAACACCGACAAGCTCATCTTT	CAMSAFNTDKLIF	TRAV12-3	TRAJ34	TRAC
TGTGCAATTCTTGGTGAATATGGAAACAAACTGGTCTTTTGTGCCAGCAGTTACCCAACCGGACAGAGGAAGCAGTACTTC	0.265781	0.918728	Not Significant	SF	0	0	3	0.0309598	CD8+	1	TGTGCCAGCAGTTACCCAACCGGACAGAGGAAGCAGTACTTC	CASSYPTGQRKQYF	TRBV6-3	TRBJ2-7	TRBD1	TRBC2	1	TGTGCAATTCTTGGTGAATATGGAAACAAACTGGTCTTT	CAILGEYGNKLVF	TRAV12-3	TRAJ47	TRAC
TGTGCAGAGAGGGGACCCCGAGGAAAGCTTATCTTCTGTGCCAGCAGTTTTGGAAGCAATCAGCCCCAGCATTTT	0.265781	0.918728	Not Significant	SF	0	0	3	0.0309598	CD8+	1	TGTGCCAGCAGTTTTGGAAGCAATCAGCCCCAGCATTTT	CASSFGSNQPQHF	TRBV27	TRBJ1-5		TRBC1	1	TGTGCAGAGAGGGGACCCCGAGGAAAGCTTATCTTC	CAERGPRGKLIF	TRAV13-2	TRAJ23	TRAC	CRG-CSASGGGNSPLHF	CRG-CASSPDRDQPQHF
TGTGCAGCAACCGTCGGAGGAGCCCAGAAGCTGGTATTTTGTGCCACCAGCAGCCTTAGGGGGGATCAGCCCCAGCATTTT	0.265781	0.918728	Not Significant	SF	0	0	3	0.0309598	CD8+	1	TGTGCCACCAGCAGCCTTAGGGGGGATCAGCCCCAGCATTTT	CATSSLRGDQPQHF	TRBV15	TRBJ1-5	TRBD1	TRBC1	1	TGTGCAGCAACCGTCGGAGGAGCCCAGAAGCTGGTATTT	CAATVGGAQKLVF	TRAV29DV5	TRAJ54	TRAC
TGTGCAGCAACGAACACCGGTAACCAGTTCTATTTTTGTGCCAGCAGCTTGGCAGGGATGAGCAATCAGCCCCAGCATTTT	0.265781	0.918728	Not Significant	SF	0	0	3	0.0309598	CD8+	1	TGTGCCAGCAGCTTGGCAGGGATGAGCAATCAGCCCCAGCATTTT	CASSLAGMSNQPQHF	TRBV5-5	TRBJ1-5		TRBC1	1	TGTGCAGCAACGAACACCGGTAACCAGTTCTATTTT	CAATNTGNQFYF	TRAV29DV5	TRAJ49	TRAC	CRG-CASSLGWGSNQPQHF	CRG-CASSLGQGGNQPQHF
TGTGCAGCAAGCTTGAATTATGGAGGAAGCCAAGGAAATCTCATCTTTTGTGCCAGCAGCTCGCAGGGCTACACCTTC	0.265781	0.918728	Not Significant	SF	0	0	3	0.0309598	CD8+	1	TGTGCCAGCAGCTCGCAGGGCTACACCTTC	CASSSQGYTF	TRBV7-9	TRBJ1-2		TRBC1	1	TGTGCAGCAAGCTTGAATTATGGAGGAAGCCAAGGAAATCTCATCTTT	CAASLNYGGSQGNLIF	TRAV29DV5	TRAJ42	TRAC	CRG-CASSSQGYTF	CRG-CASSSQGYTF
TGTGCAGCACGCGTAGACAAGCTCATCTTTTGTGCCAGCTCACCAGAGGACAGGTTCTATGGCTACACCTTC	0.265781	0.918728	Not Significant	SF	0	0	3	0.0309598	CD8+	1	TGTGCCAGCTCACCAGAGGACAGGTTCTATGGCTACACCTTC	CASSPEDRFYGYTF	TRBV18	TRBJ1-2	TRBD1	TRBC1	1	TGTGCAGCACGCGTAGACAAGCTCATCTTT	CAARVDKLIF	TRAV29DV5	TRAJ34	TRAC
TGTGCAGCACGGGGTAGCAACTATAAACTGACATTTTGTGCCAGCAGCCTAGGCGGTATTGAGCAGTTCTTC	0.265781	0.918728	Not Significant	SF	0	0	3	0.0309598	CD8+	1	TGTGCCAGCAGCCTAGGCGGTATTGAGCAGTTCTTC	CASSLGGIEQFF	TRBV27	TRBJ2-1	TRBD1	TRBC2	1	TGTGCAGCACGGGGTAGCAACTATAAACTGACATTT	CAARGSNYKLTF	TRAV23DV6	TRAJ53	TRAC	CRG-CASSLGSEQYF	CRG-CASSRGTDTQYF
TGTGCAGCCACCACCGGTAACCAGTTCTATTTTTGTGCCAGCAGTTTTTCGATAGGACAGGAACTTAGCGGGAGAGTCTCCTACAATGAGCAGTTCTTC	0.265781	0.918728	Not Significant	SF	0	0	3	0.0309598	CD8+	1	TGTGCCAGCAGTTTTTCGATAGGACAGGAACTTAGCGGGAGAGTCTCCTACAATGAGCAGTTCTTC	CASSFSIGQELSGRVSYNEQFF	TRBV6-6	TRBJ2-1		TRBC2	1	TGTGCAGCCACCACCGGTAACCAGTTCTATTTT	CAATTGNQFYF	TRAV29DV5	TRAJ49	TRAC
TGTGCAGGAGCAATAGTTGCCAGACTCATGTTTTGTGCCGTATCTCCGGGACTAGCGGGAGGAGAGCAGTACTTC	0.265781	0.918728	Not Significant	SF	0	0	3	0.0309598	CD8+	1	TGTGCCGTATCTCCGGGACTAGCGGGAGGAGAGCAGTACTTC	CAVSPGLAGGEQYF	TRBV6-3	TRBJ2-7	TRBD2	TRBC2	1	TGTGCAGGAGCAATAGTTGCCAGACTCATGTTT	CAGAIVARLMF	TRAV27	TRAJ31	TRAC	CRG-CASSLALAGGEQFF	CRG-CASSLGLAPGELFF
TGTGCAGGGTCTGTGGGAAGAGGTAGCAACTATAAACTGACATTTTGTGCCAGCAGTTACTCCCTGACACCTACCTCCGAGCAGTACTTC	0.265781	0.918728	Not Significant	SF	0	0	3	0.0309598	CD8+	1	TGTGCCAGCAGTTACTCCCTGACACCTACCTCCGAGCAGTACTTC	CASSYSLTPTSEQYF	TRBV6-5	TRBJ2-7		TRBC2	1	TGTGCAGGGTCTGTGGGAAGAGGTAGCAACTATAAACTGACATTT	CAGSVGRGSNYKLTF	TRAV25	TRAJ53	TRAC
TGTGCATCCCCGAGGGTGGGAGGAAGCTACATACCTACATTT;TGTGCAGCAGATATTACGGGAGGAGGAAACAAACTCACCTTTTGTGCCACCGTCAGGGGCTATGAGCAGTTCTTC	0.265781	0.918728	Not Significant	SF	0	0	3	0.0309598	CD8+	1	TGTGCCACCGTCAGGGGCTATGAGCAGTTCTTC	CATVRGYEQFF	TRBV6-5	TRBJ2-1	TRBD1	TRBC2	2	TGTGCATCCCCGAGGGTGGGAGGAAGCTACATACCTACATTT;TGTGCAGCAGATATTACGGGAGGAGGAAACAAACTCACCTTT	CASPRVGGSYIPTF;CAADITGGGNKLTF	TRAV12-3;TRAV13-1	TRAJ6;TRAJ10	TRAC;TRAC	CRG-CASSLGSEQYF	CRG-CASSQGYGYTF
TGTGCCAGCAGCCCAAGGCGGGACTGGTATGAGCAGTTCTTC	0.265781	0.918728	Not Significant	SF	0	0	3	0.0309598	CD8+	1	TGTGCCAGCAGCCCAAGGCGGGACTGGTATGAGCAGTTCTTC	CASSPRRDWYEQFF	TRBV7-9	TRBJ2-1		TRBC2	0
TGTGCCAGCAGCCCTGGGGGGCCCCAGCATTTT	0.265781	0.918728	Not Significant	SF	0	0	3	0.0309598	CD8+	1	TGTGCCAGCAGCCCTGGGGGGCCCCAGCATTTT	CASSPGGPQHF	TRBV6-3	TRBJ1-5	TRBD1	TRBC1	0						CRG-CASSLGSEQYF	CRG-CASSQGYGYTF
TGTGCCCTGGAGCCCACTGCGGTTGGTGGCTACAATAAGCTGATTTTTTGTGCCAGCAGCTTAGCTAAGGGGTCCGGGGAGACCCAGTACTTC	0.265781	0.918728	Not Significant	SF	0	0	3	0.0309598	CD8+	1	TGTGCCAGCAGCTTAGCTAAGGGGTCCGGGGAGACCCAGTACTTC	CASSLAKGSGETQYF	TRBV7-6	TRBJ2-5	TRBD1	TRBC2	1	TGTGCCCTGGAGCCCACTGCGGTTGGTGGCTACAATAAGCTGATTTTT	CALEPTAVGGYNKLIF	TRAV1-2	TRAJ4	TRAC
TGTGCCGACTCCTCCATGAACACAGGCTTTCAGAAACTTGTATTT;TGTGATACTGCGGGATACAGCACCCTCACCTTT	0.265781	0.918728	Not Significant	SF	0	0	3	0.0309598	CD8+	0							2	TGTGCCGACTCCTCCATGAACACAGGCTTTCAGAAACTTGTATTT;TGTGATACTGCGGGATACAGCACCCTCACCTTT	CADSSMNTGFQKLVF;CDTAGYSTLTF	TRAV1-2;TRAV6	TRAJ8;TRAJ11	TRAC;TRAC
TGTGCCGTGAACAATGGAGGCTTCAAAACTATCTTTTGTGCCAGCAGCACTTCCGGGTTATCTGAAGCTTTCTTT	0.265781	0.918728	Not Significant	SF	0	0	3	0.0309598	CD8+	1	TGTGCCAGCAGCACTTCCGGGTTATCTGAAGCTTTCTTT	CASSTSGLSEAFF	TRBV28	TRBJ1-1		TRBC1	1	TGTGCCGTGAACAATGGAGGCTTCAAAACTATCTTT	CAVNNGGFKTIF	TRAV12-2	TRAJ9	TRAC
TGTGCCGTGCCGAACGACTACAAGCTCAGCTTTTGTGCCAGCAGCTTAGGGGCAGGGAACCGAAAGACCCAGTACTTC	0.265781	0.918728	Not Significant	SF	0	0	3	0.0309598	CD8+	1	TGTGCCAGCAGCTTAGGGGCAGGGAACCGAAAGACCCAGTACTTC	CASSLGAGNRKTQYF	TRBV7-2	TRBJ2-5	TRBD1	TRBC2	1	TGTGCCGTGCCGAACGACTACAAGCTCAGCTTT	CAVPNDYKLSF	TRAV12-2	TRAJ20	TRAC
TGTGCCGTGGACGAGGGTAACCAGTTCTATTTTTGCAGTGCTACGGACAGCACGTATGGCTACACCTTC	0.265781	0.918728	Not Significant	SF	0	0	3	0.0309598	CD8+	1	TGCAGTGCTACGGACAGCACGTATGGCTACACCTTC	CSATDSTYGYTF	TRBV20-1	TRBJ1-2	TRBD1	TRBC1	1	TGTGCCGTGGACGAGGGTAACCAGTTCTATTTT	CAVDEGNQFYF	TRAV39	TRAJ49	TRAC
TGTGCTACGGACGAGGCAACTGACAGCTGGGGGAAATTGCAGTTTTGTGCCAGCAGTGAAGAGGGGCCAGGGGCCACGAACACTGAAGCTTTCTTT	0.265781	0.918728	Not Significant	SF	0	0	3	0.0309598	CD8+	1	TGTGCCAGCAGTGAAGAGGGGCCAGGGGCCACGAACACTGAAGCTTTCTTT	CASSEEGPGATNTEAFF	TRBV6-3	TRBJ1-1	TRBD1	TRBC1	1	TGTGCTACGGACGAGGCAACTGACAGCTGGGGGAAATTGCAGTTT	CATDEATDSWGKLQF	TRAV17	TRAJ24	TRAC
TGTGCTACGGACGCGAGGTATGGAGGAAGCCAAGGAAATCTCATCTTTTGTGCCAGCAGCCAAGATGGCTGGGGTGGAAACACCATATATTTT	0.265781	0.918728	Not Significant	SF	0	0	3	0.0309598	CD8+	1	TGTGCCAGCAGCCAAGATGGCTGGGGTGGAAACACCATATATTTT	CASSQDGWGGNTIYF	TRBV3-1	TRBJ1-3		TRBC1	1	TGTGCTACGGACGCGAGGTATGGAGGAAGCCAAGGAAATCTCATCTTT	CATDARYGGSQGNLIF	TRAV17	TRAJ42	TRAC
TGTGCTACGGACTTGGGTGACATGCGCTTT;TGTGCAGCAAGGTTACTAGGTGGTGCTACAAACAAGCTCATCTTTTGTGCCAGCAGACCCGAGGGAACGGCCTACGAGCAGTACTTC	0.265781	0.918728	Not Significant	SF	0	0	3	0.0309598	CD8+	1	TGTGCCAGCAGACCCGAGGGAACGGCCTACGAGCAGTACTTC	CASRPEGTAYEQYF	TRBV7-9	TRBJ2-7		TRBC2	2	TGTGCTACGGACTTGGGTGACATGCGCTTT;TGTGCAGCAAGGTTACTAGGTGGTGCTACAAACAAGCTCATCTTT	CATDLGDMRF;CAARLLGGATNKLIF	TRAV17;TRAV23DV6	TRAJ43;TRAJ32	TRAC;TRAC
TGTGCTACGGGAAATACTGGAGGCTTCAAAACTATCTTTTGTGCCAGCACGATTCTCCAGGGATCCACCGGGGAGCTGTTTTTT	0.265781	0.918728	Not Significant	SF	0	0	3	0.0309598	CD8+	1	TGTGCCAGCACGATTCTCCAGGGATCCACCGGGGAGCTGTTTTTT	CASTILQGSTGELFF	TRBV27	TRBJ2-2	TRBD1	TRBC2	1	TGTGCTACGGGAAATACTGGAGGCTTCAAAACTATCTTT	CATGNTGGFKTIF	TRAV17	TRAJ9	TRAC
TGTGCTACGGTTTTGAATTATGGAGGAAGCCAAGGAAATCTCATCTTTTGTGCCAGCAGCGGGGTAGGGGCCTACGAGCAGTACTTC	0.265781	0.918728	Not Significant	SF	0	0	3	0.0309598	CD8+	1	TGTGCCAGCAGCGGGGTAGGGGCCTACGAGCAGTACTTC	CASSGVGAYEQYF	TRBV5-6	TRBJ2-7		TRBC2	1	TGTGCTACGGTTTTGAATTATGGAGGAAGCCAAGGAAATCTCATCTTT	CATVLNYGGSQGNLIF	TRAV17	TRAJ42	TRAC
TGTGCTCTAAGTGGCCGTCTCTTCAACAAATTTTACTTTTGTGCCAGCACCCACACAGGACCCTATCAGCCCCAGCATTTT	0.265781	0.918728	Not Significant	SF	0	0	3	0.0309598	CD8+	1	TGTGCCAGCACCCACACAGGACCCTATCAGCCCCAGCATTTT	CASTHTGPYQPQHF	TRBV5-8	TRBJ1-5	TRBD1	TRBC1	1	TGTGCTCTAAGTGGCCGTCTCTTCAACAAATTTTACTTT	CALSGRLFNKFYF	TRAV16	TRAJ21	TRAC
TGTGCTCTATCGAACAGAGATGACAAGATCATCTTT;TGCACTAACAATGCCAGACTCATGTTTTGTGCCAGCAGCGCCGAAGCGGGGGGGAGGTCCGGGGAGCTGTTTTTT	0.265781	0.918728	Not Significant	SF	0	0	3	0.0309598	CD8+	1	TGTGCCAGCAGCGCCGAAGCGGGGGGGAGGTCCGGGGAGCTGTTTTTT	CASSAEAGGRSGELFF	TRBV7-6	TRBJ2-2	TRBD2	TRBC2	2	TGTGCTCTATCGAACAGAGATGACAAGATCATCTTT;TGCACTAACAATGCCAGACTCATGTTT	CALSNRDDKIIF;CTNNARLMF	TRAV16;TRAV27	TRAJ30;TRAJ31	TRAC;TRAC
TGTGCTCTCGAGAGGGACACCGGTAACCAGTTCTATTTTTGTGCCAGCAGGAGAGGCAGCCAAGAGACCCAGTACTTC	0.265781	0.918728	Not Significant	SF	0	0	3	0.0309598	CD8+	1	TGTGCCAGCAGGAGAGGCAGCCAAGAGACCCAGTACTTC	CASRRGSQETQYF	TRBV27	TRBJ2-5	TRBD1	TRBC2	1	TGTGCTCTCGAGAGGGACACCGGTAACCAGTTCTATTTT	CALERDTGNQFYF	TRAV6	TRAJ49	TRAC
TGTGCTCTGAACGAATACTCTGGGGCTGGGAGTTACCAACTCACTTTCTGTGCCAGCAGTTTAGGGGGAGGCAGCAATCAGCCCCAGCATTTT	0.265781	0.918728	Not Significant	SF	0	0	3	0.0309598	CD8+	1	TGTGCCAGCAGTTTAGGGGGAGGCAGCAATCAGCCCCAGCATTTT	CASSLGGGSNQPQHF	TRBV27	TRBJ1-5	TRBD2	TRBC1	1	TGTGCTCTGAACGAATACTCTGGGGCTGGGAGTTACCAACTCACTTTC	CALNEYSGAGSYQLTF	TRAV19	TRAJ28	TRAC	CRG-CASSLGWGSNQPQHF	CRG-CASSLGQGGNQPQHF
TGTGCTGCGCTGGATAGCAACTATCAGTTAATCTGGTGCGCCAGCAGCCAAGAACCCAGCGGGAGCGCGAATGAGCAGTTCTTC	0.265781	0.918728	Not Significant	SF	0	0	3	0.0309598	CD8+	1	TGCGCCAGCAGCCAAGAACCCAGCGGGAGCGCGAATGAGCAGTTCTTC	CASSQEPSGSANEQFF	TRBV4-3	TRBJ2-1	TRBD2	TRBC2	1	TGTGCTGCGCTGGATAGCAACTATCAGTTAATCTGG	CAALDSNYQLIW	TRAV1-2	TRAJ33	TRAC
TGTGCTGCGTATTATGGTCAGAATTTTGTCTTTTGTGCCAGCAGTTTACTGGGGGCGTTCGACTCACCCCTCCACTTT	0.265781	0.918728	Not Significant	SF	0	0	3	0.0309598	CD8+	1	TGTGCCAGCAGTTTACTGGGGGCGTTCGACTCACCCCTCCACTTT	CASSLLGAFDSPLHF	TRBV27	TRBJ1-6	TRBD1	TRBC1	1	TGTGCTGCGTATTATGGTCAGAATTTTGTCTTT	CAAYYGQNFVF	TRAV21	TRAJ26	TRAC
TGTGCTGGGCCGAAGTGGAAAACAGGCTTTCAGAAACTTGTATTTTGTGCCAGCAGCCAAGGACAAAGGACCGGGGAGCTGTTTTTT	0.265781	0.918728	Not Significant	SF	0	0	3	0.0309598	CD8+	1	TGTGCCAGCAGCCAAGGACAAAGGACCGGGGAGCTGTTTTTT	CASSQGQRTGELFF	TRBV7-2	TRBJ2-2	TRBD1	TRBC2	1	TGTGCTGGGCCGAAGTGGAAAACAGGCTTTCAGAAACTTGTATTT	CAGPKWKTGFQKLVF	TRAV35	TRAJ8	TRAC
TGTGCTGTCAGCACTGCCAGTAAACTCACCTTT	0.265781	0.918728	Not Significant	SF	0	0	3	0.0309598	CD8+	0							1	TGTGCTGTCAGCACTGCCAGTAAACTCACCTTT	CAVSTASKLTF	TRAV41	TRAJ44	TRAC
TGTGCTGTCAGCACTGCCAGTAAACTCACCTTTTGTGCCACCAGCAGAGGTCGGCAGAACACTGAAGCTTTCTTT	0.265781	0.918728	Not Significant	SF	0	0	3	0.0309598	CD8+	1	TGTGCCACCAGCAGAGGTCGGCAGAACACTGAAGCTTTCTTT	CATSRGRQNTEAFF	TRBV15	TRBJ1-1		TRBC1	1	TGTGCTGTCAGCACTGCCAGTAAACTCACCTTT	CAVSTASKLTF	TRAV41	TRAJ44	TRAC
TGTGCTGTCCAGAGCGCGACTACCCTCACCTGGGGTACTAGCTATGGAAAGCTGACATTT;TGTGCTGCGCCCGGAGGAAAGCTTATCTTCTGTGCCAGCAGCCTAAGGACTAGCGGGGGCCTGCAGTTCTTC	0.265781	0.918728	Not Significant	SF	0	0	3	0.0309598	CD8+	1	TGTGCCAGCAGCCTAAGGACTAGCGGGGGCCTGCAGTTCTTC	CASSLRTSGGLQFF	TRBV27	TRBJ2-1	TRBD2	TRBC1	2	TGTGCTGTCCAGAGCGCGACTACCCTCACCTGGGGTACTAGCTATGGAAAGCTGACATTT;TGTGCTGCGCCCGGAGGAAAGCTTATCTTC	CAVQSATTLTWGTSYGKLTF;CAAPGGKLIF	TRAV20;TRAV41	TRAJ52;TRAJ23	TRAC;TRAC
TGTGCTGTGAGAACCCGTGGTGGCTACAATAAGCTGATTTTTTGCAGTGCTAGAGATCGAGCAGGGCAGAGCACAGATACGCAGTATTTT	0.265781	0.918728	Not Significant	SF	0	0	3	0.0309598	CD8+	1	TGCAGTGCTAGAGATCGAGCAGGGCAGAGCACAGATACGCAGTATTTT	CSARDRAGQSTDTQYF	TRBV20-1	TRBJ2-3	TRBD1	TRBC2	1	TGTGCTGTGAGAACCCGTGGTGGCTACAATAAGCTGATTTTT	CAVRTRGGYNKLIF	TRAV2	TRAJ4	TRAC
TGTGCTGTGAGGCCTAGGGTGGGCAAGATCATCTTTTGTGCCAGCAGTTCACCTCCCGACAGGAGAGATAATGAAAAACTGTTTTTT	0.265781	0.918728	Not Significant	SF	0	0	3	0.0309598	CD8+	1	TGTGCCAGCAGTTCACCTCCCGACAGGAGAGATAATGAAAAACTGTTTTTT	CASSSPPDRRDNEKLFF	TRBV2	TRBJ1-4	TRBD1	TRBC1	1	TGTGCTGTGAGGCCTAGGGTGGGCAAGATCATCTTT	CAVRPRVGKIIF	TRAV21	TRAJ30	TRAC
TGTGCTGTGCAGGCCAACCAGGCAGGAACTGCTCTGATCTTTTGTGCCAGCAGTTACTCGGCGTGGGGAGGCGGCTATGGCTACACCTTC	0.265781	0.918728	Not Significant	SF	0	0	3	0.0309598	CD8+	1	TGTGCCAGCAGTTACTCGGCGTGGGGAGGCGGCTATGGCTACACCTTC	CASSYSAWGGGYGYTF	TRBV6-5	TRBJ1-2	TRBD2	TRBC1	1	TGTGCTGTGCAGGCCAACCAGGCAGGAACTGCTCTGATCTTT	CAVQANQAGTALIF	TRAV20	TRAJ15	TRAC
TGTGCTGTGGAGACCCTTCCCGCAAGGCAACTGACCTTTTGCAGTGCTAGAGATCGGCCTAGCGGGGGGAATGAGCAGTTCTTC	0.265781	0.918728	Not Significant	SF	0	0	3	0.0309598	CD8+	1	TGCAGTGCTAGAGATCGGCCTAGCGGGGGGAATGAGCAGTTCTTC	CSARDRPSGGNEQFF	TRBV20-1	TRBJ2-1	TRBD2	TRBC1	1	TGTGCTGTGGAGACCCTTCCCGCAAGGCAACTGACCTTT	CAVETLPARQLTF	TRAV2	TRAJ22	TRAC
TGTGCTGTTATGGATAGCAACTATCAGTTAATCTGGTGCAGTGCTAACGGACTAGCGGGAGGTATGGGAGAGACCCAGTACTTC	0.265781	0.918728	Not Significant	SF	0	0	3	0.0309598	CD8+	1	TGCAGTGCTAACGGACTAGCGGGAGGTATGGGAGAGACCCAGTACTTC	CSANGLAGGMGETQYF	TRBV20-1	TRBJ2-5	TRBD2	TRBC2	1	TGTGCTGTTATGGATAGCAACTATCAGTTAATCTGG	CAVMDSNYQLIW	TRAV1-2	TRAJ33	TRAC
TGTGTTGTGAATGCCGGCACTGCCAGTAAACTCACCTTTTGTGCCAGCAGCACGTCCCGGGACAGGGTAGGAGAAAAACTGTTTTTT	0.265781	0.918728	Not Significant	SF	0	0	3	0.0309598	CD8+	1	TGTGCCAGCAGCACGTCCCGGGACAGGGTAGGAGAAAAACTGTTTTTT	CASSTSRDRVGEKLFF	TRBV7-9	TRBJ1-4		TRBC1	1	TGTGTTGTGAATGCCGGCACTGCCAGTAAACTCACCTTT	CVVNAGTASKLTF	TRAV8-2	TRAJ44	TRAC
TGTGTGGTGAGCGTGATGGGCACTGGAGGCTTCAAAACTATCTTTTGTGCCAGCAGTCCCCGGACTAGCGGCACAGATACGCAGTATTTT	1	1	Not Significant	SF	9	0.124447	13	0.134159	CD8+	1	TGTGCCAGCAGTCCCCGGACTAGCGGCACAGATACGCAGTATTTT	CASSPRTSGTDTQYF	TRBV27	TRBJ2-3	TRBD2	TRBC2	1	TGTGTGGTGAGCGTGATGGGCACTGGAGGCTTCAAAACTATCTTT	CVVSVMGTGGFKTIF	TRAV10	TRAJ9	TRAC	CRG-CASSLRSSGTDTQYF	CRG-CASSFRTSGTDTQYF
TGTGTGGTGAACAGGGGGAGAGGGGCTGGGAGTTACCAACTCACTTTCTGTGCCAGCAGCCGACTAGCGGGGGGCCAAGGGAACGAGCAGTACTTC	0.826124	1	Not Significant	SF	8	0.110619	13	0.134159	CD8+	1	TGTGCCAGCAGCCGACTAGCGGGGGGCCAAGGGAACGAGCAGTACTTC	CASSRLAGGQGNEQYF	TRBV2	TRBJ2-7	TRBD2	TRBC2	1	TGTGTGGTGAACAGGGGGAGAGGGGCTGGGAGTTACCAACTCACTTTC	CVVNRGRGAGSYQLTF	TRAV12-1	TRAJ28	TRAC	CRG-CASSRLAGGQGNEQYF	CRG-CASSRLAGGLGNEQFF
TGTGCAGAGAGTGACAGCTGGGGGAAATTGCAGTTTTGTGCCAGCAGCTTAAATGCGCGGGGGGGAAGGGAAGAGACCCAGTACTTC	0.788382	1	Not Significant	SF	5	0.0691372	9	0.0928793	CD8+	1	TGTGCCAGCAGCTTAAATGCGCGGGGGGGAAGGGAAGAGACCCAGTACTTC	CASSLNARGGREETQYF	TRBV11-2	TRBJ2-5		TRBC2	1	TGTGCAGAGAGTGACAGCTGGGGGAAATTGCAGTTT	CAESDSWGKLQF	TRAV5	TRAJ24	TRAC
TGTGCCAGCAGCACCACGGGGGAGGCCCGTTCACCCCTCCACTTT	0.57664	1	Not Significant	SF	4	0.0553097	9	0.0928793	CD8+	1	TGTGCCAGCAGCACCACGGGGGAGGCCCGTTCACCCCTCCACTTT	CASSTTGEARSPLHF	TRBV6-5	TRBJ1-6	TRBD2	TRBC1	0
TGTCTTTTATCAGGAGGAAGCTACATACCTACATTT;TGTGCAGAGCCAGGATACAGCACCCTCACCTTTTGTGCCAGCAGCGCTGGGACAGGGCCCGTCTACGAGCAGTACTTC	0.767701	1	Not Significant	SF	4	0.0553097	7	0.0722394	CD8+	1	TGTGCCAGCAGCGCTGGGACAGGGCCCGTCTACGAGCAGTACTTC	CASSAGTGPVYEQYF	TRBV9	TRBJ2-7	TRBD1	TRBC2	2	TGTCTTTTATCAGGAGGAAGCTACATACCTACATTT;TGTGCAGAGCCAGGATACAGCACCCTCACCTTT	CLLSGGSYIPTF;CAEPGYSTLTF	TRAV3;TRAV5	TRAJ6;TRAJ11	TRAC;TRAC	CRG-CASSAGGGPVYEQYF	CRG-CASSAGTGPVYEQYF
TGTGCAGCAAGCGTCTCGAATTCAGGAAACACACCTCTTGTCTTTTGTGCCAGCAGCTTAGGTTTTGGTGGGGGAGCCAAAAACATTCAGTACTTC	1	1	Not Significant	SF	4	0.0553097	6	0.0619195	CD8+	1	TGTGCCAGCAGCTTAGGTTTTGGTGGGGGAGCCAAAAACATTCAGTACTTC	CASSLGFGGGAKNIQYF	TRBV7-8	TRBJ2-4		TRBC2	1	TGTGCAGCAAGCGTCTCGAATTCAGGAAACACACCTCTTGTCTTT	CAASVSNSGNTPLVF	TRAV29DV5	TRAJ29	TRAC
TGTGCAGCGGCCGACAGAGGCTCAACCCTGGGGAGGCTATACTTTTGTGCCAGCAGCGTAGACAGTGGCTTTTACAATGAGCAGTTCTTC	0.741135	1	Not Significant	SF	3	0.0414823	6	0.0619195	CD8+	1	TGTGCCAGCAGCGTAGACAGTGGCTTTTACAATGAGCAGTTCTTC	CASSVDSGFYNEQFF	TRBV7-9	TRBJ2-1		TRBC2	1	TGTGCAGCGGCCGACAGAGGCTCAACCCTGGGGAGGCTATACTTT	CAAADRGSTLGRLYF	TRAV8-3	TRAJ18	TRAC
TGTGCTGTGAGAAAGGATGCAGGCAACATGCTCACCTTTTGTGCCAGCAGCGTTCAGGGGTCTGGAAACACCATATATTTT	0.741135	1	Not Significant	SF	3	0.0414823	6	0.0619195	CD8+	1	TGTGCCAGCAGCGTTCAGGGGTCTGGAAACACCATATATTTT	CASSVQGSGNTIYF	TRBV11-2	TRBJ1-3		TRBC1	1	TGTGCTGTGAGAAAGGATGCAGGCAACATGCTCACCTTT	CAVRKDAGNMLTF	TRAV1-2	TRAJ39	TRAC	CRG-CASSVQGSGNTIYF	CRG-CASSVQGSGNTIYF
TGTGCCAGCAGCTTAAATAGCAATCAGCCCCAGCATTTT	1	1	Not Significant	SF	3	0.0414823	5	0.0515996	CD8+	1	TGTGCCAGCAGCTTAAATAGCAATCAGCCCCAGCATTTT	CASSLNSNQPQHF	TRBV7-6	TRBJ1-5		TRBC1	0						CRG-CSASGGGNSPLHF	CRG-CASSPDRDQPQHF
TGTGCAGCAAGCGGCAGTTACCAGAAAGTTACCTTTTGCGCCAGCAGCCTCAGGGGGGGCTACAATGAGCAGTTCTTC	0.70619	1	Not Significant	SF	2	0.0276549	5	0.0515996	CD8+	1	TGCGCCAGCAGCCTCAGGGGGGGCTACAATGAGCAGTTCTTC	CASSLRGGYNEQFF	TRBV4-3	TRBJ2-1	TRBD1	TRBC2	1	TGTGCAGCAAGCGGCAGTTACCAGAAAGTTACCTTT	CAASGSYQKVTF	TRAV29DV5	TRAJ13	TRAC	CRG-CASSLGGLYNEQFF	CRG-CASSPRGAYNEQFF
TGTGCCGTTGGGACGCTAAATGACATGCGCTTTTGTGCCAGCAGCGTAGATGGGAGTCGGGGAAACATTCAGTACTTC	0.70619	1	Not Significant	SF	2	0.0276549	5	0.0515996	CD8+	1	TGTGCCAGCAGCGTAGATGGGAGTCGGGGAAACATTCAGTACTTC	CASSVDGSRGNIQYF	TRBV9	TRBJ2-4	TRBD2	TRBC2	1	TGTGCCGTTGGGACGCTAAATGACATGCGCTTT	CAVGTLNDMRF	TRAV12-2	TRAJ43	TRAC
TGTGCTCTGAGTGAGGCCGTTTATGGTGGTGCTACAAACAAGCTCATCTTTTGTGCCAGTACCACAGGGCGCGCTGAAGCTTTCTTT	0.70619	1	Not Significant	SF	2	0.0276549	5	0.0515996	CD8+	1	TGTGCCAGTACCACAGGGCGCGCTGAAGCTTTCTTT	CASTTGRAEAFF	TRBV19	TRBJ1-1	TRBD1	TRBC1	1	TGTGCTCTGAGTGAGGCCGTTTATGGTGGTGCTACAAACAAGCTCATCTTT	CALSEAVYGGATNKLIF	TRAV19	TRAJ32	TRAC	CRG-CASTTGRAEAFF	CRG-CAATTGSAEAFF
TGTGCCAGCAGCTTAAATGCGCGGGGGGGAAGGGAAGAGACCCAGTACTTC;TGTGCCAGCAGCGCCCCCTACGAGCAGTACTTC	1	1	Not Significant	SF	2	0.0276549	4	0.0412797	CD8+	2	TGTGCCAGCAGCTTAAATGCGCGGGGGGGAAGGGAAGAGACCCAGTACTTC;TGTGCCAGCAGCGCCCCCTACGAGCAGTACTTC	CASSLNARGGREETQYF;CASSAPYEQYF	TRBV11-2;TRBV14	TRBJ2-5;TRBJ2-7	;	TRBC2;TRBC2	0
TGTGCTGTGAGAGATAGCAACTATCAGTTAATCTGG	1	1	Not Significant	SF	2	0.0276549	4	0.0412797	CD8+	0							1	TGTGCTGTGAGAGATAGCAACTATCAGTTAATCTGG	CAVRDSNYQLIW	TRAV1-2	TRAJ33	TRAC
TGTGCTGTTCCTAACCAGGGAGGAAAGCTTATCTTCTGTGCCAGCAGTTACTCGACGGGTGATACGCAGTATTTT	1	1	Not Significant	SF	2	0.0276549	4	0.0412797	CD8+	1	TGTGCCAGCAGTTACTCGACGGGTGATACGCAGTATTTT	CASSYSTGDTQYF	TRBV6-5	TRBJ2-3	TRBD1	TRBC2	1	TGTGCTGTTCCTAACCAGGGAGGAAAGCTTATCTTC	CAVPNQGGKLIF	TRAV21	TRAJ23	TRAC
TGTGCAGAGACAAAGGGTGCGGCGGATGACAAGATCATCTTT;TGTGCTCTGAGTGAGGCGCGGAGCTCAACCCTGGGGAGGCTATACTTTTGCAGTGCTAGAGAGGGCCTACCTAGCTCCTACGAGCAGTACTTC	1	1	Not Significant	SF	2	0.0276549	3	0.0309598	CD8+	1	TGCAGTGCTAGAGAGGGCCTACCTAGCTCCTACGAGCAGTACTTC	CSAREGLPSSYEQYF	TRBV20-1	TRBJ2-7	TRBD2	TRBC2	2	TGTGCAGAGACAAAGGGTGCGGCGGATGACAAGATCATCTTT;TGTGCTCTGAGTGAGGCGCGGAGCTCAACCCTGGGGAGGCTATACTTT	CAETKGAADDKIIF;CALSEARSSTLGRLYF	TRAV13-2;TRAV19	TRAJ30;TRAJ18	TRAC;TRAC
TGTGCAGCATTCGTAGCCTCAACTGGTGGTACTAGCTATGGAAAGCTGACATTTTGTGCCAGCAGTTTAAGGACTAGCGGTACCGGGGAGCTGTTTTTT	1	1	Not Significant	SF	2	0.0276549	3	0.0309598	CD8+	1	TGTGCCAGCAGTTTAAGGACTAGCGGTACCGGGGAGCTGTTTTTT	CASSLRTSGTGELFF	TRBV27	TRBJ2-2	TRBD2		1	TGTGCAGCATTCGTAGCCTCAACTGGTGGTACTAGCTATGGAAAGCTGACATTT	CAAFVASTGGTSYGKLTF	TRAV13-1	TRAJ52	TRAC	CRG-CASSLRTSGTGELFF	CRG-CASSLGTSGTGELFF
TGTGCAGGTCCCAATTCTAACGACTACAAGCTCAGCTTTTGTGCCAGCAGCCAAGGGACTGATTTCCCGGGACTACCTGACGAGCAGTACTTC	1	1	Not Significant	SF	2	0.0276549	3	0.0309598	CD8+	1	TGTGCCAGCAGCCAAGGGACTGATTTCCCGGGACTACCTGACGAGCAGTACTTC	CASSQGTDFPGLPDEQYF	TRBV4-2	TRBJ2-7	TRBD2	TRBC2	1	TGTGCAGGTCCCAATTCTAACGACTACAAGCTCAGCTTT	CAGPNSNDYKLSF	TRAV27	TRAJ20	TRAC
TGTGCCACCAGTGAAACTACTAGCGGGGGGGTCACCGGGGAGCTGTTTTTT	1	1	Not Significant	SF	2	0.0276549	3	0.0309598	CD8+	1	TGTGCCACCAGTGAAACTACTAGCGGGGGGGTCACCGGGGAGCTGTTTTTT	CATSETTSGGVTGELFF	TRBV24-1	TRBJ2-2	TRBD2	TRBC2	0
TGTGCCAGCAGCTTAAATGCGCGGGGGGGAAGGGAAGAGACCCAGTACTTC	1	1	Not Significant	SF	2	0.0276549	3	0.0309598	CD8+	1	TGTGCCAGCAGCTTAAATGCGCGGGGGGGAAGGGAAGAGACCCAGTACTTC	CASSLNARGGREETQYF	TRBV11-2	TRBJ2-5		TRBC2	0
TGTGCTCCTATGGATAGCAACTATCAGTTAATCTGGTGTGCCAGCAATGACGGTGAAAATGAAAAACTGTTTTTT	1	1	Not Significant	SF	2	0.0276549	3	0.0309598	CD8+	1	TGTGCCAGCAATGACGGTGAAAATGAAAAACTGTTTTTT	CASNDGENEKLFF	TRBV6-3	TRBJ1-4		TRBC1	1	TGTGCTCCTATGGATAGCAACTATCAGTTAATCTGG	CAPMDSNYQLIW	TRAV1-2	TRAJ33	TRAC
TGTGCTGTCCTGGATAGCAACTATCAGTTAATCTGGTGTGCCACCAGCAGAGGGACCGAGGGAGATACGCAGTATTTT	1	1	Not Significant	SF	2	0.0276549	3	0.0309598	CD8+	1	TGTGCCACCAGCAGAGGGACCGAGGGAGATACGCAGTATTTT	CATSRGTEGDTQYF	TRBV15	TRBJ2-3	TRBD2	TRBC2	1	TGTGCTGTCCTGGATAGCAACTATCAGTTAATCTGG	CAVLDSNYQLIW	TRAV1-2	TRAJ33	TRAC
TGCATCCTTCAGGGTTATAGCCAGGGAGGAAAGCTTATCTTCTGTGCCAGCAGTTACTCCCTGACTAGCGGGGGGACCAGCCCAAGCGGTGGGGCCAACGTCCTGACTTTC	0.640617	1	Not Significant	SF	1	0.0138274	3	0.0309598	CD8+	1	TGTGCCAGCAGTTACTCCCTGACTAGCGGGGGGACCAGCCCAAGCGGTGGGGCCAACGTCCTGACTTTC	CASSYSLTSGGTSPSGGANVLTF	TRBV6-5	TRBJ2-6	TRBD2	TRBC2	1	TGCATCCTTCAGGGTTATAGCCAGGGAGGAAAGCTTATCTTC	CILQGYSQGGKLIF	TRAV26-2	TRAJ23	TRAC
TGTGCAGCGAATACTGGAGGCTTCAAAACTATCTTTTGTGCCAGCAGTCTACTACAGGGGACCGTGCGGGAGCAGTTCTTC	0.640617	1	Not Significant	SF	1	0.0138274	3	0.0309598	CD8+	1	TGTGCCAGCAGTCTACTACAGGGGACCGTGCGGGAGCAGTTCTTC	CASSLLQGTVREQFF	TRBV27	TRBJ2-1	TRBD1	TRBC2	1	TGTGCAGCGAATACTGGAGGCTTCAAAACTATCTTT	CAANTGGFKTIF	TRAV25	TRAJ9	TRAC
TGTGCCAGCACCCTTGTAGCTACACACACCGGGGAGCTGTTTTTT	0.640617	1	Not Significant	SF	1	0.0138274	3	0.0309598	CD8+	1	TGTGCCAGCACCCTTGTAGCTACACACACCGGGGAGCTGTTTTTT	CASTLVATHTGELFF	TRBV28	TRBJ2-2		TRBC2	0
TGTGCCAGTAGTATAACCAGGGAGTGGGCCTACGAGCAGTACTTC	0.640617	1	Not Significant	SF	1	0.0138274	3	0.0309598	CD8+	1	TGTGCCAGTAGTATAACCAGGGAGTGGGCCTACGAGCAGTACTTC	CASSITREWAYEQYF	TRBV19	TRBJ2-7	TRBD2	TRBC2	0
TGTGCCGTGAACATGATGGGAAGCTGGGGGAAATTGCAGTTTTGTGCCAGCAGGGACGGGACAGGGGGCGGCGGGGAGCTGTTTTTT	0.640617	1	Not Significant	SF	1	0.0138274	3	0.0309598	CD8+	1	TGTGCCAGCAGGGACGGGACAGGGGGCGGCGGGGAGCTGTTTTTT	CASRDGTGGGGELFF	TRBV5-6	TRBJ2-2		TRBC2	1	TGTGCCGTGAACATGATGGGAAGCTGGGGGAAATTGCAGTTT	CAVNMMGSWGKLQF	TRAV12-2	TRAJ24	TRAC
TGTGCCGTGAATGCGGGCCAGGCAGGAACTGCTCTGATCTTTTGTGCCAGCAGCTTAGCAGGGGGACAGAAGAACACTGAAGCTTTCTTT	0.640617	1	Not Significant	SF	1	0.0138274	3	0.0309598	CD8+	1	TGTGCCAGCAGCTTAGCAGGGGGACAGAAGAACACTGAAGCTTTCTTT	CASSLAGGQKNTEAFF	TRBV11-2	TRBJ1-1		TRBC1	1	TGTGCCGTGAATGCGGGCCAGGCAGGAACTGCTCTGATCTTT	CAVNAGQAGTALIF	TRAV8-1	TRAJ15	TRAC
TGTGCTACGGACGGTCGTTATTACAACACCGACAAGCTCATCTTTTGCGCCAGCAGCCAGGATCCAGGGGGCGTGGAGACCCAGTACTTC	0.640617	1	Not Significant	SF	1	0.0138274	3	0.0309598	CD8+	1	TGCGCCAGCAGCCAGGATCCAGGGGGCGTGGAGACCCAGTACTTC	CASSQDPGGVETQYF	TRBV4-1	TRBJ2-5	TRBD1	TRBC2	1	TGTGCTACGGACGGTCGTTATTACAACACCGACAAGCTCATCTTT	CATDGRYYNTDKLIF	TRAV17	TRAJ34	TRAC
TGTGCTACGGGCCCGTACAGCAGTGCTTCCAAGATAATCTTTTGCAGCGTTGAAGAATCAAGGGGTGTTGCCAAAAACATTCAGTACTTC	0.640617	1	Not Significant	SF	1	0.0138274	3	0.0309598	CD8+	1	TGCAGCGTTGAAGAATCAAGGGGTGTTGCCAAAAACATTCAGTACTTC	CSVEESRGVAKNIQYF	TRBV29-1	TRBJ2-4	TRBD1	TRBC2	1	TGTGCTACGGGCCCGTACAGCAGTGCTTCCAAGATAATCTTT	CATGPYSSASKIIF	TRAV17	TRAJ3	TRAC
TGTGCTCTAAAGATGAGGTCAGGAGGAAGCTACATACCTACATTT;TGTGCTGTGGGCCTTCTGGACACGGGCAGGAGAGCACTTACTTTTTGCGCCAGCAGCCAAGATGGGATAGCGGGGTACAATGAGCAGTTCTTC	0.640617	1	Not Significant	SF	1	0.0138274	3	0.0309598	CD8+	1	TGCGCCAGCAGCCAAGATGGGATAGCGGGGTACAATGAGCAGTTCTTC	CASSQDGIAGYNEQFF	TRBV4-3	TRBJ2-1	TRBD2	TRBC2	2	TGTGCTCTAAAGATGAGGTCAGGAGGAAGCTACATACCTACATTT;TGTGCTGTGGGCCTTCTGGACACGGGCAGGAGAGCACTTACTTTT	CALKMRSGGSYIPTF;CAVGLLDTGRRALTF	TRAV16;TRAV2	TRAJ6;TRAJ5	TRAC;TRAC
TGTGCTGCCTCTTCGGGGAACAATGACATGCGCTTTTGTGCCAGCAGGTTCGCAGGGAGCAATGAGCAGTTCTTC	0.640617	1	Not Significant	SF	1	0.0138274	3	0.0309598	CD8+	1	TGTGCCAGCAGGTTCGCAGGGAGCAATGAGCAGTTCTTC	CASRFAGSNEQFF	TRBV27	TRBJ2-1	TRBD2	TRBC2	1	TGTGCTGCCTCTTCGGGGAACAATGACATGCGCTTT	CAASSGNNDMRF	TRAV21	TRAJ43	TRAC
TGTGCTGTCCTGGGTGGAGGTAGCAACTATAAACTGACATTTTGTGCCAGCAGTTACTCAACAGCGGGGAATAAATACGAGCAGTACTTC	0.640617	1	Not Significant	SF	1	0.0138274	3	0.0309598	CD8+	1	TGTGCCAGCAGTTACTCAACAGCGGGGAATAAATACGAGCAGTACTTC	CASSYSTAGNKYEQYF	TRBV6-3	TRBJ2-7	TRBD2	TRBC2	1	TGTGCTGTCCTGGGTGGAGGTAGCAACTATAAACTGACATTT	CAVLGGGSNYKLTF	TRAV41	TRAJ53	TRAC
TGTGCTGTGAGAGATGGTACCTCAGGAACCTACAAATACATCTTT;TGTGTGGTGAACCCAACTGACAGCTGGGGGAAATTGCAGTTTTGTGCCAGCAGCTCGCCCGGAGGGGGCGAGGACTACGAGCAGTACTTC	0.640617	1	Not Significant	SF	1	0.0138274	3	0.0309598	CD8+	1	TGTGCCAGCAGCTCGCCCGGAGGGGGCGAGGACTACGAGCAGTACTTC	CASSSPGGGEDYEQYF	TRBV9	TRBJ2-7	TRBD1	TRBC2	2	TGTGCTGTGAGAGATGGTACCTCAGGAACCTACAAATACATCTTT;TGTGTGGTGAACCCAACTGACAGCTGGGGGAAATTGCAGTTT	CAVRDGTSGTYKYIF;CVVNPTDSWGKLQF	TRAV1-2;TRAV12-1	TRAJ40;TRAJ24	TRAC;TRAC
TGTGCTGTGAGTGATGGAGGAGGAAGCTACATACCTACATTTTGTGCCAGCAGTTTAGCGGGAGAAAGAAAGTTCAATGAGCAGTTCTTC	0.640617	1	Not Significant	SF	1	0.0138274	3	0.0309598	CD8+	1	TGTGCCAGCAGTTTAGCGGGAGAAAGAAAGTTCAATGAGCAGTTCTTC	CASSLAGERKFNEQFF	TRBV28	TRBJ2-1	TRBD2	TRBC2	1	TGTGCTGTGAGTGATGGAGGAGGAAGCTACATACCTACATTT	CAVSDGGGSYIPTF	TRAV8-4	TRAJ6	TRAC
TGTGCTGTGATGGATAGCAACTATCAGTTAATCTGGTGTGCCAGCAGCCCGACAGGGCGGGAGAACACCGGGGAGCTGTTTTTT	0.640617	1	Not Significant	SF	1	0.0138274	3	0.0309598	CD8+	1	TGTGCCAGCAGCCCGACAGGGCGGGAGAACACCGGGGAGCTGTTTTTT	CASSPTGRENTGELFF	TRBV3-1	TRBJ2-2	TRBD1	TRBC2	1	TGTGCTGTGATGGATAGCAACTATCAGTTAATCTGG	CAVMDSNYQLIW	TRAV1-2	TRAJ33	TRAC
TGTGTTGTGATGCAGGGTTCTGCAAGGCAACTGACCTTTTGTGCCACCAGAGGGACTAGCGGGAGTAATGAGCAGTTCTTC	0.640617	1	Not Significant	SF	1	0.0138274	3	0.0309598	CD8+	1	TGTGCCACCAGAGGGACTAGCGGGAGTAATGAGCAGTTCTTC	CATRGTSGSNEQFF	TRBV15	TRBJ2-1	TRBD2		1	TGTGTTGTGATGCAGGGTTCTGCAAGGCAACTGACCTTT	CVVMQGSARQLTF	TRAV8-2	TRAJ22	TRAC	CRG-CSARDTSGGNEQFF	CRG-CSARDTSGGNEQFF
TGTGCAGAGAATACCGATGACAAGATCATCTTTTGTGCCATCAGTGGGACTAGCGGGAGTGCCTACAATGAGCAGTTCTTC	1	1	Not Significant	SF	1	0.0138274	2	0.0206398	CD8+	1	TGTGCCATCAGTGGGACTAGCGGGAGTGCCTACAATGAGCAGTTCTTC	CAISGTSGSAYNEQFF	TRBV10-3	TRBJ2-1	TRBD2	TRBC2	1	TGTGCAGAGAATACCGATGACAAGATCATCTTT	CAENTDDKIIF	TRAV13-2	TRAJ30	TRAC
TGTGCAGAGAGCTATGGGAACAACAGACTCGCTTTTTGTGCCAGCAGCATTGACAGGGCCAAGCGCTATGGCTACACCTTC	1	1	Not Significant	SF	1	0.0138274	2	0.0206398	CD8+	1	TGTGCCAGCAGCATTGACAGGGCCAAGCGCTATGGCTACACCTTC	CASSIDRAKRYGYTF	TRBV5-6	TRBJ1-2		TRBC1	1	TGTGCAGAGAGCTATGGGAACAACAGACTCGCTTTT	CAESYGNNRLAF	TRAV5	TRAJ7	TRAC
TGTGCAGCAAGCGAGAGTAACCAGTTCTATTTT;TGTGCTCTGATTCCGAACACCGGTAACCAGTTCTATTTTTGTGCCAGCGGGGACACGAGCTCCTACGAGCAGTACTTC	1	1	Not Significant	SF	1	0.0138274	2	0.0206398	CD8+	1	TGTGCCAGCGGGGACACGAGCTCCTACGAGCAGTACTTC	CASGDTSSYEQYF	TRBV9	TRBJ2-7	TRBD1	TRBC2	2	TGTGCAGCAAGCGAGAGTAACCAGTTCTATTTT;TGTGCTCTGATTCCGAACACCGGTAACCAGTTCTATTTT	CAASESNQFYF;CALIPNTGNQFYF	TRAV29DV5;TRAV9-2	TRAJ49;TRAJ49	TRAC;TRAC
TGTGCAGCAAGCGCGGGATTATGGGGAGCCCAGAAGCTGGTATTTTGTGCCTGGGAATTGGGACGGGGGGTCACCGGGGAGCTGTTTTTT	1	1	Not Significant	SF	1	0.0138274	2	0.0206398	CD8+	1	TGTGCCTGGGAATTGGGACGGGGGGTCACCGGGGAGCTGTTTTTT	CAWELGRGVTGELFF	TRBV30	TRBJ2-2	TRBD1	TRBC2	1	TGTGCAGCAAGCGCGGGATTATGGGGAGCCCAGAAGCTGGTATTT	CAASAGLWGAQKLVF	TRAV29DV5	TRAJ54	TRAC
TGTGCAGGAGAGACGCGGAACGGGTATGCACTCAACTTCTGTGCCAGCAGCTTACCCTCGAAGGGGGCTTCCGACTACGAGCAGTACTTC	1	1	Not Significant	SF	1	0.0138274	2	0.0206398	CD8+	1	TGTGCCAGCAGCTTACCCTCGAAGGGGGCTTCCGACTACGAGCAGTACTTC	CASSLPSKGASDYEQYF	TRBV7-2	TRBJ2-7	TRBD1	TRBC2	1	TGTGCAGGAGAGACGCGGAACGGGTATGCACTCAACTTC	CAGETRNGYALNF	TRAV27	TRAJ41	TRAC
TGTGCCAACATGGATAGCAACTATCAGTTAATCTGGTGCGCCAGCAGCCAAGGACAGGGTACGGGGGCCAACGTCCTGACTTTC	1	1	Not Significant	SF	1	0.0138274	2	0.0206398	CD8+	1	TGCGCCAGCAGCCAAGGACAGGGTACGGGGGCCAACGTCCTGACTTTC	CASSQGQGTGANVLTF	TRBV4-3	TRBJ2-6	TRBD1	TRBC2	1	TGTGCCAACATGGATAGCAACTATCAGTTAATCTGG	CANMDSNYQLIW	TRAV1-2	TRAJ33	TRAC
TGTGCCAGCAGCCCCCCCCAAACACTCGCGAACACTGAAGCTTTCTTT	1	1	Not Significant	SF	1	0.0138274	2	0.0206398	CD8+	1	TGTGCCAGCAGCCCCCCCCAAACACTCGCGAACACTGAAGCTTTCTTT	CASSPPQTLANTEAFF	TRBV9	TRBJ1-1	TRBD2	TRBC1	0
TGTGCCAGCAGCCCGGGGACCAATTACTTCGACAATGAGCAGTTCTTC	1	1	Not Significant	SF	1	0.0138274	2	0.0206398	CD8+	1	TGTGCCAGCAGCCCGGGGACCAATTACTTCGACAATGAGCAGTTCTTC	CASSPGTNYFDNEQFF	TRBV5-6	TRBJ2-1		TRBC2	0
TGTGCCAGCAGCTCCCCTGCTCCGGGACCTTATTTAGCCAAAAACATTCAGTACTTC	1	1	Not Significant	SF	1	0.0138274	2	0.0206398	CD8+	1	TGTGCCAGCAGCTCCCCTGCTCCGGGACCTTATTTAGCCAAAAACATTCAGTACTTC	CASSSPAPGPYLAKNIQYF	TRBV7-8	TRBJ2-4			0
TGTGCCAGCAGTTTAACTGGCGGCTACGAGCAGTACTTC	1	1	Not Significant	SF	1	0.0138274	2	0.0206398	CD8+	1	TGTGCCAGCAGTTTAACTGGCGGCTACGAGCAGTACTTC	CASSLTGGYEQYF	TRBV28	TRBJ2-7	TRBD2	TRBC2	0						CRG-CASSYSGNTEAFF	CRG-CASSRQGGYEQYF
TGTGCCAGTAGTATAGGGGGGACACCTTACAATGAGCAGTTCTTC	1	1	Not Significant	SF	1	0.0138274	2	0.0206398	CD8+	1	TGTGCCAGTAGTATAGGGGGGACACCTTACAATGAGCAGTTCTTC	CASSIGGTPYNEQFF	TRBV19	TRBJ2-1	TRBD1	TRBC2	0						CRG-CASSIGGTPYNEQFF	CRG-CASSISGQPYNEQFF
TGTGCCGTGAACAGAGGCACCGGTAACCAGTTCTATTTTTGTGCCAGCAGCTTCTCACTAGCGACTAGCACAGATACGCAGTATTTT	1	1	Not Significant	SF	1	0.0138274	2	0.0206398	CD8+	1	TGTGCCAGCAGCTTCTCACTAGCGACTAGCACAGATACGCAGTATTTT	CASSFSLATSTDTQYF	TRBV5-5	TRBJ2-3		TRBC2	1	TGTGCCGTGAACAGAGGCACCGGTAACCAGTTCTATTTT	CAVNRGTGNQFYF	TRAV12-2	TRAJ49	TRAC		CRG-CASSFRLATSTDTQYF
TGTGCCGTGACCCCTGGGATCAAAGCTGCAGGCAACAAGCTAACTTTTTGTGCCAGCAGCTTGGGTCCCGGGAGCTCCTACGAGCAGTACTTC	1	1	Not Significant	SF	1	0.0138274	2	0.0206398	CD8+	1	TGTGCCAGCAGCTTGGGTCCCGGGAGCTCCTACGAGCAGTACTTC	CASSLGPGSSYEQYF	TRBV5-5	TRBJ2-7		TRBC2	1	TGTGCCGTGACCCCTGGGATCAAAGCTGCAGGCAACAAGCTAACTTTT	CAVTPGIKAAGNKLTF	TRAV12-2	TRAJ17	TRAC
TGTGCCGTGAGGTTCGGGATGGATAGCAGCTATAAATTGATCTTCTGTGCCAGTAGTATGAGCATCGTGGAAAACATTCAGTACTTC	1	1	Not Significant	SF	1	0.0138274	2	0.0206398	CD8+	1	TGTGCCAGTAGTATGAGCATCGTGGAAAACATTCAGTACTTC	CASSMSIVENIQYF	TRBV19	TRBJ2-4		TRBC2	1	TGTGCCGTGAGGTTCGGGATGGATAGCAGCTATAAATTGATCTTC	CAVRFGMDSSYKLIF	TRAV12-2	TRAJ12	TRAC
TGTGCCGTGATACTCACGGGAGGAGGAAACAAACTCACCTTTTGTGCCACCAGCAGAGGGCTAGATCTTTTGGATGAGCAGTTCTTC	1	1	Not Significant	SF	1	0.0138274	2	0.0206398	CD8+	1	TGTGCCACCAGCAGAGGGCTAGATCTTTTGGATGAGCAGTTCTTC	CATSRGLDLLDEQFF	TRBV15	TRBJ2-1		TRBC2	1	TGTGCCGTGATACTCACGGGAGGAGGAAACAAACTCACCTTT	CAVILTGGGNKLTF	TRAV12-2	TRAJ10	TRAC
TGTGCCGTGCACAACTTCAACAAATTTTACTTTTGTGCCAGCAGCTTCCTGTCAGGGAACTATGGCTACACCTTC	1	1	Not Significant	SF	1	0.0138274	2	0.0206398	CD8+	1	TGTGCCAGCAGCTTCCTGTCAGGGAACTATGGCTACACCTTC	CASSFLSGNYGYTF	TRBV5-6	TRBJ1-2		TRBC1	1	TGTGCCGTGCACAACTTCAACAAATTTTACTTT	CAVHNFNKFYF	TRAV12-2	TRAJ21	TRAC
TGTGCCTCCGCCGTGGGGGTTGGAAATGAGAAATTAACCTTTTGTGCCAGCAGCTTTAGGGGGCCGAATTCACCCCTCCACTTT	1	1	Not Significant	SF	1	0.0138274	2	0.0206398	CD8+	1	TGTGCCAGCAGCTTTAGGGGGCCGAATTCACCCCTCCACTTT	CASSFRGPNSPLHF	TRBV7-9	TRBJ1-6		TRBC1	1	TGTGCCTCCGCCGTGGGGGTTGGAAATGAGAAATTAACCTTT	CASAVGVGNEKLTF	TRAV24	TRAJ48	TRAC
TGTGCGAGGATTCAGGGAGCCCAGAAGCTGGTATTTTGTGCCAGCAGTTTACCTAATTGGGGGGCCTATGGCTACACCTTC	1	1	Not Significant	SF	1	0.0138274	2	0.0206398	CD8+	1	TGTGCCAGCAGTTTACCTAATTGGGGGGCCTATGGCTACACCTTC	CASSLPNWGAYGYTF	TRBV28	TRBJ1-2	TRBD1	TRBC1	1	TGTGCGAGGATTCAGGGAGCCCAGAAGCTGGTATTT	CARIQGAQKLVF	TRAV39	TRAJ54	TRAC
TGTGCTAACAGCTGGGGGAAATTGCAGTTTTGTGCCAGCAGTTCCCGGACAGAGAACACTGAAGCTTTCTTT	1	1	Not Significant	SF	1	0.0138274	2	0.0206398	CD8+	1	TGTGCCAGCAGTTCCCGGACAGAGAACACTGAAGCTTTCTTT	CASSSRTENTEAFF	TRBV6-1	TRBJ1-1	TRBD1	TRBC1	1	TGTGCTAACAGCTGGGGGAAATTGCAGTTT	CANSWGKLQF	TRAV8-4	TRAJ24	TRAC	CRG-CASSYRTENTEAFF	CRG-CASSSRTENTEAFF
TGTGCTACGGACGATGCAGGCAACATGCTCACCTTTTGTGCCAGCAGTTTACAGGCGGGGGGGCCCCACGAGCAGTACTTC	1	1	Not Significant	SF	1	0.0138274	2	0.0206398	CD8+	1	TGTGCCAGCAGTTTACAGGCGGGGGGGCCCCACGAGCAGTACTTC	CASSLQAGGPHEQYF	TRBV12-3	TRBJ2-7	TRBD2	TRBC2	1	TGTGCTACGGACGATGCAGGCAACATGCTCACCTTT	CATDDAGNMLTF	TRAV17	TRAJ39	TRAC
TGTGCTACGGACGGGTACACCGGTAACCAGTTCTATTTTTGTGCCAGCAGTTTAGGGCAGAACAATGAGCAGTTCTTC	1	1	Not Significant	SF	1	0.0138274	2	0.0206398	CD8+	1	TGTGCCAGCAGTTTAGGGCAGAACAATGAGCAGTTCTTC	CASSLGQNNEQFF	TRBV12-3	TRBJ2-1	TRBD2	TRBC2	1	TGTGCTACGGACGGGTACACCGGTAACCAGTTCTATTTT	CATDGYTGNQFYF	TRAV17	TRAJ49	TRAC	CRG-CASSYSGNTEAFF	CRG-CASSRQGGYEQYF
TGTGCTACGGTTTGGGCCAACCAGGCAGGAACTGCTCTGATCTTTTGCAGCGTGAGGGGGAGGATCGGAAGTAGACTAGCCGACGTTTCCACAGATACGCAGTATTTT	1	1	Not Significant	SF	1	0.0138274	2	0.0206398	CD8+	1	TGCAGCGTGAGGGGGAGGATCGGAAGTAGACTAGCCGACGTTTCCACAGATACGCAGTATTTT	CSVRGRIGSRLADVSTDTQYF	TRBV29-1	TRBJ2-3	TRBD2	TRBC2	1	TGTGCTACGGTTTGGGCCAACCAGGCAGGAACTGCTCTGATCTTT	CATVWANQAGTALIF	TRAV17	TRAJ15	TRAC
TGTGCTCAGGGGCATGGGGCTGGGAGTTACCAACTCACTTTCTGTGCCACCAGTGATGCAGGGGGCATAGGGAATGAGCAGTTCTTC	1	1	Not Significant	SF	1	0.0138274	2	0.0206398	CD8+	1	TGTGCCACCAGTGATGCAGGGGGCATAGGGAATGAGCAGTTCTTC	CATSDAGGIGNEQFF	TRBV24-1	TRBJ2-1	TRBD1	TRBC2	1	TGTGCTCAGGGGCATGGGGCTGGGAGTTACCAACTCACTTTC	CAQGHGAGSYQLTF	TRAV16	TRAJ28	TRAC
TGTGCTCTGACCCGAGAGGGAGGTGCTGACGGACTCACCTTTTGTGCCAGCAGCCTAACCGGGACGGGTATCACACCCCTCCACTTT	1	1	Not Significant	SF	1	0.0138274	2	0.0206398	CD8+	1	TGTGCCAGCAGCCTAACCGGGACGGGTATCACACCCCTCCACTTT	CASSLTGTGITPLHF	TRBV28	TRBJ1-6	TRBD2	TRBC1	1	TGTGCTCTGACCCGAGAGGGAGGTGCTGACGGACTCACCTTT	CALTREGGADGLTF	TRAV19	TRAJ45	TRAC
TGTGCTCTGAGTGAGGAAGGGTACAACTTCAACAAATTTTACTTTTGTGCCAGTAGTCCTCAGGGTTACAAGGACCAACTGTTTTTT	1	1	Not Significant	SF	1	0.0138274	2	0.0206398	CD8+	1	TGTGCCAGTAGTCCTCAGGGTTACAAGGACCAACTGTTTTTT	CASSPQGYKDQLFF	TRBV19	TRBJ1-4	TRBD1	TRBC1	1	TGTGCTCTGAGTGAGGAAGGGTACAACTTCAACAAATTTTACTTT	CALSEEGYNFNKFYF	TRAV19	TRAJ21	TRAC
TGTGCTCTGGTATCAGGAAACACACCTCTTGTCTTT;TGTGCTGTGGGTGACTATGGGAACAACAGACTCGCTTTTTGTGCCAGCCTGAACCGGGGTCACTCAACCTACAATGAGCAGTTCTTC	1	1	Not Significant	SF	1	0.0138274	2	0.0206398	CD8+	1	TGTGCCAGCCTGAACCGGGGTCACTCAACCTACAATGAGCAGTTCTTC	CASLNRGHSTYNEQFF	TRBV7-9	TRBJ2-1		TRBC2	2	TGTGCTCTGGTATCAGGAAACACACCTCTTGTCTTT;TGTGCTGTGGGTGACTATGGGAACAACAGACTCGCTTTT	CALVSGNTPLVF;CAVGDYGNNRLAF	TRAV16;TRAV8-3	TRAJ29;TRAJ7	TRAC;TRAC
TGTGCTCTTCAGGGAGCCCAGAAGCTGGTATTTTGTGCCAGCAGCTGGGGACTAAGCGGAGCCGCCTACGAGCAGTACTTC	1	1	Not Significant	SF	1	0.0138274	2	0.0206398	CD8+	1	TGTGCCAGCAGCTGGGGACTAAGCGGAGCCGCCTACGAGCAGTACTTC	CASSWGLSGAAYEQYF	TRBV13	TRBJ2-7		TRBC2	1	TGTGCTCTTCAGGGAGCCCAGAAGCTGGTATTT	CALQGAQKLVF	TRAV19	TRAJ54	TRAC
TGTGCTGCGATGGATAGCAACTATCAGTTAATCTGGTGTGCCATCAGTGAGGGGCAGGGAGACACAGATACGCAGTATTTT	1	1	Not Significant	SF	1	0.0138274	2	0.0206398	CD8+	1	TGTGCCATCAGTGAGGGGCAGGGAGACACAGATACGCAGTATTTT	CAISEGQGDTDTQYF	TRBV10-3	TRBJ2-3	TRBD1	TRBC1	1	TGTGCTGCGATGGATAGCAACTATCAGTTAATCTGG	CAAMDSNYQLIW	TRAV1-2	TRAJ33	TRAC
TGTGCTGCTGAAACCCTTAATGCAGGCAACATGCTCACCTTTTGTGCCAGCAGCACGCGGGGGGCGGGGGGCTGGGATGAGCAGTTCTTC	1	1	Not Significant	SF	1	0.0138274	2	0.0206398	CD8+	1	TGTGCCAGCAGCACGCGGGGGGCGGGGGGCTGGGATGAGCAGTTCTTC	CASSTRGAGGWDEQFF	TRBV7-2	TRBJ2-1	TRBD1	TRBC2	1	TGTGCTGCTGAAACCCTTAATGCAGGCAACATGCTCACCTTT	CAAETLNAGNMLTF	TRAV1-2	TRAJ39	TRAC
TGTGCTGGGCAACGAGGCCAGGCAGGAACTGCTCTGATCTTTTGTGCCAGTAGAACAGGGGTCAATGAGCAGTTCTTC	1	1	Not Significant	SF	1	0.0138274	2	0.0206398	CD8+	1	TGTGCCAGTAGAACAGGGGTCAATGAGCAGTTCTTC	CASRTGVNEQFF	TRBV19	TRBJ2-1	TRBD1	TRBC2	1	TGTGCTGGGCAACGAGGCCAGGCAGGAACTGCTCTGATCTTT	CAGQRGQAGTALIF	TRAV35	TRAJ15	TRAC	CRG-CASRTGVNEQFF	CRG-CATRTGGNEQFF
TGTGCTGTAATGGATAGCAACTATCAGTTAATCTGG	1	1	Not Significant	SF	1	0.0138274	2	0.0206398	CD8+	0							1	TGTGCTGTAATGGATAGCAACTATCAGTTAATCTGG	CAVMDSNYQLIW	TRAV1-2	TRAJ33	TRAC
TGTGCTGTGAAAAACGACTACAAGCTCAGCTTTTGTGCCAGCAGCCTCGGGGGGATGACTAACTATGGCTACACCTTC	1	1	Not Significant	SF	1	0.0138274	2	0.0206398	CD8+	1	TGTGCCAGCAGCCTCGGGGGGATGACTAACTATGGCTACACCTTC	CASSLGGMTNYGYTF	TRBV27	TRBJ1-2	TRBD1	TRBC1	1	TGTGCTGTGAAAAACGACTACAAGCTCAGCTTT	CAVKNDYKLSF	TRAV1-2	TRAJ20	TRAC
TGTGCTGTGAAACCTCGCCCCAATGCAGGCAAATCAACCTTT;TGTGCTGTGGGGCCTAGCAGCTATAAATTGATCTTCTGTGCCAGCAGCTTAGAGGCAGGGGGCAGGTACGAGCAGTACTTC	1	1	Not Significant	SF	1	0.0138274	2	0.0206398	CD8+	1	TGTGCCAGCAGCTTAGAGGCAGGGGGCAGGTACGAGCAGTACTTC	CASSLEAGGRYEQYF	TRBV7-9	TRBJ2-7		TRBC2	2	TGTGCTGTGAAACCTCGCCCCAATGCAGGCAAATCAACCTTT;TGTGCTGTGGGGCCTAGCAGCTATAAATTGATCTTC	CAVKPRPNAGKSTF;CAVGPSSYKLIF	TRAV21;TRAV8-4	TRAJ27;TRAJ12	TRAC;TRAC
TGTGCTGTGAGAGACGGAGGTGATGTGACTGGAGGCTTCAAAACTATCTTTTGTGCCAGCAGCGTAGAGGGGGCAACTAATGAAAAACTGTTTTTT	1	1	Not Significant	SF	1	0.0138274	2	0.0206398	CD8+	1	TGTGCCAGCAGCGTAGAGGGGGCAACTAATGAAAAACTGTTTTTT	CASSVEGATNEKLFF	TRBV9	TRBJ1-4	TRBD1	TRBC1	1	TGTGCTGTGAGAGACGGAGGTGATGTGACTGGAGGCTTCAAAACTATCTTT	CAVRDGGDVTGGFKTIF	TRAV3	TRAJ9	TRAC
TGTGCTGTGAGAGATCAGCCTGGGGCAAACAACCTCTTCTTTTGTGCTAGTGGTTTGCCCCCGGTACCCCCCCGGGACAGGGACCAATATAGCAATCAGCCCCAGCATTTT;TGTGCCAGCAGTACTTCCGACAGGGCTGGGGATGGCTACACCTTC	1	1	Not Significant	SF	1	0.0138274	2	0.0206398	CD8+	2	TGTGCTAGTGGTTTGCCCCCGGTACCCCCCCGGGACAGGGACCAATATAGCAATCAGCCCCAGCATTTT;TGTGCCAGCAGTACTTCCGACAGGGCTGGGGATGGCTACACCTTC	CASGLPPVPPRDRDQYSNQPQHF;CASSTSDRAGDGYTF	TRBV12-5;TRBV28	TRBJ1-5;TRBJ1-2	TRBD1;TRBD1	TRBC1;TRBC1	1	TGTGCTGTGAGAGATCAGCCTGGGGCAAACAACCTCTTCTTT	CAVRDQPGANNLFF	TRAV1-2	TRAJ36	TRAC
TGTGCTGTGAGAGATCATGGTACTGGAGGCTTCAAAACTATCTTTTGTGCCAGCAGCCTACTACTTAGCGGGGGGAACAATGAGCAGTTCTTC	1	1	Not Significant	SF	1	0.0138274	2	0.0206398	CD8+	1	TGTGCCAGCAGCCTACTACTTAGCGGGGGGAACAATGAGCAGTTCTTC	CASSLLLSGGNNEQFF	TRBV9	TRBJ2-1	TRBD2	TRBC1	1	TGTGCTGTGAGAGATCATGGTACTGGAGGCTTCAAAACTATCTTT	CAVRDHGTGGFKTIF	TRAV1-2	TRAJ9	TRAC
TGTGCTGTGAGCGATACCTCAGGAACCTACAAATACATCTTTTGTGCCAGTAGTAACACCCCTTTTGAAGCTTTCTTT	1	1	Not Significant	SF	1	0.0138274	2	0.0206398	CD8+	1	TGTGCCAGTAGTAACACCCCTTTTGAAGCTTTCTTT	CASSNTPFEAFF	TRBV19	TRBJ1-1		TRBC1	1	TGTGCTGTGAGCGATACCTCAGGAACCTACAAATACATCTTT	CAVSDTSGTYKYIF	TRAV21	TRAJ40	TRAC
TGTGCTGTGAGGAACACCGACAAGCTCATCTTTTGTGCCAGCAGCCCGACTAGCGGGAGTCCGGGGGAGACCCAGTACTTC	1	1	Not Significant	SF	1	0.0138274	2	0.0206398	CD8+	1	TGTGCCAGCAGCCCGACTAGCGGGAGTCCGGGGGAGACCCAGTACTTC	CASSPTSGSPGETQYF	TRBV7-3	TRBJ2-5	TRBD2	TRBC2	1	TGTGCTGTGAGGAACACCGACAAGCTCATCTTT	CAVRNTDKLIF	TRAV21	TRAJ34	TRAC
TGTGCTGTGGAGTCGAACACAGGCTTTCAGAAACTTGTATTTTGTGCCAGCAGCTCCCAACCACCACGTTTCTCGGAAACTGACTATGGCTACACCTTC	1	1	Not Significant	SF	1	0.0138274	2	0.0206398	CD8+	1	TGTGCCAGCAGCTCCCAACCACCACGTTTCTCGGAAACTGACTATGGCTACACCTTC	CASSSQPPRFSETDYGYTF	TRBV5-6	TRBJ1-2		TRBC1	1	TGTGCTGTGGAGTCGAACACAGGCTTTCAGAAACTTGTATTT	CAVESNTGFQKLVF	TRAV2	TRAJ8	TRAC
TGTGCTGTGGTGGATAGCAACTATCAGTTAATCTGG;TGCCTCGTGGGTGACATGAAGGGCTATGGTCAGAATTTTGTCTTTTGTGCCAGCAGCCAAGCGGGAGGAGGAGATACGCAGTATTTT	1	1	Not Significant	SF	1	0.0138274	2	0.0206398	CD8+	1	TGTGCCAGCAGCCAAGCGGGAGGAGGAGATACGCAGTATTTT	CASSQAGGGDTQYF	TRBV6-4	TRBJ2-3	TRBD2	TRBC2	2	TGTGCTGTGGTGGATAGCAACTATCAGTTAATCTGG;TGCCTCGTGGGTGACATGAAGGGCTATGGTCAGAATTTTGTCTTT	CAVVDSNYQLIW;CLVGDMKGYGQNFVF	TRAV1-2;TRAV4	TRAJ33;TRAJ26	TRAC;TRAC	CRG-CASSSRGRTDTQYF	CRG-CASSLTSGTDTQYF
TGTGCTTATAGGAGCGCGTACAATAACAATGACATGCGCTTTTGTGCCAGCAGTTTTCGGGTAGAAGCTTTCTTT	1	1	Not Significant	SF	1	0.0138274	2	0.0206398	CD8+	1	TGTGCCAGCAGTTTTCGGGTAGAAGCTTTCTTT	CASSFRVEAFF	TRBV12-4	TRBJ1-1		TRBC1	1	TGTGCTTATAGGAGCGCGTACAATAACAATGACATGCGCTTT	CAYRSAYNNNDMRF	TRAV38-2DV8	TRAJ43	TRAC	CRG-CASSLGSEQYF	CRG-CASSQGYGYTF
TGTGGCCTAATTCAGGGAGCCCAGAAGCTGGTATTTTGTGCCAGCAGTTTATCCTCGTGGGGTGACTATGGCTACACCTTC	1	1	Not Significant	SF	1	0.0138274	2	0.0206398	CD8+	1	TGTGCCAGCAGTTTATCCTCGTGGGGTGACTATGGCTACACCTTC	CASSLSSWGDYGYTF	TRBV28	TRBJ1-2		TRBC1	1	TGTGGCCTAATTCAGGGAGCCCAGAAGCTGGTATTT	CGLIQGAQKLVF	TRAV39	TRAJ54	TRAC	CRG-CASSLSSWGNYGYTF	CRG-CASSLSNWGDYGYTF
TGTGTGGTGAACACGGAGGGGACTGGAGGCTTCAAAACTATCTTTTGCAGTGCTGTACCAGGGTTGGGGGGAGCTTTCTTT	1	1	Not Significant	SF	1	0.0138274	2	0.0206398	CD8+	1	TGCAGTGCTGTACCAGGGTTGGGGGGAGCTTTCTTT	CSAVPGLGGAFF	TRBV20-1	TRBJ1-1	TRBD1	TRBC1	1	TGTGTGGTGAACACGGAGGGGACTGGAGGCTTCAAAACTATCTTT	CVVNTEGTGGFKTIF	TRAV12-1	TRAJ9	TRAC
TGTGTGGTGAAGGGGGGTGCAGGCAACATGCTCACCTTT;TGTGCTACGGACGCAGAAAGGGATAGCAGCTATAAATTGATCTTCTGTGCCAGCAGCCCCACAGACTACGAGCAGTACTTC	1	1	Not Significant	SF	1	0.0138274	2	0.0206398	CD8+	1	TGTGCCAGCAGCCCCACAGACTACGAGCAGTACTTC	CASSPTDYEQYF	TRBV7-8	TRBJ2-7		TRBC2	2	TGTGTGGTGAAGGGGGGTGCAGGCAACATGCTCACCTTT;TGTGCTACGGACGCAGAAAGGGATAGCAGCTATAAATTGATCTTC	CVVKGGAGNMLTF;CATDAERDSSYKLIF	TRAV12-1;TRAV17	TRAJ39;TRAJ12	TRAC;TRAC
TGTGTGGTGAGCGTGATGGGCACTGGAGGCTTCAAAACTATCTTT	1	1	Not Significant	SF	1	0.0138274	2	0.0206398	CD8+	0							1	TGTGTGGTGAGCGTGATGGGCACTGGAGGCTTCAAAACTATCTTT	CVVSVMGTGGFKTIF	TRAV10	TRAJ9	TRAC
TGTGTGGTGTTTGATGAGGACATGCGCTTTTGCAGCGTCGAGACTGGTGGCTATGGCTACACCTTC	1	1	Not Significant	SF	1	0.0138274	2	0.0206398	CD8+	1	TGCAGCGTCGAGACTGGTGGCTATGGCTACACCTTC	CSVETGGYGYTF	TRBV29-1	TRBJ1-2	TRBD1	TRBC1	1	TGTGTGGTGTTTGATGAGGACATGCGCTTT	CVVFDEDMRF	TRAV12-1	TRAJ43	TRAC
TGCAGTGCGCGAACGGGACTAGCGGGGGTGAGAGAGACCCAGTACTTC	0.510521	1	Not Significant	SF	0	0	2	0.0206398	CD8+	1	TGCAGTGCGCGAACGGGACTAGCGGGGGTGAGAGAGACCCAGTACTTC	CSARTGLAGVRETQYF	TRBV20-1	TRBJ2-5	TRBD2	TRBC2	0
TGCAGTGCTACGGACAGCACGTATGGCTACACCTTC	0.510521	1	Not Significant	SF	0	0	2	0.0206398	CD8+	1	TGCAGTGCTACGGACAGCACGTATGGCTACACCTTC	CSATDSTYGYTF	TRBV20-1	TRBJ1-2	TRBD1	TRBC1	0
TGCAGTGTCAGGACAGGGAGGATTACCGGGGAGCTGTTTTTT	0.510521	1	Not Significant	SF	0	0	2	0.0206398	CD8+	1	TGCAGTGTCAGGACAGGGAGGATTACCGGGGAGCTGTTTTTT	CSVRTGRITGELFF	TRBV20-1	TRBJ2-2	TRBD1	TRBC2	0
TGCATCCTGAGAGACGAAGGGGACGACTACAAGCTCAGCTTTTGTGCCAGCCAGGGGGGGGGGCGAAATGAGCAGTTCTTC	0.510521	1	Not Significant	SF	0	0	2	0.0206398	CD8+	1	TGTGCCAGCCAGGGGGGGGGGCGAAATGAGCAGTTCTTC	CASQGGGRNEQFF	TRBV27	TRBJ2-1	TRBD1	TRBC2	1	TGCATCCTGAGAGACGAAGGGGACGACTACAAGCTCAGCTTT	CILRDEGDDYKLSF	TRAV26-2	TRAJ20	TRAC	CRG-CAISGTGRNEQYF	CRG-CASSGTGTNEQYF
TGCATCCTGAGGGGTTGGTATGGAGGAAGCCAAGGAAATCTCATCTTTTGTGCCAGCAGGTTGGGGAACGCTGAAGCTTTCTTT	0.510521	1	Not Significant	SF	0	0	2	0.0206398	CD8+	1	TGTGCCAGCAGGTTGGGGAACGCTGAAGCTTTCTTT	CASRLGNAEAFF	TRBV28	TRBJ1-1		TRBC1	1	TGCATCCTGAGGGGTTGGTATGGAGGAAGCCAAGGAAATCTCATCTTT	CILRGWYGGSQGNLIF	TRAV26-2	TRAJ42	TRAC
TGCCTCGTGGCCGATGGCTCTAGCAACACAGGCAAACTAATCTTTTGTGCCAGCAGCGTAGGGACTTCCTACGAGCAGTACTTC	0.510521	1	Not Significant	SF	0	0	2	0.0206398	CD8+	1	TGTGCCAGCAGCGTAGGGACTTCCTACGAGCAGTACTTC	CASSVGTSYEQYF	TRBV9	TRBJ2-7	TRBD2	TRBC2	1	TGCCTCGTGGCCGATGGCTCTAGCAACACAGGCAAACTAATCTTT	CLVADGSSNTGKLIF	TRAV4	TRAJ37	TRAC	CRG-CASSAGTSYEQYF	CRG-CASSVGTSYEQYF
TGCCTCGTGGGTGACGGGAACTATCAGTTAATCTGGTGTGCCAGCAGCACAGGGTCGGGAAACACCATATATTTT	0.510521	1	Not Significant	SF	0	0	2	0.0206398	CD8+	1	TGTGCCAGCAGCACAGGGTCGGGAAACACCATATATTTT	CASSTGSGNTIYF	TRBV4-2	TRBJ1-3	TRBD1	TRBC1	1	TGCCTCGTGGGTGACGGGAACTATCAGTTAATCTGG	CLVGDGNYQLIW	TRAV4	TRAJ33	TRAC	CRG-CSVGQGTGNTQYF	CRG-CASSRQGGYEQYF
TGCCTCGTGGGTGGATATTCAGGAAACACACCTCTTGTCTTT	0.510521	1	Not Significant	SF	0	0	2	0.0206398	CD8+	0							1	TGCCTCGTGGGTGGATATTCAGGAAACACACCTCTTGTCTTT	CLVGGYSGNTPLVF	TRAV4	TRAJ29	TRAC
TGCCTCGTGGGTGGATATTCAGGAAACACACCTCTTGTCTTTTGTGCCAGCAGTTTTTCTACCGTCGGTGACACCATATATTTT	0.510521	1	Not Significant	SF	0	0	2	0.0206398	CD8+	1	TGTGCCAGCAGTTTTTCTACCGTCGGTGACACCATATATTTT	CASSFSTVGDTIYF	TRBV6-3	TRBJ1-3	TRBD2	TRBC1	1	TGCCTCGTGGGTGGATATTCAGGAAACACACCTCTTGTCTTT	CLVGGYSGNTPLVF	TRAV4	TRAJ29	TRAC
TGCCTCGTGGGTGGGGAAGGAAGCCAAGGAAATCTCATCTTTTGCGCCAGCAGCCAAGGGAGGGGTCGGACTGAAGCTTTCTTT	0.510521	1	Not Significant	SF	0	0	2	0.0206398	CD8+	1	TGCGCCAGCAGCCAAGGGAGGGGTCGGACTGAAGCTTTCTTT	CASSQGRGRTEAFF	TRBV4-3	TRBJ1-1	TRBD2	TRBC1	1	TGCCTCGTGGGTGGGGAAGGAAGCCAAGGAAATCTCATCTTT	CLVGGEGSQGNLIF	TRAV4	TRAJ42	TRAC
TGCGCCAGCAGCTTGGAGTTGGCGAACACTGAAGCTTTCTTT	0.510521	1	Not Significant	SF	0	0	2	0.0206398	CD8+	1	TGCGCCAGCAGCTTGGAGTTGGCGAACACTGAAGCTTTCTTT	CASSLELANTEAFF	TRBV5-1	TRBJ1-1		TRBC1	0
TGCGCTGTGAGAGATCATACTGGAGGCTTCAAAACTATCTTTTGTGCCACCAGCACGACACATCTCTCTGGGGCCAACGTCCTGACTTTC	0.510521	1	Not Significant	SF	0	0	2	0.0206398	CD8+	1	TGTGCCACCAGCACGACACATCTCTCTGGGGCCAACGTCCTGACTTTC	CATSTTHLSGANVLTF	TRBV15	TRBJ2-6		TRBC2	1	TGCGCTGTGAGAGATCATACTGGAGGCTTCAAAACTATCTTT	CAVRDHTGGFKTIF	TRAV1-1	TRAJ9	TRAC
TGCGGCACAGAGTTGAATACCAGACTCATGTTTTGTGCCAGCAGGGCATATTCGGGGGGTTCGAATTCACCCCTCCACTTT	0.510521	1	Not Significant	SF	0	0	2	0.0206398	CD8+	1	TGTGCCAGCAGGGCATATTCGGGGGGTTCGAATTCACCCCTCCACTTT	CASRAYSGGSNSPLHF	TRBV27	TRBJ1-6	TRBD1	TRBC1	1	TGCGGCACAGAGTTGAATACCAGACTCATGTTT	CGTELNTRLMF	TRAV30	TRAJ31	TRAC
TGCGGCAGTGGAGGTAGCAACTATAAACTGACATTTTGTGCCAGCAGTGGACGGACTAGCGGGATTGGCGGGGAGCTGTTTTTT	0.510521	1	Not Significant	SF	0	0	2	0.0206398	CD8+	1	TGTGCCAGCAGTGGACGGACTAGCGGGATTGGCGGGGAGCTGTTTTTT	CASSGRTSGIGGELFF	TRBV27	TRBJ2-2	TRBD2	TRBC2	1	TGCGGCAGTGGAGGTAGCAACTATAAACTGACATTT	CGSGGSNYKLTF	TRAV30	TRAJ53	TRAC
TGTCTTTTATCAGGAGGAAGCTACATACCTACATTTTGTGCCAGCAGCGCTGGGACAGGGCCCGTCTACGAGCAGTACTTC	0.510521	1	Not Significant	SF	0	0	2	0.0206398	CD8+	1	TGTGCCAGCAGCGCTGGGACAGGGCCCGTCTACGAGCAGTACTTC	CASSAGTGPVYEQYF	TRBV9	TRBJ2-7	TRBD1	TRBC2	1	TGTCTTTTATCAGGAGGAAGCTACATACCTACATTT	CLLSGGSYIPTF	TRAV3	TRAJ6	TRAC	CRG-CASSAGGGPVYEQYF	CRG-CASSAGTGPVYEQYF
TGTGCAATGACGGAATCCAACGACTACAAGCTCAGCTTTTGTGCCAGCACAGGGACAGGGGATAGTCGCAATCAGCCCCAGCATTTT	0.510521	1	Not Significant	SF	0	0	2	0.0206398	CD8+	1	TGTGCCAGCACAGGGACAGGGGATAGTCGCAATCAGCCCCAGCATTTT	CASTGTGDSRNQPQHF	TRBV2	TRBJ1-5	TRBD1	TRBC1	1	TGTGCAATGACGGAATCCAACGACTACAAGCTCAGCTTT	CAMTESNDYKLSF	TRAV12-3	TRAJ20	TRAC
TGTGCAATGAGAACGGAGTATTCAGGAGGAGGTGCTGACGGACTCACCTTT	0.510521	1	Not Significant	SF	0	0	2	0.0206398	CD8+	0							1	TGTGCAATGAGAACGGAGTATTCAGGAGGAGGTGCTGACGGACTCACCTTT	CAMRTEYSGGGADGLTF	TRAV14DV4	TRAJ45	TRAC
TGTGCAATGAGACCCTCCTTTTATAACCAGGGAGGAAAGCTTATCTTCTGTGCCAGCTCCCCCGGGGGGATCTATGGCTACACCTTC	0.510521	1	Not Significant	SF	0	0	2	0.0206398	CD8+	1	TGTGCCAGCTCCCCCGGGGGGATCTATGGCTACACCTTC	CASSPGGIYGYTF	TRBV2	TRBJ1-2	TRBD1	TRBC1	1	TGTGCAATGAGACCCTCCTTTTATAACCAGGGAGGAAAGCTTATCTTC	CAMRPSFYNQGGKLIF	TRAV14DV4	TRAJ23	TRAC	CRG-CASSYSGNTEAFF	CRG-CASSRQGGYEQYF
TGTGCAATGAGAGAGGGAAGCCGTGATAACTATGGTCAGAATTTTGTCTTTTGCAGTGCTAGAGATTCTAGCGAGTCCTACGAGCAGTACTTC	0.510521	1	Not Significant	SF	0	0	2	0.0206398	CD8+	1	TGCAGTGCTAGAGATTCTAGCGAGTCCTACGAGCAGTACTTC	CSARDSSESYEQYF	TRBV20-1	TRBJ2-7	TRBD2	TRBC1	1	TGTGCAATGAGAGAGGGAAGCCGTGATAACTATGGTCAGAATTTTGTCTTT	CAMREGSRDNYGQNFVF	TRAV14DV4	TRAJ26	TRAC
TGTGCAATGAGAGAGTTAAAAAACGACTACAAGCTCAGCTTT;TGTGCTCCCCGGGGGGGAGGAGGAAACAAACTCACCTTTTGTGCCAGCAGTACCATCAGGACAGGGTTGAACACTGAAGCTTTCTTT	0.510521	1	Not Significant	SF	0	0	2	0.0206398	CD8+	1	TGTGCCAGCAGTACCATCAGGACAGGGTTGAACACTGAAGCTTTCTTT	CASSTIRTGLNTEAFF	TRBV27	TRBJ1-1	TRBD1	TRBC1	2	TGTGCAATGAGAGAGTTAAAAAACGACTACAAGCTCAGCTTT;TGTGCTCCCCGGGGGGGAGGAGGAAACAAACTCACCTTT	CAMRELKNDYKLSF;CAPRGGGGNKLTF	TRAV14DV4;TRAV9-2	TRAJ20;TRAJ10	TRAC;TRAC
TGTGCAATGAGAGATTTTAACACCGACAAGCTCATCTTT	0.510521	1	Not Significant	SF	0	0	2	0.0206398	CD8+	0							1	TGTGCAATGAGAGATTTTAACACCGACAAGCTCATCTTT	CAMRDFNTDKLIF	TRAV14DV4	TRAJ34	TRAC
TGTGCAATGAGAGATTTTAACACCGACAAGCTCATCTTT;TGCGGCATATCGGGTAGCAACTATAAACTGACATTTTGTGCCAGCAGTCCTCGGACTAGCGGGAGCGGGGATGAGCAGTTCTTC;TGTGCCAGCAGCAGGGGACAGAACACTGAAGCTTTCTTT	0.510521	1	Not Significant	SF	0	0	2	0.0206398	CD8+	2	TGTGCCAGCAGTCCTCGGACTAGCGGGAGCGGGGATGAGCAGTTCTTC;TGTGCCAGCAGCAGGGGACAGAACACTGAAGCTTTCTTT	CASSPRTSGSGDEQFF;CASSRGQNTEAFF	TRBV27;TRBV9	TRBJ2-1;TRBJ1-1	TRBD2;TRBD1	TRBC2;TRBC1	2	TGTGCAATGAGAGATTTTAACACCGACAAGCTCATCTTT;TGCGGCATATCGGGTAGCAACTATAAACTGACATTT	CAMRDFNTDKLIF;CGISGSNYKLTF	TRAV14DV4;TRAV30	TRAJ34;TRAJ53	TRAC;TRAC
TGTGCAATGAGAGATTTTAACACCGACAAGCTCATCTTT;TGTGCTTATAGTGAGGGAAACACACCTCTTGTCTTTTGTGCCAGCAGCGGACCCGAAGGAAGGGGACAGCCCCAGCATTTT;TGTGCCAGCAGCAGGGGACAGAACACTGAAGCTTTCTTT	0.510521	1	Not Significant	SF	0	0	2	0.0206398	CD8+	2	TGTGCCAGCAGCGGACCCGAAGGAAGGGGACAGCCCCAGCATTTT;TGTGCCAGCAGCAGGGGACAGAACACTGAAGCTTTCTTT	CASSGPEGRGQPQHF;CASSRGQNTEAFF	TRBV7-9;TRBV9	TRBJ1-5;TRBJ1-1	;TRBD1	TRBC1;TRBC1	2	TGTGCAATGAGAGATTTTAACACCGACAAGCTCATCTTT;TGTGCTTATAGTGAGGGAAACACACCTCTTGTCTTT	CAMRDFNTDKLIF;CAYSEGNTPLVF	TRAV14DV4;TRAV38-2DV8	TRAJ34;TRAJ29	TRAC;TRAC
TGTGCAATGAGAGATTTTAACACCGACAAGCTCATCTTTTGTGCCAGCAGTTCGCCCTCGAAAAACAATGAGCAGTTCTTC;TGTGCCAGCAGCAGGGGACAGAACACTGAAGCTTTCTTT	0.510521	1	Not Significant	SF	0	0	2	0.0206398	CD8+	2	TGTGCCAGCAGTTCGCCCTCGAAAAACAATGAGCAGTTCTTC;TGTGCCAGCAGCAGGGGACAGAACACTGAAGCTTTCTTT	CASSSPSKNNEQFF;CASSRGQNTEAFF	TRBV28;TRBV9	TRBJ2-1;TRBJ1-1	;TRBD1	TRBC2;TRBC1	1	TGTGCAATGAGAGATTTTAACACCGACAAGCTCATCTTT	CAMRDFNTDKLIF	TRAV14DV4	TRAJ34	TRAC
TGTGCAATGAGAGGCCAAGGCTTTGGAAATGAGAAATTAACCTTTTGTGCCAGCAGCCCCCGGGTCTGGAACACTGAAGCTTTCTTT	0.510521	1	Not Significant	SF	0	0	2	0.0206398	CD8+	1	TGTGCCAGCAGCCCCCGGGTCTGGAACACTGAAGCTTTCTTT	CASSPRVWNTEAFF	TRBV5-4	TRBJ1-1		TRBC1	1	TGTGCAATGAGAGGCCAAGGCTTTGGAAATGAGAAATTAACCTTT	CAMRGQGFGNEKLTF	TRAV14DV4	TRAJ48	TRAC
TGTGCAATGAGCGCTTACACAGGCTTTCAGAAACTTGTATTT;TGTGCAATGAGAGATTTTAACACCGACAAGCTCATCTTTTGTGCCAGCAGTTACGGAGGGTGGGGTGAAAAACTGTTTTTT;TGTGCCAGCAGCAGGGGACAGAACACTGAAGCTTTCTTT	0.510521	1	Not Significant	SF	0	0	2	0.0206398	CD8+	2	TGTGCCAGCAGTTACGGAGGGTGGGGTGAAAAACTGTTTTTT;TGTGCCAGCAGCAGGGGACAGAACACTGAAGCTTTCTTT	CASSYGGWGEKLFF;CASSRGQNTEAFF	TRBV6-5;TRBV9	TRBJ1-4;TRBJ1-1	TRBD2;TRBD1	TRBC1;TRBC1	2	TGTGCAATGAGCGCTTACACAGGCTTTCAGAAACTTGTATTT;TGTGCAATGAGAGATTTTAACACCGACAAGCTCATCTTT	CAMSAYTGFQKLVF;CAMRDFNTDKLIF	TRAV12-3;TRAV14DV4	TRAJ8;TRAJ34	TRAC;TRAC
TGTGCAATGAGCGCTTACACAGGCTTTCAGAAACTTGTATTT;TGTGCTTATAGTGAGGGAAACACACCTCTTGTCTTTTGTGCCAGCAGTTACGGAGGGTGGGGTGAAAAACTGTTTTTT;TGTGCCAGCAGCGGACCCGAAGGAAGGGGACAGCCCCAGCATTTT	0.510521	1	Not Significant	SF	0	0	2	0.0206398	CD8+	2	TGTGCCAGCAGTTACGGAGGGTGGGGTGAAAAACTGTTTTTT;TGTGCCAGCAGCGGACCCGAAGGAAGGGGACAGCCCCAGCATTTT	CASSYGGWGEKLFF;CASSGPEGRGQPQHF	TRBV6-5;TRBV7-9	TRBJ1-4;TRBJ1-5	TRBD2;	TRBC1;TRBC1	2	TGTGCAATGAGCGCTTACACAGGCTTTCAGAAACTTGTATTT;TGTGCTTATAGTGAGGGAAACACACCTCTTGTCTTT	CAMSAYTGFQKLVF;CAYSEGNTPLVF	TRAV12-3;TRAV38-2DV8	TRAJ8;TRAJ29	TRAC;TRAC
TGTGCAATGAGCGCTTACACAGGCTTTCAGAAACTTGTATTTTGTGCCAGCAGTTACGGAGGGTGGGGTGAAAAACTGTTTTTT;TGTGCCAGCAGCACACCGGGACAAAGGGTAAGCTCCTACAATGAGCAGTTCTTC	0.510521	1	Not Significant	SF	0	0	2	0.0206398	CD8+	2	TGTGCCAGCAGTTACGGAGGGTGGGGTGAAAAACTGTTTTTT;TGTGCCAGCAGCACACCGGGACAAAGGGTAAGCTCCTACAATGAGCAGTTCTTC	CASSYGGWGEKLFF;CASSTPGQRVSSYNEQFF	TRBV6-5;TRBV7-8	TRBJ1-4;TRBJ2-1	TRBD2;	TRBC1;TRBC2	1	TGTGCAATGAGCGCTTACACAGGCTTTCAGAAACTTGTATTT	CAMSAYTGFQKLVF	TRAV12-3	TRAJ8	TRAC
TGTGCAATGAGCGCTTACACAGGCTTTCAGAAACTTGTATTTTGTGCCAGGGACTTCGGGACAGGGGAGTCTAGGTCCTACAATGAGCAGTTCTTC;TGTGCCAGCAGTTACGGAGGGTGGGGTGAAAAACTGTTTTTT	0.510521	1	Not Significant	SF	0	0	2	0.0206398	CD8+	2	TGTGCCAGGGACTTCGGGACAGGGGAGTCTAGGTCCTACAATGAGCAGTTCTTC;TGTGCCAGCAGTTACGGAGGGTGGGGTGAAAAACTGTTTTTT	CARDFGTGESRSYNEQFF;CASSYGGWGEKLFF	TRBV2;TRBV6-5	TRBJ2-1;TRBJ1-4	TRBD1;TRBD2	TRBC2;TRBC1	1	TGTGCAATGAGCGCTTACACAGGCTTTCAGAAACTTGTATTT	CAMSAYTGFQKLVF	TRAV12-3	TRAJ8	TRAC
TGTGCAATGAGCGGTTTCTATAACACCGACAAGCTCATCTTT	0.510521	1	Not Significant	SF	0	0	2	0.0206398	CD8+	0							1	TGTGCAATGAGCGGTTTCTATAACACCGACAAGCTCATCTTT	CAMSGFYNTDKLIF	TRAV12-3	TRAJ34	TRAC
TGTGCAATGATGAACTTTGGAAATGAGAAATTAACCTTTTGTGCCAGCAGCTTGGTGGGAGATGAGCAGTTCTTC	0.510521	1	Not Significant	SF	0	0	2	0.0206398	CD8+	1	TGTGCCAGCAGCTTGGTGGGAGATGAGCAGTTCTTC	CASSLVGDEQFF	TRBV5-6	TRBJ2-1		TRBC2	1	TGTGCAATGATGAACTTTGGAAATGAGAAATTAACCTTT	CAMMNFGNEKLTF	TRAV12-3	TRAJ48	TRAC	CRG-CASSLGSEQYF	CRG-CASSRGTDTQYF
TGTGCAGAGACCCCGATGGATAGCAGCTATAAATTGATCTTCTGCGCCAGCAGCGAGGCACAGGGATCCTACGAGCAGTACTTC	0.510521	1	Not Significant	SF	0	0	2	0.0206398	CD8+	1	TGCGCCAGCAGCGAGGCACAGGGATCCTACGAGCAGTACTTC	CASSEAQGSYEQYF	TRBV4-1	TRBJ2-7	TRBD1	TRBC2	1	TGTGCAGAGACCCCGATGGATAGCAGCTATAAATTGATCTTC	CAETPMDSSYKLIF	TRAV5	TRAJ12	TRAC	CRG-CASSEAQGSYEQYF	CRG-CAISEAQGSNEQFF
TGTGCAGAGATTCCGTTCAACAATGACATGCGCTTTTGTGCCAGCAGTCTCGGGACAGGGGCCTACGAGCAGTACTTC	0.510521	1	Not Significant	SF	0	0	2	0.0206398	CD8+	1	TGTGCCAGCAGTCTCGGGACAGGGGCCTACGAGCAGTACTTC	CASSLGTGAYEQYF	TRBV12-3	TRBJ2-7	TRBD1	TRBC2	1	TGTGCAGAGATTCCGTTCAACAATGACATGCGCTTT	CAEIPFNNDMRF	TRAV13-2	TRAJ43	TRAC	CRG-CASSLSGTGLGYTF	CRG-CAWSLPGGAYEQYF
TGTGCAGAGTGGGGAAGCCAAGGAAATCTCATCTTTTGCAGTGCTAGGGGAGGCCGGACGGATTACAATCAGCCCCAGCATTTT	0.510521	1	Not Significant	SF	0	0	2	0.0206398	CD8+	1	TGCAGTGCTAGGGGAGGCCGGACGGATTACAATCAGCCCCAGCATTTT	CSARGGRTDYNQPQHF	TRBV20-1	TRBJ1-5	TRBD2	TRBC1	1	TGTGCAGAGTGGGGAAGCCAAGGAAATCTCATCTTT	CAEWGSQGNLIF	TRAV5	TRAJ42	TRAC
TGTGCAGCAACCTCTGGGGCTGGGAGTTACCAACTCACTTTCTGTGCCAGCAGTTACAGGACTCCCGGGACTAGTCTAAGTGAGCAGTTCTTC	0.510521	1	Not Significant	SF	0	0	2	0.0206398	CD8+	1	TGTGCCAGCAGTTACAGGACTCCCGGGACTAGTCTAAGTGAGCAGTTCTTC	CASSYRTPGTSLSEQFF	TRBV6-5	TRBJ2-1	TRBD2	TRBC2	1	TGTGCAGCAACCTCTGGGGCTGGGAGTTACCAACTCACTTTC	CAATSGAGSYQLTF	TRAV27	TRAJ28	TRAC
TGTGCAGCAAGACAACCCGGTAACCAGTTCTATTTT;TGTGCAATGAGAGATTTTAACACCGACAAGCTCATCTTTTGTGCCAGCAGTCCCCGGACACCCCTGAATGAGCAGTTCTTC;TGTGCCAGCAGCAGGGGACAGAACACTGAAGCTTTCTTT	0.510521	1	Not Significant	SF	0	0	2	0.0206398	CD8+	2	TGTGCCAGCAGTCCCCGGACACCCCTGAATGAGCAGTTCTTC;TGTGCCAGCAGCAGGGGACAGAACACTGAAGCTTTCTTT	CASSPRTPLNEQFF;CASSRGQNTEAFF	TRBV6-3;TRBV9	TRBJ2-1;TRBJ1-1	TRBD1;TRBD1	TRBC2;TRBC1	2	TGTGCAGCAAGACAACCCGGTAACCAGTTCTATTTT;TGTGCAATGAGAGATTTTAACACCGACAAGCTCATCTTT	CAARQPGNQFYF;CAMRDFNTDKLIF	TRAV13-1;TRAV14DV4	TRAJ49;TRAJ34	TRAC;TRAC
TGTGCAGCAAGCCAGGACACGGGCAGGAGAGCACTTACTTTTTGTGCCAGCAGCTTCCTTACCCTTGAAGAGACCCAGTACTTC	0.510521	1	Not Significant	SF	0	0	2	0.0206398	CD8+	1	TGTGCCAGCAGCTTCCTTACCCTTGAAGAGACCCAGTACTTC	CASSFLTLEETQYF	TRBV7-9	TRBJ2-5		TRBC2	1	TGTGCAGCAAGCCAGGACACGGGCAGGAGAGCACTTACTTTT	CAASQDTGRRALTF	TRAV29DV5	TRAJ5	TRAC
TGTGCAGCAAGCCTGCGAACCTACAAATACATCTTTTGCGCCAGCAGCCAAGAGGGTGAACGGCGGGGAATAGCGCAGTATTTT	0.510521	1	Not Significant	SF	0	0	2	0.0206398	CD8+	1	TGCGCCAGCAGCCAAGAGGGTGAACGGCGGGGAATAGCGCAGTATTTT	CASSQEGERRGIAQYF	TRBV4-3	TRBJ2-3	TRBD2	TRBC2	1	TGTGCAGCAAGCCTGCGAACCTACAAATACATCTTT	CAASLRTYKYIF	TRAV29DV5	TRAJ40	TRAC
TGTGCAGCAAGCGAAGGAAGAAACACACCTCTTGTCTTTTGTGCCAGCAGTGAAGGCTCAGGGTTATTCCGACAGCCCCAGCATTTT	0.510521	1	Not Significant	SF	0	0	2	0.0206398	CD8+	1	TGTGCCAGCAGTGAAGGCTCAGGGTTATTCCGACAGCCCCAGCATTTT	CASSEGSGLFRQPQHF	TRBV2	TRBJ1-5	TRBD1	TRBC1	1	TGTGCAGCAAGCGAAGGAAGAAACACACCTCTTGTCTTT	CAASEGRNTPLVF	TRAV29DV5	TRAJ29	TRAC
TGTGCAGCAAGCGATGTGAAAACCTCCTACGACAAGGTGATATTT	0.510521	1	Not Significant	SF	0	0	2	0.0206398	CD8+	0							1	TGTGCAGCAAGCGATGTGAAAACCTCCTACGACAAGGTGATATTT	CAASDVKTSYDKVIF	TRAV29DV5	TRAJ50	TRAC
TGTGCAGCAAGCGGTACCGGTAACCAGTTCTATTTTTGTGCCAGCATCCCGACCTGGGGCAAAAACATTCAGTACTTC	0.510521	1	Not Significant	SF	0	0	2	0.0206398	CD8+	1	TGTGCCAGCATCCCGACCTGGGGCAAAAACATTCAGTACTTC	CASIPTWGKNIQYF	TRBV6-6	TRBJ2-4		TRBC1	1	TGTGCAGCAAGCGGTACCGGTAACCAGTTCTATTTT	CAASGTGNQFYF	TRAV29DV5	TRAJ49	TRAC
TGTGCAGCAAGCGTCGGTGCAGGCAACATGCTCACCTTTTGCGCCAGCAGTCCCAAGAGGGGCGCCCCCACAGATACGCAGTATTTT	0.510521	1	Not Significant	SF	0	0	2	0.0206398	CD8+	1	TGCGCCAGCAGTCCCAAGAGGGGCGCCCCCACAGATACGCAGTATTTT	CASSPKRGAPTDTQYF	TRBV4-1	TRBJ2-3	TRBD1	TRBC2	1	TGTGCAGCAAGCGTCGGTGCAGGCAACATGCTCACCTTT	CAASVGAGNMLTF	TRAV29DV5	TRAJ39	TRAC
TGTGCAGCAAGCTCAATTTCTTCTGGTTCTGCAAGGCAACTGACCTTTTGTGCCAGCAGTTTATTCCTACGAAATAATTCACCCCTCCACTTT	0.510521	1	Not Significant	SF	0	0	2	0.0206398	CD8+	1	TGTGCCAGCAGTTTATTCCTACGAAATAATTCACCCCTCCACTTT	CASSLFLRNNSPLHF	TRBV27	TRBJ1-6		TRBC1	1	TGTGCAGCAAGCTCAATTTCTTCTGGTTCTGCAAGGCAACTGACCTTT	CAASSISSGSARQLTF	TRAV29DV5	TRAJ22	TRAC
TGTGCAGCCGGGGGAGGTGGTACTAGCTATGGAAAGCTGACATTTTGCGCCAGCAGCCCTAATCGCGAGACCCAGTACTTC	0.510521	1	Not Significant	SF	0	0	2	0.0206398	CD8+	1	TGCGCCAGCAGCCCTAATCGCGAGACCCAGTACTTC	CASSPNRETQYF	TRBV4-1	TRBJ2-5		TRBC2	1	TGTGCAGCCGGGGGAGGTGGTACTAGCTATGGAAAGCTGACATTT	CAAGGGGTSYGKLTF	TRAV13-1	TRAJ52	TRAC
TGTGCAGCCTTTACCGGCACTGCCAGTAAACTCACCTTTTGTGCCAGCATGACTCCGAACACTGAAGCTTTCTTT	0.510521	1	Not Significant	SF	0	0	2	0.0206398	CD8+	1	TGTGCCAGCATGACTCCGAACACTGAAGCTTTCTTT	CASMTPNTEAFF	TRBV6-5	TRBJ1-1		TRBC1	1	TGTGCAGCCTTTACCGGCACTGCCAGTAAACTCACCTTT	CAAFTGTASKLTF	TRAV29DV5	TRAJ44	TRAC
TGTGCAGCTACCAGAGGCTCAACCCTGGGGAGGCTATACTTTTGTGCCAGCAGTGAAGCCCCCGCCGAGACAGGGGATTATAGCAATCAGCCCCAGCATTTT	0.510521	1	Not Significant	SF	0	0	2	0.0206398	CD8+	1	TGTGCCAGCAGTGAAGCCCCCGCCGAGACAGGGGATTATAGCAATCAGCCCCAGCATTTT	CASSEAPAETGDYSNQPQHF	TRBV6-1	TRBJ1-5	TRBD1	TRBC1	1	TGTGCAGCTACCAGAGGCTCAACCCTGGGGAGGCTATACTTT	CAATRGSTLGRLYF	TRAV23DV6	TRAJ18	TRAC
TGTGCAGGATCCTCTTACCCTACCTCAGGAACCTACAAATACATCTTTTGTGCCAGCAGCTTGGCCCGTAACACCGGGGAGCTGTTTTTT	0.510521	1	Not Significant	SF	0	0	2	0.0206398	CD8+	1	TGTGCCAGCAGCTTGGCCCGTAACACCGGGGAGCTGTTTTTT	CASSLARNTGELFF	TRBV5-6	TRBJ2-2		TRBC2	1	TGTGCAGGATCCTCTTACCCTACCTCAGGAACCTACAAATACATCTTT	CAGSSYPTSGTYKYIF	TRAV27	TRAJ40	TRAC	CRG-CASSLAVNTGELFF	CRG-CASRSGANTGELFF
TGTGCAGGCCTACCGGGCTCTGGAGGAAGCCAAGGAAATCTCATCTTTTGTGCCAGCAGATACTCAGGGGGCGCCCACGAGCAGTACTTC	0.510521	1	Not Significant	SF	0	0	2	0.0206398	CD8+	1	TGTGCCAGCAGATACTCAGGGGGCGCCCACGAGCAGTACTTC	CASRYSGGAHEQYF	TRBV28	TRBJ2-7	TRBD1	TRBC2	1	TGTGCAGGCCTACCGGGCTCTGGAGGAAGCCAAGGAAATCTCATCTTT	CAGLPGSGGSQGNLIF	TRAV27	TRAJ42	TRAC	CRG-CASRYSGGAHEQYF	CRG-CASRASGGAHEQFF
TGTGCAGGGACTCTGTCTAACGACTACAAGCTCAGCTTTTGCGCCAGCAACTCTGGCGGACCTCGCCTTTACGAGCAGTACTTC	0.510521	1	Not Significant	SF	0	0	2	0.0206398	CD8+	1	TGCGCCAGCAACTCTGGCGGACCTCGCCTTTACGAGCAGTACTTC	CASNSGGPRLYEQYF	TRBV10-2	TRBJ2-7	TRBD2	TRBC2	1	TGTGCAGGGACTCTGTCTAACGACTACAAGCTCAGCTTT	CAGTLSNDYKLSF	TRAV25	TRAJ20	TRAC
TGTGCATCGCGTGCTGGCAACAACCGTAAGCTGATTTGG;TGCGGCACAGAGATATACTCAGGAACCTACAAATACATCTTTTGTGCCAGCAGCACCGGGGGAGAGAATGAGCAGTTCTTC	0.510521	1	Not Significant	SF	0	0	2	0.0206398	CD8+	1	TGTGCCAGCAGCACCGGGGGAGAGAATGAGCAGTTCTTC	CASSTGGENEQFF	TRBV7-2	TRBJ2-1	TRBD1	TRBC2	2	TGTGCATCGCGTGCTGGCAACAACCGTAAGCTGATTTGG;TGCGGCACAGAGATATACTCAGGAACCTACAAATACATCTTT	CASRAGNNRKLIW;CGTEIYSGTYKYIF	TRAV27;TRAV30	TRAJ38;TRAJ40	TRAC;TRAC
TGTGCATCTCATAACACCGACAAGCTCATCTTTTGTGCCAGCAGCCGGCAGTCCACAGATACGCAGTATTTT	0.510521	1	Not Significant	SF	0	0	2	0.0206398	CD8+	1	TGTGCCAGCAGCCGGCAGTCCACAGATACGCAGTATTTT	CASSRQSTDTQYF	TRBV6-5	TRBJ2-3	TRBD2	TRBC2	1	TGTGCATCTCATAACACCGACAAGCTCATCTTT	CASHNTDKLIF	TRAV13-1	TRAJ34	TRAC	CRG-CATSDFSTDTQYF	CRG-CATSDFSTDTQYF
TGTGCCAGCAGCAGGGGACAGAACACTGAAGCTTTCTTT	0.510521	1	Not Significant	SF	0	0	2	0.0206398	CD8+	1	TGTGCCAGCAGCAGGGGACAGAACACTGAAGCTTTCTTT	CASSRGQNTEAFF	TRBV9	TRBJ1-1	TRBD1	TRBC1	0						CRG-CASSYSGNTEAFF	CRG-CASSRQGGYEQYF
TGTGCCAGCAGCCTTGGGACGGGAAACGAGCAGTACTTC	0.510521	1	Not Significant	SF	0	0	2	0.0206398	CD8+	1	TGTGCCAGCAGCCTTGGGACGGGAAACGAGCAGTACTTC	CASSLGTGNEQYF	TRBV4-2	TRBJ2-7	TRBD1	TRBC2	0						CRG-CASSYSGNTEAFF	CRG-CASSRQGGYEQYF
TGTGCCAGCAGCTCAAGGACTAGCGGGGTTAGAAATGAGCAGTTCTTC	0.510521	1	Not Significant	SF	0	0	2	0.0206398	CD8+	1	TGTGCCAGCAGCTCAAGGACTAGCGGGGTTAGAAATGAGCAGTTCTTC	CASSSRTSGVRNEQFF	TRBV9	TRBJ2-1	TRBD2	TRBC2	0						CRG-CASSSRTSGVNNEQFF	CRG-CASSSRTSGVNNEQFF
TGTGCCAGCAGCTTGGGTGCTAGCGGGGGGGGGGATACGCAGTATTTT	0.510521	1	Not Significant	SF	0	0	2	0.0206398	CD8+	1	TGTGCCAGCAGCTTGGGTGCTAGCGGGGGGGGGGATACGCAGTATTTT	CASSLGASGGGDTQYF	TRBV5-4	TRBJ2-3	TRBD2	TRBC2	0
TGTGCCAGCAGCTTTTGGGATACTAGCACAGATACGCAGTATTTT	0.510521	1	Not Significant	SF	0	0	2	0.0206398	CD8+	1	TGTGCCAGCAGCTTTTGGGATACTAGCACAGATACGCAGTATTTT	CASSFWDTSTDTQYF	TRBV5-4	TRBJ2-3		TRBC2	0
TGTGCCAGCAGGATTTCGGGGAACACTGAAGCTTTCTTT	0.510521	1	Not Significant	SF	0	0	2	0.0206398	CD8+	1	TGTGCCAGCAGGATTTCGGGGAACACTGAAGCTTTCTTT	CASRISGNTEAFF	TRBV19	TRBJ1-1		TRBC1	0						CRG-CASRISANTEAFF	CRG-CASRISANTEAFF
TGTGCCAGCAGGGACGGGACAGGGGGCGGCGGGGAGCTGTTTTTT	0.510521	1	Not Significant	SF	0	0	2	0.0206398	CD8+	1	TGTGCCAGCAGGGACGGGACAGGGGGCGGCGGGGAGCTGTTTTTT	CASRDGTGGGGELFF	TRBV5-6	TRBJ2-2		TRBC2	0
TGTGCCAGCAGGGGGACAGGTGGTCAGCCCCAGCATTTT	0.510521	1	Not Significant	SF	0	0	2	0.0206398	CD8+	1	TGTGCCAGCAGGGGGACAGGTGGTCAGCCCCAGCATTTT	CASRGTGGQPQHF	TRBV6-3	TRBJ1-5	TRBD1	TRBC1	0						CRG-CSARGQGGQPQHF	CRG-CASRGTAGQPQHF
TGTGCCAGCAGTCCCGTCCGGACAGGGACTTACGAGCAGTACTTC	0.510521	1	Not Significant	SF	0	0	2	0.0206398	CD8+	1	TGTGCCAGCAGTCCCGTCCGGACAGGGACTTACGAGCAGTACTTC	CASSPVRTGTYEQYF	TRBV6-3	TRBJ2-7	TRBD1	TRBC2	0
TGTGCCAGCAGTGCAGGGGGTGTTCAGCCCCAGCATTTT	0.510521	1	Not Significant	SF	0	0	2	0.0206398	CD8+	1	TGTGCCAGCAGTGCAGGGGGTGTTCAGCCCCAGCATTTT	CASSAGGVQPQHF	TRBV2	TRBJ1-5		TRBC1	0						CRG-CASSAGGVQPQHF	CRG-CASSPDRDQPQHF
TGTGCCAGCAGTGGGGGGCGCATCACCGGGGAGCTGTTTTTT	0.510521	1	Not Significant	SF	0	0	2	0.0206398	CD8+	1	TGTGCCAGCAGTGGGGGGCGCATCACCGGGGAGCTGTTTTTT	CASSGGRITGELFF	TRBV28	TRBJ2-2	TRBD1	TRBC2	0
TGTGCCAGCAGTTACTCGTCTACCCCGTCAGACAATGAGCAGTTCTTC	0.510521	1	Not Significant	SF	0	0	2	0.0206398	CD8+	1	TGTGCCAGCAGTTACTCGTCTACCCCGTCAGACAATGAGCAGTTCTTC	CASSYSSTPSDNEQFF	TRBV6-6	TRBJ2-1		TRBC2	0
TGTGCCAGCAGTTCCCGGACAGAGAACACTGAAGCTTTCTTT	0.510521	1	Not Significant	SF	0	0	2	0.0206398	CD8+	1	TGTGCCAGCAGTTCCCGGACAGAGAACACTGAAGCTTTCTTT	CASSSRTENTEAFF	TRBV6-1	TRBJ1-1	TRBD1	TRBC1	0						CRG-CASSYRTENTEAFF	CRG-CASSSRTENTEAFF
TGTGCCAGCAGTTTCGTTAGAGGGGCCAAAAACATTCAGTACTTC	0.510521	1	Not Significant	SF	0	0	2	0.0206398	CD8+	1	TGTGCCAGCAGTTTCGTTAGAGGGGCCAAAAACATTCAGTACTTC	CASSFVRGAKNIQYF	TRBV6-1	TRBJ2-4	TRBD2	TRBC2	0
TGTGCCATCAGTGAGGGGGGAAAGAGTGGAAAACTGTTTTTT	0.510521	1	Not Significant	SF	0	0	2	0.0206398	CD8+	1	TGTGCCATCAGTGAGGGGGGAAAGAGTGGAAAACTGTTTTTT	CAISEGGKSGKLFF	TRBV10-3	TRBJ1-4	TRBD1	TRBC1	0
TGTGCCCCTCCCGGAGGAAACACACCTCTTGTCTTT;TGTGCGACCTCTAGGGCTGGGAGTTACCAACTCACTTTCTGTGCCAGCACCATAGGCGGAATCGACAGGCGGCTGTTTTTT	0.510521	1	Not Significant	SF	0	0	2	0.0206398	CD8+	1	TGTGCCAGCACCATAGGCGGAATCGACAGGCGGCTGTTTTTT	CASTIGGIDRRLFF	TRBV28	TRBJ1-4	TRBD1	TRBC1	2	TGTGCCCCTCCCGGAGGAAACACACCTCTTGTCTTT;TGTGCGACCTCTAGGGCTGGGAGTTACCAACTCACTTTC	CAPPGGNTPLVF;CATSRAGSYQLTF	TRAV12-2;TRAV6	TRAJ29;TRAJ28	TRAC;TRAC
TGTGCCCTGGATAACTATGGTCAGAATTTTGTCTTTTGTGCCAGCAGTGAATTCCGGTCAGGGAACACCGGGGAGCTGTTTTTT	0.510521	1	Not Significant	SF	0	0	2	0.0206398	CD8+	1	TGTGCCAGCAGTGAATTCCGGTCAGGGAACACCGGGGAGCTGTTTTTT	CASSEFRSGNTGELFF	TRBV25-1	TRBJ2-2	TRBD1	TRBC2	1	TGTGCCCTGGATAACTATGGTCAGAATTTTGTCTTT	CALDNYGQNFVF	TRAV24	TRAJ26	TRAC
TGTGCCCTGGGGGCGATATCTAACTTTGGAAATGAGAAATTAACCTTTTGTGCCAGCAGTGAGGGACGGGGCTTCTACGAGCAGTACTTC	0.510521	1	Not Significant	SF	0	0	2	0.0206398	CD8+	1	TGTGCCAGCAGTGAGGGACGGGGCTTCTACGAGCAGTACTTC	CASSEGRGFYEQYF	TRBV28	TRBJ2-7	TRBD1	TRBC2	1	TGTGCCCTGGGGGCGATATCTAACTTTGGAAATGAGAAATTAACCTTT	CALGAISNFGNEKLTF	TRAV12-2	TRAJ48	TRAC
TGTGCCCTTCCGAACACAGGCTTTCAGAAACTTGTATTTTGTGCCAGCAGCCCCTACTTGGGGGCCGAGCAGTACTTC	0.510521	1	Not Significant	SF	0	0	2	0.0206398	CD8+	1	TGTGCCAGCAGCCCCTACTTGGGGGCCGAGCAGTACTTC	CASSPYLGAEQYF	TRBV9	TRBJ2-7	TRBD1	TRBC2	1	TGTGCCCTTCCGAACACAGGCTTTCAGAAACTTGTATTT	CALPNTGFQKLVF	TRAV12-2	TRAJ8	TRAC
TGTGCCGCAATTCAGGGAGCCCAGAAGCTGGTATTTTGTGCCAGCAGTTTAAGTAATTGGGGAGACTATGGCTACACCTTC	0.510521	1	Not Significant	SF	0	0	2	0.0206398	CD8+	1	TGTGCCAGCAGTTTAAGTAATTGGGGAGACTATGGCTACACCTTC	CASSLSNWGDYGYTF	TRBV28	TRBJ1-2	TRBD2	TRBC1	1	TGTGCCGCAATTCAGGGAGCCCAGAAGCTGGTATTT	CAAIQGAQKLVF	TRAV39	TRAJ54	TRAC	CRG-CASSLSSWGNYGYTF	CRG-CASSLSNWGDYGYTF
TGTGCCGTGAAACGCAGACTCATGTTTTGTGCCAGCAGCTTAGCCGACGTGACTAGATCCTACAATGAGCAGTTCTTC	0.510521	1	Not Significant	SF	0	0	2	0.0206398	CD8+	1	TGTGCCAGCAGCTTAGCCGACGTGACTAGATCCTACAATGAGCAGTTCTTC	CASSLADVTRSYNEQFF	TRBV7-9	TRBJ2-1		TRBC2	1	TGTGCCGTGAAACGCAGACTCATGTTT	CAVKRRLMF	TRAV12-2	TRAJ31	TRAC
TGTGCCGTGAAAGATCAGGGAGCCCAGAAGCTGGTATTTTGCGCCAGCAGCGAGTACAATGAGCAGTTCTTC	0.510521	1	Not Significant	SF	0	0	2	0.0206398	CD8+	1	TGCGCCAGCAGCGAGTACAATGAGCAGTTCTTC	CASSEYNEQFF	TRBV5-1	TRBJ2-1		TRBC1	1	TGTGCCGTGAAAGATCAGGGAGCCCAGAAGCTGGTATTT	CAVKDQGAQKLVF	TRAV12-2	TRAJ54	TRAC	CRG-CASSLGSEQYF	CRG-CASSQGYGYTF
TGTGCCGTGAAAGTCCCTGGGGGTTACCAGAAAGTTACCTTT;TGTGCTCTTAACAATGCCAGACTCATGTTTTGCGCCAGCACAGAATACAATGAGCAGTTCTTC	0.510521	1	Not Significant	SF	0	0	2	0.0206398	CD8+	1	TGCGCCAGCACAGAATACAATGAGCAGTTCTTC	CASTEYNEQFF	TRBV5-1	TRBJ2-1		TRBC2	2	TGTGCCGTGAAAGTCCCTGGGGGTTACCAGAAAGTTACCTTT;TGTGCTCTTAACAATGCCAGACTCATGTTT	CAVKVPGGYQKVTF;CALNNARLMF	TRAV12-2;TRAV9-2	TRAJ13;TRAJ31	TRAC;TRAC	CRG-CASSLGSEQYF	CRG-CASSQGYGYTF
TGTGCCGTGAACTACGGGCTCAGCTTTTGCAGTGCTAGAGCTCAGGCTGGGGCCAACGTCCTGACTTTC	0.510521	1	Not Significant	SF	0	0	2	0.0206398	CD8+	1	TGCAGTGCTAGAGCTCAGGCTGGGGCCAACGTCCTGACTTTC	CSARAQAGANVLTF	TRBV20-1	TRBJ2-6		TRBC2	1	TGTGCCGTGAACTACGGGCTCAGCTTT	CAVNYGLSF	TRAV12-2	TRAJ20	TRAC
TGTGCCGTGAACTCGGTGTGGAGGGGAAAGCTTATCTTCTGTGCCAGCAGTTTAGGCGGGGAGACCCAGTACTTC	0.510521	1	Not Significant	SF	0	0	2	0.0206398	CD8+	1	TGTGCCAGCAGTTTAGGCGGGGAGACCCAGTACTTC	CASSLGGETQYF	TRBV12-4	TRBJ2-5	TRBD2	TRBC2	1	TGTGCCGTGAACTCGGTGTGGAGGGGAAAGCTTATCTTC	CAVNSVWRGKLIF	TRAV12-2	TRAJ23	TRAC	CRG-CASSLGSEQYF	CRG-CASSRGTDTQYF
TGTGCCGTGACTGGAGGAAGCCAAGGAAATCTCATCTTTTGTGCCAGCAGACCGGGACCCGGCGACGAGCAGTACTTC	0.510521	1	Not Significant	SF	0	0	2	0.0206398	CD8+	1	TGTGCCAGCAGACCGGGACCCGGCGACGAGCAGTACTTC	CASRPGPGDEQYF	TRBV6-5	TRBJ2-7	TRBD2	TRBC2	1	TGTGCCGTGACTGGAGGAAGCCAAGGAAATCTCATCTTT	CAVTGGSQGNLIF	TRAV12-2	TRAJ42	TRAC
TGTGCCGTGAGTGGAGGTAGCAACTATAAACTGACATTT;TGTGCAGCAAGCGACCCTGGGGCTGGGAGTTACCAACTCACTTTCTGTGCCAGCAGATCCGGGACTAGCGGGAAGCGCTACAATGAGCAGTTCTTC;TGTGCCAGGGACTTCGGGACAGGGGAGTCTAGGTCCTACAATGAGCAGTTCTTC	0.510521	1	Not Significant	SF	0	0	2	0.0206398	CD8+	2	TGTGCCAGCAGATCCGGGACTAGCGGGAAGCGCTACAATGAGCAGTTCTTC;TGTGCCAGGGACTTCGGGACAGGGGAGTCTAGGTCCTACAATGAGCAGTTCTTC	CASRSGTSGKRYNEQFF;CARDFGTGESRSYNEQFF	TRBV11-2;TRBV2	TRBJ2-1;TRBJ2-1	;TRBD1	TRBC2;TRBC2	2	TGTGCCGTGAGTGGAGGTAGCAACTATAAACTGACATTT;TGTGCAGCAAGCGACCCTGGGGCTGGGAGTTACCAACTCACTTTC	CAVSGGSNYKLTF;CAASDPGAGSYQLTF	TRAV12-2;TRAV29DV5	TRAJ53;TRAJ28	TRAC;TRAC
TGTGCCGTGCCACCTACCTATGGTCAGAATTTTGTCTTTTGTGCCAGCAGTTTTGGGGGGAACACCGGGGAGCTGTTTTTT	0.510521	1	Not Significant	SF	0	0	2	0.0206398	CD8+	1	TGTGCCAGCAGTTTTGGGGGGAACACCGGGGAGCTGTTTTTT	CASSFGGNTGELFF	TRBV28	TRBJ2-2	TRBD1	TRBC2	1	TGTGCCGTGCCACCTACCTATGGTCAGAATTTTGTCTTT	CAVPPTYGQNFVF	TRAV12-2	TRAJ26	TRAC	CRG-CASSLQGNTGELFF	CRG-CASSLQGNTGELFF
TGTGCCGTGGTCACCCCGACCTCAGGAACCTACAAATACATCTTTTGTGCCAGCAGCGTAGGACGGAAGAACACTGAAGCTTTCTTT	0.510521	1	Not Significant	SF	0	0	2	0.0206398	CD8+	1	TGTGCCAGCAGCGTAGGACGGAAGAACACTGAAGCTTTCTTT	CASSVGRKNTEAFF	TRBV9	TRBJ1-1		TRBC1	1	TGTGCCGTGGTCACCCCGACCTCAGGAACCTACAAATACATCTTT	CAVVTPTSGTYKYIF	TRAV39	TRAJ40	TRAC	CRG-CASSVGRKNTEAFF	CRG-CASSVGRKNTEAFF
TGTGCCTCGGCCGGCCACTATAACTTTGGAAATGAGAAATTAACCTTTTGTGCCAGTAGTGTAACAGGGAGCGCCAACGGCCCGAATGAAAAACTGTTTTTT	0.510521	1	Not Significant	SF	0	0	2	0.0206398	CD8+	1	TGTGCCAGTAGTGTAACAGGGAGCGCCAACGGCCCGAATGAAAAACTGTTTTTT	CASSVTGSANGPNEKLFF	TRBV19	TRBJ1-4	TRBD1	TRBC1	1	TGTGCCTCGGCCGGCCACTATAACTTTGGAAATGAGAAATTAACCTTT	CASAGHYNFGNEKLTF	TRAV24	TRAJ48	TRAC
TGTGCCTTTCTCCCCCTCCCCTCAGGAACCTACAAATACATCTTTTGCAGTGCTCCTTTAGCGGGAGGGCCCGATGAGCAGTTCTTC	0.510521	1	Not Significant	SF	0	0	2	0.0206398	CD8+	1	TGCAGTGCTCCTTTAGCGGGAGGGCCCGATGAGCAGTTCTTC	CSAPLAGGPDEQFF	TRBV20-1	TRBJ2-1	TRBD2	TRBC2	1	TGTGCCTTTCTCCCCCTCCCCTCAGGAACCTACAAATACATCTTT	CAFLPLPSGTYKYIF	TRAV24	TRAJ40	TRAC
TGTGCTACGGAAGATGACAAGATCATCTTTTGTGCCAGCAACCTCGACAGGGGGTTGGGTGAAGCTTTCTTT	0.510521	1	Not Significant	SF	0	0	2	0.0206398	CD8+	1	TGTGCCAGCAACCTCGACAGGGGGTTGGGTGAAGCTTTCTTT	CASNLDRGLGEAFF	TRBV28	TRBJ1-1	TRBD1	TRBC1	1	TGTGCTACGGAAGATGACAAGATCATCTTT	CATEDDKIIF	TRAV17	TRAJ30	TRAC
TGTGCTACGGACAATCCCTCTGGGGCTGGGAGTTACCAACTCACTTTCTGTGCCATCCCAGGGAGGGTCACCGGGGAGCTGTTTTTT	0.510521	1	Not Significant	SF	0	0	2	0.0206398	CD8+	1	TGTGCCATCCCAGGGAGGGTCACCGGGGAGCTGTTTTTT	CAIPGRVTGELFF	TRBV10-3	TRBJ2-2		TRBC2	1	TGTGCTACGGACAATCCCTCTGGGGCTGGGAGTTACCAACTCACTTTC	CATDNPSGAGSYQLTF	TRAV17	TRAJ28	TRAC
TGTGCTACGGACGCATTTGGAGCCAATAGTAAGCTGACATTT;TGTGCAGCAAGCGACCCTGGGGCTGGGAGTTACCAACTCACTTTCTGTGCCAGCAGATCCGGGACTAGCGGGAAGCGCTACAATGAGCAGTTCTTC;TGTGCCAGCAGCTTAGGGCGGGGGACAGGGCAGCCCCAGCATTTT	0.510521	1	Not Significant	SF	0	0	2	0.0206398	CD8+	2	TGTGCCAGCAGATCCGGGACTAGCGGGAAGCGCTACAATGAGCAGTTCTTC;TGTGCCAGCAGCTTAGGGCGGGGGACAGGGCAGCCCCAGCATTTT	CASRSGTSGKRYNEQFF;CASSLGRGTGQPQHF	TRBV11-2;TRBV7-6	TRBJ2-1;TRBJ1-5	;TRBD1	TRBC2;TRBC1	2	TGTGCTACGGACGCATTTGGAGCCAATAGTAAGCTGACATTT;TGTGCAGCAAGCGACCCTGGGGCTGGGAGTTACCAACTCACTTTC	CATDAFGANSKLTF;CAASDPGAGSYQLTF	TRAV17;TRAV29DV5	TRAJ56;TRAJ28	TRAC;TRAC
TGTGCTACGGACTATGGAAAGCTGACATTTTGTGCCAGCAGTGGTTCTTGGGGGGCTGCCTACGAGCAGTACTTC	0.510521	1	Not Significant	SF	0	0	2	0.0206398	CD8+	1	TGTGCCAGCAGTGGTTCTTGGGGGGCTGCCTACGAGCAGTACTTC	CASSGSWGAAYEQYF	TRBV6-1	TRBJ2-7	TRBD1	TRBC2	1	TGTGCTACGGACTATGGAAAGCTGACATTT	CATDYGKLTF	TRAV17	TRAJ52	TRAC
TGTGCTACGGCCTCGCTCTCTGGGGCTGGGAGTTACCAACTCACTTTCTGTGCCAGCAGACTCCGGACAGGGGGTTACACAGATACGCAGTATTTT	0.510521	1	Not Significant	SF	0	0	2	0.0206398	CD8+	1	TGTGCCAGCAGACTCCGGACAGGGGGTTACACAGATACGCAGTATTTT	CASRLRTGGYTDTQYF	TRBV27	TRBJ2-3	TRBD1	TRBC2	1	TGTGCTACGGCCTCGCTCTCTGGGGCTGGGAGTTACCAACTCACTTTC	CATASLSGAGSYQLTF	TRAV17	TRAJ28	TRAC
TGTGCTACGGGAAAGGATTCTGGAGGTAGCAACTATAAACTGACATTTTGTGCCAGCGGATACAGAGTATACAATTCACCCCTCCACTTT	0.510521	1	Not Significant	SF	0	0	2	0.0206398	CD8+	1	TGTGCCAGCGGATACAGAGTATACAATTCACCCCTCCACTTT	CASGYRVYNSPLHF	TRBV2	TRBJ1-6		TRBC1	1	TGTGCTACGGGAAAGGATTCTGGAGGTAGCAACTATAAACTGACATTT	CATGKDSGGSNYKLTF	TRAV36DV7	TRAJ53	TRAC
TGTGCTACGGGATCTGGTTCTGCAAGGCAACTGACCTTTTGTGCCAGTAGTATAGGTGGAGGGATCGGTTACGAGCAGTACTTC	0.510521	1	Not Significant	SF	0	0	2	0.0206398	CD8+	1	TGTGCCAGTAGTATAGGTGGAGGGATCGGTTACGAGCAGTACTTC	CASSIGGGIGYEQYF	TRBV19	TRBJ2-7	TRBD2	TRBC2	1	TGTGCTACGGGATCTGGTTCTGCAAGGCAACTGACCTTT	CATGSGSARQLTF	TRAV17	TRAJ22	TRAC
TGTGCTAGCATGGATAGCAACTATCAGTTAATCTGGTGTGCCAGCAGCGAAGGGACAGGGGATTACAATGAGCAGTTCTTC	0.510521	1	Not Significant	SF	0	0	2	0.0206398	CD8+	1	TGTGCCAGCAGCGAAGGGACAGGGGATTACAATGAGCAGTTCTTC	CASSEGTGDYNEQFF	TRBV6-3	TRBJ2-1	TRBD1	TRBC2	1	TGTGCTAGCATGGATAGCAACTATCAGTTAATCTGG	CASMDSNYQLIW	TRAV1-2	TRAJ33	TRAC
TGTGCTCCCATGGATAGCAACTATCAGTTAATCTGGTGTGCCAGCAGTGAACAGGCGGGAGGGCCAGAAGATACGCAGTATTTT	0.510521	1	Not Significant	SF	0	0	2	0.0206398	CD8+	1	TGTGCCAGCAGTGAACAGGCGGGAGGGCCAGAAGATACGCAGTATTTT	CASSEQAGGPEDTQYF	TRBV6-1	TRBJ2-3	TRBD2	TRBC2	1	TGTGCTCCCATGGATAGCAACTATCAGTTAATCTGG	CAPMDSNYQLIW	TRAV1-2	TRAJ33	TRAC
TGTGCTCCCCCAGCTGGCAACAACCGTAAGCTGATTTGG;TGTGCTGTGGGCGGAGGCGATGCAGGCAACATGCTCACCTTTTGTGCCAGCAGTGAATATAGCGGCACCGGGGAGCTGTTTTTT	0.510521	1	Not Significant	SF	0	0	2	0.0206398	CD8+	1	TGTGCCAGCAGTGAATATAGCGGCACCGGGGAGCTGTTTTTT	CASSEYSGTGELFF	TRBV2	TRBJ2-2	TRBD2	TRBC2	2	TGTGCTCCCCCAGCTGGCAACAACCGTAAGCTGATTTGG;TGTGCTGTGGGCGGAGGCGATGCAGGCAACATGCTCACCTTT	CAPPAGNNRKLIW;CAVGGGDAGNMLTF	TRAV16;TRAV8-3	TRAJ38;TRAJ39	TRAC;TRAC
TGTGCTCTAAGTGGCGGCGCTGCAGGCAACAAGCTAACTTTTTGCAGTGCTAGAGATAATGGGGCCCTGATTTATGATGAGCAGTTCTTC	0.510521	1	Not Significant	SF	0	0	2	0.0206398	CD8+	1	TGCAGTGCTAGAGATAATGGGGCCCTGATTTATGATGAGCAGTTCTTC	CSARDNGALIYDEQFF	TRBV20-1	TRBJ2-1	TRBD1	TRBC2	1	TGTGCTCTAAGTGGCGGCGCTGCAGGCAACAAGCTAACTTTT	CALSGGAAGNKLTF	TRAV16	TRAJ17	TRAC
TGTGCTCTAGACGGGGACACGGGCAGGAGAGCACTTACTTTTTGTGCCAGCAGGGGGACTTCTCGGGATACGCAGTATTTT	0.510521	1	Not Significant	SF	0	0	2	0.0206398	CD8+	1	TGTGCCAGCAGGGGGACTTCTCGGGATACGCAGTATTTT	CASRGTSRDTQYF	TRBV12-4	TRBJ2-3	TRBD2	TRBC2	1	TGTGCTCTAGACGGGGACACGGGCAGGAGAGCACTTACTTTT	CALDGDTGRRALTF	TRAV6	TRAJ5	TRAC
TGTGCTCTATTGGGGGATAGCAACTATCAGTTAATCTGGTGTGCCAGCAGCTTAGGCCCCAGCTCCTACAATGAGCAGTTCTTC	0.510521	1	Not Significant	SF	0	0	2	0.0206398	CD8+	1	TGTGCCAGCAGCTTAGGCCCCAGCTCCTACAATGAGCAGTTCTTC	CASSLGPSSYNEQFF	TRBV7-3	TRBJ2-1		TRBC2	1	TGTGCTCTATTGGGGGATAGCAACTATCAGTTAATCTGG	CALLGDSNYQLIW	TRAV38-2DV8	TRAJ33	TRAC		CRG-CASSLGTGVGNEQFF
TGTGCTCTGACCTCCGGGGGGTTCAGAGATGACAAGATCATCTTTTGTGCCAGCAGCGTCAAGGCGGGGGTAGAGACCCAGTACTTC	0.510521	1	Not Significant	SF	0	0	2	0.0206398	CD8+	1	TGTGCCAGCAGCGTCAAGGCGGGGGTAGAGACCCAGTACTTC	CASSVKAGVETQYF	TRBV5-6	TRBJ2-5		TRBC2	1	TGTGCTCTGACCTCCGGGGGGTTCAGAGATGACAAGATCATCTTT	CALTSGGFRDDKIIF	TRAV19	TRAJ30	TRAC
TGTGCTCTGAGTCCGGTTCCTTCTGGGGGTTACCAGAAAGTTACCTTTTGCAGTGCTCGGGGGGGCCTGAGGGCAGATACGCAGTATTTT	0.510521	1	Not Significant	SF	0	0	2	0.0206398	CD8+	1	TGCAGTGCTCGGGGGGGCCTGAGGGCAGATACGCAGTATTTT	CSARGGLRADTQYF	TRBV20-1	TRBJ2-3	TRBD1	TRBC2	1	TGTGCTCTGAGTCCGGTTCCTTCTGGGGGTTACCAGAAAGTTACCTTT	CALSPVPSGGYQKVTF	TRAV19	TRAJ13	TRAC
TGTGCTCTGAGTGAGGAGGAGTGGGACAATGACATGCGCTTTTGTGCCAGCAGTTCCCTTGTGGGCTTGGGTGGCTACACCTTC	0.510521	1	Not Significant	SF	0	0	2	0.0206398	CD8+	1	TGTGCCAGCAGTTCCCTTGTGGGCTTGGGTGGCTACACCTTC	CASSSLVGLGGYTF	TRBV27	TRBJ1-2		TRBC1	1	TGTGCTCTGAGTGAGGAGGAGTGGGACAATGACATGCGCTTT	CALSEEEWDNDMRF	TRAV19	TRAJ43	TRAC
TGTGCTCTGAGTGAGGAGGCTGGGGGTTACCAGAAAGTTACCTTTTGTGCCAGCAGCTTAGGGGTGTATAGGACTAGCGACAATGAGCAGTTCTTC	0.510521	1	Not Significant	SF	0	0	2	0.0206398	CD8+	1	TGTGCCAGCAGCTTAGGGGTGTATAGGACTAGCGACAATGAGCAGTTCTTC	CASSLGVYRTSDNEQFF	TRBV7-8	TRBJ2-1		TRBC2	1	TGTGCTCTGAGTGAGGAGGCTGGGGGTTACCAGAAAGTTACCTTT	CALSEEAGGYQKVTF	TRAV19	TRAJ13	TRAC
TGTGCTCTGAGTGAGGAGGGAGGCGACTACAAGCTCAGCTTTTGTGCCAGCAGTTCGGGGACAGGGTTGACAGATACGCAGTATTTT	0.510521	1	Not Significant	SF	0	0	2	0.0206398	CD8+	1	TGTGCCAGCAGTTCGGGGACAGGGTTGACAGATACGCAGTATTTT	CASSSGTGLTDTQYF	TRBV12-3	TRBJ2-3	TRBD1	TRBC2	1	TGTGCTCTGAGTGAGGAGGGAGGCGACTACAAGCTCAGCTTT	CALSEEGGDYKLSF	TRAV19	TRAJ20	TRAC
TGTGCTCTGAGTGAGGCGCAGCGGGGAGCCCAGAAGCTGGTATTTTGTGCCACCGCCGTAAGCCGCAGACAAGAGACCCAGTACTTC	0.510521	1	Not Significant	SF	0	0	2	0.0206398	CD8+	1	TGTGCCACCGCCGTAAGCCGCAGACAAGAGACCCAGTACTTC	CATAVSRRQETQYF	TRBV15	TRBJ2-5		TRBC2	1	TGTGCTCTGAGTGAGGCGCAGCGGGGAGCCCAGAAGCTGGTATTT	CALSEAQRGAQKLVF	TRAV19	TRAJ54	TRAC
TGTGCTCTGATACGAAGCAGCTATAAATTGATCTTC;TGTGCTCCGCGAACCGGCTATAATGCAGGCAACATGCTCACCTTTTGTGCCAGTAGAGGTACCAGGGAGAACACTGAAGCTTTCTTT	0.510521	1	Not Significant	SF	0	0	2	0.0206398	CD8+	1	TGTGCCAGTAGAGGTACCAGGGAGAACACTGAAGCTTTCTTT	CASRGTRENTEAFF	TRBV19	TRBJ1-1	TRBD1	TRBC1	2	TGTGCTCTGATACGAAGCAGCTATAAATTGATCTTC;TGTGCTCCGCGAACCGGCTATAATGCAGGCAACATGCTCACCTTT	CALIRSSYKLIF;CAPRTGYNAGNMLTF	TRAV19;TRAV9-2	TRAJ12;TRAJ39	TRAC;TRAC
TGTGCTGCCCCTTATTGGGCGGGTGGAAACAAACTGGTCTTTTGTGCCAGCAGGACTACGGGGGGCTGGACTGAAGCTTTCTTT	0.510521	1	Not Significant	SF	0	0	2	0.0206398	CD8+	1	TGTGCCAGCAGGACTACGGGGGGCTGGACTGAAGCTTTCTTT	CASRTTGGWTEAFF	TRBV6-3	TRBJ1-1	TRBD2	TRBC1	1	TGTGCTGCCCCTTATTGGGCGGGTGGAAACAAACTGGTCTTT	CAAPYWAGGNKLVF	TRAV22	TRAJ47	TRAC
TGTGCTGGGGTGGATAGCAACTATCAGTTAATCTGGTGCGCCAGCAGCCAAGAACTAGATAACACCGGGGAGCTGTTTTTT	0.510521	1	Not Significant	SF	0	0	2	0.0206398	CD8+	1	TGCGCCAGCAGCCAAGAACTAGATAACACCGGGGAGCTGTTTTTT	CASSQELDNTGELFF	TRBV4-3	TRBJ2-2	TRBD2	TRBC2	1	TGTGCTGGGGTGGATAGCAACTATCAGTTAATCTGG	CAGVDSNYQLIW	TRAV1-2	TRAJ33	TRAC
TGTGCTGTACTCTTCACGGGAGGAGGAAACAAACTCACCTTTTGCAGTGCTAGAGATCGAGCAGGGCAGAGCACAGATACGCAGTATTTT	0.510521	1	Not Significant	SF	0	0	2	0.0206398	CD8+	1	TGCAGTGCTAGAGATCGAGCAGGGCAGAGCACAGATACGCAGTATTTT	CSARDRAGQSTDTQYF	TRBV20-1	TRBJ2-3	TRBD1	TRBC2	1	TGTGCTGTACTCTTCACGGGAGGAGGAAACAAACTCACCTTT	CAVLFTGGGNKLTF	TRAV2	TRAJ10	TRAC
TGTGCTGTCATGGATAGCAACTATCAGTTAATCTGG	0.510521	1	Not Significant	SF	0	0	2	0.0206398	CD8+	0							1	TGTGCTGTCATGGATAGCAACTATCAGTTAATCTGG	CAVMDSNYQLIW	TRAV1-2	TRAJ33	TRAC
TGTGCTGTCATGGATAGCAACTATCAGTTAATCTGGTGCAGTGCCGAACTAGCGGGAGAAATTAATGAGCAGTTCTTC	0.510521	1	Not Significant	SF	0	0	2	0.0206398	CD8+	1	TGCAGTGCCGAACTAGCGGGAGAAATTAATGAGCAGTTCTTC	CSAELAGEINEQFF	TRBV20-1	TRBJ2-1	TRBD2	TRBC1	1	TGTGCTGTCATGGATAGCAACTATCAGTTAATCTGG	CAVMDSNYQLIW	TRAV1-2	TRAJ33	TRAC
TGTGCTGTCATGGATAGCAACTATCAGTTAATCTGGTGTGCCAGCAGTTACTCGGGCTCTGGGGCCAACGTCCTGACTTTC	0.510521	1	Not Significant	SF	0	0	2	0.0206398	CD8+	1	TGTGCCAGCAGTTACTCGGGCTCTGGGGCCAACGTCCTGACTTTC	CASSYSGSGANVLTF	TRBV6-3	TRBJ2-6		TRBC2	1	TGTGCTGTCATGGATAGCAACTATCAGTTAATCTGG	CAVMDSNYQLIW	TRAV1-2	TRAJ33	TRAC	CRG-CASSLGLSGANVLTF	CRG-CASSYTNSGANVLTF
TGTGCTGTCCGGCCCCCCTTTTCAGGATACAGCACCCTCACCTTTTGTGCCAGCAGCTTTTGGGATACTAGCACAGATACGCAGTATTTT	0.510521	1	Not Significant	SF	0	0	2	0.0206398	CD8+	1	TGTGCCAGCAGCTTTTGGGATACTAGCACAGATACGCAGTATTTT	CASSFWDTSTDTQYF	TRBV5-4	TRBJ2-3		TRBC2	1	TGTGCTGTCCGGCCCCCCTTTTCAGGATACAGCACCCTCACCTTT	CAVRPPFSGYSTLTF	TRAV22	TRAJ11	TRAC
TGTGCTGTCCGTAACGACTACAAGCTCAGCTTTTGTGCCAGCAGTTCGGCGAGTTTGTCTTTCTTT	0.510521	1	Not Significant	SF	0	0	2	0.0206398	CD8+	1	TGTGCCAGCAGTTCGGCGAGTTTGTCTTTCTTT	CASSSASLSFF	TRBV6-3	TRBJ1-1		TRBC1	1	TGTGCTGTCCGTAACGACTACAAGCTCAGCTTT	CAVRNDYKLSF	TRAV1-2	TRAJ20	TRAC
TGTGCTGTCGGAAACACACCTCTTGTCTTTTGTGCCAGCACCTTAGGGGGACTCTATAGCAATCAGCCCCAGCATTTT	0.510521	1	Not Significant	SF	0	0	2	0.0206398	CD8+	1	TGTGCCAGCACCTTAGGGGGACTCTATAGCAATCAGCCCCAGCATTTT	CASTLGGLYSNQPQHF	TRBV7-8	TRBJ1-5		TRBC1	1	TGTGCTGTCGGAAACACACCTCTTGTCTTT	CAVGNTPLVF	TRAV1-2	TRAJ29	TRAC
TGTGCTGTCTCCGATAGCAACTATCAGTTAATCTGGTGTGCCAGCGCCATAGCGGGGGACTACAATGAGCAGTTCTTC	0.510521	1	Not Significant	SF	0	0	2	0.0206398	CD8+	1	TGTGCCAGCGCCATAGCGGGGGACTACAATGAGCAGTTCTTC	CASAIAGDYNEQFF	TRBV6-1	TRBJ2-1	TRBD2	TRBC2	1	TGTGCTGTCTCCGATAGCAACTATCAGTTAATCTGG	CAVSDSNYQLIW	TRAV1-2	TRAJ33	TRAC
TGTGCTGTGAAAGATAGCAACTATCAGTTAATCTGGTGCAGCGCTGGGGACCTCGAAGGTTCACCCCTCCACTTT	0.510521	1	Not Significant	SF	0	0	2	0.0206398	CD8+	1	TGCAGCGCTGGGGACCTCGAAGGTTCACCCCTCCACTTT	CSAGDLEGSPLHF	TRBV29-1	TRBJ1-6	TRBD2	TRBC1	1	TGTGCTGTGAAAGATAGCAACTATCAGTTAATCTGG	CAVKDSNYQLIW	TRAV1-2	TRAJ33	TRAC
TGTGCTGTGAATGAGGAGGGCTCAACCCTGGGGAGGCTATACTTTTGTGCCAGCAGGACAGGGCGCTTGAATGGCTACACCTTC	0.510521	1	Not Significant	SF	0	0	2	0.0206398	CD8+	1	TGTGCCAGCAGGACAGGGCGCTTGAATGGCTACACCTTC	CASRTGRLNGYTF	TRBV27	TRBJ1-2	TRBD1	TRBC1	1	TGTGCTGTGAATGAGGAGGGCTCAACCCTGGGGAGGCTATACTTT	CAVNEEGSTLGRLYF	TRAV21	TRAJ18	TRAC
TGTGCTGTGACGCTGAACACCGACAAGCTCATCTTTTGCGCCAGCAGCCAACTCCCCGGGGAGCTGTTTTTT	0.510521	1	Not Significant	SF	0	0	2	0.0206398	CD8+	1	TGCGCCAGCAGCCAACTCCCCGGGGAGCTGTTTTTT	CASSQLPGELFF	TRBV4-1	TRBJ2-2		TRBC2	1	TGTGCTGTGACGCTGAACACCGACAAGCTCATCTTT	CAVTLNTDKLIF	TRAV8-4	TRAJ34	TRAC
TGTGCTGTGAGACGGAACACCGGTAACCAGTTCTATTTTTGTGCCAGCAGCCGATTCGGCAGGGGTGGAACTAATGAAAAACTGTTTTTT;TGTGCCAGCAGCTTGGGGGCTGGGGCCAACGTCCTGACTTTC	0.510521	1	Not Significant	SF	0	0	2	0.0206398	CD8+	2	TGTGCCAGCAGCCGATTCGGCAGGGGTGGAACTAATGAAAAACTGTTTTTT;TGTGCCAGCAGCTTGGGGGCTGGGGCCAACGTCCTGACTTTC	CASSRFGRGGTNEKLFF;CASSLGAGANVLTF	TRBV12-4;TRBV5-6	TRBJ1-4;TRBJ2-6	TRBD1;	TRBC1;TRBC2	1	TGTGCTGTGAGACGGAACACCGGTAACCAGTTCTATTTT	CAVRRNTGNQFYF	TRAV3	TRAJ49	TRAC
TGTGCTGTGAGAGATAGCAACTATCAGTTAATCTGGTGTGCCACCAGCAGAGATCGGGGGGGGGTGGAGACCCAGTACTTC	0.510521	1	Not Significant	SF	0	0	2	0.0206398	CD8+	1	TGTGCCACCAGCAGAGATCGGGGGGGGGTGGAGACCCAGTACTTC	CATSRDRGGVETQYF	TRBV15	TRBJ2-5	TRBD2	TRBC2	1	TGTGCTGTGAGAGATAGCAACTATCAGTTAATCTGG	CAVRDSNYQLIW	TRAV1-2	TRAJ33	TRAC
TGTGCTGTGAGAGATAGCAACTATCAGTTAATCTGGTGTGCCAGCAGTGAAAGCGAAAATTCACCCCTCCACTTT	0.510521	1	Not Significant	SF	0	0	2	0.0206398	CD8+	1	TGTGCCAGCAGTGAAAGCGAAAATTCACCCCTCCACTTT	CASSESENSPLHF	TRBV6-1	TRBJ1-6		TRBC1	1	TGTGCTGTGAGAGATAGCAACTATCAGTTAATCTGG	CAVRDSNYQLIW	TRAV1-2	TRAJ33	TRAC
TGTGCTGTGAGAGATCGGGCCTCAGGAACCTACAAATACATCTTTTGCAGCGCTAGAACAGGGGAGGGGTCCTACGAGCAGTACTTC	0.510521	1	Not Significant	SF	0	0	2	0.0206398	CD8+	1	TGCAGCGCTAGAACAGGGGAGGGGTCCTACGAGCAGTACTTC	CSARTGEGSYEQYF	TRBV29-1	TRBJ2-7	TRBD2	TRBC2	1	TGTGCTGTGAGAGATCGGGCCTCAGGAACCTACAAATACATCTTT	CAVRDRASGTYKYIF	TRAV1-2	TRAJ40	TRAC
TGTGCTGTGAGAGATGGCCTTCGGGGCAGAGGCTCAACCCTGGGGAGGCTATACTTT;TGTGCTGTGAAAAACAGAGGCTCAACCCTGGGGAGGCTATACTTTTGTGCCAGCAGTTCGCCCTCGAAAAACAATGAGCAGTTCTTC;TGTGCCAGCAGCTTAATACTAGAGTCAAGCACAGATACGCAGTATTTT	0.510521	1	Not Significant	SF	0	0	2	0.0206398	CD8+	2	TGTGCCAGCAGTTCGCCCTCGAAAAACAATGAGCAGTTCTTC;TGTGCCAGCAGCTTAATACTAGAGTCAAGCACAGATACGCAGTATTTT	CASSSPSKNNEQFF;CASSLILESSTDTQYF	TRBV28;TRBV7-6	TRBJ2-1;TRBJ2-3	;TRBD2	TRBC2;TRBC2	2	TGTGCTGTGAGAGATGGCCTTCGGGGCAGAGGCTCAACCCTGGGGAGGCTATACTTT;TGTGCTGTGAAAAACAGAGGCTCAACCCTGGGGAGGCTATACTTT	CAVRDGLRGRGSTLGRLYF;CAVKNRGSTLGRLYF	TRAV1-2;TRAV21	TRAJ18;TRAJ18	TRAC;TRAC
TGTGCTGTGAGAGATGGGGACTACAAGCTCAGCTTT;TGTGCTGTGGAGGCATCAAACTATGGTCAGAATTTTGTCTTTTGTGCCAGCAGTTCTCAGGGGGACTGGGACATTCAGTACTTC	0.510521	1	Not Significant	SF	0	0	2	0.0206398	CD8+	1	TGTGCCAGCAGTTCTCAGGGGGACTGGGACATTCAGTACTTC	CASSSQGDWDIQYF	TRBV6-3	TRBJ2-4	TRBD1	TRBC2	2	TGTGCTGTGAGAGATGGGGACTACAAGCTCAGCTTT;TGTGCTGTGGAGGCATCAAACTATGGTCAGAATTTTGTCTTT	CAVRDGDYKLSF;CAVEASNYGQNFVF	TRAV1-2;TRAV2	TRAJ20;TRAJ26	TRAC;TRAC
TGTGCTGTGAGAGATGGGGACTACAAGCTCAGCTTTTGTGCCAGCAGTCCGACAGGGGAGAATGAGCAGTTCTTC	0.510521	1	Not Significant	SF	0	0	2	0.0206398	CD8+	1	TGTGCCAGCAGTCCGACAGGGGAGAATGAGCAGTTCTTC	CASSPTGENEQFF	TRBV6-4	TRBJ2-1	TRBD1	TRBC2	1	TGTGCTGTGAGAGATGGGGACTACAAGCTCAGCTTT	CAVRDGDYKLSF	TRAV1-2	TRAJ20	TRAC	CRG-CASSPTGPGELFF	CRG-CASSPTGEGELFF
TGTGCTGTGAGAGATTATAACCAGGGAGGAAAGCTTATCTTCTGTGCCAGCAGTGTCGGGAACGAGCAGTACTTC	0.510521	1	Not Significant	SF	0	0	2	0.0206398	CD8+	1	TGTGCCAGCAGTGTCGGGAACGAGCAGTACTTC	CASSVGNEQYF	TRBV25-1	TRBJ2-7	TRBD2	TRBC2	1	TGTGCTGTGAGAGATTATAACCAGGGAGGAAAGCTTATCTTC	CAVRDYNQGGKLIF	TRAV1-2	TRAJ23	TRAC	CRG-CASSLGSEQYF	CRG-CASSQGYGYTF
TGTGCTGTGAGAGATTTGACCCCTCCTTCTGGTGGCTACAATAAGCTGATTTTTTGCAGTGCTAAGCGGGAGGAGACCCAGTACTTC	0.510521	1	Not Significant	SF	0	0	2	0.0206398	CD8+	1	TGCAGTGCTAAGCGGGAGGAGACCCAGTACTTC	CSAKREETQYF	TRBV20-1	TRBJ2-5	TRBD2	TRBC2	1	TGTGCTGTGAGAGATTTGACCCCTCCTTCTGGTGGCTACAATAAGCTGATTTTT	CAVRDLTPPSGGYNKLIF	TRAV1-2	TRAJ4	TRAC	CRG-CAWGRQETQYF	CRG-CSAKREETQYF
TGTGCTGTGAGAGCCCTCCCCCTTCCGTACAAGCTCATCTTTTGTGCCAGCAGCCAAGGGGGGGGACAGGGTAACCCTATGACTGAAGCTTTCTTT	0.510521	1	Not Significant	SF	0	0	2	0.0206398	CD8+	1	TGTGCCAGCAGCCAAGGGGGGGGACAGGGTAACCCTATGACTGAAGCTTTCTTT	CASSQGGGQGNPMTEAFF	TRBV4-2	TRBJ1-1	TRBD1	TRBC1	1	TGTGCTGTGAGAGCCCTCCCCCTTCCGTACAAGCTCATCTTT	CAVRALPLPYKLIF	TRAV3	TRAJ34	TRAC
TGTGCTGTGAGATCGCCGTACACCGACAAGCTCATCTTTTGTGCCAGCAGGGGCCGGGACAGGGGCTCCTACGAGCAGTACTTC	0.510521	1	Not Significant	SF	0	0	2	0.0206398	CD8+	1	TGTGCCAGCAGGGGCCGGGACAGGGGCTCCTACGAGCAGTACTTC	CASRGRDRGSYEQYF	TRBV6-3	TRBJ2-7	TRBD1	TRBC2	1	TGTGCTGTGAGATCGCCGTACACCGACAAGCTCATCTTT	CAVRSPYTDKLIF	TRAV1-2	TRAJ34	TRAC
TGTGCTGTGAGATTAAATAATGCAGGCAACATGCTCACCTTTTGCGCCAGCAGCCCCTCCCCCGGGACTAGCGGGACAGATACGCAGTATTTT	0.510521	1	Not Significant	SF	0	0	2	0.0206398	CD8+	1	TGCGCCAGCAGCCCCTCCCCCGGGACTAGCGGGACAGATACGCAGTATTTT	CASSPSPGTSGTDTQYF	TRBV4-3	TRBJ2-3	TRBD2	TRBC2	1	TGTGCTGTGAGATTAAATAATGCAGGCAACATGCTCACCTTT	CAVRLNNAGNMLTF	TRAV8-4	TRAJ39	TRAC
TGTGCTGTGAGCCTCCTATACAACTTCAACAAATTTTACTTT;TGTGCTGTGACCTACACGGGAGGAGGAAACAAACTCACCTTTTGTGCCATTGGGGAGGGCCACGAGCAGTACTTC	0.510521	1	Not Significant	SF	0	0	2	0.0206398	CD8+	1	TGTGCCATTGGGGAGGGCCACGAGCAGTACTTC	CAIGEGHEQYF	TRBV10-3	TRBJ2-7	TRBD2	TRBC2	2	TGTGCTGTGAGCCTCCTATACAACTTCAACAAATTTTACTTT;TGTGCTGTGACCTACACGGGAGGAGGAAACAAACTCACCTTT	CAVSLLYNFNKFYF;CAVTYTGGGNKLTF	TRAV3;TRAV8-6	TRAJ21;TRAJ10	TRAC;TRAC
TGTGCTGTGAGGAGATATAACACCGACAAGCTCATCTTTTGCAGTGCTAGAGTTGTTTTACTAGCGGGAGTAAGGACTGAGCAGTTCTTC	0.510521	1	Not Significant	SF	0	0	2	0.0206398	CD8+	1	TGCAGTGCTAGAGTTGTTTTACTAGCGGGAGTAAGGACTGAGCAGTTCTTC	CSARVVLLAGVRTEQFF	TRBV20-1	TRBJ2-1	TRBD2	TRBC2	1	TGTGCTGTGAGGAGATATAACACCGACAAGCTCATCTTT	CAVRRYNTDKLIF	TRAV3	TRAJ34	TRAC
TGTGCTGTGAGGCTATATAACCAGGGAGGAAAGCTTATCTTCTGTGCCAGCAGCACCCGACAGAGCTCTGGAAACACCATATATTTT	0.510521	1	Not Significant	SF	0	0	2	0.0206398	CD8+	1	TGTGCCAGCAGCACCCGACAGAGCTCTGGAAACACCATATATTTT	CASSTRQSSGNTIYF	TRBV7-6	TRBJ1-3	TRBD1	TRBC1	1	TGTGCTGTGAGGCTATATAACCAGGGAGGAAAGCTTATCTTC	CAVRLYNQGGKLIF	TRAV21	TRAJ23	TRAC
TGTGCTGTGAGGGCTACCGGCACTGCCAGTAAACTCACCTTT	0.510521	1	Not Significant	SF	0	0	2	0.0206398	CD8+	0							1	TGTGCTGTGAGGGCTACCGGCACTGCCAGTAAACTCACCTTT	CAVRATGTASKLTF	TRAV1-2	TRAJ44	TRAC
TGTGCTGTGAGGGTCTATTCAGGAGGAGGTGCTGACGGACTCACCTTT	0.510521	1	Not Significant	SF	0	0	2	0.0206398	CD8+	0							1	TGTGCTGTGAGGGTCTATTCAGGAGGAGGTGCTGACGGACTCACCTTT	CAVRVYSGGGADGLTF	TRAV3	TRAJ45	TRAC
TGTGCTGTGAGGGTCTATTCAGGAGGAGGTGCTGACGGACTCACCTTTTGTGCCAGTAGTAGGTGGGGGGGCAACCAAGAGACCCAGTACTTC	0.510521	1	Not Significant	SF	0	0	2	0.0206398	CD8+	1	TGTGCCAGTAGTAGGTGGGGGGGCAACCAAGAGACCCAGTACTTC	CASSRWGGNQETQYF	TRBV19	TRBJ2-5	TRBD1	TRBC2	1	TGTGCTGTGAGGGTCTATTCAGGAGGAGGTGCTGACGGACTCACCTTT	CAVRVYSGGGADGLTF	TRAV3	TRAJ45	TRAC
TGTGCTGTGAGTCAAATGGATAGCAACTATCAGTTAATCTGG;TGTGCTGTGAGAGCCCGGCCGGACGACTACAAGCTCAGCTTTTGTGCCAGCAGCCTGAGCGGGGCCGTTAACACCGGGGAGCTGTTTTTT	0.510521	1	Not Significant	SF	0	0	2	0.0206398	CD8+	1	TGTGCCAGCAGCCTGAGCGGGGCCGTTAACACCGGGGAGCTGTTTTTT	CASSLSGAVNTGELFF	TRBV4-2	TRBJ2-2	TRBD2	TRBC2	2	TGTGCTGTGAGTCAAATGGATAGCAACTATCAGTTAATCTGG;TGTGCTGTGAGAGCCCGGCCGGACGACTACAAGCTCAGCTTT	CAVSQMDSNYQLIW;CAVRARPDDYKLSF	TRAV1-2;TRAV3	TRAJ33;TRAJ20	TRAC;TRAC
TGTGCTGTGAGTCTTTATGGTGGTGCTACAAACAAGCTCATCTTTTGTGCCAGCAGCCTCGGGACCCCAGGGATTGAGCAGTTCTTC	0.510521	1	Not Significant	SF	0	0	2	0.0206398	CD8+	1	TGTGCCAGCAGCCTCGGGACCCCAGGGATTGAGCAGTTCTTC	CASSLGTPGIEQFF	TRBV7-6	TRBJ2-1	TRBD1	TRBC2	1	TGTGCTGTGAGTCTTTATGGTGGTGCTACAAACAAGCTCATCTTT	CAVSLYGGATNKLIF	TRAV8-6	TRAJ32	TRAC
TGTGCTGTGAGTGAAGGAAGCAACTATCAGTTAATCTGGTGTGCCAGCAGTTTTCGAGGAACGGGGGAGCAGTACTTC	0.510521	1	Not Significant	SF	0	0	2	0.0206398	CD8+	1	TGTGCCAGCAGTTTTCGAGGAACGGGGGAGCAGTACTTC	CASSFRGTGEQYF	TRBV27	TRBJ2-7	TRBD1	TRBC2	1	TGTGCTGTGAGTGAAGGAAGCAACTATCAGTTAATCTGG	CAVSEGSNYQLIW	TRAV8-4	TRAJ33	TRAC
TGTGCTGTGAGTGAATTAGGTAACAATGACATGCGCTTTTGTGCCAGCAGCTTAGCCGGACCGGGACTAGCGGACGAGCAGTACTTC	0.510521	1	Not Significant	SF	0	0	2	0.0206398	CD8+	1	TGTGCCAGCAGCTTAGCCGGACCGGGACTAGCGGACGAGCAGTACTTC	CASSLAGPGLADEQYF	TRBV11-2	TRBJ2-7		TRBC1	1	TGTGCTGTGAGTGAATTAGGTAACAATGACATGCGCTTT	CAVSELGNNDMRF	TRAV8-4	TRAJ43	TRAC
TGTGCTGTGAGTGATCGGGCGGGAGGTGCTGACGGACTCACCTTTTGTGCCAGCAGCCCACGTGCCCAGGGGATTAACACTGAAGCTTTCTTT	0.510521	1	Not Significant	SF	0	0	2	0.0206398	CD8+	1	TGTGCCAGCAGCCCACGTGCCCAGGGGATTAACACTGAAGCTTTCTTT	CASSPRAQGINTEAFF	TRBV7-9	TRBJ1-1		TRBC1	1	TGTGCTGTGAGTGATCGGGCGGGAGGTGCTGACGGACTCACCTTT	CAVSDRAGGADGLTF	TRAV8-4	TRAJ45	TRAC
TGTGCTGTGATAGATAGCAACTATCAGTTAATCTGGTGCGCCAGCAGCCAAGATTCGGGGTTAACCTACAATGAGCAGTTCTTC	0.510521	1	Not Significant	SF	0	0	2	0.0206398	CD8+	1	TGCGCCAGCAGCCAAGATTCGGGGTTAACCTACAATGAGCAGTTCTTC	CASSQDSGLTYNEQFF	TRBV4-3	TRBJ2-1		TRBC2	1	TGTGCTGTGATAGATAGCAACTATCAGTTAATCTGG	CAVIDSNYQLIW	TRAV1-2	TRAJ33	TRAC
TGTGCTGTGATCTCAGGAGGAAGCTACATACCTACATTTTGTGCCAGCAGTGGGGGGACAGGGGGCAGATATGGCTACACCTTC	0.510521	1	Not Significant	SF	0	0	2	0.0206398	CD8+	1	TGTGCCAGCAGTGGGGGGACAGGGGGCAGATATGGCTACACCTTC	CASSGGTGGRYGYTF	TRBV2	TRBJ1-2	TRBD1	TRBC1	1	TGTGCTGTGATCTCAGGAGGAAGCTACATACCTACATTT	CAVISGGSYIPTF	TRAV1-2	TRAJ6	TRAC
TGTGCTGTGCAGAGAAAGAACAATGACATGCGCTTTTGTGCCAGCAGTACGACAGGGACGTTGCACGAGCAGTACTTC	0.510521	1	Not Significant	SF	0	0	2	0.0206398	CD8+	1	TGTGCCAGCAGTACGACAGGGACGTTGCACGAGCAGTACTTC	CASSTTGTLHEQYF	TRBV6-1	TRBJ2-7	TRBD1	TRBC1	1	TGTGCTGTGCAGAGAAAGAACAATGACATGCGCTTT	CAVQRKNNDMRF	TRAV20	TRAJ43	TRAC
TGTGCTGTGCAGGCTCCCTCCGGGCTTAGATCTTCTGGTTCTGCAAGGCAACTGACCTTTTGCGCCAGCAGCTTGAAGGAAATGGGGCACACTGAAGCTTTCTTT	0.510521	1	Not Significant	SF	0	0	2	0.0206398	CD8+	1	TGCGCCAGCAGCTTGAAGGAAATGGGGCACACTGAAGCTTTCTTT	CASSLKEMGHTEAFF	TRBV5-1	TRBJ1-1	TRBD1	TRBC1	1	TGTGCTGTGCAGGCTCCCTCCGGGCTTAGATCTTCTGGTTCTGCAAGGCAACTGACCTTT	CAVQAPSGLRSSGSARQLTF	TRAV20	TRAJ22	TRAC
TGTGCTGTGCAGGTTAGAGAGCAAGGTGGTGCTACAAACAAGCTCATCTTTTGTGCCATCAGTGATTCACTAGAGATCTACGAGCAGTACTTC	0.510521	1	Not Significant	SF	0	0	2	0.0206398	CD8+	1	TGTGCCATCAGTGATTCACTAGAGATCTACGAGCAGTACTTC	CAISDSLEIYEQYF	TRBV10-3	TRBJ2-7	TRBD2	TRBC2	1	TGTGCTGTGCAGGTTAGAGAGCAAGGTGGTGCTACAAACAAGCTCATCTTT	CAVQVREQGGATNKLIF	TRAV20	TRAJ32	TRAC
TGTGCTGTGGACGACTACAAGCTCAGCTTTTGCAGTGCGCAATCCAAGGAGGGGGCCAATGAGCAGTTCTTC	0.510521	1	Not Significant	SF	0	0	2	0.0206398	CD8+	1	TGCAGTGCGCAATCCAAGGAGGGGGCCAATGAGCAGTTCTTC	CSAQSKEGANEQFF	TRBV20-1	TRBJ2-1	TRBD1	TRBC2	1	TGTGCTGTGGACGACTACAAGCTCAGCTTT	CAVDDYKLSF	TRAV21	TRAJ20	TRAC
TGTGCTGTGGAGGGAGCAGGCAACAAGCTAACTTTTTGTGCCAGCAGTCCGCGCCTTAGTGGGGGGCTAGAAGAAAAACTGTTTTTT	0.510521	1	Not Significant	SF	0	0	2	0.0206398	CD8+	1	TGTGCCAGCAGTCCGCGCCTTAGTGGGGGGCTAGAAGAAAAACTGTTTTTT	CASSPRLSGGLEEKLFF	TRBV28	TRBJ1-4	TRBD1	TRBC1	1	TGTGCTGTGGAGGGAGCAGGCAACAAGCTAACTTTT	CAVEGAGNKLTF	TRAV8-3	TRAJ17	TRAC
TGTGCTGTGGAGGGCGGTGGAGGAAGCCAAGGAAATCTCATCTTTTGTGCCACCAGCAGAGGACGACAGGCGCTCTATGGCTACACCTTC	0.510521	1	Not Significant	SF	0	0	2	0.0206398	CD8+	1	TGTGCCACCAGCAGAGGACGACAGGCGCTCTATGGCTACACCTTC	CATSRGRQALYGYTF	TRBV15	TRBJ1-2	TRBD1	TRBC1	1	TGTGCTGTGGAGGGCGGTGGAGGAAGCCAAGGAAATCTCATCTTT	CAVEGGGGSQGNLIF	TRAV20	TRAJ42	TRAC
TGTGCTGTGGCCCCGAGGACCTCCTACGACAAGGTGATATTTTGTGCCAGCAGTAGGGGGGAGGGCCGAGGGAGCGAGCAGTACTTC	0.510521	1	Not Significant	SF	0	0	2	0.0206398	CD8+	1	TGTGCCAGCAGTAGGGGGGAGGGCCGAGGGAGCGAGCAGTACTTC	CASSRGEGRGSEQYF	TRBV27	TRBJ2-7	TRBD2	TRBC2	1	TGTGCTGTGGCCCCGAGGACCTCCTACGACAAGGTGATATTT	CAVAPRTSYDKVIF	TRAV8-3	TRAJ50	TRAC
TGTGCTGTGGGGGGCCGGAATTATGGAGGAAGCCAAGGAAATCTCATCTTTTGTGCCAGCAGTTACGGACAGCCCAATGAGCAGTTCTTC	0.510521	1	Not Significant	SF	0	0	2	0.0206398	CD8+	1	TGTGCCAGCAGTTACGGACAGCCCAATGAGCAGTTCTTC	CASSYGQPNEQFF	TRBV6-3	TRBJ2-1	TRBD1	TRBC2	1	TGTGCTGTGGGGGGCCGGAATTATGGAGGAAGCCAAGGAAATCTCATCTTT	CAVGGRNYGGSQGNLIF	TRAV8-3	TRAJ42	TRAC
TGTGCTGTGGGGGGTTCTGGGGGTTACCAGAAAGTTACCTTTTGCGCCACCACAGCGGGGCTAAACACAGATACGCAGTATTTT	0.510521	1	Not Significant	SF	0	0	2	0.0206398	CD8+	1	TGCGCCACCACAGCGGGGCTAAACACAGATACGCAGTATTTT	CATTAGLNTDTQYF	TRBV10-2	TRBJ2-3		TRBC2	1	TGTGCTGTGGGGGGTTCTGGGGGTTACCAGAAAGTTACCTTT	CAVGGSGGYQKVTF	TRAV21	TRAJ13	TRAC
TGTGCTGTTATGGATAGCAACTATCAGTTAATCTGG	0.510521	1	Not Significant	SF	0	0	2	0.0206398	CD8+	0							1	TGTGCTGTTATGGATAGCAACTATCAGTTAATCTGG	CAVMDSNYQLIW	TRAV1-2	TRAJ33	TRAC
TGTGCTGTTGTGGATAGCAACTATCAGTTAATCTGGTGTGCCAGCAGTCCCCGGGACAGGGGAACTGGGGCCAACGTCCTGACTTTC	0.510521	1	Not Significant	SF	0	0	2	0.0206398	CD8+	1	TGTGCCAGCAGTCCCCGGGACAGGGGAACTGGGGCCAACGTCCTGACTTTC	CASSPRDRGTGANVLTF	TRBV12-3	TRBJ2-6	TRBD1	TRBC1	1	TGTGCTGTTGTGGATAGCAACTATCAGTTAATCTGG	CAVVDSNYQLIW	TRAV1-2	TRAJ33	TRAC
TGTGCTTATAGGAGCCTTTACAATAACAATGACATGCGCTTTTGTGCCAGCAGTTACAGGGCTGAAAAACTGTTTTTT	0.510521	1	Not Significant	SF	0	0	2	0.0206398	CD8+	1	TGTGCCAGCAGTTACAGGGCTGAAAAACTGTTTTTT	CASSYRAEKLFF	TRBV12-4	TRBJ1-4	TRBD1	TRBC1	1	TGTGCTTATAGGAGCCTTTACAATAACAATGACATGCGCTTT	CAYRSLYNNNDMRF	TRAV38-2DV8	TRAJ43	TRAC
TGTGCTTCAAACCAGGCAGGAACTGCTCTGATCTTTTGTGCCAGCAGCAGGGTAACTGTCATGGGCTACACCTTC	0.510521	1	Not Significant	SF	0	0	2	0.0206398	CD8+	1	TGTGCCAGCAGCAGGGTAACTGTCATGGGCTACACCTTC	CASSRVTVMGYTF	TRBV7-9	TRBJ1-2		TRBC1	1	TGTGCTTCAAACCAGGCAGGAACTGCTCTGATCTTT	CASNQAGTALIF	TRAV38-2DV8	TRAJ15	TRAC
TGTGGGTCTGGTTCTGCAAGGCAACTGACCTTTTGTGCCAGCAGCGGGTTTTCGGGACAGGGATCCTACGAGCAGTACTTC	0.510521	1	Not Significant	SF	0	0	2	0.0206398	CD8+	1	TGTGCCAGCAGCGGGTTTTCGGGACAGGGATCCTACGAGCAGTACTTC	CASSGFSGQGSYEQYF	TRBV11-2	TRBJ2-7		TRBC2	1	TGTGGGTCTGGTTCTGCAAGGCAACTGACCTTT	CGSGSARQLTF	TRAV12-1	TRAJ22	TRAC
TGTGTGGTCTTTAACGACTACAAGCTCAGCTTTTGTGCCAGTAGCCAAAAGGGGGTTCCTGGGGCCAACGTCCTGACTTTC	0.510521	1	Not Significant	SF	0	0	2	0.0206398	CD8+	1	TGTGCCAGTAGCCAAAAGGGGGTTCCTGGGGCCAACGTCCTGACTTTC	CASSQKGVPGANVLTF	TRBV19	TRBJ2-6	TRBD1	TRBC2	1	TGTGTGGTCTTTAACGACTACAAGCTCAGCTTT	CVVFNDYKLSF	TRAV12-1	TRAJ20	TRAC
TGTGTGGTGAACAACTACAAGCTCAGCTTTTGTGCCACCAGTACGAGAGTTACAGGGGGCGCCGGGGAGCTGTTTTTT	0.510521	1	Not Significant	SF	0	0	2	0.0206398	CD8+	1	TGTGCCACCAGTACGAGAGTTACAGGGGGCGCCGGGGAGCTGTTTTTT	CATSTRVTGGAGELFF	TRBV15	TRBJ2-2	TRBD1	TRBC2	1	TGTGTGGTGAACAACTACAAGCTCAGCTTT	CVVNNYKLSF	TRAV12-1	TRAJ20	TRAC
TGTGTGGTGAACCTTACCTCAGGAACCTACAAATACATCTTT;TGTGCCGTGAAACTGCGGGGTTACCAGAAAGTTACCTTTTGTGCCAGCAGCGCGGGAGTGAGTGCCTACGAGCAGTACTTC	0.510521	1	Not Significant	SF	0	0	2	0.0206398	CD8+	1	TGTGCCAGCAGCGCGGGAGTGAGTGCCTACGAGCAGTACTTC	CASSAGVSAYEQYF	TRBV27	TRBJ2-7	TRBD2	TRBC1	2	TGTGTGGTGAACCTTACCTCAGGAACCTACAAATACATCTTT;TGTGCCGTGAAACTGCGGGGTTACCAGAAAGTTACCTTT	CVVNLTSGTYKYIF;CAVKLRGYQKVTF	TRAV12-1;TRAV12-2	TRAJ40;TRAJ13	TRAC;TRAC
TGTGTGGTGAGCGTAATGGGTACTGGAGGCTTCAAAACTATCTTTTGTGCCAGCAGTTTAAGGACTAGCGGCACAGATACGCAGTATTTT	0.510521	1	Not Significant	SF	0	0	2	0.0206398	CD8+	1	TGTGCCAGCAGTTTAAGGACTAGCGGCACAGATACGCAGTATTTT	CASSLRTSGTDTQYF	TRBV27	TRBJ2-3	TRBD2	TRBC2	1	TGTGTGGTGAGCGTAATGGGTACTGGAGGCTTCAAAACTATCTTT	CVVSVMGTGGFKTIF	TRAV10	TRAJ9	TRAC	CRG-CASSLRSSGTDTQYF	CRG-CASSFRTSGTDTQYF
TGTGTGGTGAGGAGAGGAGGAAGCTACATACCTACATTTTGTGCCTGGAGTGTAGAGGGACAATTCATGAACACTGAAGCTTTCTTT	0.510521	1	Not Significant	SF	0	0	2	0.0206398	CD8+	1	TGTGCCTGGAGTGTAGAGGGACAATTCATGAACACTGAAGCTTTCTTT	CAWSVEGQFMNTEAFF	TRBV30	TRBJ1-1	TRBD1	TRBC1	1	TGTGTGGTGAGGAGAGGAGGAAGCTACATACCTACATTT	CVVRRGGSYIPTF	TRAV10	TRAJ6	TRAC
TGTGTTGTGAGTGAACGTTCTAACGACTACAAGCTCAGCTTTTGTGCCGCTGACGGGGGACCCGGGGCGAGCAATCAGCCCCAGCATTTT	0.510521	1	Not Significant	SF	0	0	2	0.0206398	CD8+	1	TGTGCCGCTGACGGGGGACCCGGGGCGAGCAATCAGCCCCAGCATTTT	CAADGGPGASNQPQHF	TRBV10-3	TRBJ1-5	TRBD1	TRBC1	1	TGTGTTGTGAGTGAACGTTCTAACGACTACAAGCTCAGCTTT	CVVSERSNDYKLSF	TRAV8-2	TRAJ20	TRAC
TGTGTTGTGAGTGAGAACAGAGATGACAAGATCATCTTTTGTGCCAGCAGCCAACTTGGGCAGGGCAGAAATGAGCAGTTCTTC	0.510521	1	Not Significant	SF	0	0	2	0.0206398	CD8+	1	TGTGCCAGCAGCCAACTTGGGCAGGGCAGAAATGAGCAGTTCTTC	CASSQLGQGRNEQFF	TRBV7-9	TRBJ2-1		TRBC2	1	TGTGTTGTGAGTGAGAACAGAGATGACAAGATCATCTTT	CVVSENRDDKIIF	TRAV8-2	TRAJ30	TRAC
TGTGTTGTGAGTGATTGGCAAGGCTTCAAAACTATCTTTTGTGCCAGCAGTCCACAGGGGGCCGGTTCCCACGAGCAGTACTTC	0.510521	1	Not Significant	SF	0	0	2	0.0206398	CD8+	1	TGTGCCAGCAGTCCACAGGGGGCCGGTTCCCACGAGCAGTACTTC	CASSPQGAGSHEQYF	TRBV27	TRBJ2-7	TRBD1	TRBC2	1	TGTGTTGTGAGTGATTGGCAAGGCTTCAAAACTATCTTT	CVVSDWQGFKTIF	TRAV8-2	TRAJ9	TRAC
TGCAGCGCCCGGGGCGCGATAGGGCGGGGGAGCTCCTACAATGAGCAGTTCTTC	1	1	Not Significant	SF	0	0	1	0.0103199	CD8+	1	TGCAGCGCCCGGGGCGCGATAGGGCGGGGGAGCTCCTACAATGAGCAGTTCTTC	CSARGAIGRGSSYNEQFF	TRBV20-1	TRBJ2-1	TRBD2	TRBC2	0
TGCAGCGGCTGGGACAGCTATGGCTACACCTTC	1	1	Not Significant	SF	0	0	1	0.0103199	CD8+	1	TGCAGCGGCTGGGACAGCTATGGCTACACCTTC	CSGWDSYGYTF	TRBV29-1	TRBJ1-2	TRBD1	TRBC1	0
TGCAGCGTTGAGGGTTCGGGCTACACCTTC	1	1	Not Significant	SF	0	0	1	0.0103199	CD8+	1	TGCAGCGTTGAGGGTTCGGGCTACACCTTC	CSVEGSGYTF	TRBV29-1	TRBJ1-2		TRBC1	0
TGCAGCGTTTTTGAGGCAGGGGGCATGGGGGCCAACGTCCTGACTTTC	1	1	Not Significant	SF	0	0	1	0.0103199	CD8+	1	TGCAGCGTTTTTGAGGCAGGGGGCATGGGGGCCAACGTCCTGACTTTC	CSVFEAGGMGANVLTF	TRBV29-1	TRBJ2-6	TRBD1	TRBC2	0
TGCAGTGCGCGGGGGCCTAAGAGCTCCTATAATTCACCCCTCCACTTT	1	1	Not Significant	SF	0	0	1	0.0103199	CD8+	1	TGCAGTGCGCGGGGGCCTAAGAGCTCCTATAATTCACCCCTCCACTTT	CSARGPKSSYNSPLHF	TRBV20-1	TRBJ1-6	TRBD1	TRBC1	0
TGCAGTGCTAGAGATCGGCCTAGCGGGGGGAATGAGCAGTTCTTC	1	1	Not Significant	SF	0	0	1	0.0103199	CD8+	1	TGCAGTGCTAGAGATCGGCCTAGCGGGGGGAATGAGCAGTTCTTC	CSARDRPSGGNEQFF	TRBV20-1	TRBJ2-1	TRBD2	TRBC2	0
TGCAGTGCTAGAGTTGTTTTACTAGCGGGAGTAAGGACTGAGCAGTTCTTC;TGTGCCAGCAGCTCCAGACTTGCAGATACGCAGTATTTT	1	1	Not Significant	SF	0	0	1	0.0103199	CD8+	2	TGCAGTGCTAGAGTTGTTTTACTAGCGGGAGTAAGGACTGAGCAGTTCTTC;TGTGCCAGCAGCTCCAGACTTGCAGATACGCAGTATTTT	CSARVVLLAGVRTEQFF;CASSSRLADTQYF	TRBV20-1;TRBV6-3	TRBJ2-1;TRBJ2-3	TRBD2;	TRBC2;TRBC2	0
TGCAGTGCTCGACTCGAAGGCTACGAGCAGTACTTC	1	1	Not Significant	SF	0	0	1	0.0103199	CD8+	1	TGCAGTGCTCGACTCGAAGGCTACGAGCAGTACTTC	CSARLEGYEQYF	TRBV20-1	TRBJ2-7		TRBC2	0
TGCAGTGTCTCTGGTTCTGCAAGGCAACTGACCTTT;TGTGCTTTCATGAAGAGGGGCTCAGGAACCTACAAATACATCTTTTGTGCCAGCAGCGTAGCTAATCACGGCTACGAGCAGTACTTC	1	1	Not Significant	SF	0	0	1	0.0103199	CD8+	1	TGTGCCAGCAGCGTAGCTAATCACGGCTACGAGCAGTACTTC	CASSVANHGYEQYF	TRBV9	TRBJ2-7	TRBD1	TRBC2	2	TGCAGTGTCTCTGGTTCTGCAAGGCAACTGACCTTT;TGTGCTTTCATGAAGAGGGGCTCAGGAACCTACAAATACATCTTT	CSVSGSARQLTF;CAFMKRGSGTYKYIF	TRAV26-2;TRAV38-1	TRAJ22;TRAJ40	TRAC;TRAC
TGCATCCCGATCCATTCTGGTGGTACTAGCTATGGAAAGCTGACATTT;TGTGCTCTAGGCGCCGGTAACCAGTTCTATTTTTGTGCTAGTGGTTTGGACCCCGGAAACACCATATATTTT	1	1	Not Significant	SF	0	0	1	0.0103199	CD8+	1	TGTGCTAGTGGTTTGGACCCCGGAAACACCATATATTTT	CASGLDPGNTIYF	TRBV12-5	TRBJ1-3		TRBC1	2	TGCATCCCGATCCATTCTGGTGGTACTAGCTATGGAAAGCTGACATTT;TGTGCTCTAGGCGCCGGTAACCAGTTCTATTTT	CIPIHSGGTSYGKLTF;CALGAGNQFYF	TRAV26-2;TRAV6	TRAJ52;TRAJ49	TRAC;TRAC
TGCATCCCGATCCATTCTGGTGGTACTAGCTATGGAAAGCTGACATTT;TGTGCTGTGTCCTACCAGGCAGGAACTGCTCTGATCTTTTGTGCCAGTGAGGCAGATACGCAGTATTTT;TGTGCCAGCAGCGACCCCGGGACCCGCGAAGAAAAACTGTTTTTT	1	1	Not Significant	SF	0	0	1	0.0103199	CD8+	2	TGTGCCAGTGAGGCAGATACGCAGTATTTT;TGTGCCAGCAGCGACCCCGGGACCCGCGAAGAAAAACTGTTTTTT	CASEADTQYF;CASSDPGTREEKLFF	TRBV19;TRBV9	TRBJ2-3;TRBJ1-4	;TRBD2	TRBC2;TRBC1	2	TGCATCCCGATCCATTCTGGTGGTACTAGCTATGGAAAGCTGACATTT;TGTGCTGTGTCCTACCAGGCAGGAACTGCTCTGATCTTT	CIPIHSGGTSYGKLTF;CAVSYQAGTALIF	TRAV26-2;TRAV8-4	TRAJ52;TRAJ15	TRAC;TRAC
TGCATCCCGATCCATTCTGGTGGTACTAGCTATGGAAAGCTGACATTT;TGTGGAGGTGAAGATGGAAACAAGCTGGTCTTTTGTGCCAGCAGCCTTCGACAGGGCGGCTATGGCTACACCTTC;TGTGCCAGCAGCAGGGGACAGAACACTGAAGCTTTCTTT;TGTGCCAGCAGCGACCCCGGGACCCGCGAAGAAAAACTGTTTTTT	1	1	Not Significant	SF	0	0	1	0.0103199	CD8+	3	TGTGCCAGCAGCCTTCGACAGGGCGGCTATGGCTACACCTTC;TGTGCCAGCAGCAGGGGACAGAACACTGAAGCTTTCTTT;TGTGCCAGCAGCGACCCCGGGACCCGCGAAGAAAAACTGTTTTTT	CASSLRQGGYGYTF;CASSRGQNTEAFF;CASSDPGTREEKLFF	TRBV6-5;TRBV9;TRBV9	TRBJ1-2;TRBJ1-1;TRBJ1-4	TRBD1;TRBD1;TRBD2	TRBC1;TRBC1;TRBC1	2	TGCATCCCGATCCATTCTGGTGGTACTAGCTATGGAAAGCTGACATTT;TGTGGAGGTGAAGATGGAAACAAGCTGGTCTTT	CIPIHSGGTSYGKLTF;CGGEDGNKLVF	TRAV26-2;TRAV29DV5	TRAJ52;TRAJ47	TRAC;TRAC
TGCATCCTCCTCATGGACACGGGCAGGAGAGCACTTACTTTTTGTGCCACCAGTGCGCTAGCGAACACAGATACGCAGTATTTT	1	1	Not Significant	SF	0	0	1	0.0103199	CD8+	1	TGTGCCACCAGTGCGCTAGCGAACACAGATACGCAGTATTTT	CATSALANTDTQYF	TRBV24-1	TRBJ2-3	TRBD2	TRBC2	1	TGCATCCTCCTCATGGACACGGGCAGGAGAGCACTTACTTTT	CILLMDTGRRALTF	TRAV26-2	TRAJ5	TRAC
TGCATCCTGAACTGGGGTGGAGGTAGCAACTATAAACTGACATTTTGCAGTGCTAGAGATGTTGACAGGGGATACGAGCAGTACTTC	1	1	Not Significant	SF	0	0	1	0.0103199	CD8+	1	TGCAGTGCTAGAGATGTTGACAGGGGATACGAGCAGTACTTC	CSARDVDRGYEQYF	TRBV20-1	TRBJ2-7	TRBD1	TRBC2	1	TGCATCCTGAACTGGGGTGGAGGTAGCAACTATAAACTGACATTT	CILNWGGGSNYKLTF	TRAV26-2	TRAJ53	TRAC
TGCATCCTGAAGGGCGGATCTGAAAAGCTGGTCTTT;TGCCTCGTCAGAGATGACAAGATCATCTTTTGCAGTGCTAGAGATGTGGGGCCTCAAGGCCGCAATCAGCCCCAGCATTTT;TGCGCCAGCAGCCAGGGGACTGGAAACACCATATATTTT	1	1	Not Significant	SF	0	0	1	0.0103199	CD8+	2	TGCAGTGCTAGAGATGTGGGGCCTCAAGGCCGCAATCAGCCCCAGCATTTT;TGCGCCAGCAGCCAGGGGACTGGAAACACCATATATTTT	CSARDVGPQGRNQPQHF;CASSQGTGNTIYF	TRBV20-1;TRBV4-1	TRBJ1-5;TRBJ1-3	TRBD1;	TRBC1;TRBC1	2	TGCATCCTGAAGGGCGGATCTGAAAAGCTGGTCTTT;TGCCTCGTCAGAGATGACAAGATCATCTTT	CILKGGSEKLVF;CLVRDDKIIF	TRAV26-2;TRAV4	TRAJ57;TRAJ30	TRAC;TRAC
TGCATCCTGACCGACTCCGGGTATGCACTCAACTTC;TGCGGCACAGGGGATAACTATGGTCAGAATTTTGTCTTTTGTGCCAGCACCCTTGTAGCTACACACACCGGGGAGCTGTTTTTT;TGTGCCAGCAGTGAAACGGGACAGGATAACAATGAGCAGTTCTTC	1	1	Not Significant	SF	0	0	1	0.0103199	CD8+	2	TGTGCCAGCACCCTTGTAGCTACACACACCGGGGAGCTGTTTTTT;TGTGCCAGCAGTGAAACGGGACAGGATAACAATGAGCAGTTCTTC	CASTLVATHTGELFF;CASSETGQDNNEQFF	TRBV28;TRBV6-1	TRBJ2-2;TRBJ2-1	;TRBD1	TRBC2;TRBC2	2	TGCATCCTGACCGACTCCGGGTATGCACTCAACTTC;TGCGGCACAGGGGATAACTATGGTCAGAATTTTGTCTTT	CILTDSGYALNF;CGTGDNYGQNFVF	TRAV26-2;TRAV30	TRAJ41;TRAJ26	TRAC;TRAC
TGCATCCTGACCGACTCCGGGTATGCACTCAACTTC;TGTGCTGTGAGAGACCCATCTGGGGCTGGGAGTTACCAACTCACTTTCTGTGCCAGCAGTCGGGGAGGTTACGAGCAGTACTTC;TGTGCCAGCACCCTTGTAGCTACACACACCGGGGAGCTGTTTTTT	1	1	Not Significant	SF	0	0	1	0.0103199	CD8+	2	TGTGCCAGCAGTCGGGGAGGTTACGAGCAGTACTTC;TGTGCCAGCACCCTTGTAGCTACACACACCGGGGAGCTGTTTTTT	CASSRGGYEQYF;CASTLVATHTGELFF	TRBV2;TRBV28	TRBJ2-7;TRBJ2-2	TRBD2;	TRBC2;TRBC2	2	TGCATCCTGACCGACTCCGGGTATGCACTCAACTTC;TGTGCTGTGAGAGACCCATCTGGGGCTGGGAGTTACCAACTCACTTTC	CILTDSGYALNF;CAVRDPSGAGSYQLTF	TRAV26-2;TRAV3	TRAJ41;TRAJ28	TRAC;TRAV3
TGCATCCTGACCGACTCCGGGTATGCACTCAACTTCTGTGCCAGCAATAGACTAGCGGGAGGAGTGGGCAATGAGCAGTTCTTC;TGTGCCAGCACCCTTGTAGCTACACACACCGGGGAGCTGTTTTTT	1	1	Not Significant	SF	0	0	1	0.0103199	CD8+	2	TGTGCCAGCAATAGACTAGCGGGAGGAGTGGGCAATGAGCAGTTCTTC;TGTGCCAGCACCCTTGTAGCTACACACACCGGGGAGCTGTTTTTT	CASNRLAGGVGNEQFF;CASTLVATHTGELFF	TRBV2;TRBV28	TRBJ2-1;TRBJ2-2	TRBD2;	TRBC2;TRBC2	1	TGCATCCTGACCGACTCCGGGTATGCACTCAACTTC	CILTDSGYALNF	TRAV26-2	TRAJ41	TRAC
TGCATCCTGACCGACTCCGGGTATGCACTCAACTTCTGTGCCAGCACCCTTGTAGCTACACACACCGGGGAGCTGTTTTTT;TGTGCCAGCAGCAGGGGACAGAACACTGAAGCTTTCTTT	1	1	Not Significant	SF	0	0	1	0.0103199	CD8+	2	TGTGCCAGCACCCTTGTAGCTACACACACCGGGGAGCTGTTTTTT;TGTGCCAGCAGCAGGGGACAGAACACTGAAGCTTTCTTT	CASTLVATHTGELFF;CASSRGQNTEAFF	TRBV28;TRBV9	TRBJ2-2;TRBJ1-1	;TRBD1	TRBC2;TRBC1	1	TGCATCCTGACCGACTCCGGGTATGCACTCAACTTC	CILTDSGYALNF	TRAV26-2	TRAJ41	TRAC
TGCATCCTGACCGACTCCGGGTATGCACTCAACTTCTGTGCCAGCAGTTTTCTTGGGGATTCACCCCTCCACTTT;TGTGCCAGCACCCTTGTAGCTACACACACCGGGGAGCTGTTTTTT;TGTGCCAGCAGAAGACGGGAGGGCCGAAACACCGGGGAGCTGTTTTTT	1	1	Not Significant	SF	0	0	1	0.0103199	CD8+	3	TGTGCCAGCAGTTTTCTTGGGGATTCACCCCTCCACTTT;TGTGCCAGCACCCTTGTAGCTACACACACCGGGGAGCTGTTTTTT;TGTGCCAGCAGAAGACGGGAGGGCCGAAACACCGGGGAGCTGTTTTTT	CASSFLGDSPLHF;CASTLVATHTGELFF;CASRRREGRNTGELFF	TRBV27;TRBV28;TRBV6-5	TRBJ1-6;TRBJ2-2;TRBJ2-2	;;TRBD2	TRBC1;TRBC2;TRBC2	1	TGCATCCTGACCGACTCCGGGTATGCACTCAACTTC	CILTDSGYALNF	TRAV26-2	TRAJ41	TRAC
TGCATCCTGACTAGTATGAGAAACACACCTCTTGTCTTTTGTGCCAGCAGCCCTCAGACAGCTACGCAGTATTTT	1	1	Not Significant	SF	0	0	1	0.0103199	CD8+	1	TGTGCCAGCAGCCCTCAGACAGCTACGCAGTATTTT	CASSPQTATQYF	TRBV7-2	TRBJ2-3		TRBC2	1	TGCATCCTGACTAGTATGAGAAACACACCTCTTGTCTTT	CILTSMRNTPLVF	TRAV26-2	TRAJ29	TRAC
TGCATCCTGAGAAGGAGCTGGTCTGAAAAGCTGGTCTTTTGTGCCAGCTCACCACTAGCGGGGGGCCCGGAGACCCAGTACTTC	1	1	Not Significant	SF	0	0	1	0.0103199	CD8+	1	TGTGCCAGCTCACCACTAGCGGGGGGCCCGGAGACCCAGTACTTC	CASSPLAGGPETQYF	TRBV18	TRBJ2-5	TRBD2	TRBC2	1	TGCATCCTGAGAAGGAGCTGGTCTGAAAAGCTGGTCTTT	CILRRSWSEKLVF	TRAV26-2	TRAJ57	TRAC
TGCATCCTGAGACCCGGCAACACAGGCAAACTAATCTTTTGTGCCAGCAGCCAACAGGGACAGGGCCGGCCCCAGCATTTT	1	1	Not Significant	SF	0	0	1	0.0103199	CD8+	1	TGTGCCAGCAGCCAACAGGGACAGGGCCGGCCCCAGCATTTT	CASSQQGQGRPQHF	TRBV3-1	TRBJ1-5	TRBD1	TRBC1	1	TGCATCCTGAGACCCGGCAACACAGGCAAACTAATCTTT	CILRPGNTGKLIF	TRAV26-2	TRAJ37	TRAC
TGCATCCTGAGACCGATAAATAATGCAGGCAACATGCTCACCTTT;TGCGGCACGGAGATTCTTTCTGGTTCTGCAAGGCAACTGACCTTTTGTGCCAGCAGCCCCCGACCTAATAATGGTGGGCTGTTTTTT	1	1	Not Significant	SF	0	0	1	0.0103199	CD8+	1	TGTGCCAGCAGCCCCCGACCTAATAATGGTGGGCTGTTTTTT	CASSPRPNNGGLFF	TRBV9	TRBJ2-2		TRBC1	2	TGCATCCTGAGACCGATAAATAATGCAGGCAACATGCTCACCTTT;TGCGGCACGGAGATTCTTTCTGGTTCTGCAAGGCAACTGACCTTT	CILRPINNAGNMLTF;CGTEILSGSARQLTF	TRAV26-2;TRAV30	TRAJ39;TRAJ22	TRAC;TRAC
TGCATCCTGAGAGACAAAGCAGGCAAATCAACCTTTTGCGCCAGCAGCTTGGCCCTGGACAGGCATGGTGATACGCAGTATTTT	1	1	Not Significant	SF	0	0	1	0.0103199	CD8+	1	TGCGCCAGCAGCTTGGCCCTGGACAGGCATGGTGATACGCAGTATTTT	CASSLALDRHGDTQYF	TRBV5-1	TRBJ2-3	TRBD1	TRBC2	1	TGCATCCTGAGAGACAAAGCAGGCAAATCAACCTTT	CILRDKAGKSTF	TRAV26-2	TRAJ27	TRAC
TGCATCCTGAGAGACGAGTCGCCAGGAGGAAGCTACATACCTACATTTTGTGCCAGCAGTGAAGTGGGCGGGAGCGCCTACGAGCAGTACTTC	1	1	Not Significant	SF	0	0	1	0.0103199	CD8+	1	TGTGCCAGCAGTGAAGTGGGCGGGAGCGCCTACGAGCAGTACTTC	CASSEVGGSAYEQYF	TRBV2	TRBJ2-7	TRBD2	TRBC1	1	TGCATCCTGAGAGACGAGTCGCCAGGAGGAAGCTACATACCTACATTT	CILRDESPGGSYIPTF	TRAV26-2	TRAJ6	TRAC
TGCATCCTGAGAGACGGCTACAAGCTCAGCTTT;TGTGCAGCAAGGGATTATGGAGGAAGCCAAGGAAATCTCATCTTTTGTGCCAGCAGCTTAGGCGGGAGGGGTTACAATGAGCAGTTCTTC;TGTGCCAGCAAGGACAGGGGGTTCACTGAAGCTTTCTTT	1	1	Not Significant	SF	0	0	1	0.0103199	CD8+	2	TGTGCCAGCAGCTTAGGCGGGAGGGGTTACAATGAGCAGTTCTTC;TGTGCCAGCAAGGACAGGGGGTTCACTGAAGCTTTCTTT	CASSLGGRGYNEQFF;CASKDRGFTEAFF	TRBV11-2;TRBV12-4	TRBJ2-1;TRBJ1-1	;TRBD1	TRBC2;TRBC1	2	TGCATCCTGAGAGACGGCTACAAGCTCAGCTTT;TGTGCAGCAAGGGATTATGGAGGAAGCCAAGGAAATCTCATCTTT	CILRDGYKLSF;CAARDYGGSQGNLIF	TRAV26-2;TRAV29DV5	TRAJ20;TRAJ42	TRAC;TRAC
TGCATCCTGAGAGACGGCTACAAGCTCAGCTTTTGTGCCAGCAGCTTAGGCGGGAGGGGTTACAATGAGCAGTTCTTC	1	1	Not Significant	SF	0	0	1	0.0103199	CD8+	1	TGTGCCAGCAGCTTAGGCGGGAGGGGTTACAATGAGCAGTTCTTC	CASSLGGRGYNEQFF	TRBV11-2	TRBJ2-1		TRBC2	1	TGCATCCTGAGAGACGGCTACAAGCTCAGCTTT	CILRDGYKLSF	TRAV26-2	TRAJ20	TRAC
TGCATCCTGAGAGACGGGGAGGAATATGGAAACAAGCTGGTCTTTTGTGCCAGCAGCCAAGGTCCTCGGACAGGGGCCTACGAGCAGTACTTC	1	1	Not Significant	SF	0	0	1	0.0103199	CD8+	1	TGTGCCAGCAGCCAAGGTCCTCGGACAGGGGCCTACGAGCAGTACTTC	CASSQGPRTGAYEQYF	TRBV4-2	TRBJ2-7	TRBD1	TRBC2	1	TGCATCCTGAGAGACGGGGAGGAATATGGAAACAAGCTGGTCTTT	CILRDGEEYGNKLVF	TRAV26-2	TRAJ47	TRAC
TGCATCCTGAGAGACGTGTTGGCGAACTATGGTCAGAATTTTGTCTTTTGCGCCAGCAGCTTGTCAACTAGCGGGAATTACGAGCAGTACTTC	1	1	Not Significant	SF	0	0	1	0.0103199	CD8+	1	TGCGCCAGCAGCTTGTCAACTAGCGGGAATTACGAGCAGTACTTC	CASSLSTSGNYEQYF	TRBV5-1	TRBJ2-7	TRBD2	TRBC2	1	TGCATCCTGAGAGACGTGTTGGCGAACTATGGTCAGAATTTTGTCTTT	CILRDVLANYGQNFVF	TRAV26-2	TRAJ26	TRAC
TGCATCCTGAGAGATTATAACCAGGGAGGAAAGCTTATCTTCTGTGCCAGCAGCGTAGCTGGAGCTGGAGCCAACCGACCTGGGCGGACGAACACTGAAGCTTTCTTT	1	1	Not Significant	SF	0	0	1	0.0103199	CD8+	1	TGTGCCAGCAGCGTAGCTGGAGCTGGAGCCAACCGACCTGGGCGGACGAACACTGAAGCTTTCTTT	CASSVAGAGANRPGRTNTEAFF	TRBV9	TRBJ1-1	TRBD2	TRBC1	1	TGCATCCTGAGAGATTATAACCAGGGAGGAAAGCTTATCTTC	CILRDYNQGGKLIF	TRAV26-2	TRAJ23	TRAC
TGCATCCTGAGAGCGCTCCTCTATGGAGGAAGCCAAGGAAATCTCATCTTT;TGTGCAGCAAGCGACCCTGGGGCTGGGAGTTACCAACTCACTTTCTGTGCCAGCAGATCCGGGACTAGCGGGAAGCGCTACAATGAGCAGTTCTTC;TGTGCCAGCAGCTTATTTGGCCCCACCTACGAGCAGTACTTC	1	1	Not Significant	SF	0	0	1	0.0103199	CD8+	2	TGTGCCAGCAGATCCGGGACTAGCGGGAAGCGCTACAATGAGCAGTTCTTC;TGTGCCAGCAGCTTATTTGGCCCCACCTACGAGCAGTACTTC	CASRSGTSGKRYNEQFF;CASSLFGPTYEQYF	TRBV11-2;TRBV7-9	TRBJ2-1;TRBJ2-7	;	TRBC2;TRBC2	2	TGCATCCTGAGAGCGCTCCTCTATGGAGGAAGCCAAGGAAATCTCATCTTT;TGTGCAGCAAGCGACCCTGGGGCTGGGAGTTACCAACTCACTTTC	CILRALLYGGSQGNLIF;CAASDPGAGSYQLTF	TRAV26-2;TRAV29DV5	TRAJ42;TRAJ28	TRAC;TRAC
TGCATCCTGAGAGTCTCTGGGGGTTACCAGAAAGTTACCTTTTGTGCCCGCGAATTTAACTATGGCTACACCTTC	1	1	Not Significant	SF	0	0	1	0.0103199	CD8+	1	TGTGCCCGCGAATTTAACTATGGCTACACCTTC	CAREFNYGYTF	TRBV30	TRBJ1-2		TRBC1	1	TGCATCCTGAGAGTCTCTGGGGGTTACCAGAAAGTTACCTTT	CILRVSGGYQKVTF	TRAV26-2	TRAJ13	TRAC	CRG-CASSLGSEQYF	CRG-CASSQGYGYTF
TGCATCCTGAGGGGGGGAGGAGGTGCTGACGGACTCACCTTTTGTGCCTGGAGTGTTGGAGTACTCTACTCTGGAAACACCATATATTTT	1	1	Not Significant	SF	0	0	1	0.0103199	CD8+	1	TGTGCCTGGAGTGTTGGAGTACTCTACTCTGGAAACACCATATATTTT	CAWSVGVLYSGNTIYF	TRBV30	TRBJ1-3		TRBC1	1	TGCATCCTGAGGGGGGGAGGAGGTGCTGACGGACTCACCTTT	CILRGGGGADGLTF	TRAV26-2	TRAJ45	TRAC
TGCATCCTGAGTGATGATCAAACTGGGGCAAACAACCTCTTCTTTTGCAGTGCTAGAAGGGTAGACAATCAGCCCCAGCATTTT	1	1	Not Significant	SF	0	0	1	0.0103199	CD8+	1	TGCAGTGCTAGAAGGGTAGACAATCAGCCCCAGCATTTT	CSARRVDNQPQHF	TRBV20-1	TRBJ1-5		TRBC1	1	TGCATCCTGAGTGATGATCAAACTGGGGCAAACAACCTCTTCTTT	CILSDDQTGANNLFF	TRAV26-2	TRAJ36	TRAC
TGCATCCTGGGCACCTCAGGAACCTACAAATACATCTTTTGCAGTGCTATCCCCGGGACAGGCGTCACCGGGGAGCTGTTTTTT	1	1	Not Significant	SF	0	0	1	0.0103199	CD8+	1	TGCAGTGCTATCCCCGGGACAGGCGTCACCGGGGAGCTGTTTTTT	CSAIPGTGVTGELFF	TRBV20-1	TRBJ2-2	TRBD1	TRBC2	1	TGCATCCTGGGCACCTCAGGAACCTACAAATACATCTTT	CILGTSGTYKYIF	TRAV26-2	TRAJ40	TRAC
TGCATCCTGTGGGATGCAGGCAACATGCTCACCTTT;TGTGCTGTGGGTGCGCTATACTCTGGGGCTGGGAGTTACCAACTCACTTTCTGTGCCAGCAGCTCCAGACTTGCAGATACGCAGTATTTT	1	1	Not Significant	SF	0	0	1	0.0103199	CD8+	1	TGTGCCAGCAGCTCCAGACTTGCAGATACGCAGTATTTT	CASSSRLADTQYF	TRBV6-3	TRBJ2-3		TRBC2	2	TGCATCCTGTGGGATGCAGGCAACATGCTCACCTTT;TGTGCTGTGGGTGCGCTATACTCTGGGGCTGGGAGTTACCAACTCACTTTC	CILWDAGNMLTF;CAVGALYSGAGSYQLTF	TRAV26-2;TRAV8-3	TRAJ39;TRAJ28	TRAC;TRAC
TGCATCCTGTTGCGTACCTCAGGAACCTACAAATACATCTTTTGTGCCATCAGTGAGAGTGCCTACGAGCAGTACTTC	1	1	Not Significant	SF	0	0	1	0.0103199	CD8+	1	TGTGCCATCAGTGAGAGTGCCTACGAGCAGTACTTC	CAISESAYEQYF	TRBV10-3	TRBJ2-7		TRBC2	1	TGCATCCTGTTGCGTACCTCAGGAACCTACAAATACATCTTT	CILLRTSGTYKYIF	TRAV26-2	TRAJ40	TRAC
TGCATCGAGGGAGGCAAACTAATCTTT	1	1	Not Significant	SF	0	0	1	0.0103199	CD8+	0							1	TGCATCGAGGGAGGCAAACTAATCTTT	CIEGGKLIF	TRAV26-2	TRAJ37	TRAC
TGCATCGATGGTGGTACTAGCTATGGAAAGCTGACATTT;TGTGCTGTCAGATCGGAATATGGAGGAAGCCAAGGAAATCTCATCTTTTGTGCCAGCAGCCATATAACAGGGGAAGGCTACACCTTC;TGTGCCAGCAGCTTGAACGGCTATAATTCACCCCTCCACTTT	1	1	Not Significant	SF	0	0	1	0.0103199	CD8+	2	TGTGCCAGCAGCCATATAACAGGGGAAGGCTACACCTTC;TGTGCCAGCAGCTTGAACGGCTATAATTCACCCCTCCACTTT	CASSHITGEGYTF;CASSLNGYNSPLHF	TRBV3-1;TRBV5-5	TRBJ1-2;TRBJ1-6	TRBD1;	TRBC1;TRBC1	2	TGCATCGATGGTGGTACTAGCTATGGAAAGCTGACATTT;TGTGCTGTCAGATCGGAATATGGAGGAAGCCAAGGAAATCTCATCTTT	CIDGGTSYGKLTF;CAVRSEYGGSQGNLIF	TRAV26-2;TRAV41	TRAJ52;TRAJ42	TRAC;TRAC
TGCATCGCCGTCAACAACCGTAAGCTGATTTGG;TGTGCAGCAAGCCCCCTTAAGGATGCCAGACTCATGTTTTGTGCCAGCAGCAAAGGTTCGACGAACACTGAAGCTTTCTTT	1	1	Not Significant	SF	0	0	1	0.0103199	CD8+	1	TGTGCCAGCAGCAAAGGTTCGACGAACACTGAAGCTTTCTTT	CASSKGSTNTEAFF	TRBV4-2	TRBJ1-1		TRBC1	2	TGCATCGCCGTCAACAACCGTAAGCTGATTTGG;TGTGCAGCAAGCCCCCTTAAGGATGCCAGACTCATGTTT	CIAVNNRKLIW;CAASPLKDARLMF	TRAV26-1;TRAV29DV5	TRAJ38;TRAJ31	TRAC;TRAC
TGCATCGGCGGATGGTCAGGAGGAGGTGCTGACGGACTCACCTTT;TGCATCCTGACCGACTCCGGGTATGCACTCAACTTC;TGTGCTGTGAGTGATCGGGGTTACCAGAAAGTTACCTTTTGTGCCAGCAGCTTTAGGGAAATGAACACTGAAGCTTTCTTT;TGTGCCAGCACCCTTGTAGCTACACACACCGGGGAGCTGTTTTTT;TGTGCCAGCAGCGCAGGGACAGGGCCGGTCTACGAGCAGTACTTC	1	1	Not Significant	SF	0	0	1	0.0103199	CD8+	3	TGTGCCAGCAGCTTTAGGGAAATGAACACTGAAGCTTTCTTT;TGTGCCAGCACCCTTGTAGCTACACACACCGGGGAGCTGTTTTTT;TGTGCCAGCAGCGCAGGGACAGGGCCGGTCTACGAGCAGTACTTC	CASSFREMNTEAFF;CASTLVATHTGELFF;CASSAGTGPVYEQYF	TRBV13;TRBV28;TRBV9	TRBJ1-1;TRBJ2-2;TRBJ2-7	;;TRBD1	TRBC1;TRBC2;TRBC2	3	TGCATCGGCGGATGGTCAGGAGGAGGTGCTGACGGACTCACCTTT;TGCATCCTGACCGACTCCGGGTATGCACTCAACTTC;TGTGCTGTGAGTGATCGGGGTTACCAGAAAGTTACCTTT	CIGGWSGGGADGLTF;CILTDSGYALNF;CAVSDRGYQKVTF	TRAV26-1;TRAV26-2;TRAV8-6	TRAJ45;TRAJ41;TRAJ13	TRAC;TRAC;TRAC
TGCATCGGCGGATGGTCAGGAGGAGGTGCTGACGGACTCACCTTT;TGCCTCGTGGGTGACGTCGGCTCTGGCAACACAGGCAAACTAATCTTTTGTGCCAGCAGTTTTGGACAGGGGGCGACACATTCACCCCTCCACTTT;TGTGCCAGCAGCTTTAGGGAAATGAACACTGAAGCTTTCTTT	1	1	Not Significant	SF	0	0	1	0.0103199	CD8+	2	TGTGCCAGCAGTTTTGGACAGGGGGCGACACATTCACCCCTCCACTTT;TGTGCCAGCAGCTTTAGGGAAATGAACACTGAAGCTTTCTTT	CASSFGQGATHSPLHF;CASSFREMNTEAFF	TRBV12-4;TRBV13	TRBJ1-6;TRBJ1-1	TRBD1;	TRBC1;TRBC1	2	TGCATCGGCGGATGGTCAGGAGGAGGTGCTGACGGACTCACCTTT;TGCCTCGTGGGTGACGTCGGCTCTGGCAACACAGGCAAACTAATCTTT	CIGGWSGGGADGLTF;CLVGDVGSGNTGKLIF	TRAV26-1;TRAV4	TRAJ45;TRAJ37	TRAC;TRAC
TGCATCGGCGGATGGTCAGGAGGAGGTGCTGACGGACTCACCTTT;TGTGCAGCAAGAGGGGGAGCCCAGAAGCTGGTATTT;TGTGCTCTAGACGGATCTTATAACACCGACAAGCTCATCTTTTGTGCCAGCAGTTCCGACGGACTAGGCCTCGAGACCCAGTACTTC;TGTGCCAGCAGCTTTAGGGAAATGAACACTGAAGCTTTCTTT	1	1	Not Significant	SF	0	0	1	0.0103199	CD8+	2	TGTGCCAGCAGTTCCGACGGACTAGGCCTCGAGACCCAGTACTTC;TGTGCCAGCAGCTTTAGGGAAATGAACACTGAAGCTTTCTTT	CASSSDGLGLETQYF;CASSFREMNTEAFF	TRBV12-4;TRBV13	TRBJ2-5;TRBJ1-1	TRBD2;	TRBC2;TRBC1	3	TGCATCGGCGGATGGTCAGGAGGAGGTGCTGACGGACTCACCTTT;TGTGCAGCAAGAGGGGGAGCCCAGAAGCTGGTATTT;TGTGCTCTAGACGGATCTTATAACACCGACAAGCTCATCTTT	CIGGWSGGGADGLTF;CAARGGAQKLVF;CALDGSYNTDKLIF	TRAV26-1;TRAV29DV5;TRAV6	TRAJ45;TRAJ54;TRAJ34	TRAC;TRAC;TRAC
TGCATCGGCGGATGGTCAGGAGGAGGTGCTGACGGACTCACCTTT;TGTGCTTATAGGGGGGAGGAGGGTGGTGCTACAAACAAGCTCATCTTTTGTGCCAGCAGCTTTAGGGAAATGAACACTGAAGCTTTCTTT	1	1	Not Significant	SF	0	0	1	0.0103199	CD8+	1	TGTGCCAGCAGCTTTAGGGAAATGAACACTGAAGCTTTCTTT	CASSFREMNTEAFF	TRBV13	TRBJ1-1		TRBC1	2	TGCATCGGCGGATGGTCAGGAGGAGGTGCTGACGGACTCACCTTT;TGTGCTTATAGGGGGGAGGAGGGTGGTGCTACAAACAAGCTCATCTTT	CIGGWSGGGADGLTF;CAYRGEEGGATNKLIF	TRAV26-1;TRAV38-2DV8	TRAJ45;TRAJ32	TRAC;TRAC
TGCATCGGCGGATGGTCAGGAGGAGGTGCTGACGGACTCACCTTT;TGTGTTGTGAGTGATCTAAGAGGAAGCCAAGGAAATCTCATCTTTTGTGCCAGCAGCTTTAGGGAAATGAACACTGAAGCTTTCTTT;TGTGCCAGCACCTCCAGAGGGGGGGGGTCTTCTGGGGCCAACGTCCTGACTTTC	1	1	Not Significant	SF	0	0	1	0.0103199	CD8+	2	TGTGCCAGCAGCTTTAGGGAAATGAACACTGAAGCTTTCTTT;TGTGCCAGCACCTCCAGAGGGGGGGGGTCTTCTGGGGCCAACGTCCTGACTTTC	CASSFREMNTEAFF;CASTSRGGGSSGANVLTF	TRBV13;TRBV7-9	TRBJ1-1;TRBJ2-6	;	TRBC1;TRBC2	2	TGCATCGGCGGATGGTCAGGAGGAGGTGCTGACGGACTCACCTTT;TGTGTTGTGAGTGATCTAAGAGGAAGCCAAGGAAATCTCATCTTT	CIGGWSGGGADGLTF;CVVSDLRGSQGNLIF	TRAV26-1;TRAV8-2	TRAJ45;TRAJ42	TRAC;TRAC
TGCATCGGCGGATGGTCAGGAGGAGGTGCTGACGGACTCACCTTTTGTGCCAGCAGCTTTAGGGAAATGAACACTGAAGCTTTCTTT;TGTGCCAGCAGCGACCCCGGGACCCGCGAAGAAAAACTGTTTTTT	1	1	Not Significant	SF	0	0	1	0.0103199	CD8+	2	TGTGCCAGCAGCTTTAGGGAAATGAACACTGAAGCTTTCTTT;TGTGCCAGCAGCGACCCCGGGACCCGCGAAGAAAAACTGTTTTTT	CASSFREMNTEAFF;CASSDPGTREEKLFF	TRBV13;TRBV9	TRBJ1-1;TRBJ1-4	;TRBD2	TRBC1;TRBC1	1	TGCATCGGCGGATGGTCAGGAGGAGGTGCTGACGGACTCACCTTT	CIGGWSGGGADGLTF	TRAV26-1	TRAJ45	TRAC
TGCATCGGCGGATGGTCAGGAGGAGGTGCTGACGGACTCACCTTTTGTGCCAGCAGCTTTAGGGAAATGAACACTGAAGCTTTCTTT;TGTGCCAGCAGCTCTTCTAGCGGACACAATGAGCAGTTCTTC	1	1	Not Significant	SF	0	0	1	0.0103199	CD8+	2	TGTGCCAGCAGCTTTAGGGAAATGAACACTGAAGCTTTCTTT;TGTGCCAGCAGCTCTTCTAGCGGACACAATGAGCAGTTCTTC	CASSFREMNTEAFF;CASSSSSGHNEQFF	TRBV13;TRBV7-3	TRBJ1-1;TRBJ2-1	;TRBD2	TRBC1;TRBC2	1	TGCATCGGCGGATGGTCAGGAGGAGGTGCTGACGGACTCACCTTT	CIGGWSGGGADGLTF	TRAV26-1	TRAJ45	TRAC
TGCATCGGCGGATGGTCAGGAGGAGGTGCTGACGGACTCACCTTTTGTGCCAGCAGCTTTAGGGAAATGAACACTGAAGCTTTCTTT;TGTGCCAGCAGTCTCCCGAGCGGGAGAGTAGATGAGCAGTTCTTC	1	1	Not Significant	SF	0	0	1	0.0103199	CD8+	2	TGTGCCAGCAGCTTTAGGGAAATGAACACTGAAGCTTTCTTT;TGTGCCAGCAGTCTCCCGAGCGGGAGAGTAGATGAGCAGTTCTTC	CASSFREMNTEAFF;CASSLPSGRVDEQFF	TRBV13;TRBV27	TRBJ1-1;TRBJ2-1	;TRBD2	TRBC1;TRBC2	1	TGCATCGGCGGATGGTCAGGAGGAGGTGCTGACGGACTCACCTTT	CIGGWSGGGADGLTF	TRAV26-1	TRAJ45	TRAC
TGCATCGGGCGGAGCAGAGATGACAAGATCATCTTTTGTGCCAGTAGCGCCGGGGACCCCAGGTCCTACAATGAGCAGTTCTTC	1	1	Not Significant	SF	0	0	1	0.0103199	CD8+	1	TGTGCCAGTAGCGCCGGGGACCCCAGGTCCTACAATGAGCAGTTCTTC	CASSAGDPRSYNEQFF	TRBV19	TRBJ2-1	TRBD2	TRBC2	1	TGCATCGGGCGGAGCAGAGATGACAAGATCATCTTT	CIGRSRDDKIIF	TRAV26-1	TRAJ30	TRAC
TGCATCGTCAATGTGGTGGGAGGAGGTGCTGACGGACTCACCTTT;TGTGCTCTGGCTGGGACCGGAGCCAATAGTAAGCTGACATTTTGCTATCCTATCCCTAGACACGACACTGTCTACTGGTACCAGCAGGGTCCAGATACGCAGTATTTT;TGTGCCAGCAGCTCCAGACTTGCAGATACGCAGTATTTT;TGTGCCAGCAGCTTAGCTGGGCGGGGGCGGGATACGCAGTATTTT	1	1	Not Significant	SF	0	0	1	0.0103199	CD8+	3	TGCTATCCTATCCCTAGACACGACACTGTCTACTGGTACCAGCAGGGTCCAGATACGCAGTATTTT;TGTGCCAGCAGCTCCAGACTTGCAGATACGCAGTATTTT;TGTGCCAGCAGCTTAGCTGGGCGGGGGCGGGATACGCAGTATTTT	CYPIPRHDTVYWYQQGPDTQYF;CASSSRLADTQYF;CASSLAGRGRDTQYF	TRBV13;TRBV6-3;TRBV7-2	TRBJ2-3;TRBJ2-3;TRBJ2-3	;;TRBD1	TRBC1;TRBC1;TRBC1	2	TGCATCGTCAATGTGGTGGGAGGAGGTGCTGACGGACTCACCTTT;TGTGCTCTGGCTGGGACCGGAGCCAATAGTAAGCTGACATTT	CIVNVVGGGADGLTF;CALAGTGANSKLTF	TRAV26-1;TRAV9-2	TRAJ45;TRAJ56	TRAC;TRAC
TGCATCGTCAGAAAAAGCAACACAGGCAAACTAATCTTT;TGTGCTTATAGTGTGGAATATGGAAACAAGCTGGTCTTT;TGTGCTCTGAGTCGTGGTGCTACAAACAAGCTCATCTTTTGTGCCAGCTCACCACAGGAGGTAGATGAAGCTTTCTTT;TGTGCCAGCAGCCACCCCGACAGGGGGCGAGGATCACCCCTCCACTTT	1	1	Not Significant	SF	0	0	1	0.0103199	CD8+	2	TGTGCCAGCTCACCACAGGAGGTAGATGAAGCTTTCTTT;TGTGCCAGCAGCCACCCCGACAGGGGGCGAGGATCACCCCTCCACTTT	CASSPQEVDEAFF;CASSHPDRGRGSPLHF	TRBV18;TRBV7-9	TRBJ1-1;TRBJ1-6	TRBD2;	TRBC1;TRBC1	3	TGCATCGTCAGAAAAAGCAACACAGGCAAACTAATCTTT;TGTGCTTATAGTGTGGAATATGGAAACAAGCTGGTCTTT;TGTGCTCTGAGTCGTGGTGCTACAAACAAGCTCATCTTT	CIVRKSNTGKLIF;CAYSVEYGNKLVF;CALSRGATNKLIF	TRAV26-1;TRAV38-2DV8;TRAV9-2	TRAJ37;TRAJ47;TRAJ32	TRAC;TRAC;TRAC
TGCATCGTCAGACTCAATTATGGAGGAAGCCAAGGAAATCTCATCTTTTGTGCCAGCAGCTTCGACAGGAGGTCTAACTATGGCTACACCTTC	1	1	Not Significant	SF	0	0	1	0.0103199	CD8+	1	TGTGCCAGCAGCTTCGACAGGAGGTCTAACTATGGCTACACCTTC	CASSFDRRSNYGYTF	TRBV13	TRBJ1-2		TRBC1	1	TGCATCGTCAGACTCAATTATGGAGGAAGCCAAGGAAATCTCATCTTT	CIVRLNYGGSQGNLIF	TRAV26-1	TRAJ42	TRAC
TGCATCGTCAGAGCCTATTCTGGCAACACAGGCAAACTAATCTTTTGTGCCAGCAGCGGTACCTCGGGGAGTGGCTACGAGCAGTACTTC	1	1	Not Significant	SF	0	0	1	0.0103199	CD8+	1	TGTGCCAGCAGCGGTACCTCGGGGAGTGGCTACGAGCAGTACTTC	CASSGTSGSGYEQYF	TRBV7-2	TRBJ2-7	TRBD2	TRBC2	1	TGCATCGTCAGAGCCTATTCTGGCAACACAGGCAAACTAATCTTT	CIVRAYSGNTGKLIF	TRAV26-1	TRAJ37	TRAC	CRG-CASSPTSGSGYEQYF	CRG-CASSGTSGSGYEQYF
TGCATCGTCAGAGTCGAGAGTGGAGGCTTCAAAACTATCTTTTGCGCCAGCAGCTTGTATGCTAGCGGGGGTTACTCCTCCTACGAGCAGTACTTC	1	1	Not Significant	SF	0	0	1	0.0103199	CD8+	1	TGCGCCAGCAGCTTGTATGCTAGCGGGGGTTACTCCTCCTACGAGCAGTACTTC	CASSLYASGGYSSYEQYF	TRBV5-1	TRBJ2-7	TRBD2	TRBC1	1	TGCATCGTCAGAGTCGAGAGTGGAGGCTTCAAAACTATCTTT	CIVRVESGGFKTIF	TRAV26-1	TRAJ9	TRAC
TGCATCGTCAGAGTCGCCGTCAGTGGAGGTAGCAACTATAAACTGACATTT;TGTGTTGTGAGTGATTGGGGAAACAATGACATGCGCTTTTGCGCCAGCAGCGATGGGACACGAGCCTCCTACGAGCAGTACTTC;TGTGCCAGCAGTTGGGGGGCGAAGCAGTTCTTC	1	1	Not Significant	SF	0	0	1	0.0103199	CD8+	2	TGCGCCAGCAGCGATGGGACACGAGCCTCCTACGAGCAGTACTTC;TGTGCCAGCAGTTGGGGGGCGAAGCAGTTCTTC	CASSDGTRASYEQYF;CASSWGAKQFF	TRBV5-1;TRBV7-2	TRBJ2-7;TRBJ2-1	TRBD1;TRBD1	TRBC2;TRBC2	2	TGCATCGTCAGAGTCGCCGTCAGTGGAGGTAGCAACTATAAACTGACATTT;TGTGTTGTGAGTGATTGGGGAAACAATGACATGCGCTTT	CIVRVAVSGGSNYKLTF;CVVSDWGNNDMRF	TRAV26-1;TRAV8-2	TRAJ53;TRAJ43	TRAC;TRAC
TGCATCGTCAGAGTCGCGGAATATGGAAACAAGCTGGTCTTT;TGTGCTTATAGGAGCGCTTGGGCGGGCGGATCTGAAAAGCTGGTCTTTTGTGCCAGCAGACTTAGCGTCACCGGGGAGCTGTTTTTT;TGCAGTGCTAGAGATCACGGGCAGGGGGCGGAAGGCTACACCTTC	1	1	Not Significant	SF	0	0	1	0.0103199	CD8+	2	TGTGCCAGCAGACTTAGCGTCACCGGGGAGCTGTTTTTT;TGCAGTGCTAGAGATCACGGGCAGGGGGCGGAAGGCTACACCTTC	CASRLSVTGELFF;CSARDHGQGAEGYTF	TRBV2;TRBV20-1	TRBJ2-2;TRBJ1-2	TRBD2;TRBD1	TRBC2;TRBC1	2	TGCATCGTCAGAGTCGCGGAATATGGAAACAAGCTGGTCTTT;TGTGCTTATAGGAGCGCTTGGGCGGGCGGATCTGAAAAGCTGGTCTTT	CIVRVAEYGNKLVF;CAYRSAWAGGSEKLVF	TRAV26-1;TRAV38-2DV8	TRAJ47;TRAJ57	TRAC;TRAC
TGCATCGTCAGAGTCGCGTTAGAAATTCAGGAGGAGGTGCTGACGGACTCACCTTTT;TGTGCAGCCACCACCGGTAACCAGTTCTATTTTTGTGCCAGCAGTTTTTCGATAGGACAGGAACTTAGCGGGAGAGTCTCCTACAATGAGCAGTTCTTC	1	1	Not Significant	SF	0	0	1	0.0103199	CD8+	1	TGTGCCAGCAGTTTTTCGATAGGACAGGAACTTAGCGGGAGAGTCTCCTACAATGAGCAGTTCTTC	CASSFSIGQELSGRVSYNEQFF	TRBV6-6	TRBJ2-1		TRBC2	2	TGCATCGTCAGAGTCGCGTTAGAAATTCAGGAGGAGGTGCTGACGGACTCACCTTTT;TGTGCAGCCACCACCGGTAACCAGTTCTATTTT	CIVRVALEIQEEVLTDSPF;CAATTGNQFYF	TRAV26-1;TRAV29DV5	TRAJ45;TRAJ49	TRAC;TRAC
TGCATCGTCAGAGTCGGCAGCAACACAGGCAAACTAATCTTT;TGCCTCGTGGGTCTAGATGACAAGATCATCTTTTGCGCCAGCAGTGAAAGCGGGGGCGAGGGCCAGCCCCAGCATTTT;TGTGCCAGCAGCCATTACACAGATACGCAGTATTTT	1	1	Not Significant	SF	0	0	1	0.0103199	CD8+	2	TGCGCCAGCAGTGAAAGCGGGGGCGAGGGCCAGCCCCAGCATTTT;TGTGCCAGCAGCCATTACACAGATACGCAGTATTTT	CASSESGGEGQPQHF;CASSHYTDTQYF	TRBV10-2;TRBV11-2	TRBJ1-5;TRBJ2-3	TRBD2;	TRBC1;TRBC2	2	TGCATCGTCAGAGTCGGCAGCAACACAGGCAAACTAATCTTT;TGCCTCGTGGGTCTAGATGACAAGATCATCTTT	CIVRVGSNTGKLIF;CLVGLDDKIIF	TRAV26-1;TRAV4	TRAJ37;TRAJ30	TRAC;TRAC
TGCATCGTCAGAGTCGGCAGCAACACAGGCAAACTAATCTTT;TGTGCAGCAAGCGGGGAGTCTGGAGGCTTCAAAACTATCTTTTGTGCCAGCAGCCATTACACAGATACGCAGTATTTT;TGTGCCAGCAGTTTATCTTCTGGGGCCAACGTCCTGACTTTC	1	1	Not Significant	SF	0	0	1	0.0103199	CD8+	2	TGTGCCAGCAGCCATTACACAGATACGCAGTATTTT;TGTGCCAGCAGTTTATCTTCTGGGGCCAACGTCCTGACTTTC	CASSHYTDTQYF;CASSLSSGANVLTF	TRBV11-2;TRBV27	TRBJ2-3;TRBJ2-6	;	TRBC2;TRBC2	2	TGCATCGTCAGAGTCGGCAGCAACACAGGCAAACTAATCTTT;TGTGCAGCAAGCGGGGAGTCTGGAGGCTTCAAAACTATCTTT	CIVRVGSNTGKLIF;CAASGESGGFKTIF	TRAV26-1;TRAV29DV5	TRAJ37;TRAJ9	TRAC;TRAC
TGCATCGTCAGAGTCGGCAGCAACACAGGCAAACTAATCTTT;TGTGCTGTGGGCAAAGCATCAGGAGGAAGCTACATACCTACATTTTGTGCCAGCAGCCATTACACAGATACGCAGTATTTT	1	1	Not Significant	SF	0	0	1	0.0103199	CD8+	1	TGTGCCAGCAGCCATTACACAGATACGCAGTATTTT	CASSHYTDTQYF	TRBV11-2	TRBJ2-3		TRBC2	2	TGCATCGTCAGAGTCGGCAGCAACACAGGCAAACTAATCTTT;TGTGCTGTGGGCAAAGCATCAGGAGGAAGCTACATACCTACATTT	CIVRVGSNTGKLIF;CAVGKASGGSYIPTF	TRAV26-1;TRAV8-3	TRAJ37;TRAJ6	TRAC;TRAC	CRG-CASSLGSEQYF	CRG-CASSRGTDTQYF
TGCATCGTCAGAGTCGGCAGCAACACAGGCAAACTAATCTTTTGTGCCAGCAGCCATTACACAGATACGCAGTATTTT;TGTGCCAGGGACTTCGGGACAGGGGAGTCTAGGTCCTACAATGAGCAGTTCTTC	1	1	Not Significant	SF	0	0	1	0.0103199	CD8+	2	TGTGCCAGCAGCCATTACACAGATACGCAGTATTTT;TGTGCCAGGGACTTCGGGACAGGGGAGTCTAGGTCCTACAATGAGCAGTTCTTC	CASSHYTDTQYF;CARDFGTGESRSYNEQFF	TRBV11-2;TRBV2	TRBJ2-3;TRBJ2-1	;TRBD1	TRBC2;TRBC2	1	TGCATCGTCAGAGTCGGCAGCAACACAGGCAAACTAATCTTT	CIVRVGSNTGKLIF	TRAV26-1	TRAJ37	TRAC
TGCATCGTCAGAGTCGTAGATAATGCAGGCAACATGCTCACCTTT;TGTGCTGGGCAGCCCCTTTATGGAGGAAGCCAAGGAAATCTCATCTTTTGTGCCAGCAGCTTGGGTCGAGACTATGGCTACACCTTC	1	1	Not Significant	SF	0	0	1	0.0103199	CD8+	1	TGTGCCAGCAGCTTGGGTCGAGACTATGGCTACACCTTC	CASSLGRDYGYTF	TRBV5-6	TRBJ1-2		TRBC1	2	TGCATCGTCAGAGTCGTAGATAATGCAGGCAACATGCTCACCTTT;TGTGCTGGGCAGCCCCTTTATGGAGGAAGCCAAGGAAATCTCATCTTT	CIVRVVDNAGNMLTF;CAGQPLYGGSQGNLIF	TRAV26-1;TRAV35	TRAJ39;TRAJ42	TRAC;TRAC	CRG-CASSYSGNTEAFF	CRG-CASSRQGGYEQYF
TGCATCGTCAGAGTCGTAGATAATGCAGGCAACATGCTCACCTTTTGTGCCAGCCAGGGGAACACTGAAGCTTTCTTT	1	1	Not Significant	SF	0	0	1	0.0103199	CD8+	1	TGTGCCAGCCAGGGGAACACTGAAGCTTTCTTT	CASQGNTEAFF	TRBV2	TRBJ1-1	TRBD1	TRBC1	1	TGCATCGTCAGAGTCGTAGATAATGCAGGCAACATGCTCACCTTT	CIVRVVDNAGNMLTF	TRAV26-1	TRAJ39	TRAC	CRG-CASSLGSEQYF	CRG-CASSQGYGYTF
TGCATCGTCAGAGTTGCCTCAAATTCCGGGTATGCACTCAACTTCTGTGCCAGCAGTGAATTGGCTAGCGGGATATACAATGAGCAGTTCTTC	1	1	Not Significant	SF	0	0	1	0.0103199	CD8+	1	TGTGCCAGCAGTGAATTGGCTAGCGGGATATACAATGAGCAGTTCTTC	CASSELASGIYNEQFF	TRBV25-1	TRBJ2-1	TRBD2	TRBC2	1	TGCATCGTCAGAGTTGCCTCAAATTCCGGGTATGCACTCAACTTC	CIVRVASNSGYALNF	TRAV26-1	TRAJ41	TRAC
TGCATCGTCAGATGGGGTGGAGGCTTCAAAACTATCTTTTGTGCCAGCAGTGGTCGGGACAGGGGAGGGGGTCAGCCCCAGCATTTT	1	1	Not Significant	SF	0	0	1	0.0103199	CD8+	1	TGTGCCAGCAGTGGTCGGGACAGGGGAGGGGGTCAGCCCCAGCATTTT	CASSGRDRGGGQPQHF	TRBV2	TRBJ1-5	TRBD1	TRBC1	1	TGCATCGTCAGATGGGGTGGAGGCTTCAAAACTATCTTT	CIVRWGGGFKTIF	TRAV26-1	TRAJ9	TRAC
TGCATCGTCAGATTAGTTAACTTTGGAAATGAGAAATTAACCTTTTGTGCCAGCAGCTCCCCTGCAGCGGGACCCAATGAGCAGTTCTTC	1	1	Not Significant	SF	0	0	1	0.0103199	CD8+	1	TGTGCCAGCAGCTCCCCTGCAGCGGGACCCAATGAGCAGTTCTTC	CASSSPAAGPNEQFF	TRBV11-1	TRBJ2-1		TRBC2	1	TGCATCGTCAGATTAGTTAACTTTGGAAATGAGAAATTAACCTTT	CIVRLVNFGNEKLTF	TRAV26-1	TRAJ48	TRAC
TGCATCGTCAGGGTTAACAATGACATGCGCTTTTGTGCCAGCAGTTATGCGGGACAGGACTTATTTAACTATGGCTACACCTTC	1	1	Not Significant	SF	0	0	1	0.0103199	CD8+	1	TGTGCCAGCAGTTATGCGGGACAGGACTTATTTAACTATGGCTACACCTTC	CASSYAGQDLFNYGYTF	TRBV6-5	TRBJ1-2	TRBD1	TRBC1	1	TGCATCGTCAGGGTTAACAATGACATGCGCTTT	CIVRVNNDMRF	TRAV26-1	TRAJ43	TRAC
TGCATCGTCATGCTCCCGGGTGGTACTAGCTATGGAAAGCTGACATTT;TGCATCCTGAGTCAGGGAGAGAACTTTGGAAATGAGAAATTAACCTTTTGTGCCAGCAGTTACGGGGGTTCTGGGGCCAACGTCCTGACTTTC	1	1	Not Significant	SF	0	0	1	0.0103199	CD8+	1	TGTGCCAGCAGTTACGGGGGTTCTGGGGCCAACGTCCTGACTTTC	CASSYGGSGANVLTF	TRBV6-6	TRBJ2-6		TRBC2	2	TGCATCGTCATGCTCCCGGGTGGTACTAGCTATGGAAAGCTGACATTT;TGCATCCTGAGTCAGGGAGAGAACTTTGGAAATGAGAAATTAACCTTT	CIVMLPGGTSYGKLTF;CILSQGENFGNEKLTF	TRAV26-1;TRAV26-2	TRAJ52;TRAJ48	TRAC;TRAC	CRG-CASSLGLSGANVLTF	CRG-CASSYTNSGANVLTF
TGCATCGTCATGCTCCCGGGTGGTACTAGCTATGGAAAGCTGACATTT;TGTGCTGTCAGAGACATGGAATATGGAAACAAACTGGTCTTTTGTGCCACCAGTGATTGGCGGGAGGGTACCGGGGAGCTGTTTTTT;TGTGCCAGCAGTTCCCGGGACAGGGGGTACGAGCAGTACTTC	1	1	Not Significant	SF	0	0	1	0.0103199	CD8+	2	TGTGCCACCAGTGATTGGCGGGAGGGTACCGGGGAGCTGTTTTTT;TGTGCCAGCAGTTCCCGGGACAGGGGGTACGAGCAGTACTTC	CATSDWREGTGELFF;CASSSRDRGYEQYF	TRBV24-1;TRBV28	TRBJ2-2;TRBJ2-7	TRBD2;TRBD1	TRBC2;TRBC2	2	TGCATCGTCATGCTCCCGGGTGGTACTAGCTATGGAAAGCTGACATTT;TGTGCTGTCAGAGACATGGAATATGGAAACAAACTGGTCTTT	CIVMLPGGTSYGKLTF;CAVRDMEYGNKLVF	TRAV26-1;TRAV41	TRAJ52;TRAJ47	TRAC;TRAC
TGCATCGTCCAAGCTTATAACCAGGGAGGAAAGCTTATCTTC;TGTGCAGCAAGCGACCCTGGGGCTGGGAGTTACCAACTCACTTTC;TGCCTCGTGGGTGATGCGGGAGACAGCTGGGGGAAATTGCAGTTTTGTGCCAGCAGCTTAGGGGAGTATAGCAATCAGCCCCAGCATTTT	1	1	Not Significant	SF	0	0	1	0.0103199	CD8+	1	TGTGCCAGCAGCTTAGGGGAGTATAGCAATCAGCCCCAGCATTTT	CASSLGEYSNQPQHF	TRBV7-2	TRBJ1-5	TRBD2	TRBC1	3	TGCATCGTCCAAGCTTATAACCAGGGAGGAAAGCTTATCTTC;TGTGCAGCAAGCGACCCTGGGGCTGGGAGTTACCAACTCACTTTC;TGCCTCGTGGGTGATGCGGGAGACAGCTGGGGGAAATTGCAGTTT	CIVQAYNQGGKLIF;CAASDPGAGSYQLTF;CLVGDAGDSWGKLQF	TRAV26-1;TRAV29DV5;TRAV4	TRAJ23;TRAJ28;TRAJ24	TRAC;TRAC;TRAC	CRG-CASSLGFYSNQPQHF	CRG-CASSLGEYSNQPQHF
TGCATCGTCCCCCCTTCGGACAACTTCAACAAATTTTACTTT;TGTGCTTATGGCTCCACCGGTAACCAGTTCTATTTTTGTGCCAGCAGTTCCGGGGCACTCTATGGCTACACCTTC;TGCAGCGTGGAAAACCCCGGTGAGCAGTTCTTC	1	1	Not Significant	SF	0	0	1	0.0103199	CD8+	2	TGTGCCAGCAGTTCCGGGGCACTCTATGGCTACACCTTC;TGCAGCGTGGAAAACCCCGGTGAGCAGTTCTTC	CASSSGALYGYTF;CSVENPGEQFF	TRBV28;TRBV29-1	TRBJ1-2;TRBJ2-1	TRBD1;	TRBC1;TRBC2	2	TGCATCGTCCCCCCTTCGGACAACTTCAACAAATTTTACTTT;TGTGCTTATGGCTCCACCGGTAACCAGTTCTATTTT	CIVPPSDNFNKFYF;CAYGSTGNQFYF	TRAV26-1;TRAV38-2DV8	TRAJ21;TRAJ49	TRAC;TRAC
TGCATCGTCCCCCCTTCGGACAACTTCAACAAATTTTACTTTTGTGCCAGCAGCTTATCAGGGACTAGCGGGGGGGCCGCGAATGAGCAGTTCTTC;TGTGCCAGCAGTTCCGGGGCACTCTATGGCTACACCTTC;TGTGCCAGCAGCTCCAGACTTGCAGATACGCAGTATTTT	1	1	Not Significant	SF	0	0	1	0.0103199	CD8+	3	TGTGCCAGCAGCTTATCAGGGACTAGCGGGGGGGCCGCGAATGAGCAGTTCTTC;TGTGCCAGCAGTTCCGGGGCACTCTATGGCTACACCTTC;TGTGCCAGCAGCTCCAGACTTGCAGATACGCAGTATTTT	CASSLSGTSGGAANEQFF;CASSSGALYGYTF;CASSSRLADTQYF	TRBV11-3;TRBV28;TRBV6-3	TRBJ2-1;TRBJ1-2;TRBJ2-3	TRBD2;TRBD1;	TRBC2;TRBC1;TRBC2	1	TGCATCGTCCCCCCTTCGGACAACTTCAACAAATTTTACTTT	CIVPPSDNFNKFYF	TRAV26-1	TRAJ21	TRAC
TGCATCGTCCCCCCTTCGGACAACTTCAACAAATTTTACTTTTGTGCCAGCAGTTCCGGGGCACTCTATGGCTACACCTTC	1	1	Not Significant	SF	0	0	1	0.0103199	CD8+	1	TGTGCCAGCAGTTCCGGGGCACTCTATGGCTACACCTTC	CASSSGALYGYTF	TRBV28	TRBJ1-2	TRBD1	TRBC1	1	TGCATCGTCCCCCCTTCGGACAACTTCAACAAATTTTACTTT	CIVPPSDNFNKFYF	TRAV26-1	TRAJ21	TRAC	CRG-CASSYSGNTEAFF	CRG-CASSRQGGYEQYF
TGCATCGTCTCGGGGGCAGGCAACAAGCTAACTTTTTGTGCCAGCAGCTCGGGACTGGTGACCGGAGATACGCAGTATTTT	1	1	Not Significant	SF	0	0	1	0.0103199	CD8+	1	TGTGCCAGCAGCTCGGGACTGGTGACCGGAGATACGCAGTATTTT	CASSSGLVTGDTQYF	TRBV9	TRBJ2-3	TRBD2	TRBC2	1	TGCATCGTCTCGGGGGCAGGCAACAAGCTAACTTTT	CIVSGAGNKLTF	TRAV26-1	TRAJ17	TRAC
TGCATCTCAGAGGGGTACACCGGTAACCAGTTCTATTTTTGTGCCTGGAAGGACAGTGTCTACGAGCAGTACTTC;TGTGCCAGCAGCTCCCGGGAGGCGGCCATTCACAATGAGCAGTTCTTC	1	1	Not Significant	SF	0	0	1	0.0103199	CD8+	2	TGTGCCTGGAAGGACAGTGTCTACGAGCAGTACTTC;TGTGCCAGCAGCTCCCGGGAGGCGGCCATTCACAATGAGCAGTTCTTC	CAWKDSVYEQYF;CASSSREAAIHNEQFF	TRBV30;TRBV7-2	TRBJ2-7;TRBJ2-1	TRBD1;TRBD2	TRBC2;TRBC2	1	TGCATCTCAGAGGGGTACACCGGTAACCAGTTCTATTTT	CISEGYTGNQFYF	TRAV26-1	TRAJ49	TRAC
TGCATCTCCTCAAAAGGCCAGGGAGGAAAGCTTATCTTC;TGTGCTGTGGCCGAGAAATTTTATAACCAGGGAGGAAAGCTTATCTTCTGTGCCAGCTCACCCGGGGGGGTAAAAGGCTACACCTTC;TGTGCCAGCAGTCAAGACAGGCCGAACACCGGGGAGCTGTTTTTT;TGTGCCAGCACCCACGGGGGGGTCGGAAACACCGGGGAGCTGTTTTTT	1	1	Not Significant	SF	0	0	1	0.0103199	CD8+	3	TGTGCCAGCTCACCCGGGGGGGTAAAAGGCTACACCTTC;TGTGCCAGCAGTCAAGACAGGCCGAACACCGGGGAGCTGTTTTTT;TGTGCCAGCACCCACGGGGGGGTCGGAAACACCGGGGAGCTGTTTTTT	CASSPGGVKGYTF;CASSQDRPNTGELFF;CASTHGGVGNTGELFF	TRBV2;TRBV28;TRBV6-6	TRBJ1-2;TRBJ2-2;TRBJ2-2	TRBD2;TRBD1;	TRBC1;TRBC2;TRBC2	2	TGCATCTCCTCAAAAGGCCAGGGAGGAAAGCTTATCTTC;TGTGCTGTGGCCGAGAAATTTTATAACCAGGGAGGAAAGCTTATCTTC	CISSKGQGGKLIF;CAVAEKFYNQGGKLIF	TRAV26-1;TRAV8-3	TRAJ23;TRAJ23	TRAC;TRAC
TGCATCTTAGGCTCTGGCAACACAGGCAAACTAATCTTTTGTGCCAGTAGTACCGGGACAGCCTGGGGTGGCTACACCTTC;TGCAGCGTCATTTTAGTGGGGGGCCACACGGGCTACGAGCAGTACTTC	1	1	Not Significant	SF	0	0	1	0.0103199	CD8+	2	TGTGCCAGTAGTACCGGGACAGCCTGGGGTGGCTACACCTTC;TGCAGCGTCATTTTAGTGGGGGGCCACACGGGCTACGAGCAGTACTTC	CASSTGTAWGGYTF;CSVILVGGHTGYEQYF	TRBV19;TRBV29-1	TRBJ1-2;TRBJ2-7	TRBD1;TRBD1	TRBC1;TRBC2	1	TGCATCTTAGGCTCTGGCAACACAGGCAAACTAATCTTT	CILGSGNTGKLIF	TRAV26-2	TRAJ37	TRAC
TGCATCTTGGATAACTATGGTCAGAATTTTGTCTTT;TGTGCAGAGAGTGACAGCTGGGGGAAATTGCAGTTTTGTGCCAGCAGCTTAAATGCGCGGGGGGGAAGGGAAGAGACCCAGTACTTC;TGTGCCAGCAGCGCCCCCTACGAGCAGTACTTC;TGCAGCGTTCGAGGGACCAATGGGGACACTGAAGCTTTCTTT	1	1	Not Significant	SF	0	0	1	0.0103199	CD8+	3	TGTGCCAGCAGCTTAAATGCGCGGGGGGGAAGGGAAGAGACCCAGTACTTC;TGTGCCAGCAGCGCCCCCTACGAGCAGTACTTC;TGCAGCGTTCGAGGGACCAATGGGGACACTGAAGCTTTCTTT	CASSLNARGGREETQYF;CASSAPYEQYF;CSVRGTNGDTEAFF	TRBV11-2;TRBV14;TRBV29-1	TRBJ2-5;TRBJ2-7;TRBJ1-1	;;TRBD1	TRBC2;TRBC2;TRBC1	2	TGCATCTTGGATAACTATGGTCAGAATTTTGTCTTT;TGTGCAGAGAGTGACAGCTGGGGGAAATTGCAGTTT	CILDNYGQNFVF;CAESDSWGKLQF	TRAV26-1;TRAV5	TRAJ26;TRAJ24	TRAC;TRAC
TGCCTCCTAGCTGGGGCAAACAACCTCTTCTTTTGTGCCAGCAGCTTAGGCCAGATTTCCGATAATTCACCCCTCCACTTT	1	1	Not Significant	SF	0	0	1	0.0103199	CD8+	1	TGTGCCAGCAGCTTAGGCCAGATTTCCGATAATTCACCCCTCCACTTT	CASSLGQISDNSPLHF	TRBV7-9	TRBJ1-6		TRBC1	1	TGCCTCCTAGCTGGGGCAAACAACCTCTTCTTT	CLLAGANNLFF	TRAV4	TRAJ36	TRAC
TGCCTCGGTGTAGGAAGCAGTGCTTCCAAGATAATCTTTTGTGCCACCAGCAGAGATGGACAGGGAAACACTGAAGCTTTCTTT	1	1	Not Significant	SF	0	0	1	0.0103199	CD8+	1	TGTGCCACCAGCAGAGATGGACAGGGAAACACTGAAGCTTTCTTT	CATSRDGQGNTEAFF	TRBV15	TRBJ1-1	TRBD1	TRBC1	1	TGCCTCGGTGTAGGAAGCAGTGCTTCCAAGATAATCTTT	CLGVGSSASKIIF	TRAV4	TRAJ3	TRAC
TGCCTCGTCAGAGATGACAAGATCATCTTTTGCGCCAGCAGCCAGGGGACTGGAAACACCATATATTTT;TGTGCCAGCAGCTTAGGCAGGGGCTACAATGAGCAGTTCTTC	1	1	Not Significant	SF	0	0	1	0.0103199	CD8+	2	TGCGCCAGCAGCCAGGGGACTGGAAACACCATATATTTT;TGTGCCAGCAGCTTAGGCAGGGGCTACAATGAGCAGTTCTTC	CASSQGTGNTIYF;CASSLGRGYNEQFF	TRBV4-1;TRBV7-6	TRBJ1-3;TRBJ2-1	;TRBD1	TRBC1;TRBC2	1	TGCCTCGTCAGAGATGACAAGATCATCTTT	CLVRDDKIIF	TRAV4	TRAJ30	TRAC
TGCCTCGTGGCCGATAACTATGGTCAGAATTTTGTCTTTTGTGCCAGCAGTCTCCCGAGCGGGAGAGTAGATGAGCAGTTCTTC;TGTGCCAGCAGCCGGGGAGGGAGCGGCTCCTACGAGCAGTACTTC	1	1	Not Significant	SF	0	0	1	0.0103199	CD8+	2	TGTGCCAGCAGTCTCCCGAGCGGGAGAGTAGATGAGCAGTTCTTC;TGTGCCAGCAGCCGGGGAGGGAGCGGCTCCTACGAGCAGTACTTC	CASSLPSGRVDEQFF;CASSRGGSGSYEQYF	TRBV27;TRBV7-2	TRBJ2-1;TRBJ2-7	TRBD2;TRBD2	TRBC2;TRBC2	1	TGCCTCGTGGCCGATAACTATGGTCAGAATTTTGTCTTT	CLVADNYGQNFVF	TRAV4	TRAJ26	TRAC
TGCCTCGTGGGGAACAATGCCAGACTCATGTTTTGCAGTGCTAGTTTCGACGGAGGTGGGGAGCAGTACTTC	1	1	Not Significant	SF	0	0	1	0.0103199	CD8+	1	TGCAGTGCTAGTTTCGACGGAGGTGGGGAGCAGTACTTC	CSASFDGGGEQYF	TRBV20-1	TRBJ2-7	TRBD2	TRBC2	1	TGCCTCGTGGGGAACAATGCCAGACTCATGTTT	CLVGNNARLMF	TRAV4	TRAJ31	TRAC
TGCCTCGTGGGTCCGTACAATAACAATGACATGCGCTTTTGTGCCACCAGTGATCTAAACGCCGGGACAGGGGGCTACGAGCAGTACTTC;TGTGCCAGCAGCACCACGGGGGAGGCCCGTTCACCCCTCCACTTT	1	1	Not Significant	SF	0	0	1	0.0103199	CD8+	2	TGTGCCACCAGTGATCTAAACGCCGGGACAGGGGGCTACGAGCAGTACTTC;TGTGCCAGCAGCACCACGGGGGAGGCCCGTTCACCCCTCCACTTT	CATSDLNAGTGGYEQYF;CASSTTGEARSPLHF	TRBV24-1;TRBV6-5	TRBJ2-7;TRBJ1-6	TRBD1;TRBD2	TRBC2;TRBC1	1	TGCCTCGTGGGTCCGTACAATAACAATGACATGCGCTTT	CLVGPYNNNDMRF	TRAV4	TRAJ43	TRAC
TGCCTCGTGGGTGAAAGAACAGGAGGAAGCTACATACCTACATTTTGTGCCAGCAGCTTAGGACAGGGGGCCCTCACTGAAGCTTTCTTT	1	1	Not Significant	SF	0	0	1	0.0103199	CD8+	1	TGTGCCAGCAGCTTAGGACAGGGGGCCCTCACTGAAGCTTTCTTT	CASSLGQGALTEAFF	TRBV7-8	TRBJ1-1		TRBC1	1	TGCCTCGTGGGTGAAAGAACAGGAGGAAGCTACATACCTACATTT	CLVGERTGGSYIPTF	TRAV4	TRAJ6	TRAC
TGCCTCGTGGGTGACCCCCTAAACAAGCTGGTCTTT;TGTGCTGTGAGTGATCGGGCGGGAGGTGCTGACGGACTCACCTTTTGTGCCAGCAGCCCACGTGCCCAGGGGATTAACACTGAAGCTTTCTTT	1	1	Not Significant	SF	0	0	1	0.0103199	CD8+	1	TGTGCCAGCAGCCCACGTGCCCAGGGGATTAACACTGAAGCTTTCTTT	CASSPRAQGINTEAFF	TRBV7-9	TRBJ1-1		TRBC1	2	TGCCTCGTGGGTGACCCCCTAAACAAGCTGGTCTTT;TGTGCTGTGAGTGATCGGGCGGGAGGTGCTGACGGACTCACCTTT	CLVGDPLNKLVF;CAVSDRAGGADGLTF	TRAV4;TRAV8-4	TRAJ47;TRAJ45	TRAC;TRAC
TGCCTCGTGGGTGACGACAGGGAAGCTGCAGGCAACAAGCTAACTTTTTGCGCCAGCAGCTTGGGGACCCCTAACACTGAAGCTTTCTTT	1	1	Not Significant	SF	0	0	1	0.0103199	CD8+	1	TGCGCCAGCAGCTTGGGGACCCCTAACACTGAAGCTTTCTTT	CASSLGTPNTEAFF	TRBV5-1	TRBJ1-1		TRBC1	1	TGCCTCGTGGGTGACGACAGGGAAGCTGCAGGCAACAAGCTAACTTTT	CLVGDDREAAGNKLTF	TRAV4	TRAJ17	TRAC	CRG-CASSLSGTGLGYTF	CRG-CAWSLPGGAYEQYF
TGCCTCGTGGGTGACGGGCCCGGGGCAAACAACCTCTTCTTTTGTGCCAGCAGTTACGGGGGGACAGGGGCCACCGGGGAGCTGTTTTTT	1	1	Not Significant	SF	0	0	1	0.0103199	CD8+	1	TGTGCCAGCAGTTACGGGGGGACAGGGGCCACCGGGGAGCTGTTTTTT	CASSYGGTGATGELFF	TRBV6-6	TRBJ2-2		TRBC2	1	TGCCTCGTGGGTGACGGGCCCGGGGCAAACAACCTCTTCTTT	CLVGDGPGANNLFF	TRAV4	TRAJ36	TRAC		CRG-CASSYGGTGATGELFF
TGCCTCGTGGGTGACGGGCCTGGGGCAAACAACCTCTTCTTT	1	1	Not Significant	SF	0	0	1	0.0103199	CD8+	0							1	TGCCTCGTGGGTGACGGGCCTGGGGCAAACAACCTCTTCTTT	CLVGDGPGANNLFF	TRAV4	TRAJ36	TRAC
TGCCTCGTGGGTGAGAATGCTGGCAACAACCGTAAGCTGATTTGGTGTGCCAGCAGTCTCCCGAGCGGGAGAGTAGATGAGCAGTTCTTC;TGTGCCAGCAGCTTAGCGGCTACCCCAGGGTGGGACTTC	1	1	Not Significant	SF	0	0	1	0.0103199	CD8+	2	TGTGCCAGCAGTCTCCCGAGCGGGAGAGTAGATGAGCAGTTCTTC;TGTGCCAGCAGCTTAGCGGCTACCCCAGGGTGGGACTTC	CASSLPSGRVDEQFF;CASSLAATPGWDF	TRBV27;TRBV7-2	TRBJ2-1;TRBJ2-5	TRBD2;TRBD1	TRBC2;TRBC2	1	TGCCTCGTGGGTGAGAATGCTGGCAACAACCGTAAGCTGATTTGG	CLVGENAGNNRKLIW	TRAV4	TRAJ38	TRAC
TGCCTCGTGGGTGAGACGGGCAGGAGAGCACTTACTTTTTGTGCCAGCAGCTTGGAGATTACTGAAGCTTTCTTT	1	1	Not Significant	SF	0	0	1	0.0103199	CD8+	1	TGTGCCAGCAGCTTGGAGATTACTGAAGCTTTCTTT	CASSLEITEAFF	TRBV5-5	TRBJ1-1		TRBC1	1	TGCCTCGTGGGTGAGACGGGCAGGAGAGCACTTACTTTT	CLVGETGRRALTF	TRAV4	TRAJ5	TRAC
TGCCTCGTGGGTGGCGCTGGGGCTGGGAGTTACCAACTCACTTTCTGTGCCAGCAGCTTAGGGGCAGGTCGAGAGACCCAGTACTTC	1	1	Not Significant	SF	0	0	1	0.0103199	CD8+	1	TGTGCCAGCAGCTTAGGGGCAGGTCGAGAGACCCAGTACTTC	CASSLGAGRETQYF	TRBV5-4	TRBJ2-5	TRBD1	TRBC2	1	TGCCTCGTGGGTGGCGCTGGGGCTGGGAGTTACCAACTCACTTTC	CLVGGAGAGSYQLTF	TRAV4	TRAJ28	TRAC	CRG-CASSLGAGRETQYF	CRG-CASSLIAGGETQYF
TGCCTCGTGGTTCGCCTTTCTGGTGGCTACAATAAGCTGATTTTTTGCAGCCAACTGGGGGGGGACTCTCAATACGAGCAGTACTTC	1	1	Not Significant	SF	0	0	1	0.0103199	CD8+	1	TGCAGCCAACTGGGGGGGGACTCTCAATACGAGCAGTACTTC	CSQLGGDSQYEQYF	TRBV20-1	TRBJ2-7	TRBD2	TRBC2	1	TGCCTCGTGGTTCGCCTTTCTGGTGGCTACAATAAGCTGATTTTT	CLVVRLSGGYNKLIF	TRAV4	TRAJ4	TRAC
TGCCTCTCCAAAGCTGCAGGCAACAAGCTAACTTTTTGTGCCAGCAGCTATTTCTCAGGGGACAATCAGCCCCAGCATTTT	1	1	Not Significant	SF	0	0	1	0.0103199	CD8+	1	TGTGCCAGCAGCTATTTCTCAGGGGACAATCAGCCCCAGCATTTT	CASSYFSGDNQPQHF	TRBV5-6	TRBJ1-5		TRBC1	1	TGCCTCTCCAAAGCTGCAGGCAACAAGCTAACTTTT	CLSKAAGNKLTF	TRAV4	TRAJ17	TRAC
TGCGAAATTCAGGGAGCCCAGAAGCTGGTATTTTGCGCCAGCAGCGAACAATTAACAAGTTTTGGAAACACCATATATTTT	1	1	Not Significant	SF	0	0	1	0.0103199	CD8+	1	TGCGCCAGCAGCGAACAATTAACAAGTTTTGGAAACACCATATATTTT	CASSEQLTSFGNTIYF	TRBV5-1	TRBJ1-3	TRBD2	TRBC1	1	TGCGAAATTCAGGGAGCCCAGAAGCTGGTATTT	CEIQGAQKLVF	TRAV29DV5	TRAJ54	TRAC
TGCGCCAGCAGCCAAGACCGGTCCAGGGTCTATGGCTACACCTTC	1	1	Not Significant	SF	0	0	1	0.0103199	CD8+	1	TGCGCCAGCAGCCAAGACCGGTCCAGGGTCTATGGCTACACCTTC	CASSQDRSRVYGYTF	TRBV4-3	TRBJ1-2	TRBD1	TRBC1	0
TGCGCCAGCAGCCAAGAGGTCTTCCCCACAACTAATGAAAAACTGTTTTTT	1	1	Not Significant	SF	0	0	1	0.0103199	CD8+	1	TGCGCCAGCAGCCAAGAGGTCTTCCCCACAACTAATGAAAAACTGTTTTTT	CASSQEVFPTTNEKLFF	TRBV4-3	TRBJ1-4	TRBD2	TRBC1	0
TGCGCCAGCAGCCAAGAGTCAGGGAGGGGCGGGTCACCCCTCCACTTT	1	1	Not Significant	SF	0	0	1	0.0103199	CD8+	1	TGCGCCAGCAGCCAAGAGTCAGGGAGGGGCGGGTCACCCCTCCACTTT	CASSQESGRGGSPLHF	TRBV4-3	TRBJ1-6	TRBD2	TRBC1	0
TGCGCCAGCAGCCAAGATCTGACCGTCCAAGAGACCCAGTACTTC	1	1	Not Significant	SF	0	0	1	0.0103199	CD8+	1	TGCGCCAGCAGCCAAGATCTGACCGTCCAAGAGACCCAGTACTTC	CASSQDLTVQETQYF	TRBV4-3	TRBJ2-5		TRBC1	0
TGCGCCAGCAGCCAAGATGGTAACCGCCTCAACGAGCAGTACTTC	1	1	Not Significant	SF	0	0	1	0.0103199	CD8+	1	TGCGCCAGCAGCCAAGATGGTAACCGCCTCAACGAGCAGTACTTC	CASSQDGNRLNEQYF	TRBV4-3	TRBJ2-7		TRBC2	0
TGCGCCAGCAGCCAAGGGGTAGGGAATGAAAAACTGTTTTTT	1	1	Not Significant	SF	0	0	1	0.0103199	CD8+	1	TGCGCCAGCAGCCAAGGGGTAGGGAATGAAAAACTGTTTTTT	CASSQGVGNEKLFF	TRBV4-1	TRBJ1-4		TRBC1	0						CRG-CASSQGTGDEKLFF	CRG-CASSPGTGDEKLFF
TGCGCCAGCAGCCACAGGACAGAGAACACTGAAGCTTTCTTT	1	1	Not Significant	SF	0	0	1	0.0103199	CD8+	1	TGCGCCAGCAGCCACAGGACAGAGAACACTGAAGCTTTCTTT	CASSHRTENTEAFF	TRBV4-1	TRBJ1-1		TRBC1	0						CRG-CASSYRTENTEAFF	CRG-CASSSRTENTEAFF
TGCGCCAGCAGCCAGGGGACTGGAAACACCATATATTTT	1	1	Not Significant	SF	0	0	1	0.0103199	CD8+	1	TGCGCCAGCAGCCAGGGGACTGGAAACACCATATATTTT	CASSQGTGNTIYF	TRBV4-1	TRBJ1-3		TRBC1	0						CRG-CSVGQGTGNTQYF	CRG-CASSRQGGYEQYF
TGCGCCAGCAGCCCCCGGCGGGGATATGGCTACACCTTC	1	1	Not Significant	SF	0	0	1	0.0103199	CD8+	1	TGCGCCAGCAGCCCCCGGCGGGGATATGGCTACACCTTC	CASSPRRGYGYTF	TRBV4-3	TRBJ1-2	TRBD2	TRBC1	0
TGCGCCAGCAGCCGAGCTCCAGTAACGTCCGGGACAGGGAACACAGATACGCAGTATTTT	1	1	Not Significant	SF	0	0	1	0.0103199	CD8+	1	TGCGCCAGCAGCCGAGCTCCAGTAACGTCCGGGACAGGGAACACAGATACGCAGTATTTT	CASSRAPVTSGTGNTDTQYF	TRBV5-1	TRBJ2-3	TRBD1	TRBC2	0
TGCGCCAGCAGCGATGGGACACGAGCCTCCTACGAGCAGTACTTC	1	1	Not Significant	SF	0	0	1	0.0103199	CD8+	1	TGCGCCAGCAGCGATGGGACACGAGCCTCCTACGAGCAGTACTTC	CASSDGTRASYEQYF	TRBV5-1	TRBJ2-7	TRBD1	TRBC2	0
TGCGCCAGCAGCTACGGCGGCAGGGGTTCCTCGAACTATGGCTACACCTTC;TGTGCCAGCAGCAGCCGGACTAGCGGAAACGATGAGCAGTTCTTC	1	1	Not Significant	SF	0	0	1	0.0103199	CD8+	2	TGCGCCAGCAGCTACGGCGGCAGGGGTTCCTCGAACTATGGCTACACCTTC;TGTGCCAGCAGCAGCCGGACTAGCGGAAACGATGAGCAGTTCTTC	CASSYGGRGSSNYGYTF;CASSSRTSGNDEQFF	TRBV5-1;TRBV9	TRBJ1-2;TRBJ2-1	TRBD2;TRBD2	TRBC1;TRBC2	0
TGCGCCAGCAGCTTAGACAGGGCTAGCAATCAGCCCCAGCATTTT	1	1	Not Significant	SF	0	0	1	0.0103199	CD8+	1	TGCGCCAGCAGCTTAGACAGGGCTAGCAATCAGCCCCAGCATTTT	CASSLDRASNQPQHF	TRBV4-3	TRBJ1-5	TRBD1	TRBC1	0
TGCGCCAGCAGGGGGGGGCCAGACTCTGGGGCCAACGTCCTGACTTTC	1	1	Not Significant	SF	0	0	1	0.0103199	CD8+	1	TGCGCCAGCAGGGGGGGGCCAGACTCTGGGGCCAACGTCCTGACTTTC	CASRGGPDSGANVLTF	TRBV4-1	TRBJ2-6	TRBD1	TRBC2	0
TGCGCTCCCCTCATTTCTTCTGGTTCTGCAAGGCAACTGACCTTT;TGTGCTGTGAGAGACCATTCTGGGGGTTACCAGAAAGTTACCTTT;TGTGCTGTCCAAAGTGGTACTAGCTATGGAAAGCTGACATTTTGTGCCAGCAGCTTAGGATTACTTACAGGGAACGAGCAGTACTTC;TGCAGTGCTTACCGGGACCCTAATGAAAAACTGTTTTTT	1	1	Not Significant	SF	0	0	1	0.0103199	CD8+	2	TGTGCCAGCAGCTTAGGATTACTTACAGGGAACGAGCAGTACTTC;TGCAGTGCTTACCGGGACCCTAATGAAAAACTGTTTTTT	CASSLGLLTGNEQYF;CSAYRDPNEKLFF	TRBV13;TRBV20-1	TRBJ2-7;TRBJ1-4	;TRBD2	TRBC1;TRBC1	3	TGCGCTCCCCTCATTTCTTCTGGTTCTGCAAGGCAACTGACCTTT;TGTGCTGTGAGAGACCATTCTGGGGGTTACCAGAAAGTTACCTTT;TGTGCTGTCCAAAGTGGTACTAGCTATGGAAAGCTGACATTT	CAPLISSGSARQLTF;CAVRDHSGGYQKVTF;CAVQSGTSYGKLTF	TRAV1-1;TRAV3;TRAV36DV7	TRAJ22;TRAJ13;TRAJ52	TRAC;TRAC;TRAC
TGCGCTCCTGGGGGTTACCAGAAAGTTACCTTTTGTGCCAGCAGCTTTCAGGGTAGTGTATCCCAAGAGACCCAGTACTTC	1	1	Not Significant	SF	0	0	1	0.0103199	CD8+	1	TGTGCCAGCAGCTTTCAGGGTAGTGTATCCCAAGAGACCCAGTACTTC	CASSFQGSVSQETQYF	TRBV7-9	TRBJ2-5		TRBC2	1	TGCGCTCCTGGGGGTTACCAGAAAGTTACCTTT	CAPGGYQKVTF	TRAV1-1	TRAJ13	TRAC
TGCGCTGACCCTCACATGACAACTGACAGCTGGGGGAAATTGCAGTTT;TGTGTGGTGAGCGCGCCGGCAGGAGGAAGCTACATACCTACATTT;TGTGCCGTGAGTGGAGGTAGCAACTATAAACTGACATTT;TGTGCTGTGGCCCCCGAGAGGGGAAACAAGCTGGTCTTTTGTGCCAGGGACTTCGGGACAGGGGAGTCTAGGTCCTACAATGAGCAGTTCTTC;TGTGCCAGCAGCCCGTCCGGGACAGGAGGAACACCCCTCCACTTT	1	1	Not Significant	SF	0	0	1	0.0103199	CD8+	2	TGTGCCAGGGACTTCGGGACAGGGGAGTCTAGGTCCTACAATGAGCAGTTCTTC;TGTGCCAGCAGCCCGTCCGGGACAGGAGGAACACCCCTCCACTTT	CARDFGTGESRSYNEQFF;CASSPSGTGGTPLHF	TRBV2;TRBV7-9	TRBJ2-1;TRBJ1-6	TRBD1;	TRBC2;TRBC1	4	TGCGCTGACCCTCACATGACAACTGACAGCTGGGGGAAATTGCAGTTT;TGTGTGGTGAGCGCGCCGGCAGGAGGAAGCTACATACCTACATTT;TGTGCCGTGAGTGGAGGTAGCAACTATAAACTGACATTT;TGTGCTGTGGCCCCCGAGAGGGGAAACAAGCTGGTCTTT	CADPHMTTDSWGKLQF;CVVSAPAGGSYIPTF;CAVSGGSNYKLTF;CAVAPERGNKLVF	TRAV1-1;TRAV10;TRAV12-2;TRAV8-3	TRAJ24;TRAJ6;TRAJ53;TRAJ47	TRAC;TRAC;TRAC;TRAC
TGCGCTGGGGCAAATAATGCAGGCAACATGCTCACCTTT;TGTGCCGTGAAAGTCCCTGGTGGCTACAATAAGCTGATTTTT;TGTGCTGTGCAGTCAAGGAATAACAATGCCAGACTCATGTTT;TGCATCGTCAGAGCCCTTGGACGAGGAGGAAGCCAAGGAAATCTCATCTTTTGCAGTGCTACCACCTCAGGGCAGCCCCAGCATTTT;TGTGCCAGCAGCCAAGCCCTAGGGGCGCCCGGTGAAGCTTTCTTT;TGCGCCAGCAGCTTCAGTAATGAGCAGTTCTTC	1	1	Not Significant	SF	0	0	1	0.0103199	CD8+	3	TGCAGTGCTACCACCTCAGGGCAGCCCCAGCATTTT;TGTGCCAGCAGCCAAGCCCTAGGGGCGCCCGGTGAAGCTTTCTTT;TGCGCCAGCAGCTTCAGTAATGAGCAGTTCTTC	CSATTSGQPQHF;CASSQALGAPGEAFF;CASSFSNEQFF	TRBV20-1;TRBV3-1;TRBV5-1	TRBJ1-5;TRBJ1-1;TRBJ2-1	TRBD1;TRBD1;	TRBC1;TRBC1;TRBC2	4	TGCGCTGGGGCAAATAATGCAGGCAACATGCTCACCTTT;TGTGCCGTGAAAGTCCCTGGTGGCTACAATAAGCTGATTTTT;TGTGCTGTGCAGTCAAGGAATAACAATGCCAGACTCATGTTT;TGCATCGTCAGAGCCCTTGGACGAGGAGGAAGCCAAGGAAATCTCATCTTT	CAGANNAGNMLTF;CAVKVPGGYNKLIF;CAVQSRNNNARLMF;CIVRALGRGGSQGNLIF	TRAV1-1;TRAV12-2;TRAV20;TRAV26-1	TRAJ39;TRAJ4;TRAJ31;TRAJ42	TRAC;TRAC;TRAC;TRAC
TGCGCTGGGGCAAATAATGCAGGCAACATGCTCACCTTTTGCGCCAGCAGCTTCAGTAATGAGCAGTTCTTC	1	1	Not Significant	SF	0	0	1	0.0103199	CD8+	1	TGCGCCAGCAGCTTCAGTAATGAGCAGTTCTTC	CASSFSNEQFF	TRBV5-1	TRBJ2-1		TRBC1	1	TGCGCTGGGGCAAATAATGCAGGCAACATGCTCACCTTT	CAGANNAGNMLTF	TRAV1-1	TRAJ39	TRAC	CRG-CASSLGSEQYF	CRG-CASSQGYGYTF
TGCGCTGTCAATAATAATGCAGGCAACATGCTCACCTTTTGCAGTGGCAAGACCCCGGGACTAGCGGGAGTTCGGCAGTTCTTC	1	1	Not Significant	SF	0	0	1	0.0103199	CD8+	1	TGCAGTGGCAAGACCCCGGGACTAGCGGGAGTTCGGCAGTTCTTC	CSGKTPGLAGVRQFF	TRBV20-1	TRBJ2-1	TRBD2	TRBC2	1	TGCGCTGTCAATAATAATGCAGGCAACATGCTCACCTTT	CAVNNNAGNMLTF	TRAV1-1	TRAJ39	TRAC
TGCGCTGTCCTCTATGGGAACAACAGACTCGCTTTTTGTGCCAGCGGACACACCGAGCAGTTCTTC;TGTGCCAGCAGCTTAGGGCGGGGGACAGGGCAGCCCCAGCATTTT	1	1	Not Significant	SF	0	0	1	0.0103199	CD8+	2	TGTGCCAGCGGACACACCGAGCAGTTCTTC;TGTGCCAGCAGCTTAGGGCGGGGGACAGGGCAGCCCCAGCATTTT	CASGHTEQFF;CASSLGRGTGQPQHF	TRBV27;TRBV7-6	TRBJ2-1;TRBJ1-5	TRBD1;TRBD1	TRBC2;TRBC1	1	TGCGCTGTCCTCTATGGGAACAACAGACTCGCTTTT	CAVLYGNNRLAF	TRAV1-1	TRAJ7	TRAC
TGCGCTGTGAAGGGGCAGGGAGGAAAGCTTATCTTC;TGTGCCGTGATCACGGGAGGAGGAAACAAACTCACCTTTTGTGCCAGCAGTACGAACAGGGATTACACAGATACGCAGTATTTT;TGTGCCAGCAGCCCCGGGACAGTCGCTAACATTCAGTACTTC	1	1	Not Significant	SF	0	0	1	0.0103199	CD8+	2	TGTGCCAGCAGTACGAACAGGGATTACACAGATACGCAGTATTTT;TGTGCCAGCAGCCCCGGGACAGTCGCTAACATTCAGTACTTC	CASSTNRDYTDTQYF;CASSPGTVANIQYF	TRBV6-6;TRBV7-2	TRBJ2-3;TRBJ2-4	;TRBD1	TRBC2;TRBC2	2	TGCGCTGTGAAGGGGCAGGGAGGAAAGCTTATCTTC;TGTGCCGTGATCACGGGAGGAGGAAACAAACTCACCTTT	CAVKGQGGKLIF;CAVITGGGNKLTF	TRAV1-1;TRAV12-2	TRAJ23;TRAJ10	TRAC;TRAC
TGCGCTGTGAGAGATACTGGAGGCTTCAAAACTATCTTTTGTGCCAGCAGTTACACTGTCGGGGGTGGAACAGATACGCAGTATTTT	1	1	Not Significant	SF	0	0	1	0.0103199	CD8+	1	TGTGCCAGCAGTTACACTGTCGGGGGTGGAACAGATACGCAGTATTTT	CASSYTVGGGTDTQYF	TRBV6-3	TRBJ2-3	TRBD1	TRBC2	1	TGCGCTGTGAGAGATACTGGAGGCTTCAAAACTATCTTT	CAVRDTGGFKTIF	TRAV1-1	TRAJ9	TRAC
TGCGCTGTGAGAGATCAAACTGGGGCAAACAACCTCTTCTTTTGTGCCAGCAGCTTAGATGGGGACTCCTACGAGCAGTACTTC	1	1	Not Significant	SF	0	0	1	0.0103199	CD8+	1	TGTGCCAGCAGCTTAGATGGGGACTCCTACGAGCAGTACTTC	CASSLDGDSYEQYF	TRBV7-6	TRBJ2-7		TRBC2	1	TGCGCTGTGAGAGATCAAACTGGGGCAAACAACCTCTTCTTT	CAVRDQTGANNLFF	TRAV1-1	TRAJ36	TRAC	CRG-CASSLSGTGLGYTF	CRG-CAWSLPGGAYEQYF
TGCGCTGTGAGAGATCCGACGGGAGGAGGAAACAAACTCACCTTTTGCGCCAGCAGCCAAGTGACAGATACGCAGTATTTT	1	1	Not Significant	SF	0	0	1	0.0103199	CD8+	1	TGCGCCAGCAGCCAAGTGACAGATACGCAGTATTTT	CASSQVTDTQYF	TRBV4-1	TRBJ2-3		TRBC2	1	TGCGCTGTGAGAGATCCGACGGGAGGAGGAAACAAACTCACCTTT	CAVRDPTGGGNKLTF	TRAV1-1	TRAJ10	TRAC	CRG-CASSLGSEQYF	CRG-CASSRGTDTQYF
TGCGCTGTGAGAGATCTGGGCTCAGGAACCTACAAATACATCTTTTGTGCCAGCACGCTGGGGACTAGCAACGAGCAGTACTTC	1	1	Not Significant	SF	0	0	1	0.0103199	CD8+	1	TGTGCCAGCACGCTGGGGACTAGCAACGAGCAGTACTTC	CASTLGTSNEQYF	TRBV7-2	TRBJ2-7	TRBD2	TRBC2	1	TGCGCTGTGAGAGATCTGGGCTCAGGAACCTACAAATACATCTTT	CAVRDLGSGTYKYIF	TRAV1-1	TRAJ40	TRAC
TGCGCTGTGAGAGATGAGAGTAACCAGGGAGGAAAGCTTATCTTC;TGCATCCTGAGAGACGTGTTGGCGAACTATGGTCAGAATTTTGTCTTT;TGCCTCGTGGTTGTTAACACCGACAAGCTCATCTTTTGTGCCAGCAGCTCGCCCGGTATAGCGGGGGCCTCCTACGAGCAGTACTTC;TGCGCCAGCAGCTTGTCAACTAGCGGGAATTACGAGCAGTACTTC	1	1	Not Significant	SF	0	0	1	0.0103199	CD8+	2	TGTGCCAGCAGCTCGCCCGGTATAGCGGGGGCCTCCTACGAGCAGTACTTC;TGCGCCAGCAGCTTGTCAACTAGCGGGAATTACGAGCAGTACTTC	CASSSPGIAGASYEQYF;CASSLSTSGNYEQYF	TRBV13;TRBV5-1	TRBJ2-7;TRBJ2-7	;TRBD2	TRBC2;TRBC2	3	TGCGCTGTGAGAGATGAGAGTAACCAGGGAGGAAAGCTTATCTTC;TGCATCCTGAGAGACGTGTTGGCGAACTATGGTCAGAATTTTGTCTTT;TGCCTCGTGGTTGTTAACACCGACAAGCTCATCTTT	CAVRDESNQGGKLIF;CILRDVLANYGQNFVF;CLVVVNTDKLIF	TRAV1-1;TRAV26-2;TRAV4	TRAJ23;TRAJ26;TRAJ34	TRAC;TRAC;TRAC
TGCGCTGTGAGAGATGAGAGTAACCAGGGAGGAAAGCTTATCTTC;TGTGCTACGGACGCATTTGGAGCCAATAGTAAGCTGACATTT;TGCCTCGTGGTTGTTAACACCGACAAGCTCATCTTTTGTGCCAGCAGCTCGCCCGGTATAGCGGGGGCCTCCTACGAGCAGTACTTC;TGTGCCAGCAGCTTAGGGCGGGGGACAGGGCAGCCCCAGCATTTT	1	1	Not Significant	SF	0	0	1	0.0103199	CD8+	2	TGTGCCAGCAGCTCGCCCGGTATAGCGGGGGCCTCCTACGAGCAGTACTTC;TGTGCCAGCAGCTTAGGGCGGGGGACAGGGCAGCCCCAGCATTTT	CASSSPGIAGASYEQYF;CASSLGRGTGQPQHF	TRBV13;TRBV7-6	TRBJ2-7;TRBJ1-5	;TRBD1	TRBC2;TRBC1	3	TGCGCTGTGAGAGATGAGAGTAACCAGGGAGGAAAGCTTATCTTC;TGTGCTACGGACGCATTTGGAGCCAATAGTAAGCTGACATTT;TGCCTCGTGGTTGTTAACACCGACAAGCTCATCTTT	CAVRDESNQGGKLIF;CATDAFGANSKLTF;CLVVVNTDKLIF	TRAV1-1;TRAV17;TRAV4	TRAJ23;TRAJ56;TRAJ34	TRAC;TRAC;TRAC
TGCGCTGTGAGAGATGATGACAGCTGGGGGAAATTGCAGTTTTGTGCCAGTAGCTCCCCGGGAGGGAGCACCGGGGAGCTGTTTTTT;TGCAGTGCTAGAGATCCTAGCGGGCCCCCACGGGGAATCACAGATACGCAGTATTTT	1	1	Not Significant	SF	0	0	1	0.0103199	CD8+	2	TGTGCCAGTAGCTCCCCGGGAGGGAGCACCGGGGAGCTGTTTTTT;TGCAGTGCTAGAGATCCTAGCGGGCCCCCACGGGGAATCACAGATACGCAGTATTTT	CASSSPGGSTGELFF;CSARDPSGPPRGITDTQYF	TRBV19;TRBV20-1	TRBJ2-2;TRBJ2-3	TRBD2;TRBD2	TRBC2;TRBC2	1	TGCGCTGTGAGAGATGATGACAGCTGGGGGAAATTGCAGTTT	CAVRDDDSWGKLQF	TRAV1-1	TRAJ24	TRAC
TGCGCTGTGAGAGATGGGAGCAACTATCAGTTAATCTGGTGTGCCAGCAGCTCTAGCGACACAGATACGCAGTATTTT	1	1	Not Significant	SF	0	0	1	0.0103199	CD8+	1	TGTGCCAGCAGCTCTAGCGACACAGATACGCAGTATTTT	CASSSSDTDTQYF	TRBV4-2	TRBJ2-3	TRBD2	TRBC2	1	TGCGCTGTGAGAGATGGGAGCAACTATCAGTTAATCTGG	CAVRDGSNYQLIW	TRAV1-1	TRAJ33	TRAC
TGCGCTGTGAGAGATGGGAGCTCAGGAACCTACAAATACATCTTTTGCGCCAGCAGCTTACGGTCCCCGGAGGACTCGAAGACCGGGGAGCTGTTTTTT;TGTGCCAGCAGCGCGCGGGGGGGGACAGAAGACAATGAGCAGTTCTTC	1	1	Not Significant	SF	0	0	1	0.0103199	CD8+	2	TGCGCCAGCAGCTTACGGTCCCCGGAGGACTCGAAGACCGGGGAGCTGTTTTTT;TGTGCCAGCAGCGCGCGGGGGGGGACAGAAGACAATGAGCAGTTCTTC	CASSLRSPEDSKTGELFF;CASSARGGTEDNEQFF	TRBV5-1;TRBV9	TRBJ2-2;TRBJ2-1	TRBD2;TRBD1	TRBC2;TRBC2	1	TGCGCTGTGAGAGATGGGAGCTCAGGAACCTACAAATACATCTTT	CAVRDGSSGTYKYIF	TRAV1-1	TRAJ40	TRAC
TGCGCTGTGAGAGCCCTGGATAGCAACTATCAGTTAATCTGG;TGTGCTGTGCGGGGGGAAACCAGTGGCTCTAGGTTGACCTTTTGTGCCAGCAGGCGACTAGCGGGGGGGATTTCTAGCACAGATACGCAGTATTTT	1	1	Not Significant	SF	0	0	1	0.0103199	CD8+	1	TGTGCCAGCAGGCGACTAGCGGGGGGGATTTCTAGCACAGATACGCAGTATTTT	CASRRLAGGISSTDTQYF	TRBV6-3	TRBJ2-3	TRBD2	TRBC2	2	TGCGCTGTGAGAGCCCTGGATAGCAACTATCAGTTAATCTGG;TGTGCTGTGCGGGGGGAAACCAGTGGCTCTAGGTTGACCTTT	CAVRALDSNYQLIW;CAVRGETSGSRLTF	TRAV1-1;TRAV20	TRAJ33;TRAJ58	TRAC;TRAC
TGCGCTGTGAGAGCTATGGATAGCAGCTATAAATTGATCTTCTGCAGTGCTAGAGATGGGGGGCCCGAGACAGGGGGTTCTTTCTACGAGCAGTACTTC	1	1	Not Significant	SF	0	0	1	0.0103199	CD8+	1	TGCAGTGCTAGAGATGGGGGGCCCGAGACAGGGGGTTCTTTCTACGAGCAGTACTTC	CSARDGGPETGGSFYEQYF	TRBV20-1	TRBJ2-7	TRBD1	TRBC2	1	TGCGCTGTGAGAGCTATGGATAGCAGCTATAAATTGATCTTC	CAVRAMDSSYKLIF	TRAV1-1	TRAJ12	TRAC
TGCGCTGTGAGAGGGAAGGATAGCAACTATCAGTTAATCTGGTGTGCCATCAGTGAGTCCGGGACGGGGGAATCAGGTCGTCCTGAAGCTTTCTTT	1	1	Not Significant	SF	0	0	1	0.0103199	CD8+	1	TGTGCCATCAGTGAGTCCGGGACGGGGGAATCAGGTCGTCCTGAAGCTTTCTTT	CAISESGTGESGRPEAFF	TRBV10-3	TRBJ1-1	TRBD1	TRBC1	1	TGCGCTGTGAGAGGGAAGGATAGCAACTATCAGTTAATCTGG	CAVRGKDSNYQLIW	TRAV1-1	TRAJ33	TRAC
TGCGCTGTGAGAGTCAACAATGCCAGACTCATGTTT	1	1	Not Significant	SF	0	0	1	0.0103199	CD8+	0							1	TGCGCTGTGAGAGTCAACAATGCCAGACTCATGTTT	CAVRVNNARLMF	TRAV1-1	TRAJ31	TRAC
TGCGCTGTGATACGGTATGGTGGTGCTACAAACAAGCTCATCTTT;TGTGCAATGAGAGAGGGGACTGGCAACACAGGCAAACTAATCTTT;TGTGCTACGGCCCCTGAAGGCAAACTAATCTTTTGTGCCAGCAGCTTAGGGCTCAGCTCCTACGAGCAGTACTTC	1	1	Not Significant	SF	0	0	1	0.0103199	CD8+	1	TGTGCCAGCAGCTTAGGGCTCAGCTCCTACGAGCAGTACTTC	CASSLGLSSYEQYF	TRBV7-2	TRBJ2-7		TRBC2	3	TGCGCTGTGATACGGTATGGTGGTGCTACAAACAAGCTCATCTTT;TGTGCAATGAGAGAGGGGACTGGCAACACAGGCAAACTAATCTTT;TGTGCTACGGCCCCTGAAGGCAAACTAATCTTT	CAVIRYGGATNKLIF;CAMREGTGNTGKLIF;CATAPEGKLIF	TRAV1-1;TRAV14DV4;TRAV17	TRAJ32;TRAJ37;TRAJ37	TRAC;TRAC;TRAC	CRG-CASSLSGTGLGYTF	CRG-CAWSLPGGAYEQYF
TGCGCTGTGATTCCTAATGCAGGCAACATGCTCACCTTT;TGTGCCGTGATGGGAGGCTACAATAAGCTGATTTTTTGTGCCAGCAGTCCAGGGACCAGCTTCGAGCAGTACTTC;TGTGCCAGCAGCCATCCTATAGACACAGATACGCAGTATTTT	1	1	Not Significant	SF	0	0	1	0.0103199	CD8+	2	TGTGCCAGCAGTCCAGGGACCAGCTTCGAGCAGTACTTC;TGTGCCAGCAGCCATCCTATAGACACAGATACGCAGTATTTT	CASSPGTSFEQYF;CASSHPIDTDTQYF	TRBV27;TRBV3-1	TRBJ2-7;TRBJ2-3	TRBD2;	TRBC2;TRBC2	2	TGCGCTGTGATTCCTAATGCAGGCAACATGCTCACCTTT;TGTGCCGTGATGGGAGGCTACAATAAGCTGATTTTT	CAVIPNAGNMLTF;CAVMGGYNKLIF	TRAV1-1;TRAV12-2	TRAJ39;TRAJ4	TRAC;TRAC
TGCGCTGTGGATCTCCGAGCAGGCAACATGCTCACCTTTTGTGCCAGCAGCTTAGGGGGCAGAATCTACGAGCAGTACTTC	1	1	Not Significant	SF	0	0	1	0.0103199	CD8+	1	TGTGCCAGCAGCTTAGGGGGCAGAATCTACGAGCAGTACTTC	CASSLGGRIYEQYF	TRBV7-9	TRBJ2-7		TRBC2	1	TGCGCTGTGGATCTCCGAGCAGGCAACATGCTCACCTTT	CAVDLRAGNMLTF	TRAV1-1	TRAJ39	TRAC		CRG-CASSLGGRGYEQYF
TGCGCTGTGGGGACAGGCTTTCAGAAACTTGTATTTTGCGCCAGCAGCTTGGTCGGACAGGCCTCTTCTCGAGACATTCAGTACTTC	1	1	Not Significant	SF	0	0	1	0.0103199	CD8+	1	TGCGCCAGCAGCTTGGTCGGACAGGCCTCTTCTCGAGACATTCAGTACTTC	CASSLVGQASSRDIQYF	TRBV5-1	TRBJ2-4	TRBD1	TRBC2	1	TGCGCTGTGGGGACAGGCTTTCAGAAACTTGTATTT	CAVGTGFQKLVF	TRAV1-1	TRAJ8	TRAC
TGCGCTGTGGGGGGAGGTGCTGACGGACTCACCTTTTGTGCCAGCTCACCACCCGGTGCTAGCAATCAGCCCCAGCATTTT;TGTGCCAGCAGCTTAGGTTTTGGTGGGGGAGCCAAAAACATTCAGTACTTC	1	1	Not Significant	SF	0	0	1	0.0103199	CD8+	2	TGTGCCAGCTCACCACCCGGTGCTAGCAATCAGCCCCAGCATTTT;TGTGCCAGCAGCTTAGGTTTTGGTGGGGGAGCCAAAAACATTCAGTACTTC	CASSPPGASNQPQHF;CASSLGFGGGAKNIQYF	TRBV18;TRBV7-8	TRBJ1-5;TRBJ2-4	TRBD1;	TRBC1;TRBC2	1	TGCGCTGTGGGGGGAGGTGCTGACGGACTCACCTTT	CAVGGGADGLTF	TRAV1-1	TRAJ45	TRAC
TGCGCTGTGTCTAGGGGTTACCAGAAAGTTACCTTT;TGTCCTTCTGGGGCTGGGAGTTACCAACTCACTTTCTGTGCCAGCACCCTGGGTAGCGGGAGCGAGGGCACAGATACGCAGTATTTT	1	1	Not Significant	SF	0	0	1	0.0103199	CD8+	1	TGTGCCAGCACCCTGGGTAGCGGGAGCGAGGGCACAGATACGCAGTATTTT	CASTLGSGSEGTDTQYF	TRBV7-8	TRBJ2-3		TRBC2	2	TGCGCTGTGTCTAGGGGTTACCAGAAAGTTACCTTT;TGTCCTTCTGGGGCTGGGAGTTACCAACTCACTTTC	CAVSRGYQKVTF;CPSGAGSYQLTF	TRAV1-1;TRAV2	TRAJ13;TRAJ28	TRAC;TRAC
TGCGGCACAGACTTGGATAGCAACTATCAGTTAATCTGGTGTGCCAGCAGCCCTCCGGGACCGGACCGCACTAATGAAAAACTGTTTTTT	1	1	Not Significant	SF	0	0	1	0.0103199	CD8+	1	TGTGCCAGCAGCCCTCCGGGACCGGACCGCACTAATGAAAAACTGTTTTTT	CASSPPGPDRTNEKLFF	TRBV6-3	TRBJ1-4	TRBD1	TRBC1	1	TGCGGCACAGACTTGGATAGCAACTATCAGTTAATCTGG	CGTDLDSNYQLIW	TRAV30	TRAJ33	TRAC
TGCGGCACAGAGGGCTATAACCAGGGAGGAAAGCTTATCTTCTGTGCCAGTAGCGGGGGTGGCAATCAGCCCCAGCATTTT	1	1	Not Significant	SF	0	0	1	0.0103199	CD8+	1	TGTGCCAGTAGCGGGGGTGGCAATCAGCCCCAGCATTTT	CASSGGGNQPQHF	TRBV19	TRBJ1-5	TRBD1	TRBC1	1	TGCGGCACAGAGGGCTATAACCAGGGAGGAAAGCTTATCTTC	CGTEGYNQGGKLIF	TRAV30	TRAJ23	TRAC	CRG-CSASGGGNSPLHF	CRG-CASSPDRDQPQHF
TGCGGCACAGAGGTATCTGCAAGGCAACTGACCTTTTGTGCCAGCAGCTTAGGAGGACAGGGTAGTCATGAGCAGTTCTTC	1	1	Not Significant	SF	0	0	1	0.0103199	CD8+	1	TGTGCCAGCAGCTTAGGAGGACAGGGTAGTCATGAGCAGTTCTTC	CASSLGGQGSHEQFF	TRBV7-6	TRBJ2-1	TRBD1	TRBC2	1	TGCGGCACAGAGGTATCTGCAAGGCAACTGACCTTT	CGTEVSARQLTF	TRAV30	TRAJ22	TRAC
TGCGGCACAGAGTTGAGAACCGACAAGCTCATCTTT;TGTGCTCTGAGTGATTTTGAGGGAGCCCAGAAGCTGGTATTTTGTGCCAGCAGCTCCTACCCCACTAGCGGGGGCTTTCAAGAGACCCAGTACTTC	1	1	Not Significant	SF	0	0	1	0.0103199	CD8+	1	TGTGCCAGCAGCTCCTACCCCACTAGCGGGGGCTTTCAAGAGACCCAGTACTTC	CASSSYPTSGGFQETQYF	TRBV11-2	TRBJ2-5		TRBC2	2	TGCGGCACAGAGTTGAGAACCGACAAGCTCATCTTT;TGTGCTCTGAGTGATTTTGAGGGAGCCCAGAAGCTGGTATTT	CGTELRTDKLIF;CALSDFEGAQKLVF	TRAV30;TRAV9-2	TRAJ34;TRAJ54	TRAC;TRAC
TGCGGCACAGCCGATAGCAACTATCAGTTAATCTGGTGTGCCAGCAGCCAGAGGACTAGCGGGGGATCCTACGAGCAGTACTTC	1	1	Not Significant	SF	0	0	1	0.0103199	CD8+	1	TGTGCCAGCAGCCAGAGGACTAGCGGGGGATCCTACGAGCAGTACTTC	CASSQRTSGGSYEQYF	TRBV27	TRBJ2-7	TRBD2	TRBC2	1	TGCGGCACAGCCGATAGCAACTATCAGTTAATCTGG	CGTADSNYQLIW	TRAV30	TRAJ33	TRAC
TGCGGCACAGGGGATAACTATGGTCAGAATTTTGTCTTTTGTGCCAGCAGTGAAACGGGACAGGATAACAATGAGCAGTTCTTC	1	1	Not Significant	SF	0	0	1	0.0103199	CD8+	1	TGTGCCAGCAGTGAAACGGGACAGGATAACAATGAGCAGTTCTTC	CASSETGQDNNEQFF	TRBV6-1	TRBJ2-1	TRBD1	TRBC2	1	TGCGGCACAGGGGATAACTATGGTCAGAATTTTGTCTTT	CGTGDNYGQNFVF	TRAV30	TRAJ26	TRAC
TGCGGCACAGGGGCTGGGAGTTACCAACTCACTTTCTGTGCCAGCAGTCCGAGGACTAGCGGGTCCTCCTACGAGCAGTACTTC	1	1	Not Significant	SF	0	0	1	0.0103199	CD8+	1	TGTGCCAGCAGTCCGAGGACTAGCGGGTCCTCCTACGAGCAGTACTTC	CASSPRTSGSSYEQYF	TRBV27	TRBJ2-7	TRBD2	TRBC2	1	TGCGGCACAGGGGCTGGGAGTTACCAACTCACTTTC	CGTGAGSYQLTF	TRAV30	TRAJ28	TRAC
TGCGGCACAGGTTCTAACGACTACAAGCTCAGCTTTTGTGCCAGCAGTTTGGGGCTAGCTGGTGAGCAGTTCTTC;TGTGCCAGCAGTTCAAGGACTAGCGGGATGGGCAATGAGCAGTTCTTC	1	1	Not Significant	SF	0	0	1	0.0103199	CD8+	2	TGTGCCAGCAGTTTGGGGCTAGCTGGTGAGCAGTTCTTC;TGTGCCAGCAGTTCAAGGACTAGCGGGATGGGCAATGAGCAGTTCTTC	CASSLGLAGEQFF;CASSSRTSGMGNEQFF	TRBV12-3;TRBV27	TRBJ2-1;TRBJ2-1	TRBD2;TRBD2	TRBC2;TRBC2	1	TGCGGCACAGGTTCTAACGACTACAAGCTCAGCTTT	CGTGSNDYKLSF	TRAV30	TRAJ20	TRAC
TGCGGCACAGTTGGGGGCAGTGCTTCCAAGATAATCTTT;TGTGGTGTACCTCTTGTCTTTTGTGCCACCCAGACAGGGCTTCTCGGGGAGCTGTTTTTT	1	1	Not Significant	SF	0	0	1	0.0103199	CD8+	1	TGTGCCACCCAGACAGGGCTTCTCGGGGAGCTGTTTTTT	CATQTGLLGELFF	TRBV19	TRBJ2-2	TRBD1	TRBC2	2	TGCGGCACAGTTGGGGGCAGTGCTTCCAAGATAATCTTT;TGTGGTGTACCTCTTGTCTTT	CGTVGGSASKIIF;CGVPLVF	TRAV30;TRAV9-2	TRAJ3;TRAJ29	TRAC;TRAC
TGCGGCACTGGGGCTGGGAGTTACCAACTCACTTTCTGTGCCAGCAGTCCGAGGACTAGCGGGAGTTCTTACGAGCAGTACTTC	1	1	Not Significant	SF	0	0	1	0.0103199	CD8+	1	TGTGCCAGCAGTCCGAGGACTAGCGGGAGTTCTTACGAGCAGTACTTC	CASSPRTSGSSYEQYF	TRBV27	TRBJ2-7	TRBD2	TRBC2	1	TGCGGCACTGGGGCTGGGAGTTACCAACTCACTTTC	CGTGAGSYQLTF	TRAV30	TRAJ28	TRAC
TGCGGCACTTCCGATTCAGGAGGAGGTGCTGACGGACTCACCTTT;TGTGCTTATAGTGTGGAATATGGAAACAAGCTGGTCTTTTGTGCCAGCTCAACCCTGGGAAGCAATCAGCCCCAGCATTTT;TGTGCCAGCAGCCACCCCGACAGGGGGCGAGGATCACCCCTCCACTTT	1	1	Not Significant	SF	0	0	1	0.0103199	CD8+	2	TGTGCCAGCTCAACCCTGGGAAGCAATCAGCCCCAGCATTTT;TGTGCCAGCAGCCACCCCGACAGGGGGCGAGGATCACCCCTCCACTTT	CASSTLGSNQPQHF;CASSHPDRGRGSPLHF	TRBV18;TRBV7-9	TRBJ1-5;TRBJ1-6	;	TRBC1;TRBC1	2	TGCGGCACTTCCGATTCAGGAGGAGGTGCTGACGGACTCACCTTT;TGTGCTTATAGTGTGGAATATGGAAACAAGCTGGTCTTT	CGTSDSGGGADGLTF;CAYSVEYGNKLVF	TRAV30;TRAV38-2DV8	TRAJ45;TRAJ47	TRAC;TRAC
TGCTCCGGATCCCAGGGAGGAAAGCTTATCTTCTGCGCCAGCAGCCAAGACTATACCACAGATACGCAGTATTTT	1	1	Not Significant	SF	0	0	1	0.0103199	CD8+	1	TGCGCCAGCAGCCAAGACTATACCACAGATACGCAGTATTTT	CASSQDYTTDTQYF	TRBV4-3	TRBJ2-3		TRBC2	1	TGCTCCGGATCCCAGGGAGGAAAGCTTATCTTC	CSGSQGGKLIF	TRAV29DV5	TRAJ23	TRAC
TGTCACGGGTTAGCCAGTGGCTCTAGGTTGACCTTTTGTGCCAGCAGCCAAGTCCGGGGAGGGGGTAGCTATGGCTACACCTTC	1	1	Not Significant	SF	0	0	1	0.0103199	CD8+	1	TGTGCCAGCAGCCAAGTCCGGGGAGGGGGTAGCTATGGCTACACCTTC	CASSQVRGGGSYGYTF	TRBV14	TRBJ1-2	TRBD2	TRBC1	1	TGTCACGGGTTAGCCAGTGGCTCTAGGTTGACCTTT	CHGLASGSRLTF	TRAV27	TRAJ58	TRAC
TGTCGAAGAAATAGTGGAGGTAGCAACTATAAACTGACATTTTGTGCCAGCAGTGAAAGTTCGGGACTAGCCCTGTATTTT	1	1	Not Significant	SF	0	0	1	0.0103199	CD8+	1	TGTGCCAGCAGTGAAAGTTCGGGACTAGCCCTGTATTTT	CASSESSGLALYF	TRBV6-1	TRBJ2-3	TRBD2	TRBC2	1	TGTCGAAGAAATAGTGGAGGTAGCAACTATAAACTGACATTT	CRRNSGGSNYKLTF	TRAV29DV5	TRAJ53	TRAC
TGTCTTCTCCCTTATGGAGGAAGCCAAGGAAATCTCATCTTTTGTGCCAGCAGTCCGGCAAACTGGGGCAATCAGCCCCAGCATTTT	1	1	Not Significant	SF	0	0	1	0.0103199	CD8+	1	TGTGCCAGCAGTCCGGCAAACTGGGGCAATCAGCCCCAGCATTTT	CASSPANWGNQPQHF	TRBV28	TRBJ1-5	TRBD1	TRBC1	1	TGTCTTCTCCCTTATGGAGGAAGCCAAGGAAATCTCATCTTT	CLLPYGGSQGNLIF	TRAV40	TRAJ42	TRAC
TGTCTTTTATCAGGAGGAAGCTACATACCTACATTT;TGTGCTGGGCAGCCCCTTTATGGAGGAAGCCAAGGAAATCTCATCTTT;TGTGCAGAGCCAGGATACAGCACCCTCACCTTTTGTGCCAGCAGCTTGGGTCGAGACTATGGCTACACCTTC;TGTGCCAGCAGCGCTGGGACAGGGCCCGTCTACGAGCAGTACTTC	1	1	Not Significant	SF	0	0	1	0.0103199	CD8+	2	TGTGCCAGCAGCTTGGGTCGAGACTATGGCTACACCTTC;TGTGCCAGCAGCGCTGGGACAGGGCCCGTCTACGAGCAGTACTTC	CASSLGRDYGYTF;CASSAGTGPVYEQYF	TRBV5-6;TRBV9	TRBJ1-2;TRBJ2-7	;TRBD1	TRBC1;TRBC2	3	TGTCTTTTATCAGGAGGAAGCTACATACCTACATTT;TGTGCTGGGCAGCCCCTTTATGGAGGAAGCCAAGGAAATCTCATCTTT;TGTGCAGAGCCAGGATACAGCACCCTCACCTTT	CLLSGGSYIPTF;CAGQPLYGGSQGNLIF;CAEPGYSTLTF	TRAV3;TRAV35;TRAV5	TRAJ6;TRAJ42;TRAJ11	TRAC;TRAC;TRAC
TGTGAAGGTGGAAGCTACATACCTACATTTTGTGCCACCAGTGACAGATCCGGGACTAGCGGGGGGGCATACAATGAGCAGTTCTTC;TGTGCCAGCAGGAAAGGACAGATGAACACTGAAGCTTTCTTT	1	1	Not Significant	SF	0	0	1	0.0103199	CD8+	2	TGTGCCACCAGTGACAGATCCGGGACTAGCGGGGGGGCATACAATGAGCAGTTCTTC;TGTGCCAGCAGGAAAGGACAGATGAACACTGAAGCTTTCTTT	CATSDRSGTSGGAYNEQFF;CASRKGQMNTEAFF	TRBV24-1;TRBV27	TRBJ2-1;TRBJ1-1	TRBD2;TRBD1	TRBC2;TRBC1	1	TGTGAAGGTGGAAGCTACATACCTACATTT	CEGGSYIPTF	TRAV12-1	TRAJ6	TRAC
TGTGAGCGCTCTAGCAACACAGGCAAACTAATCTTTTGTGCCAGCAGCTTAATGGCGGGAGCCTACAATGAGCAGTTCTTC	1	1	Not Significant	SF	0	0	1	0.0103199	CD8+	1	TGTGCCAGCAGCTTAATGGCGGGAGCCTACAATGAGCAGTTCTTC	CASSLMAGAYNEQFF	TRBV7-2	TRBJ2-1	TRBD2	TRBC2	1	TGTGAGCGCTCTAGCAACACAGGCAAACTAATCTTT	CERSSNTGKLIF	TRAV21	TRAJ37	TRAC
TGTGCAACCGGGGGTTACCAGAAAGTTACCTTTTGTGCCAGCAGTTTAGGTTTCGGGAACACTGAAGCTTTCTTT	1	1	Not Significant	SF	0	0	1	0.0103199	CD8+	1	TGTGCCAGCAGTTTAGGTTTCGGGAACACTGAAGCTTTCTTT	CASSLGFGNTEAFF	TRBV27	TRBJ1-1		TRBC1	1	TGTGCAACCGGGGGTTACCAGAAAGTTACCTTT	CATGGYQKVTF	TRAV12-3	TRAJ13	TRAC	CRG-CASSLGFGNTEAFF	CRG-CASSLGPGNTEAFF
TGTGCAATAATAAGCAACACAGGCAAACTAATCTTTTGTGCCAGCAGCTTAGGGGTGGCTACCTACAATGAGCAGTTCTTC;TGCAGTGCTAGAGAGAGCGTGGGTACTGAAGCTTTCTTT	1	1	Not Significant	SF	0	0	1	0.0103199	CD8+	2	TGTGCCAGCAGCTTAGGGGTGGCTACCTACAATGAGCAGTTCTTC;TGCAGTGCTAGAGAGAGCGTGGGTACTGAAGCTTTCTTT	CASSLGVATYNEQFF;CSARESVGTEAFF	TRBV11-2;TRBV20-1	TRBJ2-1;TRBJ1-1	;	TRBC2;TRBC1	1	TGTGCAATAATAAGCAACACAGGCAAACTAATCTTT	CAIISNTGKLIF	TRAV13-1	TRAJ37	TRAC
TGTGCAATCCCCCCCGGACCACACTCTGGGGCTGGGAGTTACCAACTCACTTTCTGTGCCAGTAGGGGACTAGCGGGCCCACTCGCCAAAAACATTCAGTACTTC	1	1	Not Significant	SF	0	0	1	0.0103199	CD8+	1	TGTGCCAGTAGGGGACTAGCGGGCCCACTCGCCAAAAACATTCAGTACTTC	CASRGLAGPLAKNIQYF	TRBV19	TRBJ2-4	TRBD2	TRBC2	1	TGTGCAATCCCCCCCGGACCACACTCTGGGGCTGGGAGTTACCAACTCACTTTC	CAIPPGPHSGAGSYQLTF	TRAV12-3	TRAJ28	TRAC
TGTGCAATCGGTACTGGAGGCTTCAAAACTATCTTTTGTGCCACCAGTGGTACAGCGGGAGCCACAGATACGCAGTATTTT	1	1	Not Significant	SF	0	0	1	0.0103199	CD8+	1	TGTGCCACCAGTGGTACAGCGGGAGCCACAGATACGCAGTATTTT	CATSGTAGATDTQYF	TRBV15	TRBJ2-3	TRBD2	TRBC2	1	TGTGCAATCGGTACTGGAGGCTTCAAAACTATCTTT	CAIGTGGFKTIF	TRAV12-3	TRAJ9	TRAC
TGTGCAATGAAAGCCTCAGGAACCTACAAATACATCTTTTGTGCCAGCAGCGTCAGGCCAGGGGGGGGCCCTGACGGCTACACCTTC	1	1	Not Significant	SF	0	0	1	0.0103199	CD8+	1	TGTGCCAGCAGCGTCAGGCCAGGGGGGGGCCCTGACGGCTACACCTTC	CASSVRPGGGPDGYTF	TRBV9	TRBJ1-2		TRBC1	1	TGTGCAATGAAAGCCTCAGGAACCTACAAATACATCTTT	CAMKASGTYKYIF	TRAV12-3	TRAJ40	TRAC
TGTGCAATGAACACAGGCTTTCAGAAACTTGTATTT;TGTGCTTCGACAGCTGGTGGTACTAGCTATGGAAAGCTGACATTTTGTGCCAGCAGTTTTCCTTCTCGGGAGGGGCAGTACTTC	1	1	Not Significant	SF	0	0	1	0.0103199	CD8+	1	TGTGCCAGCAGTTTTCCTTCTCGGGAGGGGCAGTACTTC	CASSFPSREGQYF	TRBV28	TRBJ2-7	TRBD2	TRBC2	2	TGTGCAATGAACACAGGCTTTCAGAAACTTGTATTT;TGTGCTTCGACAGCTGGTGGTACTAGCTATGGAAAGCTGACATTT	CAMNTGFQKLVF;CASTAGGTSYGKLTF	TRAV12-3;TRAV38-2DV8	TRAJ8;TRAJ52	TRAC;TRAC
TGTGCAATGAACCCCCTGAACACCGGTAACCAGTTCTATTTTTGTGCCAGCAGCCCCGGCCCCATAAGGGGCGCGACGAACACTGAAGCTTTCTTT	1	1	Not Significant	SF	0	0	1	0.0103199	CD8+	1	TGTGCCAGCAGCCCCGGCCCCATAAGGGGCGCGACGAACACTGAAGCTTTCTTT	CASSPGPIRGATNTEAFF	TRBV5-6	TRBJ1-1		TRBC1	1	TGTGCAATGAACCCCCTGAACACCGGTAACCAGTTCTATTTT	CAMNPLNTGNQFYF	TRAV12-3	TRAJ49	TRAC
TGTGCAATGAACGGAGGTAGCAACTATAAACTGACATTT;TGTGCAGCAAGTACCCGCAACTATCAGTTAATCTGG;TGTGCCGTGACCCCGGGTGGCTCTGGCAACACAGGCAAACTAATCTTTTGCAGTGCTAGAGTCTGGGCCGGGGAGCTGTTTTTT	1	1	Not Significant	SF	0	0	1	0.0103199	CD8+	1	TGCAGTGCTAGAGTCTGGGCCGGGGAGCTGTTTTTT	CSARVWAGELFF	TRBV20-1	TRBJ2-2		TRBC2	3	TGTGCAATGAACGGAGGTAGCAACTATAAACTGACATTT;TGTGCAGCAAGTACCCGCAACTATCAGTTAATCTGG;TGTGCCGTGACCCCGGGTGGCTCTGGCAACACAGGCAAACTAATCTTT	CAMNGGSNYKLTF;CAASTRNYQLIW;CAVTPGGSGNTGKLIF	TRAV12-3;TRAV13-1;TRAV8-1	TRAJ53;TRAJ33;TRAJ37	TRAC;TRAC;TRAC
TGTGCAATGACTACGGATTATGGAGGAAGCCAAGGAAATCTCATCTTTTGTGCCAGCAGCGTAGATGGGCAGAGCACAGATACGCAGTATTTT	1	1	Not Significant	SF	0	0	1	0.0103199	CD8+	1	TGTGCCAGCAGCGTAGATGGGCAGAGCACAGATACGCAGTATTTT	CASSVDGQSTDTQYF	TRBV9	TRBJ2-3		TRBC2	1	TGTGCAATGACTACGGATTATGGAGGAAGCCAAGGAAATCTCATCTTT	CAMTTDYGGSQGNLIF	TRAV12-3	TRAJ42	TRAC	CRG-CASSVDGTSTDTQYF	CRG-CASSVDGTSTDTQYF
TGTGCAATGAGACGCAACTATGGTCAGAATTTTGTCTTTTGTGCCAGCAGTTTCCCCCCGGGAAGGGCCTATGGCTACACCTTC	1	1	Not Significant	SF	0	0	1	0.0103199	CD8+	1	TGTGCCAGCAGTTTCCCCCCGGGAAGGGCCTATGGCTACACCTTC	CASSFPPGRAYGYTF	TRBV6-3	TRBJ1-2	TRBD2	TRBC1	1	TGTGCAATGAGACGCAACTATGGTCAGAATTTTGTCTTT	CAMRRNYGQNFVF	TRAV12-3	TRAJ26	TRAC
TGTGCAATGAGAGAGACAGGATACAGCACCCTCACCTTTTGTGCCAGTAGTACAACAGGGGGAGGCTTTGGCGAGCAGTACTTC	1	1	Not Significant	SF	0	0	1	0.0103199	CD8+	1	TGTGCCAGTAGTACAACAGGGGGAGGCTTTGGCGAGCAGTACTTC	CASSTTGGGFGEQYF	TRBV19	TRBJ2-7	TRBD1	TRBC2	1	TGTGCAATGAGAGAGACAGGATACAGCACCCTCACCTTT	CAMRETGYSTLTF	TRAV14DV4	TRAJ11	TRAC
TGTGCAATGAGAGAGAGAGGGACCGGTAACCAGTTCTATTTT;TGTGCTGTGAGAGCCTCGAACCAGGCAGGAACTGCTCTGATCTTTTGTGCTAGTGGTAACCCTGGTTTGGGAACTGAAGCTTTCTTT;TGTGCCAGCAGCCCAAGGGATTGGGGGGCAGGGGCCAACGTCCTGACTTTC	1	1	Not Significant	SF	0	0	1	0.0103199	CD8+	2	TGTGCTAGTGGTAACCCTGGTTTGGGAACTGAAGCTTTCTTT;TGTGCCAGCAGCCCAAGGGATTGGGGGGCAGGGGCCAACGTCCTGACTTTC	CASGNPGLGTEAFF;CASSPRDWGAGANVLTF	TRBV12-5;TRBV9	TRBJ1-1;TRBJ2-6	;TRBD1	TRBC1;TRBC2	2	TGTGCAATGAGAGAGAGAGGGACCGGTAACCAGTTCTATTTT;TGTGCTGTGAGAGCCTCGAACCAGGCAGGAACTGCTCTGATCTTT	CAMRERGTGNQFYF;CAVRASNQAGTALIF	TRAV14DV4;TRAV3	TRAJ49;TRAJ15	TRAC;TRAC
TGTGCAATGAGAGAGAGGGAGAGAGGATACAGCACCCTCACCTTTTGTGCCAGTAAGGGCGCAGGGCTGAACACTGAAGCTTTCTTT	1	1	Not Significant	SF	0	0	1	0.0103199	CD8+	1	TGTGCCAGTAAGGGCGCAGGGCTGAACACTGAAGCTTTCTTT	CASKGAGLNTEAFF	TRBV19	TRBJ1-1	TRBD1	TRBC1	1	TGTGCAATGAGAGAGAGGGAGAGAGGATACAGCACCCTCACCTTT	CAMRERERGYSTLTF	TRAV14DV4	TRAJ11	TRAC
TGTGCAATGAGAGAGCAGATCAAAGCTGCAGGCAACAAGCTAACTTTT;TGTGCAGCAAGCGACCCTGGGGCTGGGAGTTACCAACTCACTTTCTGTGCCAGCAGATCCGGGACTAGCGGGAAGCGCTACAATGAGCAGTTCTTC	1	1	Not Significant	SF	0	0	1	0.0103199	CD8+	1	TGTGCCAGCAGATCCGGGACTAGCGGGAAGCGCTACAATGAGCAGTTCTTC	CASRSGTSGKRYNEQFF	TRBV11-2	TRBJ2-1		TRBC2	2	TGTGCAATGAGAGAGCAGATCAAAGCTGCAGGCAACAAGCTAACTTTT;TGTGCAGCAAGCGACCCTGGGGCTGGGAGTTACCAACTCACTTTC	CAMREQIKAAGNKLTF;CAASDPGAGSYQLTF	TRAV14DV4;TRAV29DV5	TRAJ17;TRAJ28	TRAC;TRAC
TGTGCAATGAGAGAGCAGATCAAAGCTGCAGGCAACAAGCTAACTTTT;TGTGCTCTGAGTGATCGGGAAGCTTCCAAGATAATCTTTTGTGCCAGCAGCCCCGACCTAGTAATGAGGTTCAATGAGCAGTTCTTC;TGTGCCAGCAGTCCAAAATCCCAGGGCAATCAGCCCCAGCATTTT	1	1	Not Significant	SF	0	0	1	0.0103199	CD8+	2	TGTGCCAGCAGCCCCGACCTAGTAATGAGGTTCAATGAGCAGTTCTTC;TGTGCCAGCAGTCCAAAATCCCAGGGCAATCAGCCCCAGCATTTT	CASSPDLVMRFNEQFF;CASSPKSQGNQPQHF	TRBV3-1;TRBV7-2	TRBJ2-1;TRBJ1-5	;	TRBC2;TRBC1	2	TGTGCAATGAGAGAGCAGATCAAAGCTGCAGGCAACAAGCTAACTTTT;TGTGCTCTGAGTGATCGGGAAGCTTCCAAGATAATCTTT	CAMREQIKAAGNKLTF;CALSDREASKIIF	TRAV14DV4;TRAV9-2	TRAJ17;TRAJ3	TRAC;TRAC
TGTGCAATGAGAGAGCCGAGGGATAGCAACTATCAGTTAATCTGGTGTGCCAGCAGCCCCCTAGGGGTCGGGGCCACCGGGGAGCTGTTTTTT	1	1	Not Significant	SF	0	0	1	0.0103199	CD8+	1	TGTGCCAGCAGCCCCCTAGGGGTCGGGGCCACCGGGGAGCTGTTTTTT	CASSPLGVGATGELFF	TRBV11-3	TRBJ2-2	TRBD1	TRBC2	1	TGTGCAATGAGAGAGCCGAGGGATAGCAACTATCAGTTAATCTGG	CAMREPRDSNYQLIW	TRAV14DV4	TRAJ33	TRAC
TGTGCAATGAGAGAGCTTTCATACTCTGGGGCTGGGAGTTACCAACTCACTTTCTGTGCCAGCAGCGTTCCGGGACAGCCGAACACCGGGGAGCTGTTTTTT	1	1	Not Significant	SF	0	0	1	0.0103199	CD8+	1	TGTGCCAGCAGCGTTCCGGGACAGCCGAACACCGGGGAGCTGTTTTTT	CASSVPGQPNTGELFF	TRBV7-9	TRBJ2-2		TRBC2	1	TGTGCAATGAGAGAGCTTTCATACTCTGGGGCTGGGAGTTACCAACTCACTTTC	CAMRELSYSGAGSYQLTF	TRAV14DV4	TRAJ28	TRAC
TGTGCAATGAGAGAGGAATGGGACAATGACATGCGCTTTTGTGCCAGCAGCCAGAACCGGGCTCACAACAAAGGGGATACGCAGTATTTT	1	1	Not Significant	SF	0	0	1	0.0103199	CD8+	1	TGTGCCAGCAGCCAGAACCGGGCTCACAACAAAGGGGATACGCAGTATTTT	CASSQNRAHNKGDTQYF	TRBV4-2	TRBJ2-3		TRBC2	1	TGTGCAATGAGAGAGGAATGGGACAATGACATGCGCTTT	CAMREEWDNDMRF	TRAV14DV4	TRAJ43	TRAC
TGTGCAATGAGAGAGGAGTACAGCAGTGCTTCCAAGATAATCTTT;TGCATCGTCAGAGTCGAGGGAGCCCAGAAGCTGGTATTTTGTGCCAGCAGCTTAAGAGGGAATCAGCCCCAGCATTTT	1	1	Not Significant	SF	0	0	1	0.0103199	CD8+	1	TGTGCCAGCAGCTTAAGAGGGAATCAGCCCCAGCATTTT	CASSLRGNQPQHF	TRBV7-8	TRBJ1-5		TRBC1	2	TGTGCAATGAGAGAGGAGTACAGCAGTGCTTCCAAGATAATCTTT;TGCATCGTCAGAGTCGAGGGAGCCCAGAAGCTGGTATTT	CAMREEYSSASKIIF;CIVRVEGAQKLVF	TRAV14DV4;TRAV26-1	TRAJ3;TRAJ54	TRAC;TRAC	CRG-CSASGGGNSPLHF	CRG-CASSPDRDQPQHF
TGTGCAATGAGAGAGGAGTACAGCAGTGCTTCCAAGATAATCTTT;TGTGCAGTAACCGATGCTGGTGGTACTAGCTATGGAAAGCTGACATTTTGTGCCAGCAGAAAAAAGGGATTGGCCCTCCACTTT;TGTGCCAGCAGCGGAGGACAGGGGGCAGGGGAGACCCAGTACTTC	1	1	Not Significant	SF	0	0	1	0.0103199	CD8+	2	TGTGCCAGCAGAAAAAAGGGATTGGCCCTCCACTTT;TGTGCCAGCAGCGGAGGACAGGGGGCAGGGGAGACCCAGTACTTC	CASRKKGLALHF;CASSGGQGAGETQYF	TRBV11-2;TRBV9	TRBJ1-6;TRBJ2-5	;TRBD1	TRBC1;TRBC2	2	TGTGCAATGAGAGAGGAGTACAGCAGTGCTTCCAAGATAATCTTT;TGTGCAGTAACCGATGCTGGTGGTACTAGCTATGGAAAGCTGACATTT	CAMREEYSSASKIIF;CAVTDAGGTSYGKLTF	TRAV14DV4;TRAV29DV5	TRAJ3;TRAJ52	TRAC;TRAC
TGTGCAATGAGAGAGGATTCGAAAACCTCCTACGACAAGGTGATATTT;TGTGCTGTGGGTGCAGGAACCTACAAATACATCTTTTGTGCCAGCAGCTTAGTAGGCCCCTACGAGCAGTACTTC;TGTGCCAGCAGAAAGGGTGGGTACAGCACAGATACGCAGTATTTT	1	1	Not Significant	SF	0	0	1	0.0103199	CD8+	2	TGTGCCAGCAGCTTAGTAGGCCCCTACGAGCAGTACTTC;TGTGCCAGCAGAAAGGGTGGGTACAGCACAGATACGCAGTATTTT	CASSLVGPYEQYF;CASRKGGYSTDTQYF	TRBV7-2;TRBV9	TRBJ2-7;TRBJ2-3	;TRBD2	TRBC2;TRBC2	2	TGTGCAATGAGAGAGGATTCGAAAACCTCCTACGACAAGGTGATATTT;TGTGCTGTGGGTGCAGGAACCTACAAATACATCTTT	CAMREDSKTSYDKVIF;CAVGAGTYKYIF	TRAV14DV4;TRAV8-3	TRAJ50;TRAJ40	TRAC;TRAC
TGTGCAATGAGAGAGGATTCGAAAACCTCCTACGACAAGGTGATATTTTGCAGTGCTAGACCGGGGTTGGGGGGGCGGTTTCTCGATGAGCAGTTCTTC;TGTGCCAGCAGAAAGGGTGGGTACAGCACAGATACGCAGTATTTT	1	1	Not Significant	SF	0	0	1	0.0103199	CD8+	2	TGCAGTGCTAGACCGGGGTTGGGGGGGCGGTTTCTCGATGAGCAGTTCTTC;TGTGCCAGCAGAAAGGGTGGGTACAGCACAGATACGCAGTATTTT	CSARPGLGGRFLDEQFF;CASRKGGYSTDTQYF	TRBV20-1;TRBV9	TRBJ2-1;TRBJ2-3	TRBD1;TRBD2	TRBC2;TRBC2	1	TGTGCAATGAGAGAGGATTCGAAAACCTCCTACGACAAGGTGATATTT	CAMREDSKTSYDKVIF	TRAV14DV4	TRAJ50	TRAC
TGTGCAATGAGAGAGGATTCGAAAACCTCCTACGACAAGGTGATATTTTGTGCCAGCAGAAAGGGTGGGTACAGCACAGATACGCAGTATTTT	1	1	Not Significant	SF	0	0	1	0.0103199	CD8+	1	TGTGCCAGCAGAAAGGGTGGGTACAGCACAGATACGCAGTATTTT	CASRKGGYSTDTQYF	TRBV9	TRBJ2-3	TRBD2	TRBC2	1	TGTGCAATGAGAGAGGATTCGAAAACCTCCTACGACAAGGTGATATTT	CAMREDSKTSYDKVIF	TRAV14DV4	TRAJ50	TRAC
TGTGCAATGAGAGAGGATTTACAGGGAGCCCAGAAGCTGGTATTT;TGTGCACCAGGAACCTACAAATACATCTTTTGTGCCAGCAAAGGGCAGGGGAGCTCCTACAATGAGCAGTTCTTC;TGTGCCAGCAGCTTATTCACAGATACGCAGTATTTT	1	1	Not Significant	SF	0	0	1	0.0103199	CD8+	2	TGTGCCAGCAAAGGGCAGGGGAGCTCCTACAATGAGCAGTTCTTC;TGTGCCAGCAGCTTATTCACAGATACGCAGTATTTT	CASKGQGSSYNEQFF;CASSLFTDTQYF	TRBV28;TRBV7-2	TRBJ2-1;TRBJ2-3	TRBD1;	TRBC2;TRBC2	2	TGTGCAATGAGAGAGGATTTACAGGGAGCCCAGAAGCTGGTATTT;TGTGCACCAGGAACCTACAAATACATCTTT	CAMREDLQGAQKLVF;CAPGTYKYIF	TRAV14DV4;TRAV38-2DV8	TRAJ54;TRAJ40	TRAC;TRAC
TGTGCAATGAGAGAGGCACGGAAGGGAGGAAAGCTTATCTTC;TGTGCTCGCATGTACAGCAGTGCTTCCAAGATAATCTTTTGCGCCAGCAGCCAAGATATTGGGGACCGACGTGGCTACACCTTC;TGCGCCAGCAGCTTAGGATTATACGGGAGTAGAATAGCGGAGGAGACCCAGTACTTC	1	1	Not Significant	SF	0	0	1	0.0103199	CD8+	2	TGCGCCAGCAGCCAAGATATTGGGGACCGACGTGGCTACACCTTC;TGCGCCAGCAGCTTAGGATTATACGGGAGTAGAATAGCGGAGGAGACCCAGTACTTC	CASSQDIGDRRGYTF;CASSLGLYGSRIAEETQYF	TRBV4-3;TRBV5-1	TRBJ1-2;TRBJ2-5	TRBD2;TRBD2	TRBC1;TRBC2	2	TGTGCAATGAGAGAGGCACGGAAGGGAGGAAAGCTTATCTTC;TGTGCTCGCATGTACAGCAGTGCTTCCAAGATAATCTTT	CAMREARKGGKLIF;CARMYSSASKIIF	TRAV14DV4;TRAV9-2	TRAJ23;TRAJ3	TRAC;TRAC
TGTGCAATGAGAGAGGCACGGAAGGGAGGAAAGCTTATCTTC;TGTGCTTATAGTGTGCCCAATGCCAGACTCATGTTT;TGTGCTCGCATGTACAGCAGTGCTTCCAAGATAATCTTTTGTGCCCTGATAGGCGGCGGATCTTGGGCTTTCTTT;TGCGCCAGCAGCCAAGATATTGGGGACCGACGTGGCTACACCTTC	1	1	Not Significant	SF	0	0	1	0.0103199	CD8+	2	TGTGCCCTGATAGGCGGCGGATCTTGGGCTTTCTTT;TGCGCCAGCAGCCAAGATATTGGGGACCGACGTGGCTACACCTTC	CALIGGGSWAFF;CASSQDIGDRRGYTF	TRBV30;TRBV4-3	TRBJ1-1;TRBJ1-2	TRBD1;TRBD2	TRBC1;TRBC1	3	TGTGCAATGAGAGAGGCACGGAAGGGAGGAAAGCTTATCTTC;TGTGCTTATAGTGTGCCCAATGCCAGACTCATGTTT;TGTGCTCGCATGTACAGCAGTGCTTCCAAGATAATCTTT	CAMREARKGGKLIF;CAYSVPNARLMF;CARMYSSASKIIF	TRAV14DV4;TRAV38-2DV8;TRAV9-2	TRAJ23;TRAJ31;TRAJ3	TRAC;TRAC;TRAC
TGTGCAATGAGAGAGGCCGCTCCTTCTGGTTCTGCAAGGCAACTGACCTTTTGTGCCAGCAGTTTACCGGGACATGGTGATACGCAGTATTTT	1	1	Not Significant	SF	0	0	1	0.0103199	CD8+	1	TGTGCCAGCAGTTTACCGGGACATGGTGATACGCAGTATTTT	CASSLPGHGDTQYF	TRBV27	TRBJ2-3	TRBD1	TRBC2	1	TGTGCAATGAGAGAGGCCGCTCCTTCTGGTTCTGCAAGGCAACTGACCTTT	CAMREAAPSGSARQLTF	TRAV14DV4	TRAJ22	TRAC
TGTGCAATGAGAGAGGGAACTGGCAACACAGGCAAACTAATCTTT;TGCATCGGCGGATGGTCAGGAGGAGGTGCTGACGGACTCACCTTTTGTGCCAGCAGCTTTAGGGAAATGAACACTGAAGCTTTCTTT;TGTGCCAGCAGCTTAGGGGCCTCGGCCTACGAGCAGTACTTC	1	1	Not Significant	SF	0	0	1	0.0103199	CD8+	2	TGTGCCAGCAGCTTTAGGGAAATGAACACTGAAGCTTTCTTT;TGTGCCAGCAGCTTAGGGGCCTCGGCCTACGAGCAGTACTTC	CASSFREMNTEAFF;CASSLGASAYEQYF	TRBV13;TRBV7-2	TRBJ1-1;TRBJ2-7	;TRBD2	TRBC1;TRBC2	2	TGTGCAATGAGAGAGGGAACTGGCAACACAGGCAAACTAATCTTT;TGCATCGGCGGATGGTCAGGAGGAGGTGCTGACGGACTCACCTTT	CAMREGTGNTGKLIF;CIGGWSGGGADGLTF	TRAV14DV4;TRAV26-1	TRAJ37;TRAJ45	TRAC;TRAC
TGTGCAATGAGAGAGGGAGACCAGGCAGGAACTGCTCTGATCTTTTGTGCCAGCAGCCACCGGGACAGGGTTAACACCGGGGAGCTGTTTTTT	1	1	Not Significant	SF	0	0	1	0.0103199	CD8+	1	TGTGCCAGCAGCCACCGGGACAGGGTTAACACCGGGGAGCTGTTTTTT	CASSHRDRVNTGELFF	TRBV7-9	TRBJ2-2		TRBC2	1	TGTGCAATGAGAGAGGGAGACCAGGCAGGAACTGCTCTGATCTTT	CAMREGDQAGTALIF	TRAV14DV4	TRAJ15	TRAC
TGTGCAATGAGAGAGGGAGGGAATTCTGGGGGTTACCAGAAAGTTACCTTT;TGTGCTTATAGTGAGGGAAACACACCTCTTGTCTTT;TGTGCTCTCGTAAATACTGGAGGCTTCAAAACTATCTTTTGCGCCAGCAGCTTGGACGGCGGTCATACGACTAGCACAGATACGCAGTATTTT;TGTGCCAGCAGCCCGACATCTGGGAAGGGATCGAACACTGAAGCTTTCTTT;TGTGCCAGCAGCGGACCCGAAGGAAGGGGACAGCCCCAGCATTTT	1	1	Not Significant	SF	0	0	1	0.0103199	CD8+	3	TGCGCCAGCAGCTTGGACGGCGGTCATACGACTAGCACAGATACGCAGTATTTT;TGTGCCAGCAGCCCGACATCTGGGAAGGGATCGAACACTGAAGCTTTCTTT;TGTGCCAGCAGCGGACCCGAAGGAAGGGGACAGCCCCAGCATTTT	CASSLDGGHTTSTDTQYF;CASSPTSGKGSNTEAFF;CASSGPEGRGQPQHF	TRBV5-1;TRBV7-2;TRBV7-9	TRBJ2-3;TRBJ1-1;TRBJ1-5	;TRBD2;	TRBC2;TRBC1;TRBC1	3	TGTGCAATGAGAGAGGGAGGGAATTCTGGGGGTTACCAGAAAGTTACCTTT;TGTGCTTATAGTGAGGGAAACACACCTCTTGTCTTT;TGTGCTCTCGTAAATACTGGAGGCTTCAAAACTATCTTT	CAMREGGNSGGYQKVTF;CAYSEGNTPLVF;CALVNTGGFKTIF	TRAV14DV4;TRAV38-2DV8;TRAV9-2	TRAJ13;TRAJ29;TRAJ9	TRAC;TRAC;TRAC
TGTGCAATGAGAGAGGGCACGTCCTATGGGAACAACAGACTCGCTTTTTGCAGCTCCCCCTCGGGAGATACGCAGTATTTT	1	1	Not Significant	SF	0	0	1	0.0103199	CD8+	1	TGCAGCTCCCCCTCGGGAGATACGCAGTATTTT	CSSPSGDTQYF	TRBV29-1	TRBJ2-3		TRBC2	1	TGTGCAATGAGAGAGGGCACGTCCTATGGGAACAACAGACTCGCTTTT	CAMREGTSYGNNRLAF	TRAV14DV4	TRAJ7	TRAC	CRG-CASSLGSEQYF	CRG-CASSQGYGYTF
TGTGCAATGAGAGAGGGCCACAATACTGGAGCCAATAGTAAGCTGACATTT;TGCATCCTGAGAGACATGACCGGTAACCAGTTCTATTTTTGTGCCAGCTCACGACTAACGGGAAATTCACCCCTCCACTTT;TGTGCCAGCAGTTTGGGACAGTCTTACTCCTACGAGCAGTACTTC	1	1	Not Significant	SF	0	0	1	0.0103199	CD8+	2	TGTGCCAGCTCACGACTAACGGGAAATTCACCCCTCCACTTT;TGTGCCAGCAGTTTGGGACAGTCTTACTCCTACGAGCAGTACTTC	CASSRLTGNSPLHF;CASSLGQSYSYEQYF	TRBV18;TRBV28	TRBJ1-6;TRBJ2-7	TRBD2;TRBD1	TRBC1;TRBC2	2	TGTGCAATGAGAGAGGGCCACAATACTGGAGCCAATAGTAAGCTGACATTT;TGCATCCTGAGAGACATGACCGGTAACCAGTTCTATTTT	CAMREGHNTGANSKLTF;CILRDMTGNQFYF	TRAV14DV4;TRAV26-2	TRAJ56;TRAJ49	TRAC;TRAC
TGTGCAATGAGAGAGGGCCACAATACTGGAGCCAATAGTAAGCTGACATTT;TGTGCTACGAACGCCTGGTCTAACCAGGGAGGAAAGCTTATCTTCTGTGCCAGCAGCCAGGATAGACAGGGAACCTACGAGCAGTACTTC	1	1	Not Significant	SF	0	0	1	0.0103199	CD8+	1	TGTGCCAGCAGCCAGGATAGACAGGGAACCTACGAGCAGTACTTC	CASSQDRQGTYEQYF	TRBV7-9	TRBJ2-7		TRBC2	2	TGTGCAATGAGAGAGGGCCACAATACTGGAGCCAATAGTAAGCTGACATTT;TGTGCTACGAACGCCTGGTCTAACCAGGGAGGAAAGCTTATCTTC	CAMREGHNTGANSKLTF;CATNAWSNQGGKLIF	TRAV14DV4;TRAV17	TRAJ56;TRAJ23	TRAC;TRAC
TGTGCAATGAGAGAGGGCCACAATACTGGAGCCAATAGTAAGCTGACATTT;TGTGCTGCAGACGATGGCTCTAGCAACACAGGCAAACTAATCTTTTGTGCCAGCTCACCACCGGTTTACACTGAAGCTTTCTTT;TGTGCCAGCAGTTTGGGACAGTCTTACTCCTACGAGCAGTACTTC	1	1	Not Significant	SF	0	0	1	0.0103199	CD8+	2	TGTGCCAGCTCACCACCGGTTTACACTGAAGCTTTCTTT;TGTGCCAGCAGTTTGGGACAGTCTTACTCCTACGAGCAGTACTTC	CASSPPVYTEAFF;CASSLGQSYSYEQYF	TRBV18;TRBV28	TRBJ1-1;TRBJ2-7	;TRBD1	TRBC1;TRBC2	2	TGTGCAATGAGAGAGGGCCACAATACTGGAGCCAATAGTAAGCTGACATTT;TGTGCTGCAGACGATGGCTCTAGCAACACAGGCAAACTAATCTTT	CAMREGHNTGANSKLTF;CAADDGSSNTGKLIF	TRAV14DV4;TRAV8-6	TRAJ56;TRAJ37	TRAC;TRAC
TGTGCAATGAGAGAGGGCCGCTCTGGGGCTGGGAGTTACCAACTCACTTTCTGTGCCAGCAGCCTGACAGGGTCACCCTACGAGCAGTACTTC	1	1	Not Significant	SF	0	0	1	0.0103199	CD8+	1	TGTGCCAGCAGCCTGACAGGGTCACCCTACGAGCAGTACTTC	CASSLTGSPYEQYF	TRBV5-6	TRBJ2-7		TRBC2	1	TGTGCAATGAGAGAGGGCCGCTCTGGGGCTGGGAGTTACCAACTCACTTTC	CAMREGRSGAGSYQLTF	TRAV14DV4	TRAJ28	TRAC	CRG-CASSLSGTGLGYTF	CRG-CAWSLPGGAYEQYF
TGTGCAATGAGAGAGGGCCGGTGGGGGGCCAATGCAGGCAAATCAACCTTT;TGTGCTGTGGGGACCTCAGGAACCTACAAATACATCTTTTGTGCCAGCAGCCCGCCAATGTTGGGGGCCCTAGCCAAAAACATTCAGTACTTC	1	1	Not Significant	SF	0	0	1	0.0103199	CD8+	1	TGTGCCAGCAGCCCGCCAATGTTGGGGGCCCTAGCCAAAAACATTCAGTACTTC	CASSPPMLGALAKNIQYF	TRBV7-9	TRBJ2-4		TRBC2	2	TGTGCAATGAGAGAGGGCCGGTGGGGGGCCAATGCAGGCAAATCAACCTTT;TGTGCTGTGGGGACCTCAGGAACCTACAAATACATCTTT	CAMREGRWGANAGKSTF;CAVGTSGTYKYIF	TRAV14DV4;TRAV20	TRAJ27;TRAJ40	TRAC;TRAC
TGTGCAATGAGAGAGGGCCTACTCACGGGAGGAGGAAACAAACTCACCTTTTGTGCCAGCAGCTTTCGTGTAGATCGCGCTGAGCAGTTCTTC	1	1	Not Significant	SF	0	0	1	0.0103199	CD8+	1	TGTGCCAGCAGCTTTCGTGTAGATCGCGCTGAGCAGTTCTTC	CASSFRVDRAEQFF	TRBV5-6	TRBJ2-1		TRBC2	1	TGTGCAATGAGAGAGGGCCTACTCACGGGAGGAGGAAACAAACTCACCTTT	CAMREGLLTGGGNKLTF	TRAV14DV4	TRAJ10	TRAC		CRG-CASSFRVDRAEQFF
TGTGCAATGAGAGAGGGCCTGTATGAGAAATTAACCTTT;TGTGCAGGAGCTCAAGTGAACAGAGATGACAAGATCATCTTTTGCAGTGCTAGCTGGCGGAACTATGGCTACACCTTC	1	1	Not Significant	SF	0	0	1	0.0103199	CD8+	1	TGCAGTGCTAGCTGGCGGAACTATGGCTACACCTTC	CSASWRNYGYTF	TRBV20-1	TRBJ1-2	TRBD2	TRBC1	2	TGTGCAATGAGAGAGGGCCTGTATGAGAAATTAACCTTT;TGTGCAGGAGCTCAAGTGAACAGAGATGACAAGATCATCTTT	CAMREGLYEKLTF;CAGAQVNRDDKIIF	TRAV14DV4;TRAV27	TRAJ48;TRAJ30	TRAC;TRAC		CRG-CASSRGTDTQYF
TGTGCAATGAGAGAGGGCGGGGGCTTCAACAAATTTTACTTTTGTGCCAGTCTAGCCGATACCGCCGGGGAGCTGTTTTTT;TGTGCCAGCAGTCTCCCGAGCGGGAGAGTAGATGAGCAGTTCTTC	1	1	Not Significant	SF	0	0	1	0.0103199	CD8+	2	TGTGCCAGTCTAGCCGATACCGCCGGGGAGCTGTTTTTT;TGTGCCAGCAGTCTCCCGAGCGGGAGAGTAGATGAGCAGTTCTTC	CASLADTAGELFF;CASSLPSGRVDEQFF	TRBV14;TRBV27	TRBJ2-2;TRBJ2-1	TRBD2;TRBD2	TRBC2;TRBC2	1	TGTGCAATGAGAGAGGGCGGGGGCTTCAACAAATTTTACTTT	CAMREGGGFNKFYF	TRAV14DV4	TRAJ21	TRAC
TGTGCAATGAGAGAGGGCTGGGGCAACATGCTCACCTTTTGTGCCAGCAGTTTGACTAGCGGGAGGGGCCACGAGCAGTACTTC	1	1	Not Significant	SF	0	0	1	0.0103199	CD8+	1	TGTGCCAGCAGTTTGACTAGCGGGAGGGGCCACGAGCAGTACTTC	CASSLTSGRGHEQYF	TRBV5-8	TRBJ2-7	TRBD2	TRBC2	1	TGTGCAATGAGAGAGGGCTGGGGCAACATGCTCACCTTT	CAMREGWGNMLTF	TRAV14DV4	TRAJ39	TRAC
TGTGCAATGAGAGAGGGGGGAGGAAGCTACATACCTACATTT;TGTGCCGTGAATGCGGGCCAGGCAGGAACTGCTCTGATCTTTTGTGCCAGCAGCTTAGCAGGGGGACAGAAGAACACTGAAGCTTTCTTT;TGTGCCAGTAGTATCTACAGCAAAGATAGCAATCAGCCCCAGCATTTT	1	1	Not Significant	SF	0	0	1	0.0103199	CD8+	2	TGTGCCAGCAGCTTAGCAGGGGGACAGAAGAACACTGAAGCTTTCTTT;TGTGCCAGTAGTATCTACAGCAAAGATAGCAATCAGCCCCAGCATTTT	CASSLAGGQKNTEAFF;CASSIYSKDSNQPQHF	TRBV11-2;TRBV19	TRBJ1-1;TRBJ1-5	;	TRBC1;TRBC1	2	TGTGCAATGAGAGAGGGGGGAGGAAGCTACATACCTACATTT;TGTGCCGTGAATGCGGGCCAGGCAGGAACTGCTCTGATCTTT	CAMREGGGSYIPTF;CAVNAGQAGTALIF	TRAV14DV4;TRAV8-1	TRAJ6;TRAJ15	TRAC;TRAC
TGTGCAATGAGAGAGGGTATTTACAACTTCAACAAATTTTACTTTTGTGCCAGCAGCCGCGAGCGGGGCGGGGCTGAGCAGTTCTTC	1	1	Not Significant	SF	0	0	1	0.0103199	CD8+	1	TGTGCCAGCAGCCGCGAGCGGGGCGGGGCTGAGCAGTTCTTC	CASSRERGGAEQFF	TRBV4-2	TRBJ2-1	TRBD2	TRBC2	1	TGTGCAATGAGAGAGGGTATTTACAACTTCAACAAATTTTACTTT	CAMREGIYNFNKFYF	TRAV14DV4	TRAJ21	TRAC
TGTGCAATGAGAGAGGGTTGGCGTAACCAGGGAGGAAAGCTTATCTTCTGTGCCACCAGCAGAGATCGGTCAGGCCTGAACACTGAAGCTTTCTTT	1	1	Not Significant	SF	0	0	1	0.0103199	CD8+	1	TGTGCCACCAGCAGAGATCGGTCAGGCCTGAACACTGAAGCTTTCTTT	CATSRDRSGLNTEAFF	TRBV15	TRBJ1-1	TRBD1	TRBC1	1	TGTGCAATGAGAGAGGGTTGGCGTAACCAGGGAGGAAAGCTTATCTTC	CAMREGWRNQGGKLIF	TRAV14DV4	TRAJ23	TRAC
TGTGCAATGAGAGAGGTCCTCGGTAACCAGTTCTATTTTTGTGCCACCAGTTCGGACAGGAGCGATGGTTACAATGAGCAGTTCTTC	1	1	Not Significant	SF	0	0	1	0.0103199	CD8+	1	TGTGCCACCAGTTCGGACAGGAGCGATGGTTACAATGAGCAGTTCTTC	CATSSDRSDGYNEQFF	TRBV24-1	TRBJ2-1	TRBD1	TRBC2	1	TGTGCAATGAGAGAGGTCCTCGGTAACCAGTTCTATTTT	CAMREVLGNQFYF	TRAV14DV4	TRAJ49	TRAC
TGTGCAATGAGAGAGGTCGATAACGACTACAAGCTCAGCTTT;TGTGCTTATAGTGTGGAATATGGAAACAAGCTGGTCTTTTGTGCCAGCAGCCCACAGGGACTCCCCAACACCGGGGAGCTGTTTTTT	1	1	Not Significant	SF	0	0	1	0.0103199	CD8+	1	TGTGCCAGCAGCCCACAGGGACTCCCCAACACCGGGGAGCTGTTTTTT	CASSPQGLPNTGELFF	TRBV7-9	TRBJ2-2		TRBC2	2	TGTGCAATGAGAGAGGTCGATAACGACTACAAGCTCAGCTTT;TGTGCTTATAGTGTGGAATATGGAAACAAGCTGGTCTTT	CAMREVDNDYKLSF;CAYSVEYGNKLVF	TRAV14DV4;TRAV38-2DV8	TRAJ20;TRAJ47	TRAC;TRAC
TGTGCAATGAGAGAGGTTACCCGGGAGGGCAGTGGCTCTAGGTTGACCTTTTGTGCCAGCAGCATTCGGGGGCTTAGCAATCAGCCCCAGCATTTT	1	1	Not Significant	SF	0	0	1	0.0103199	CD8+	1	TGTGCCAGCAGCATTCGGGGGCTTAGCAATCAGCCCCAGCATTTT	CASSIRGLSNQPQHF	TRBV27	TRBJ1-5	TRBD1	TRBC1	1	TGTGCAATGAGAGAGGTTACCCGGGAGGGCAGTGGCTCTAGGTTGACCTTT	CAMREVTREGSGSRLTF	TRAV14DV4	TRAJ58	TRAC
TGTGCAATGAGAGAGGTTACTGGCAACACAGGCAAACTAATCTTT;TGTGCAGAGAGTGACAGCTGGGGGAAATTGCAGTTTTGTGCCAGCAGCTTAAATGCGCGGGGGGGAAGGGAAGAGACCCAGTACTTC;TGTGCCAGCAGCGCCCCCTACGAGCAGTACTTC;TGTGCCAGCAGCTTAGGCGGGAGCTCCTACGAGCAGTACTTC	1	1	Not Significant	SF	0	0	1	0.0103199	CD8+	3	TGTGCCAGCAGCTTAAATGCGCGGGGGGGAAGGGAAGAGACCCAGTACTTC;TGTGCCAGCAGCGCCCCCTACGAGCAGTACTTC;TGTGCCAGCAGCTTAGGCGGGAGCTCCTACGAGCAGTACTTC	CASSLNARGGREETQYF;CASSAPYEQYF;CASSLGGSSYEQYF	TRBV11-2;TRBV14;TRBV7-3	TRBJ2-5;TRBJ2-7;TRBJ2-7	;;TRBD2	TRBC2;TRBC2;TRBC2	2	TGTGCAATGAGAGAGGTTACTGGCAACACAGGCAAACTAATCTTT;TGTGCAGAGAGTGACAGCTGGGGGAAATTGCAGTTT	CAMREVTGNTGKLIF;CAESDSWGKLQF	TRAV14DV4;TRAV5	TRAJ37;TRAJ24	TRAC;TRAC
TGTGCAATGAGAGAGGTTTTTTATAACCAGGGAGGAAAGCTTATCTTCTGTGCCAGCAGTGGGGGGGGCACCGGGGAGCTGTTTTTT;TGTGCCAGCAGCCAAGTTGGCCGAGCGGGGGGAGATACGCAGTATTTT	1	1	Not Significant	SF	0	0	1	0.0103199	CD8+	2	TGTGCCAGCAGTGGGGGGGGCACCGGGGAGCTGTTTTTT;TGTGCCAGCAGCCAAGTTGGCCGAGCGGGGGGAGATACGCAGTATTTT	CASSGGGTGELFF;CASSQVGRAGGDTQYF	TRBV2;TRBV3-1	TRBJ2-2;TRBJ2-3	TRBD1;TRBD2	TRBC1;TRBC1	1	TGTGCAATGAGAGAGGTTTTTTATAACCAGGGAGGAAAGCTTATCTTC	CAMREVFYNQGGKLIF	TRAV14DV4	TRAJ23	TRAC
TGTGCAATGAGAGAGTCTTTTTTGGGAGGTAGCAACTATAAACTGACATTTTGCAGTGCTAGAGATGTAATCGGGACAGGGGTTCTAAGCTCCTATAATTCACCCCTCCACTTT	1	1	Not Significant	SF	0	0	1	0.0103199	CD8+	1	TGCAGTGCTAGAGATGTAATCGGGACAGGGGTTCTAAGCTCCTATAATTCACCCCTCCACTTT	CSARDVIGTGVLSSYNSPLHF	TRBV20-1	TRBJ1-6	TRBD1	TRBC1	1	TGTGCAATGAGAGAGTCTTTTTTGGGAGGTAGCAACTATAAACTGACATTT	CAMRESFLGGSNYKLTF	TRAV14DV4	TRAJ53	TRAC
TGTGCAATGAGAGATCGGGCGGGCGGATCTGAAAAGCTGGTCTTT;TGTGCTCTAGACATCGGAGGCTTCAAAACTATCTTTTGTGCCAGCAGTTTATCTGGACTAGCGGGGGGCGACAGCACAGATACGCAGTATTTT;TGTGCCAGCAGCCCCGGTAGCGGGGGGGCGGACAATGAGCAGTTCTTC	1	1	Not Significant	SF	0	0	1	0.0103199	CD8+	2	TGTGCCAGCAGTTTATCTGGACTAGCGGGGGGCGACAGCACAGATACGCAGTATTTT;TGTGCCAGCAGCCCCGGTAGCGGGGGGGCGGACAATGAGCAGTTCTTC	CASSLSGLAGGDSTDTQYF;CASSPGSGGADNEQFF	TRBV28;TRBV9	TRBJ2-3;TRBJ2-1	TRBD2;TRBD2	TRBC2;TRBC2	2	TGTGCAATGAGAGATCGGGCGGGCGGATCTGAAAAGCTGGTCTTT;TGTGCTCTAGACATCGGAGGCTTCAAAACTATCTTT	CAMRDRAGGSEKLVF;CALDIGGFKTIF	TRAV14DV4;TRAV6	TRAJ57;TRAJ9	TRAC;TRAC
TGTGCAATGAGAGATTTTAACACCGACAAGCTCATCTTT;TGCATCCTATTCAGTGGCTCTGGCAACACAGGCAAACTAATCTTTTGTGCCAGTAGCGTATACAATGAGCAGTTCTTC;TGTGCCAGCAGCAGGGGACAGAACACTGAAGCTTTCTTT	1	1	Not Significant	SF	0	0	1	0.0103199	CD8+	2	TGTGCCAGTAGCGTATACAATGAGCAGTTCTTC;TGTGCCAGCAGCAGGGGACAGAACACTGAAGCTTTCTTT	CASSVYNEQFF;CASSRGQNTEAFF	TRBV19;TRBV9	TRBJ2-1;TRBJ1-1	;TRBD1	TRBC1;TRBC1	2	TGTGCAATGAGAGATTTTAACACCGACAAGCTCATCTTT;TGCATCCTATTCAGTGGCTCTGGCAACACAGGCAAACTAATCTTT	CAMRDFNTDKLIF;CILFSGSGNTGKLIF	TRAV14DV4;TRAV26-2	TRAJ34;TRAJ37	TRAC;TRAC
TGTGCAATGAGAGATTTTAACACCGACAAGCTCATCTTT;TGCCTCGTCAGAGATGACAAGATCATCTTTTGCGCCAGCAGCCAGGGGACTGGAAACACCATATATTTT;TGTGCCAGCAGCAGGGGACAGAACACTGAAGCTTTCTTT	1	1	Not Significant	SF	0	0	1	0.0103199	CD8+	2	TGCGCCAGCAGCCAGGGGACTGGAAACACCATATATTTT;TGTGCCAGCAGCAGGGGACAGAACACTGAAGCTTTCTTT	CASSQGTGNTIYF;CASSRGQNTEAFF	TRBV4-1;TRBV9	TRBJ1-3;TRBJ1-1	;TRBD1	TRBC1;TRBC1	2	TGTGCAATGAGAGATTTTAACACCGACAAGCTCATCTTT;TGCCTCGTCAGAGATGACAAGATCATCTTT	CAMRDFNTDKLIF;CLVRDDKIIF	TRAV14DV4;TRAV4	TRAJ34;TRAJ30	TRAC;TRAC
TGTGCAATGAGAGATTTTAACACCGACAAGCTCATCTTT;TGCCTCGTGGGTGAGGGTAATGCAGGCAACATGCTCACCTTTTGTGCCAGCAGAGGACAGGGGCGCAATTCACCCCTCCACTTT;TGTGCCAGCAGCAGGGGACAGAACACTGAAGCTTTCTTT	1	1	Not Significant	SF	0	0	1	0.0103199	CD8+	2	TGTGCCAGCAGAGGACAGGGGCGCAATTCACCCCTCCACTTT;TGTGCCAGCAGCAGGGGACAGAACACTGAAGCTTTCTTT	CASRGQGRNSPLHF;CASSRGQNTEAFF	TRBV25-1;TRBV9	TRBJ1-6;TRBJ1-1	TRBD1;TRBD1	TRBC1;TRBC1	2	TGTGCAATGAGAGATTTTAACACCGACAAGCTCATCTTT;TGCCTCGTGGGTGAGGGTAATGCAGGCAACATGCTCACCTTT	CAMRDFNTDKLIF;CLVGEGNAGNMLTF	TRAV14DV4;TRAV4	TRAJ34;TRAJ39	TRAC;TRAC
TGTGCAATGAGAGATTTTAACACCGACAAGCTCATCTTT;TGCCTCGTGGGTGATTCAGGAGGAGGTGCTGACGGACTCACCTTTTGTGCCAGCAGCAGGGGACAGAACACTGAAGCTTTCTTT	1	1	Not Significant	SF	0	0	1	0.0103199	CD8+	1	TGTGCCAGCAGCAGGGGACAGAACACTGAAGCTTTCTTT	CASSRGQNTEAFF	TRBV9	TRBJ1-1	TRBD1	TRBC1	2	TGTGCAATGAGAGATTTTAACACCGACAAGCTCATCTTT;TGCCTCGTGGGTGATTCAGGAGGAGGTGCTGACGGACTCACCTTT	CAMRDFNTDKLIF;CLVGDSGGGADGLTF	TRAV14DV4;TRAV4	TRAJ34;TRAJ45	TRAC;TRAC	CRG-CASSYSGNTEAFF	CRG-CASSRQGGYEQYF
TGTGCAATGAGAGATTTTAACACCGACAAGCTCATCTTT;TGTGCAGAGACGGGAGGAGGAAACAAACTCACCTTTTGTGCCAGCAGTCAGGGGTGGGGCAATCAGCCCCAGCATTTT;TGTGCCAGCAGCAGGGGACAGAACACTGAAGCTTTCTTT	1	1	Not Significant	SF	0	0	1	0.0103199	CD8+	2	TGTGCCAGCAGTCAGGGGTGGGGCAATCAGCCCCAGCATTTT;TGTGCCAGCAGCAGGGGACAGAACACTGAAGCTTTCTTT	CASSQGWGNQPQHF;CASSRGQNTEAFF	TRBV6-6;TRBV9	TRBJ1-5;TRBJ1-1	;TRBD1	TRBC1;TRBC1	2	TGTGCAATGAGAGATTTTAACACCGACAAGCTCATCTTT;TGTGCAGAGACGGGAGGAGGAAACAAACTCACCTTT	CAMRDFNTDKLIF;CAETGGGNKLTF	TRAV14DV4;TRAV29DV5	TRAJ34;TRAJ10	TRAC;TRAC
TGTGCAATGAGAGATTTTAACACCGACAAGCTCATCTTT;TGTGCAGCAAGCGAGGGACTTGGTGGAGGAAGCCAAGGAAATCTCATCTTTTGTGCCAGTAGTATAGGGTTGGCTTATGAAGCTTTCTTT;TGTGCCAGCAGCAGGGGACAGAACACTGAAGCTTTCTTT	1	1	Not Significant	SF	0	0	1	0.0103199	CD8+	2	TGTGCCAGTAGTATAGGGTTGGCTTATGAAGCTTTCTTT;TGTGCCAGCAGCAGGGGACAGAACACTGAAGCTTTCTTT	CASSIGLAYEAFF;CASSRGQNTEAFF	TRBV19;TRBV9	TRBJ1-1;TRBJ1-1	;TRBD1	TRBC1;TRBC1	2	TGTGCAATGAGAGATTTTAACACCGACAAGCTCATCTTT;TGTGCAGCAAGCGAGGGACTTGGTGGAGGAAGCCAAGGAAATCTCATCTTT	CAMRDFNTDKLIF;CAASEGLGGGSQGNLIF	TRAV14DV4;TRAV29DV5	TRAJ34;TRAJ42	TRAC;TRAC
TGTGCAATGAGAGATTTTAACACCGACAAGCTCATCTTT;TGTGCAGCAAGGGGGGAAACTGGGGCAAACAACCTCTTCTTTTGTGCCAGCAGCTTCGGGCTCCACTCCTACAATGAGCAGTTCTTC	1	1	Not Significant	SF	0	0	1	0.0103199	CD8+	1	TGTGCCAGCAGCTTCGGGCTCCACTCCTACAATGAGCAGTTCTTC	CASSFGLHSYNEQFF	TRBV7-3	TRBJ2-1		TRBC2	2	TGTGCAATGAGAGATTTTAACACCGACAAGCTCATCTTT;TGTGCAGCAAGGGGGGAAACTGGGGCAAACAACCTCTTCTTT	CAMRDFNTDKLIF;CAARGETGANNLFF	TRAV14DV4;TRAV23DV6	TRAJ34;TRAJ36	TRAC;TRAC
TGTGCAATGAGAGATTTTAACACCGACAAGCTCATCTTT;TGTGCAGCAGATCAAGCTGCAGGCAACAAGCTAACTTTTTGTGCCAGCAGCTCGGGACAGTACCAAGAGACCCAGTACTTC;TGTGCCAGCAGCAGGGGACAGAACACTGAAGCTTTCTTT	1	1	Not Significant	SF	0	0	1	0.0103199	CD8+	2	TGTGCCAGCAGCTCGGGACAGTACCAAGAGACCCAGTACTTC;TGTGCCAGCAGCAGGGGACAGAACACTGAAGCTTTCTTT	CASSSGQYQETQYF;CASSRGQNTEAFF	TRBV5-6;TRBV9	TRBJ2-5;TRBJ1-1	;TRBD1	TRBC2;TRBC1	2	TGTGCAATGAGAGATTTTAACACCGACAAGCTCATCTTT;TGTGCAGCAGATCAAGCTGCAGGCAACAAGCTAACTTTT	CAMRDFNTDKLIF;CAADQAAGNKLTF	TRAV14DV4;TRAV29DV5	TRAJ34;TRAJ17	TRAC;TRAC
TGTGCAATGAGAGATTTTAACACCGACAAGCTCATCTTT;TGTGCAGGACCCATGACAACTGACAGCTGGGGGAAATTGCAGTTTTGTGCCAGCAGCTTAGGTCCGGGGAACACTGAAGCTTTCTTT;TGTGCCAGCAGCAGGGGACAGAACACTGAAGCTTTCTTT	1	1	Not Significant	SF	0	0	1	0.0103199	CD8+	2	TGTGCCAGCAGCTTAGGTCCGGGGAACACTGAAGCTTTCTTT;TGTGCCAGCAGCAGGGGACAGAACACTGAAGCTTTCTTT	CASSLGPGNTEAFF;CASSRGQNTEAFF	TRBV7-6;TRBV9	TRBJ1-1;TRBJ1-1	;TRBD1	TRBC1;TRBC1	2	TGTGCAATGAGAGATTTTAACACCGACAAGCTCATCTTT;TGTGCAGGACCCATGACAACTGACAGCTGGGGGAAATTGCAGTTT	CAMRDFNTDKLIF;CAGPMTTDSWGKLQF	TRAV14DV4;TRAV27	TRAJ34;TRAJ24	TRAC;TRAC
TGTGCAATGAGAGATTTTAACACCGACAAGCTCATCTTT;TGTGCCCTTAATACTGGAGGCTTCAAAACTATCTTTTGTGCCAGCAGCTTTAGGGAAATGAACACTGAAGCTTTCTTT;TGCAGTGCTAGGGAATTTAAAACGGGACAGTTATTTACCGGGGAGCTGTTTTTT;TGTGCCAGCAGCAGGGGACAGAACACTGAAGCTTTCTTT	1	1	Not Significant	SF	0	0	1	0.0103199	CD8+	3	TGTGCCAGCAGCTTTAGGGAAATGAACACTGAAGCTTTCTTT;TGCAGTGCTAGGGAATTTAAAACGGGACAGTTATTTACCGGGGAGCTGTTTTTT;TGTGCCAGCAGCAGGGGACAGAACACTGAAGCTTTCTTT	CASSFREMNTEAFF;CSAREFKTGQLFTGELFF;CASSRGQNTEAFF	TRBV13;TRBV20-1;TRBV9	TRBJ1-1;TRBJ2-2;TRBJ1-1	;TRBD1;TRBD1	TRBC1;TRBC2;TRBC1	2	TGTGCAATGAGAGATTTTAACACCGACAAGCTCATCTTT;TGTGCCCTTAATACTGGAGGCTTCAAAACTATCTTT	CAMRDFNTDKLIF;CALNTGGFKTIF	TRAV14DV4;TRAV24	TRAJ34;TRAJ9	TRAC;TRAC
TGTGCAATGAGAGATTTTAACACCGACAAGCTCATCTTT;TGTGCCGCCCAAAACACCGACAAGCTCATCTTTTGTGCCTGGAGTCCCACGGCCCGTGGCTACACCTTC;TGTGCCAGCAGCAGGGGACAGAACACTGAAGCTTTCTTT	1	1	Not Significant	SF	0	0	1	0.0103199	CD8+	2	TGTGCCTGGAGTCCCACGGCCCGTGGCTACACCTTC;TGTGCCAGCAGCAGGGGACAGAACACTGAAGCTTTCTTT	CAWSPTARGYTF;CASSRGQNTEAFF	TRBV30;TRBV9	TRBJ1-2;TRBJ1-1	;TRBD1	TRBC1;TRBC1	2	TGTGCAATGAGAGATTTTAACACCGACAAGCTCATCTTT;TGTGCCGCCCAAAACACCGACAAGCTCATCTTT	CAMRDFNTDKLIF;CAAQNTDKLIF	TRAV14DV4;TRAV39	TRAJ34;TRAJ34	TRAC;TRAC
TGTGCAATGAGAGATTTTAACACCGACAAGCTCATCTTT;TGTGCCGTGGACGAGGGTAACCAGTTCTATTTTTGCAGTGCTACGGACAGCACGTATGGCTACACCTTC;TGTGCCAGCAGCAGGGGACAGAACACTGAAGCTTTCTTT	1	1	Not Significant	SF	0	0	1	0.0103199	CD8+	2	TGCAGTGCTACGGACAGCACGTATGGCTACACCTTC;TGTGCCAGCAGCAGGGGACAGAACACTGAAGCTTTCTTT	CSATDSTYGYTF;CASSRGQNTEAFF	TRBV20-1;TRBV9	TRBJ1-2;TRBJ1-1	TRBD1;TRBD1	TRBC1;TRBC1	2	TGTGCAATGAGAGATTTTAACACCGACAAGCTCATCTTT;TGTGCCGTGGACGAGGGTAACCAGTTCTATTTT	CAMRDFNTDKLIF;CAVDEGNQFYF	TRAV14DV4;TRAV39	TRAJ34;TRAJ49	TRAC;TRAC
TGTGCAATGAGAGATTTTAACACCGACAAGCTCATCTTT;TGTGCCTCGGGAGGGGTGCTGGGAAAGCTGACATTTTGTGCCAGCAGTTTTCCCGGGACAGGGCGGGAGCAGTACTTC;TGTGCCAGCAGCAGGGGACAGAACACTGAAGCTTTCTTT	1	1	Not Significant	SF	0	0	1	0.0103199	CD8+	2	TGTGCCAGCAGTTTTCCCGGGACAGGGCGGGAGCAGTACTTC;TGTGCCAGCAGCAGGGGACAGAACACTGAAGCTTTCTTT	CASSFPGTGREQYF;CASSRGQNTEAFF	TRBV28;TRBV9	TRBJ2-7;TRBJ1-1	TRBD1;TRBD1	TRBC2;TRBC1	2	TGTGCAATGAGAGATTTTAACACCGACAAGCTCATCTTT;TGTGCCTCGGGAGGGGTGCTGGGAAAGCTGACATTT	CAMRDFNTDKLIF;CASGGVLGKLTF	TRAV14DV4;TRAV17	TRAJ34;TRAJ52	TRAC;TRAC
TGTGCAATGAGAGATTTTAACACCGACAAGCTCATCTTT;TGTGCTACAGAGAAAGCTGCAGGCAACAAGCTAACTTTT;TGTGCTGTGAGAGACATAGACACCGGTAACCAGTTCTATTTTTGCAGTGCTAAAAGTTATCTACTTACCTACAATGAGCAGTTCTTC;TGTGCCAGCAGCTCAAGACAGGGGGCTAATGAAAAACTGTTTTTT;TGTGCCAGCAGCAGGGGACAGAACACTGAAGCTTTCTTT	1	1	Not Significant	SF	0	0	1	0.0103199	CD8+	3	TGCAGTGCTAAAAGTTATCTACTTACCTACAATGAGCAGTTCTTC;TGTGCCAGCAGCTCAAGACAGGGGGCTAATGAAAAACTGTTTTTT;TGTGCCAGCAGCAGGGGACAGAACACTGAAGCTTTCTTT	CSAKSYLLTYNEQFF;CASSSRQGANEKLFF;CASSRGQNTEAFF	TRBV20-1;TRBV7-9;TRBV9	TRBJ2-1;TRBJ1-4;TRBJ1-1	;;TRBD1	TRBC2;TRBC1;TRBC1	3	TGTGCAATGAGAGATTTTAACACCGACAAGCTCATCTTT;TGTGCTACAGAGAAAGCTGCAGGCAACAAGCTAACTTTT;TGTGCTGTGAGAGACATAGACACCGGTAACCAGTTCTATTTT	CAMRDFNTDKLIF;CATEKAAGNKLTF;CAVRDIDTGNQFYF	TRAV14DV4;TRAV17;TRAV3	TRAJ34;TRAJ17;TRAJ49	TRAC;TRAC;TRAC
TGTGCAATGAGAGATTTTAACACCGACAAGCTCATCTTT;TGTGCTACGGACAATCCCTCTGGGGCTGGGAGTTACCAACTCACTTTCTGTGCCATCCCAGGGAGGGTCACCGGGGAGCTGTTTTTT;TGTGCCAGCAGCAGGGGACAGAACACTGAAGCTTTCTTT	1	1	Not Significant	SF	0	0	1	0.0103199	CD8+	2	TGTGCCATCCCAGGGAGGGTCACCGGGGAGCTGTTTTTT;TGTGCCAGCAGCAGGGGACAGAACACTGAAGCTTTCTTT	CAIPGRVTGELFF;CASSRGQNTEAFF	TRBV10-3;TRBV9	TRBJ2-2;TRBJ1-1	;TRBD1	TRBC2;TRBC1	2	TGTGCAATGAGAGATTTTAACACCGACAAGCTCATCTTT;TGTGCTACGGACAATCCCTCTGGGGCTGGGAGTTACCAACTCACTTTC	CAMRDFNTDKLIF;CATDNPSGAGSYQLTF	TRAV14DV4;TRAV17	TRAJ34;TRAJ28	TRAC;TRAC
TGTGCAATGAGAGATTTTAACACCGACAAGCTCATCTTT;TGTGCTACGGACCCATATACTGGAGGCTTCAAAACTATCTTTTGTGCCAGCAGTTACTCGTTGTCAGACCGGGATGAGCAGTTCTTC;TGTGCCAGCAGCAGGGGACAGAACACTGAAGCTTTCTTT	1	1	Not Significant	SF	0	0	1	0.0103199	CD8+	2	TGTGCCAGCAGTTACTCGTTGTCAGACCGGGATGAGCAGTTCTTC;TGTGCCAGCAGCAGGGGACAGAACACTGAAGCTTTCTTT	CASSYSLSDRDEQFF;CASSRGQNTEAFF	TRBV6-5;TRBV9	TRBJ2-1;TRBJ1-1	TRBD1;TRBD1	TRBC2;TRBC1	2	TGTGCAATGAGAGATTTTAACACCGACAAGCTCATCTTT;TGTGCTACGGACCCATATACTGGAGGCTTCAAAACTATCTTT	CAMRDFNTDKLIF;CATDPYTGGFKTIF	TRAV14DV4;TRAV17	TRAJ34;TRAJ9	TRAC;TRAC
TGTGCAATGAGAGATTTTAACACCGACAAGCTCATCTTT;TGTGCTACGGCCCCTAATGCTGGCAACAACCGTAAGCTGATTTGGTGTGCCAGCAGCCTAACCGGGACTAGCGTTGAGCAGTTCTTC;TGTGCCAGCAGCAGGGGACAGAACACTGAAGCTTTCTTT	1	1	Not Significant	SF	0	0	1	0.0103199	CD8+	2	TGTGCCAGCAGCCTAACCGGGACTAGCGTTGAGCAGTTCTTC;TGTGCCAGCAGCAGGGGACAGAACACTGAAGCTTTCTTT	CASSLTGTSVEQFF;CASSRGQNTEAFF	TRBV6-3;TRBV9	TRBJ2-1;TRBJ1-1	TRBD2;TRBD1	TRBC2;TRBC1	2	TGTGCAATGAGAGATTTTAACACCGACAAGCTCATCTTT;TGTGCTACGGCCCCTAATGCTGGCAACAACCGTAAGCTGATTTGG	CAMRDFNTDKLIF;CATAPNAGNNRKLIW	TRAV14DV4;TRAV17	TRAJ34;TRAJ38	TRAC;TRAC
TGTGCAATGAGAGATTTTAACACCGACAAGCTCATCTTT;TGTGCTCTAAAGATGAGGTCAGGAGGAAGCTACATACCTACATTT;TGTGCTGTGGGCCTTCTGGACACGGGCAGGAGAGCACTTACTTTTTGCGCCAGCAGCCAAGATGGGATAGCGGGGTACAATGAGCAGTTCTTC;TGTGCCAGCAGCAGGGGACAGAACACTGAAGCTTTCTTT	1	1	Not Significant	SF	0	0	1	0.0103199	CD8+	2	TGCGCCAGCAGCCAAGATGGGATAGCGGGGTACAATGAGCAGTTCTTC;TGTGCCAGCAGCAGGGGACAGAACACTGAAGCTTTCTTT	CASSQDGIAGYNEQFF;CASSRGQNTEAFF	TRBV4-3;TRBV9	TRBJ2-1;TRBJ1-1	TRBD2;TRBD1	TRBC1;TRBC1	3	TGTGCAATGAGAGATTTTAACACCGACAAGCTCATCTTT;TGTGCTCTAAAGATGAGGTCAGGAGGAAGCTACATACCTACATTT;TGTGCTGTGGGCCTTCTGGACACGGGCAGGAGAGCACTTACTTTT	CAMRDFNTDKLIF;CALKMRSGGSYIPTF;CAVGLLDTGRRALTF	TRAV14DV4;TRAV16;TRAV2	TRAJ34;TRAJ6;TRAJ5	TRAC;TRAC;TRAC
TGTGCAATGAGAGATTTTAACACCGACAAGCTCATCTTT;TGTGCTCTAAGGGGTCCTTCTGGTTCTGCAAGGCAACTGACCTTTTGTGCCAGCAGCAGGGGACAGAACACTGAAGCTTTCTTT	1	1	Not Significant	SF	0	0	1	0.0103199	CD8+	1	TGTGCCAGCAGCAGGGGACAGAACACTGAAGCTTTCTTT	CASSRGQNTEAFF	TRBV9	TRBJ1-1	TRBD1	TRBC1	2	TGTGCAATGAGAGATTTTAACACCGACAAGCTCATCTTT;TGTGCTCTAAGGGGTCCTTCTGGTTCTGCAAGGCAACTGACCTTT	CAMRDFNTDKLIF;CALRGPSGSARQLTF	TRAV14DV4;TRAV16	TRAJ34;TRAJ22	TRAC;TRAC	CRG-CASSYSGNTEAFF	CRG-CASSRQGGYEQYF
TGTGCAATGAGAGATTTTAACACCGACAAGCTCATCTTT;TGTGCTCTAAGTGGCCGTCTCTTCAACAAATTTTACTTTTGTGCCAGCACCCACACAGGACCCTATCAGCCCCAGCATTTT;TGTGCCAGCAGCAGGGGACAGAACACTGAAGCTTTCTTT	1	1	Not Significant	SF	0	0	1	0.0103199	CD8+	2	TGTGCCAGCACCCACACAGGACCCTATCAGCCCCAGCATTTT;TGTGCCAGCAGCAGGGGACAGAACACTGAAGCTTTCTTT	CASTHTGPYQPQHF;CASSRGQNTEAFF	TRBV5-8;TRBV9	TRBJ1-5;TRBJ1-1	TRBD1;TRBD1	TRBC1;TRBC1	2	TGTGCAATGAGAGATTTTAACACCGACAAGCTCATCTTT;TGTGCTCTAAGTGGCCGTCTCTTCAACAAATTTTACTTT	CAMRDFNTDKLIF;CALSGRLFNKFYF	TRAV14DV4;TRAV16	TRAJ34;TRAJ21	TRAC;TRAC
TGTGCAATGAGAGATTTTAACACCGACAAGCTCATCTTT;TGTGCTCTATCAAATTCCGGGTATGCACTCAACTTC;TGTGCTCTGACCGTACTCGGAGGGAACAACAGACTCGCTTTTTGTGCCAGCAGCCAAGAGGGGGACTTCTACAATGAGCAGTTCTTC;TGTGCCAGCAGCTTGGCGGGCGCTTTGGAGACCCAGTACTTC	1	1	Not Significant	SF	0	0	1	0.0103199	CD8+	2	TGTGCCAGCAGCCAAGAGGGGGACTTCTACAATGAGCAGTTCTTC;TGTGCCAGCAGCTTGGCGGGCGCTTTGGAGACCCAGTACTTC	CASSQEGDFYNEQFF;CASSLAGALETQYF	TRBV3-1;TRBV5-4	TRBJ2-1;TRBJ2-5	TRBD1;	TRBC2;TRBC2	3	TGTGCAATGAGAGATTTTAACACCGACAAGCTCATCTTT;TGTGCTCTATCAAATTCCGGGTATGCACTCAACTTC;TGTGCTCTGACCGTACTCGGAGGGAACAACAGACTCGCTTTT	CAMRDFNTDKLIF;CALSNSGYALNF;CALTVLGGNNRLAF	TRAV14DV4;TRAV6;TRAV9-2	TRAJ34;TRAJ41;TRAJ7	TRAC;TRAC;TRAC
TGTGCAATGAGAGATTTTAACACCGACAAGCTCATCTTT;TGTGCTCTCCCCCCGGGGGCTGGCAACAACCGTAAGCTGATTTGGTGTGCCAGCAGCTATGCTCGAGGGACCGAGCAGTACTTC;TGTGCCAGCAGCAGGGGACAGAACACTGAAGCTTTCTTT	1	1	Not Significant	SF	0	0	1	0.0103199	CD8+	2	TGTGCCAGCAGCTATGCTCGAGGGACCGAGCAGTACTTC;TGTGCCAGCAGCAGGGGACAGAACACTGAAGCTTTCTTT	CASSYARGTEQYF;CASSRGQNTEAFF	TRBV5-6;TRBV9	TRBJ2-7;TRBJ1-1	;TRBD1	TRBC2;TRBC1	2	TGTGCAATGAGAGATTTTAACACCGACAAGCTCATCTTT;TGTGCTCTCCCCCCGGGGGCTGGCAACAACCGTAAGCTGATTTGG	CAMRDFNTDKLIF;CALPPGAGNNRKLIW	TRAV14DV4;TRAV6	TRAJ34;TRAJ38	TRAC;TRAC
TGTGCAATGAGAGATTTTAACACCGACAAGCTCATCTTT;TGTGCTCTGAGTCTCCGTTCAGGAAACACACCTCTTGTCTTTTGTGCCAGCAGCTTTCAGAAGTGGAGCACAGATACGCAGTATTTT;TGTGCCAGCAGCAGGGGACAGAACACTGAAGCTTTCTTT	1	1	Not Significant	SF	0	0	1	0.0103199	CD8+	2	TGTGCCAGCAGCTTTCAGAAGTGGAGCACAGATACGCAGTATTTT;TGTGCCAGCAGCAGGGGACAGAACACTGAAGCTTTCTTT	CASSFQKWSTDTQYF;CASSRGQNTEAFF	TRBV7-9;TRBV9	TRBJ2-3;TRBJ1-1	;TRBD1	TRBC1;TRBC1	2	TGTGCAATGAGAGATTTTAACACCGACAAGCTCATCTTT;TGTGCTCTGAGTCTCCGTTCAGGAAACACACCTCTTGTCTTT	CAMRDFNTDKLIF;CALSLRSGNTPLVF	TRAV14DV4;TRAV9-2	TRAJ34;TRAJ29	TRAC;TRAC
TGTGCAATGAGAGATTTTAACACCGACAAGCTCATCTTT;TGTGCTCTGAGTGAGGCGCCTACCTCAGGAACCTACAAATACATCTTTTGTGCCAGCAGCAGGGGACAGAACACTGAAGCTTTCTTT	1	1	Not Significant	SF	0	0	1	0.0103199	CD8+	1	TGTGCCAGCAGCAGGGGACAGAACACTGAAGCTTTCTTT	CASSRGQNTEAFF	TRBV9	TRBJ1-1	TRBD1	TRBC1	2	TGTGCAATGAGAGATTTTAACACCGACAAGCTCATCTTT;TGTGCTCTGAGTGAGGCGCCTACCTCAGGAACCTACAAATACATCTTT	CAMRDFNTDKLIF;CALSEAPTSGTYKYIF	TRAV14DV4;TRAV19	TRAJ34;TRAJ40	TRAC;TRAC	CRG-CASSYSGNTEAFF	CRG-CASSRQGGYEQYF
TGTGCAATGAGAGATTTTAACACCGACAAGCTCATCTTT;TGTGCTCTGGGGGGAGCTGCAGGCAACAAGCTAACTTTT;TGTGTTGTGATTAAGAATTCAGGATACAGCACCCTCACCTTTTGCGCCAGCAGCTCCGGGACAGGACCTGGAAACACCATATATTTT;TGTGCCAGCAGCAGGGGACAGAACACTGAAGCTTTCTTT	1	1	Not Significant	SF	0	0	1	0.0103199	CD8+	2	TGCGCCAGCAGCTCCGGGACAGGACCTGGAAACACCATATATTTT;TGTGCCAGCAGCAGGGGACAGAACACTGAAGCTTTCTTT	CASSSGTGPGNTIYF;CASSRGQNTEAFF	TRBV5-1;TRBV9	TRBJ1-3;TRBJ1-1	TRBD1;TRBD1	TRBC1;TRBC1	3	TGTGCAATGAGAGATTTTAACACCGACAAGCTCATCTTT;TGTGCTCTGGGGGGAGCTGCAGGCAACAAGCTAACTTTT;TGTGTTGTGATTAAGAATTCAGGATACAGCACCCTCACCTTT	CAMRDFNTDKLIF;CALGGAAGNKLTF;CVVIKNSGYSTLTF	TRAV14DV4;TRAV16;TRAV8-2	TRAJ34;TRAJ17;TRAJ11	TRAC;TRAC;TRAC
TGTGCAATGAGAGATTTTAACACCGACAAGCTCATCTTT;TGTGCTCTGTGCGGGGACGGAGGAAAGCTTATCTTCTGCGCCAGCAGCCAAGACCGGTCCAGGGTCTATGGCTACACCTTC;TGTGCCAGCAGCAGGGGACAGAACACTGAAGCTTTCTTT	1	1	Not Significant	SF	0	0	1	0.0103199	CD8+	2	TGCGCCAGCAGCCAAGACCGGTCCAGGGTCTATGGCTACACCTTC;TGTGCCAGCAGCAGGGGACAGAACACTGAAGCTTTCTTT	CASSQDRSRVYGYTF;CASSRGQNTEAFF	TRBV4-3;TRBV9	TRBJ1-2;TRBJ1-1	TRBD1;TRBD1	TRBC1;TRBC1	2	TGTGCAATGAGAGATTTTAACACCGACAAGCTCATCTTT;TGTGCTCTGTGCGGGGACGGAGGAAAGCTTATCTTC	CAMRDFNTDKLIF;CALCGDGGKLIF	TRAV14DV4;TRAV9-2	TRAJ34;TRAJ23	TRAC;TRAC
TGTGCAATGAGAGATTTTAACACCGACAAGCTCATCTTT;TGTGCTGTAAAGGATGGTGCTACAAACAAGCTCATCTTTTGCGCCAGCAGCTTGGTGGGACAGGGCCATGAGCAGTTCTTC	1	1	Not Significant	SF	0	0	1	0.0103199	CD8+	1	TGCGCCAGCAGCTTGGTGGGACAGGGCCATGAGCAGTTCTTC	CASSLVGQGHEQFF	TRBV5-1	TRBJ2-1	TRBD1	TRBC1	2	TGTGCAATGAGAGATTTTAACACCGACAAGCTCATCTTT;TGTGCTGTAAAGGATGGTGCTACAAACAAGCTCATCTTT	CAMRDFNTDKLIF;CAVKDGATNKLIF	TRAV14DV4;TRAV21	TRAJ34;TRAJ32	TRAC;TRAC	CRG-CASSLVGQGTEQFF	CRG-CASSLVGQGNEQYF
TGTGCAATGAGAGATTTTAACACCGACAAGCTCATCTTT;TGTGCTGTCAGCACTGCCAGTAAACTCACCTTTTGTGCCACCAGCAGAGGTCGGCAGAACACTGAAGCTTTCTTT;TGTGCCAGCAGCAGGGGACAGAACACTGAAGCTTTCTTT	1	1	Not Significant	SF	0	0	1	0.0103199	CD8+	2	TGTGCCACCAGCAGAGGTCGGCAGAACACTGAAGCTTTCTTT;TGTGCCAGCAGCAGGGGACAGAACACTGAAGCTTTCTTT	CATSRGRQNTEAFF;CASSRGQNTEAFF	TRBV15;TRBV9	TRBJ1-1;TRBJ1-1	;TRBD1	TRBC1;TRBC1	2	TGTGCAATGAGAGATTTTAACACCGACAAGCTCATCTTT;TGTGCTGTCAGCACTGCCAGTAAACTCACCTTT	CAMRDFNTDKLIF;CAVSTASKLTF	TRAV14DV4;TRAV41	TRAJ34;TRAJ44	TRAC;TRAC
TGTGCAATGAGAGATTTTAACACCGACAAGCTCATCTTT;TGTGCTGTGAGAAAGGGCCCCGGGGGATACAGCACCCTCACCTTTTGTGCCGCTTCCTCAAGGAGGTCCTACGAGCAGTACTTC;TGTGCCAGCAGCAGGGGACAGAACACTGAAGCTTTCTTT	1	1	Not Significant	SF	0	0	1	0.0103199	CD8+	2	TGTGCCGCTTCCTCAAGGAGGTCCTACGAGCAGTACTTC;TGTGCCAGCAGCAGGGGACAGAACACTGAAGCTTTCTTT	CAASSRRSYEQYF;CASSRGQNTEAFF	TRBV28;TRBV9	TRBJ2-7;TRBJ1-1	TRBD2;TRBD1	TRBC1;TRBC1	2	TGTGCAATGAGAGATTTTAACACCGACAAGCTCATCTTT;TGTGCTGTGAGAAAGGGCCCCGGGGGATACAGCACCCTCACCTTT	CAMRDFNTDKLIF;CAVRKGPGGYSTLTF	TRAV14DV4;TRAV3	TRAJ34;TRAJ11	TRAC;TRAC
TGTGCAATGAGAGATTTTAACACCGACAAGCTCATCTTT;TGTGCTGTGAGAGACTCACTTTGGAGGAGTAAACTCACCTTTTGTGCCAGCAGCCCCGAATTGAACACCGGGGAGCTGTTTTTT;TGTGCCAGCAGCAGGGGACAGAACACTGAAGCTTTCTTT	1	1	Not Significant	SF	0	0	1	0.0103199	CD8+	2	TGTGCCAGCAGCCCCGAATTGAACACCGGGGAGCTGTTTTTT;TGTGCCAGCAGCAGGGGACAGAACACTGAAGCTTTCTTT	CASSPELNTGELFF;CASSRGQNTEAFF	TRBV14;TRBV9	TRBJ2-2;TRBJ1-1	;TRBD1	TRBC2;TRBC1	2	TGTGCAATGAGAGATTTTAACACCGACAAGCTCATCTTT;TGTGCTGTGAGAGACTCACTTTGGAGGAGTAAACTCACCTTT	CAMRDFNTDKLIF;CAVRDSLWRSKLTF	TRAV14DV4;TRAV3	TRAJ34;TRAJ44	TRAC;TRAC
TGTGCAATGAGAGATTTTAACACCGACAAGCTCATCTTT;TGTGCTGTGAGAGATCCCATGGACACGGGCAGGAGAGCACTTACTTTTTGTGCCAGCAGCTTATCTGTGGGTGGTTCCTACGAGCAGTACTTC;TGTGCCAGCAGCAGGGGACAGAACACTGAAGCTTTCTTT	1	1	Not Significant	SF	0	0	1	0.0103199	CD8+	2	TGTGCCAGCAGCTTATCTGTGGGTGGTTCCTACGAGCAGTACTTC;TGTGCCAGCAGCAGGGGACAGAACACTGAAGCTTTCTTT	CASSLSVGGSYEQYF;CASSRGQNTEAFF	TRBV7-6;TRBV9	TRBJ2-7;TRBJ1-1	TRBD2;TRBD1	TRBC2;TRBC1	2	TGTGCAATGAGAGATTTTAACACCGACAAGCTCATCTTT;TGTGCTGTGAGAGATCCCATGGACACGGGCAGGAGAGCACTTACTTTT	CAMRDFNTDKLIF;CAVRDPMDTGRRALTF	TRAV14DV4;TRAV3	TRAJ34;TRAJ5	TRAC;TRAC
TGTGCAATGAGAGATTTTAACACCGACAAGCTCATCTTT;TGTGCTGTGAGCGGGATGAATAATAATGCAGGCAACATGCTCACCTTTTGTGCCAGCAGCTCCAGACTTGCAGATACGCAGTATTTT	1	1	Not Significant	SF	0	0	1	0.0103199	CD8+	1	TGTGCCAGCAGCTCCAGACTTGCAGATACGCAGTATTTT	CASSSRLADTQYF	TRBV6-3	TRBJ2-3		TRBC2	2	TGTGCAATGAGAGATTTTAACACCGACAAGCTCATCTTT;TGTGCTGTGAGCGGGATGAATAATAATGCAGGCAACATGCTCACCTTT	CAMRDFNTDKLIF;CAVSGMNNNAGNMLTF	TRAV14DV4;TRAV21	TRAJ34;TRAJ39	TRAC;TRAC
TGTGCAATGAGAGATTTTAACACCGACAAGCTCATCTTT;TGTGCTGTGGAGGATCTGTTTAACCAGGGAGGAAAGCTTATCTTCTGTGCCAGCAGTGGGGGGCGCATCACCGGGGAGCTGTTTTTT;TGTGCCAGCAGCAGGGGACAGAACACTGAAGCTTTCTTT	1	1	Not Significant	SF	0	0	1	0.0103199	CD8+	2	TGTGCCAGCAGTGGGGGGCGCATCACCGGGGAGCTGTTTTTT;TGTGCCAGCAGCAGGGGACAGAACACTGAAGCTTTCTTT	CASSGGRITGELFF;CASSRGQNTEAFF	TRBV28;TRBV9	TRBJ2-2;TRBJ1-1	TRBD1;TRBD1	TRBC2;TRBC1	2	TGTGCAATGAGAGATTTTAACACCGACAAGCTCATCTTT;TGTGCTGTGGAGGATCTGTTTAACCAGGGAGGAAAGCTTATCTTC	CAMRDFNTDKLIF;CAVEDLFNQGGKLIF	TRAV14DV4;TRAV2	TRAJ34;TRAJ23	TRAC;TRAC
TGTGCAATGAGAGATTTTAACACCGACAAGCTCATCTTT;TGTGCTGTGGGGGACACCGGTAACCAGTTCTATTTTTGTGCCAGCAGCCATACGGTTAGTGGTACGCAGTATTTT	1	1	Not Significant	SF	0	0	1	0.0103199	CD8+	1	TGTGCCAGCAGCCATACGGTTAGTGGTACGCAGTATTTT	CASSHTVSGTQYF	TRBV9	TRBJ2-3	TRBD2	TRBC1	2	TGTGCAATGAGAGATTTTAACACCGACAAGCTCATCTTT;TGTGCTGTGGGGGACACCGGTAACCAGTTCTATTTT	CAMRDFNTDKLIF;CAVGDTGNQFYF	TRAV14DV4;TRAV22	TRAJ34;TRAJ49	TRAC;TRAC
TGTGCAATGAGAGATTTTAACACCGACAAGCTCATCTTT;TGTGCTGTGGGTGCGAGGGCCAGAGGCTCAACCCTGGGGAGGCTATACTTTTGTGCCACCAGCAGGAACCCTCTAGCGGGGACCACAGATACGCAGTATTTT;TGTGCCAGCAGCAGGGGACAGAACACTGAAGCTTTCTTT	1	1	Not Significant	SF	0	0	1	0.0103199	CD8+	2	TGTGCCACCAGCAGGAACCCTCTAGCGGGGACCACAGATACGCAGTATTTT;TGTGCCAGCAGCAGGGGACAGAACACTGAAGCTTTCTTT	CATSRNPLAGTTDTQYF;CASSRGQNTEAFF	TRBV15;TRBV9	TRBJ2-3;TRBJ1-1	TRBD2;TRBD1	TRBC2;TRBC1	2	TGTGCAATGAGAGATTTTAACACCGACAAGCTCATCTTT;TGTGCTGTGGGTGCGAGGGCCAGAGGCTCAACCCTGGGGAGGCTATACTTT	CAMRDFNTDKLIF;CAVGARARGSTLGRLYF	TRAV14DV4;TRAV8-3	TRAJ34;TRAJ18	TRAC;TRAC
TGTGCAATGAGAGATTTTAACACCGACAAGCTCATCTTT;TGTGCTTTCGGGGGCGGATCTGAAAAGCTGGTCTTTTGCAGTGCTCGAAGTAGGCCCACTGGGGCCAACGTCCTGACTTTC;TGTGCCAGCAGCAGGGGACAGAACACTGAAGCTTTCTTT	1	1	Not Significant	SF	0	0	1	0.0103199	CD8+	2	TGCAGTGCTCGAAGTAGGCCCACTGGGGCCAACGTCCTGACTTTC;TGTGCCAGCAGCAGGGGACAGAACACTGAAGCTTTCTTT	CSARSRPTGANVLTF;CASSRGQNTEAFF	TRBV20-1;TRBV9	TRBJ2-6;TRBJ1-1	;TRBD1	TRBC2;TRBC1	2	TGTGCAATGAGAGATTTTAACACCGACAAGCTCATCTTT;TGTGCTTTCGGGGGCGGATCTGAAAAGCTGGTCTTT	CAMRDFNTDKLIF;CAFGGGSEKLVF	TRAV14DV4;TRAV38-1	TRAJ34;TRAJ57	TRAC;TRAC
TGTGCAATGAGAGATTTTAACACCGACAAGCTCATCTTTTGCAGTGCTAGAGATGAAGTGGGGGCTAACTATGGCTACACCTTC;TGTGCCAGCAGCAGGGGACAGAACACTGAAGCTTTCTTT	1	1	Not Significant	SF	0	0	1	0.0103199	CD8+	2	TGCAGTGCTAGAGATGAAGTGGGGGCTAACTATGGCTACACCTTC;TGTGCCAGCAGCAGGGGACAGAACACTGAAGCTTTCTTT	CSARDEVGANYGYTF;CASSRGQNTEAFF	TRBV20-1;TRBV9	TRBJ1-2;TRBJ1-1	TRBD1;TRBD1	TRBC1;TRBC1	1	TGTGCAATGAGAGATTTTAACACCGACAAGCTCATCTTT	CAMRDFNTDKLIF	TRAV14DV4	TRAJ34	TRAC
TGTGCAATGAGAGATTTTAACACCGACAAGCTCATCTTTTGCAGTGCTAGGAGCTTACGTGGAGATAATTCACCCCTCCACTTT;TGTGCCAGCAGCAGGGGACAGAACACTGAAGCTTTCTTT	1	1	Not Significant	SF	0	0	1	0.0103199	CD8+	2	TGCAGTGCTAGGAGCTTACGTGGAGATAATTCACCCCTCCACTTT;TGTGCCAGCAGCAGGGGACAGAACACTGAAGCTTTCTTT	CSARSLRGDNSPLHF;CASSRGQNTEAFF	TRBV20-1;TRBV9	TRBJ1-6;TRBJ1-1	;TRBD1	TRBC1;TRBC1	1	TGTGCAATGAGAGATTTTAACACCGACAAGCTCATCTTT	CAMRDFNTDKLIF	TRAV14DV4	TRAJ34	TRAC
TGTGCAATGAGAGATTTTAACACCGACAAGCTCATCTTTTGTGCCAGCAGATCCGGGACTAGCGGGAAGCGCTACAATGAGCAGTTCTTC;TGTGCCAGCAGCAGGGGACAGAACACTGAAGCTTTCTTT	1	1	Not Significant	SF	0	0	1	0.0103199	CD8+	2	TGTGCCAGCAGATCCGGGACTAGCGGGAAGCGCTACAATGAGCAGTTCTTC;TGTGCCAGCAGCAGGGGACAGAACACTGAAGCTTTCTTT	CASRSGTSGKRYNEQFF;CASSRGQNTEAFF	TRBV11-2;TRBV9	TRBJ2-1;TRBJ1-1	;TRBD1	TRBC2;TRBC1	1	TGTGCAATGAGAGATTTTAACACCGACAAGCTCATCTTT	CAMRDFNTDKLIF	TRAV14DV4	TRAJ34	TRAC
TGTGCAATGAGAGATTTTAACACCGACAAGCTCATCTTTTGTGCCAGCAGCAGGGGACAGAACACTGAAGTTTTCTTT	1	1	Not Significant	SF	0	0	1	0.0103199	CD8+	1	TGTGCCAGCAGCAGGGGACAGAACACTGAAGTTTTCTTT	CASSRGQNTEVFF	TRBV9	TRBJ1-1	TRBD1	TRBC1	1	TGTGCAATGAGAGATTTTAACACCGACAAGCTCATCTTT	CAMRDFNTDKLIF	TRAV14DV4	TRAJ34	TRAC	CRG-CASSYSGNTEAFF	CRG-CASSRQGGYEQYF
TGTGCAATGAGAGATTTTAACACCGACAAGCTCATCTTTTGTGCCAGCAGCCCCTTTGGAGGCGGGGGTTCCTACAATGAGCAGTTCTTC;TGTGCCAGCAGCAGGGGACAGAACACTGAAGCTTTCTTT	1	1	Not Significant	SF	0	0	1	0.0103199	CD8+	2	TGTGCCAGCAGCCCCTTTGGAGGCGGGGGTTCCTACAATGAGCAGTTCTTC;TGTGCCAGCAGCAGGGGACAGAACACTGAAGCTTTCTTT	CASSPFGGGGSYNEQFF;CASSRGQNTEAFF	TRBV7-9;TRBV9	TRBJ2-1;TRBJ1-1	;TRBD1	TRBC1;TRBC1	1	TGTGCAATGAGAGATTTTAACACCGACAAGCTCATCTTT	CAMRDFNTDKLIF	TRAV14DV4	TRAJ34	TRAC
TGTGCAATGAGAGATTTTAACACCGACAAGCTCATCTTTTGTGCCAGCAGCTCCAGACTTGCAGATACGCAGTATTTT;TGTGCCAGCAGCAGGGGACAGAACACTGAAGCTTTCTTT	1	1	Not Significant	SF	0	0	1	0.0103199	CD8+	2	TGTGCCAGCAGCTCCAGACTTGCAGATACGCAGTATTTT;TGTGCCAGCAGCAGGGGACAGAACACTGAAGCTTTCTTT	CASSSRLADTQYF;CASSRGQNTEAFF	TRBV6-3;TRBV9	TRBJ2-3;TRBJ1-1	;TRBD1	TRBC2;TRBC1	1	TGTGCAATGAGAGATTTTAACACCGACAAGCTCATCTTT	CAMRDFNTDKLIF	TRAV14DV4	TRAJ34	TRAC
TGTGCAATGAGAGATTTTAACACCGACAAGCTCATCTTTTGTGCCAGCAGCTCGACTAGCGGGGGGGGGAATGAGCAGTTCTTC	1	1	Not Significant	SF	0	0	1	0.0103199	CD8+	1	TGTGCCAGCAGCTCGACTAGCGGGGGGGGGAATGAGCAGTTCTTC	CASSSTSGGGNEQFF	TRBV7-8	TRBJ2-1		TRBC2	1	TGTGCAATGAGAGATTTTAACACCGACAAGCTCATCTTT	CAMRDFNTDKLIF	TRAV14DV4	TRAJ34	TRAC
TGTGCAATGAGAGATTTTAACACCGACAAGCTCATCTTTTGTGCCAGCAGCTCGGACAGTACACAAGAGACCCAGTACTTC;TGTGCCAGCAGCAGGGGACAGAACACTGAAGCTTTCTTT	1	1	Not Significant	SF	0	0	1	0.0103199	CD8+	2	TGTGCCAGCAGCTCGGACAGTACACAAGAGACCCAGTACTTC;TGTGCCAGCAGCAGGGGACAGAACACTGAAGCTTTCTTT	CASSSDSTQETQYF;CASSRGQNTEAFF	TRBV7-9;TRBV9	TRBJ2-5;TRBJ1-1	;TRBD1	TRBC1;TRBC1	1	TGTGCAATGAGAGATTTTAACACCGACAAGCTCATCTTT	CAMRDFNTDKLIF	TRAV14DV4	TRAJ34	TRAC
TGTGCAATGAGAGATTTTAACACCGACAAGCTCATCTTTTGTGCCAGCAGCTTGTTACCGGGCAACTATGGCTACACCTTC;TGTGCCAGCAGCAGGGGACAGAACACTGAAGCTTTCTTT	1	1	Not Significant	SF	0	0	1	0.0103199	CD8+	2	TGTGCCAGCAGCTTGTTACCGGGCAACTATGGCTACACCTTC;TGTGCCAGCAGCAGGGGACAGAACACTGAAGCTTTCTTT	CASSLLPGNYGYTF;CASSRGQNTEAFF	TRBV5-5;TRBV9	TRBJ1-2;TRBJ1-1	;TRBD1	TRBC1;TRBC1	1	TGTGCAATGAGAGATTTTAACACCGACAAGCTCATCTTT	CAMRDFNTDKLIF	TRAV14DV4	TRAJ34	TRAC
TGTGCAATGAGAGATTTTAACACCGACAAGCTCATCTTTTGTGCCAGCAGGGGGACAGGTGGTCAGCCCCAGCATTTT;TGTGCCAGCAGCAGGGGACAGAACACTGAAGCTTTCTTT	1	1	Not Significant	SF	0	0	1	0.0103199	CD8+	2	TGTGCCAGCAGGGGGACAGGTGGTCAGCCCCAGCATTTT;TGTGCCAGCAGCAGGGGACAGAACACTGAAGCTTTCTTT	CASRGTGGQPQHF;CASSRGQNTEAFF	TRBV6-3;TRBV9	TRBJ1-5;TRBJ1-1	TRBD1;TRBD1	TRBC1;TRBC1	1	TGTGCAATGAGAGATTTTAACACCGACAAGCTCATCTTT	CAMRDFNTDKLIF	TRAV14DV4	TRAJ34	TRAC
TGTGCAATGAGAGATTTTAACACCGACAAGCTCATCTTTTGTGCCAGCAGTCTCCCGAGCGGGAGAGTAGATGAGCAGTTCTTC;TGTGCCAGCAGCAGGGGACAGAACACTGAAGCTTTCTTT	1	1	Not Significant	SF	0	0	1	0.0103199	CD8+	2	TGTGCCAGCAGTCTCCCGAGCGGGAGAGTAGATGAGCAGTTCTTC;TGTGCCAGCAGCAGGGGACAGAACACTGAAGCTTTCTTT	CASSLPSGRVDEQFF;CASSRGQNTEAFF	TRBV27;TRBV9	TRBJ2-1;TRBJ1-1	TRBD2;TRBD1	TRBC2;TRBC1	1	TGTGCAATGAGAGATTTTAACACCGACAAGCTCATCTTT	CAMRDFNTDKLIF	TRAV14DV4	TRAJ34	TRAC
TGTGCAATGAGAGATTTTAACACCGACAAGCTCATCTTTTGTGCCAGCGCTGGGGGGCAGACTGAGCAGTTCTTC;TGTGCCAGCAGCAGGGGACAGAACACTGAAGCTTTCTTT	1	1	Not Significant	SF	0	0	1	0.0103199	CD8+	2	TGTGCCAGCGCTGGGGGGCAGACTGAGCAGTTCTTC;TGTGCCAGCAGCAGGGGACAGAACACTGAAGCTTTCTTT	CASAGGQTEQFF;CASSRGQNTEAFF	TRBV7-9;TRBV9	TRBJ2-1;TRBJ1-1	;TRBD1	TRBC2;TRBC1	1	TGTGCAATGAGAGATTTTAACACCGACAAGCTCATCTTT	CAMRDFNTDKLIF	TRAV14DV4	TRAJ34	TRAC
TGTGCAATGAGAGATTTTAACACCGACAAGCTCATCTTTTGTGCCAGTGAGCTGGGACAGGGTGTCAATGAGCAGTTCTTC;TGTGCCAGCAGCAGGGGACAGAACACTGAAGCTTTCTTT	1	1	Not Significant	SF	0	0	1	0.0103199	CD8+	2	TGTGCCAGTGAGCTGGGACAGGGTGTCAATGAGCAGTTCTTC;TGTGCCAGCAGCAGGGGACAGAACACTGAAGCTTTCTTT	CASELGQGVNEQFF;CASSRGQNTEAFF	TRBV19;TRBV9	TRBJ2-1;TRBJ1-1	TRBD1;TRBD1	TRBC2;TRBC1	1	TGTGCAATGAGAGATTTTAACACCGACAAGCTCATCTTT	CAMRDFNTDKLIF	TRAV14DV4	TRAJ34	TRAC
TGTGCAATGAGAGGAGCCGATGCAGGCAACATGCTCACCTTTTGTGCCAGCAGTTACTCGTTGACTAGCGGGTACGGGGAGCTGTTTTTT	1	1	Not Significant	SF	0	0	1	0.0103199	CD8+	1	TGTGCCAGCAGTTACTCGTTGACTAGCGGGTACGGGGAGCTGTTTTTT	CASSYSLTSGYGELFF	TRBV6-5	TRBJ2-2	TRBD2	TRBC1	1	TGTGCAATGAGAGGAGCCGATGCAGGCAACATGCTCACCTTT	CAMRGADAGNMLTF	TRAV14DV4	TRAJ39	TRAC
TGTGCAATGAGAGTCTCAGGATACAGCACCCTCACCTTT;TGTGCAGTCTATCCGAAAACCTCCTACGACAAGGTGATATTTTGTGCCAGCAGCTTAGGGGGACCCCACAATGAGCAGTTCTTC	1	1	Not Significant	SF	0	0	1	0.0103199	CD8+	1	TGTGCCAGCAGCTTAGGGGGACCCCACAATGAGCAGTTCTTC	CASSLGGPHNEQFF	TRBV7-9	TRBJ2-1		TRBC2	2	TGTGCAATGAGAGTCTCAGGATACAGCACCCTCACCTTT;TGTGCAGTCTATCCGAAAACCTCCTACGACAAGGTGATATTT	CAMRVSGYSTLTF;CAVYPKTSYDKVIF	TRAV14DV4;TRAV29DV5	TRAJ11;TRAJ50	TRAC;TRAC
TGTGCAATGAGATCCGCTGGTGGTACTAGCTATGGAAAGCTGACATTT;TGTGCCGTGAAAAGCTGGGGGAAATTGCAGTTTTGTGCCTGGAGTGTCGGGGCTAGCTACTACAATGAGCAGTTCTTC;TGTGCCAGCAGTTACTCGTCTACCCCGTCAGACAATGAGCAGTTCTTC	1	1	Not Significant	SF	0	0	1	0.0103199	CD8+	2	TGTGCCTGGAGTGTCGGGGCTAGCTACTACAATGAGCAGTTCTTC;TGTGCCAGCAGTTACTCGTCTACCCCGTCAGACAATGAGCAGTTCTTC	CAWSVGASYYNEQFF;CASSYSSTPSDNEQFF	TRBV30;TRBV6-6	TRBJ2-1;TRBJ2-1	TRBD2;	TRBC2;TRBC2	2	TGTGCAATGAGATCCGCTGGTGGTACTAGCTATGGAAAGCTGACATTT;TGTGCCGTGAAAAGCTGGGGGAAATTGCAGTTT	CAMRSAGGTSYGKLTF;CAVKSWGKLQF	TRAV14DV4;TRAV8-1	TRAJ52;TRAJ24	TRAC;TRAC
TGTGCAATGAGCAGCCCTTATTCAGGAGGAGGTGCTGACGGACTCACCTTT;TGTGCGATTTCTGGGGTCGGAGGAGCCAATAGTAAGCTGACATTT;TGTGGAGCAGAGACGACGAACACCGGTAACCAGTTCTATTTTTGCAGTGCTCGGGGCGGGGGCCGCAATCAGCCCCAGCATTTT;TGTGCCAGCAGCGGGACAGGGGGCTCCATAAACTATGGCTACACCTTC;TGTGCCAGCAGCAGGGGACAGAACACTGAAGCTTTCTTT	1	1	Not Significant	SF	0	0	1	0.0103199	CD8+	3	TGCAGTGCTCGGGGCGGGGGCCGCAATCAGCCCCAGCATTTT;TGTGCCAGCAGCGGGACAGGGGGCTCCATAAACTATGGCTACACCTTC;TGTGCCAGCAGCAGGGGACAGAACACTGAAGCTTTCTTT	CSARGGGRNQPQHF;CASSGTGGSINYGYTF;CASSRGQNTEAFF	TRBV20-1;TRBV5-5;TRBV9	TRBJ1-5;TRBJ1-2;TRBJ1-1	TRBD1;;TRBD1	TRBC1;TRBC1;TRBC1	3	TGTGCAATGAGCAGCCCTTATTCAGGAGGAGGTGCTGACGGACTCACCTTT;TGTGCGATTTCTGGGGTCGGAGGAGCCAATAGTAAGCTGACATTT;TGTGGAGCAGAGACGACGAACACCGGTAACCAGTTCTATTTT	CAMSSPYSGGGADGLTF;CAISGVGGANSKLTF;CGAETTNTGNQFYF	TRAV12-3;TRAV14DV4;TRAV34	TRAJ45;TRAJ56;TRAJ49	TRAC;TRAC;TRAC
TGTGCAATGAGCCCTCCCTGGGGAGGCTTCAAAACTATCTTT;TGTGCCCTTCGACTTAATTATGGAGGAAGCCAAGGAAATCTCATCTTTTGTGCCAGCAGTACAGCCACAAACAGCGCAGCGAATTCACCCCTCCACTTT	1	1	Not Significant	SF	0	0	1	0.0103199	CD8+	1	TGTGCCAGCAGTACAGCCACAAACAGCGCAGCGAATTCACCCCTCCACTTT	CASSTATNSAANSPLHF	TRBV27	TRBJ1-6		TRBC1	2	TGTGCAATGAGCCCTCCCTGGGGAGGCTTCAAAACTATCTTT;TGTGCCCTTCGACTTAATTATGGAGGAAGCCAAGGAAATCTCATCTTT	CAMSPPWGGFKTIF;CALRLNYGGSQGNLIF	TRAV12-3;TRAV9-2	TRAJ9;TRAJ42	TRAC;TRAC
TGTGCAATGAGCCCTTACAATGACATGCGCTTT;TGCCTCGTGGGTTTCAAAGCTGCAGGCAACAAGCTAACTTTTTGCAGTGCTAGCCTAGCGGGTAACACAGATACGCAGTATTTT;TGTGCCAGCAGCTCCCTAGAAAGTGTTCTAGCGGGAAGGGAGCAGTACTTC	1	1	Not Significant	SF	0	0	1	0.0103199	CD8+	2	TGCAGTGCTAGCCTAGCGGGTAACACAGATACGCAGTATTTT;TGTGCCAGCAGCTCCCTAGAAAGTGTTCTAGCGGGAAGGGAGCAGTACTTC	CSASLAGNTDTQYF;CASSSLESVLAGREQYF	TRBV20-1;TRBV7-8	TRBJ2-3;TRBJ2-7	TRBD2;	TRBC1;TRBC1	2	TGTGCAATGAGCCCTTACAATGACATGCGCTTT;TGCCTCGTGGGTTTCAAAGCTGCAGGCAACAAGCTAACTTTT	CAMSPYNDMRF;CLVGFKAAGNKLTF	TRAV14DV4;TRAV4	TRAJ43;TRAJ17	TRAC;TRAC
TGTGCAATGAGCCTAAACCAGGCAGGAACTGCTCTGATCTTT;TGTGCTGTCGGTCGGGACAGAGGCTCAACCCTGGGGAGGCTATACTTTTGTGCCAGCAGTCCCCCCCCGACGGGGGTCAACTATGGCTACACCTTC	1	1	Not Significant	SF	0	0	1	0.0103199	CD8+	1	TGTGCCAGCAGTCCCCCCCCGACGGGGGTCAACTATGGCTACACCTTC	CASSPPPTGVNYGYTF	TRBV28	TRBJ1-2	TRBD1	TRBC1	2	TGTGCAATGAGCCTAAACCAGGCAGGAACTGCTCTGATCTTT;TGTGCTGTCGGTCGGGACAGAGGCTCAACCCTGGGGAGGCTATACTTT	CAMSLNQAGTALIF;CAVGRDRGSTLGRLYF	TRAV14DV4;TRAV20	TRAJ15;TRAJ18	TRAC;TRAC
TGTGCAATGAGCCTTTATAACACCGACAAGCTCATCTTTTGTGCCAGCAGCCAAGAATCCCCCCCGAGCGGGAGATACAATGAGCAGTTCTTC	1	1	Not Significant	SF	0	0	1	0.0103199	CD8+	1	TGTGCCAGCAGCCAAGAATCCCCCCCGAGCGGGAGATACAATGAGCAGTTCTTC	CASSQESPPSGRYNEQFF	TRBV3-1	TRBJ2-1	TRBD2	TRBC2	1	TGTGCAATGAGCCTTTATAACACCGACAAGCTCATCTTT	CAMSLYNTDKLIF	TRAV12-3	TRAJ34	TRAC
TGTGCAATGAGCGAAGGCTCTAGCAACACAGGCAAACTAATCTTTTGTGCCAGCAGCCCCCCCCCTTGGGGCACGGCCCAAGAGACCCAGTACTTC	1	1	Not Significant	SF	0	0	1	0.0103199	CD8+	1	TGTGCCAGCAGCCCCCCCCCTTGGGGCACGGCCCAAGAGACCCAGTACTTC	CASSPPPWGTAQETQYF	TRBV5-8	TRBJ2-5	TRBD1	TRBC2	1	TGTGCAATGAGCGAAGGCTCTAGCAACACAGGCAAACTAATCTTT	CAMSEGSSNTGKLIF	TRAV12-3	TRAJ37	TRAC
TGTGCAATGAGCGAGGGGGATAGCAGCTATAAATTGATCTTC;TGTGCTTATAGTGTGGAATATGGAAACAAGCTGGTCTTT;TGCCTCGTGGGTCCCAGGGGGTCTAGCAACACAGGCAAACTAATCTTTTGTGCCAGCTCCCTCTGGAGGGGGCGAATCGGGATCACTGAAGCTTTCTTT;TGTGCCAGCAGCCACCCCGACAGGGGGCGAGGATCACCCCTCCACTTT	1	1	Not Significant	SF	0	0	1	0.0103199	CD8+	2	TGTGCCAGCTCCCTCTGGAGGGGGCGAATCGGGATCACTGAAGCTTTCTTT;TGTGCCAGCAGCCACCCCGACAGGGGGCGAGGATCACCCCTCCACTTT	CASSLWRGRIGITEAFF;CASSHPDRGRGSPLHF	TRBV18;TRBV7-9	TRBJ1-1;TRBJ1-6	TRBD1;	TRBC1;TRBC1	3	TGTGCAATGAGCGAGGGGGATAGCAGCTATAAATTGATCTTC;TGTGCTTATAGTGTGGAATATGGAAACAAGCTGGTCTTT;TGCCTCGTGGGTCCCAGGGGGTCTAGCAACACAGGCAAACTAATCTTT	CAMSEGDSSYKLIF;CAYSVEYGNKLVF;CLVGPRGSSNTGKLIF	TRAV12-3;TRAV38-2DV8;TRAV4	TRAJ12;TRAJ47;TRAJ37	TRAC;TRAC;TRAC
TGTGCAATGAGCGCGAACAACAATGACATGCGCTTT;TGTGCTGTGGGTGCGCTATACTCTGGGGCTGGGAGTTACCAACTCACTTTCTGCAGTGCTCAACGAGGGGGAGGAGGAAACACCATATATTTT;TGTGCCAGCAGCTCCAGACTTGCAGATACGCAGTATTTT	1	1	Not Significant	SF	0	0	1	0.0103199	CD8+	2	TGCAGTGCTCAACGAGGGGGAGGAGGAAACACCATATATTTT;TGTGCCAGCAGCTCCAGACTTGCAGATACGCAGTATTTT	CSAQRGGGGNTIYF;CASSSRLADTQYF	TRBV20-1;TRBV6-3	TRBJ1-3;TRBJ2-3	TRBD2;	TRBC1;TRBC2	2	TGTGCAATGAGCGCGAACAACAATGACATGCGCTTT;TGTGCTGTGGGTGCGCTATACTCTGGGGCTGGGAGTTACCAACTCACTTTC	CAMSANNNDMRF;CAVGALYSGAGSYQLTF	TRAV12-3;TRAV8-3	TRAJ43;TRAJ28	TRAC;TRAC
TGTGCAATGAGCGCGATGGGAGGGGCAGGCTTTCAGAAACTTGTATTT;TGTGCTTCCTACACGGGAGGAGGAAACAAACTCACCTTTTGTGCCACCACCTCCGGGACGCTGGATGTCTCTGGGGCCAACGTCCTGACTTTC	1	1	Not Significant	SF	0	0	1	0.0103199	CD8+	1	TGTGCCACCACCTCCGGGACGCTGGATGTCTCTGGGGCCAACGTCCTGACTTTC	CATTSGTLDVSGANVLTF	TRBV15	TRBJ2-6	TRBD2	TRBC2	2	TGTGCAATGAGCGCGATGGGAGGGGCAGGCTTTCAGAAACTTGTATTT;TGTGCTTCCTACACGGGAGGAGGAAACAAACTCACCTTT	CAMSAMGGAGFQKLVF;CASYTGGGNKLTF	TRAV12-3;TRAV8-4	TRAJ8;TRAJ10	TRAC;TRAC
TGTGCAATGAGCGCGGGTCATAATGCTGGTGGTACTAGCTATGGAAAGCTGACATTTTGTGCCAGCAGTCCCAGGACTAGCGGCACCGGGGAGCTGTTTTTT	1	1	Not Significant	SF	0	0	1	0.0103199	CD8+	1	TGTGCCAGCAGTCCCAGGACTAGCGGCACCGGGGAGCTGTTTTTT	CASSPRTSGTGELFF	TRBV27	TRBJ2-2	TRBD2	TRBC2	1	TGTGCAATGAGCGCGGGTCATAATGCTGGTGGTACTAGCTATGGAAAGCTGACATTT	CAMSAGHNAGGTSYGKLTF	TRAV12-3	TRAJ52	TRAC	CRG-CASSLRTSGTGELFF	CRG-CASSLGTSGTGELFF
TGTGCAATGAGCGCTTACACAGGCTTTCAGAAACTTGTATTT	1	1	Not Significant	SF	0	0	1	0.0103199	CD8+	0							1	TGTGCAATGAGCGCTTACACAGGCTTTCAGAAACTTGTATTT	CAMSAYTGFQKLVF	TRAV12-3	TRAJ8	TRAC
TGTGCAATGAGCGCTTACACAGGCTTTCAGAAACTTGTATTT;TGCATCCCGATCCATTCTGGTGGTACTAGCTATGGAAAGCTGACATTTTGTGCCAGGGACTTCGGGACAGGGGAGTCTAGGTCCTACAATGAGCAGTTCTTC;TGTGCCAGCAGTTACGGAGGGTGGGGTGAAAAACTGTTTTTT;TGTGCCAGCAGCGACCCCGGGACCCGCGAAGAAAAACTGTTTTTT	1	1	Not Significant	SF	0	0	1	0.0103199	CD8+	3	TGTGCCAGGGACTTCGGGACAGGGGAGTCTAGGTCCTACAATGAGCAGTTCTTC;TGTGCCAGCAGTTACGGAGGGTGGGGTGAAAAACTGTTTTTT;TGTGCCAGCAGCGACCCCGGGACCCGCGAAGAAAAACTGTTTTTT	CARDFGTGESRSYNEQFF;CASSYGGWGEKLFF;CASSDPGTREEKLFF	TRBV2;TRBV6-5;TRBV9	TRBJ2-1;TRBJ1-4;TRBJ1-4	TRBD1;TRBD2;TRBD2	TRBC2;TRBC1;TRBC1	2	TGTGCAATGAGCGCTTACACAGGCTTTCAGAAACTTGTATTT;TGCATCCCGATCCATTCTGGTGGTACTAGCTATGGAAAGCTGACATTT	CAMSAYTGFQKLVF;CIPIHSGGTSYGKLTF	TRAV12-3;TRAV26-2	TRAJ8;TRAJ52	TRAC;TRAC
TGTGCAATGAGCGCTTACACAGGCTTTCAGAAACTTGTATTT;TGTGCAACGATTTCGAACACCGGTAACCAGTTCTATTTTTGTGCCAGCTCGGCGGGACCGTCGGCCGAGCAGTACTTC;TGTGCCAGCAGTTACGGAGGGTGGGGTGAAAAACTGTTTTTT	1	1	Not Significant	SF	0	0	1	0.0103199	CD8+	2	TGTGCCAGCTCGGCGGGACCGTCGGCCGAGCAGTACTTC;TGTGCCAGCAGTTACGGAGGGTGGGGTGAAAAACTGTTTTTT	CASSAGPSAEQYF;CASSYGGWGEKLFF	TRBV18;TRBV6-5	TRBJ2-7;TRBJ1-4	TRBD2;TRBD2	TRBC1;TRBC1	2	TGTGCAATGAGCGCTTACACAGGCTTTCAGAAACTTGTATTT;TGTGCAACGATTTCGAACACCGGTAACCAGTTCTATTTT	CAMSAYTGFQKLVF;CATISNTGNQFYF	TRAV12-3;TRAV29DV5	TRAJ8;TRAJ49	TRAC;TRAC
TGTGCAATGAGCGCTTACACAGGCTTTCAGAAACTTGTATTT;TGTGCAATGAGACGCATCGCGTTCAACCAGGCAGGAACTGCTCTGATCTTT;TGTGCTCTGAAATGGATCCAGGGAGCCCAGAAGCTGGTATTTTGCGCCAGCAGCCAAGATACGTCACTGTCCTACGAGCAGTACTTC;TGTGCCAGCAGTTACGGAGGGTGGGGTGAAAAACTGTTTTTT	1	1	Not Significant	SF	0	0	1	0.0103199	CD8+	2	TGCGCCAGCAGCCAAGATACGTCACTGTCCTACGAGCAGTACTTC;TGTGCCAGCAGTTACGGAGGGTGGGGTGAAAAACTGTTTTTT	CASSQDTSLSYEQYF;CASSYGGWGEKLFF	TRBV4-3;TRBV6-5	TRBJ2-7;TRBJ1-4	;TRBD2	TRBC2;TRBC1	3	TGTGCAATGAGCGCTTACACAGGCTTTCAGAAACTTGTATTT;TGTGCAATGAGACGCATCGCGTTCAACCAGGCAGGAACTGCTCTGATCTTT;TGTGCTCTGAAATGGATCCAGGGAGCCCAGAAGCTGGTATTT	CAMSAYTGFQKLVF;CAMRRIAFNQAGTALIF;CALKWIQGAQKLVF	TRAV12-3;TRAV14DV4;TRAV19	TRAJ8;TRAJ15;TRAJ54	TRAC;TRAC;TRAC
TGTGCAATGAGCGCTTACACAGGCTTTCAGAAACTTGTATTT;TGTGCAATGAGAGAGGGACAGGGAGGAAAGCTTATCTTC;TGTGCTGTGTCCTACCAGGCAGGAACTGCTCTGATCTTTTGTGCCAGCAGCCGAACCTCAAGGGCGTCCTACGAGCAGTACTTC;TGTGCCAGTGAGGCAGATACGCAGTATTTT	1	1	Not Significant	SF	0	0	1	0.0103199	CD8+	2	TGTGCCAGCAGCCGAACCTCAAGGGCGTCCTACGAGCAGTACTTC;TGTGCCAGTGAGGCAGATACGCAGTATTTT	CASSRTSRASYEQYF;CASEADTQYF	TRBV11-2;TRBV19	TRBJ2-7;TRBJ2-3	;	TRBC2;TRBC2	3	TGTGCAATGAGCGCTTACACAGGCTTTCAGAAACTTGTATTT;TGTGCAATGAGAGAGGGACAGGGAGGAAAGCTTATCTTC;TGTGCTGTGTCCTACCAGGCAGGAACTGCTCTGATCTTT	CAMSAYTGFQKLVF;CAMREGQGGKLIF;CAVSYQAGTALIF	TRAV12-3;TRAV14DV4;TRAV8-4	TRAJ8;TRAJ23;TRAJ15	TRAC;TRAC;TRAC
TGTGCAATGAGCGCTTACACAGGCTTTCAGAAACTTGTATTT;TGTGCAATGAGAGAGGTCGATAACGACTACAAGCTCAGCTTTTGTGCCAGCAGTTACGGAGGGTGGGGTGAAAAACTGTTTTTT;TGTGCCAGCAGCCCACAGGGACTCCCCAACACCGGGGAGCTGTTTTTT	1	1	Not Significant	SF	0	0	1	0.0103199	CD8+	2	TGTGCCAGCAGTTACGGAGGGTGGGGTGAAAAACTGTTTTTT;TGTGCCAGCAGCCCACAGGGACTCCCCAACACCGGGGAGCTGTTTTTT	CASSYGGWGEKLFF;CASSPQGLPNTGELFF	TRBV6-5;TRBV7-9	TRBJ1-4;TRBJ2-2	TRBD2;	TRBC1;TRBC2	2	TGTGCAATGAGCGCTTACACAGGCTTTCAGAAACTTGTATTT;TGTGCAATGAGAGAGGTCGATAACGACTACAAGCTCAGCTTT	CAMSAYTGFQKLVF;CAMREVDNDYKLSF	TRAV12-3;TRAV14DV4	TRAJ8;TRAJ20	TRAC;TRAC
TGTGCAATGAGCGCTTACACAGGCTTTCAGAAACTTGTATTT;TGTGCAGCAAAGGGGGGGTGGAACCAGGGAGGAAAGCTTATCTTCTGTGCCAGCAGTTACTCCGAACAGGGGAATGAGCAGTTCTTC	1	1	Not Significant	SF	0	0	1	0.0103199	CD8+	1	TGTGCCAGCAGTTACTCCGAACAGGGGAATGAGCAGTTCTTC	CASSYSEQGNEQFF	TRBV6-5	TRBJ2-1	TRBD1	TRBC2	2	TGTGCAATGAGCGCTTACACAGGCTTTCAGAAACTTGTATTT;TGTGCAGCAAAGGGGGGGTGGAACCAGGGAGGAAAGCTTATCTTC	CAMSAYTGFQKLVF;CAAKGGWNQGGKLIF	TRAV12-3;TRAV13-1	TRAJ8;TRAJ23	TRAC;TRAC
TGTGCAATGAGCGCTTACACAGGCTTTCAGAAACTTGTATTT;TGTGCAGCAACGGGAGGAAATGAGAAATTAACCTTTTGTGCCAGGGACTTCGGGACAGGGGAGTCTAGGTCCTACAATGAGCAGTTCTTC;TGTGCCAGCAGTTACGGAGGGTGGGGTGAAAAACTGTTTTTT	1	1	Not Significant	SF	0	0	1	0.0103199	CD8+	2	TGTGCCAGGGACTTCGGGACAGGGGAGTCTAGGTCCTACAATGAGCAGTTCTTC;TGTGCCAGCAGTTACGGAGGGTGGGGTGAAAAACTGTTTTTT	CARDFGTGESRSYNEQFF;CASSYGGWGEKLFF	TRBV2;TRBV6-5	TRBJ2-1;TRBJ1-4	TRBD1;TRBD2	TRBC2;TRBC1	2	TGTGCAATGAGCGCTTACACAGGCTTTCAGAAACTTGTATTT;TGTGCAGCAACGGGAGGAAATGAGAAATTAACCTTT	CAMSAYTGFQKLVF;CAATGGNEKLTF	TRAV12-3;TRAV29DV5	TRAJ8;TRAJ48	TRAC;TRAC
TGTGCAATGAGCGCTTACACAGGCTTTCAGAAACTTGTATTT;TGTGCAGCAAGCGACCCTGGGGCTGGGAGTTACCAACTCACTTTCTGTGCCAGCAGATCCGGGACTAGCGGGAAGCGCTACAATGAGCAGTTCTTC;TGTGCCAGCAGTTACGGAGGGTGGGGTGAAAAACTGTTTTTT	1	1	Not Significant	SF	0	0	1	0.0103199	CD8+	2	TGTGCCAGCAGATCCGGGACTAGCGGGAAGCGCTACAATGAGCAGTTCTTC;TGTGCCAGCAGTTACGGAGGGTGGGGTGAAAAACTGTTTTTT	CASRSGTSGKRYNEQFF;CASSYGGWGEKLFF	TRBV11-2;TRBV6-5	TRBJ2-1;TRBJ1-4	;TRBD2	TRBC2;TRBC1	2	TGTGCAATGAGCGCTTACACAGGCTTTCAGAAACTTGTATTT;TGTGCAGCAAGCGACCCTGGGGCTGGGAGTTACCAACTCACTTTC	CAMSAYTGFQKLVF;CAASDPGAGSYQLTF	TRAV12-3;TRAV29DV5	TRAJ8;TRAJ28	TRAC;TRAC
TGTGCAATGAGCGCTTACACAGGCTTTCAGAAACTTGTATTT;TGTGCAGCAAGCGATGTGAAAACCTCCTACGACAAGGTGATATTTTGTGCCAGCAGCCCCACCACCCAAGGGGGCTATAATTCACCCCTCCACTTT;TGTGCCAGCAGTTACGGAGGGTGGGGTGAAAAACTGTTTTTT	1	1	Not Significant	SF	0	0	1	0.0103199	CD8+	2	TGTGCCAGCAGCCCCACCACCCAAGGGGGCTATAATTCACCCCTCCACTTT;TGTGCCAGCAGTTACGGAGGGTGGGGTGAAAAACTGTTTTTT	CASSPTTQGGYNSPLHF;CASSYGGWGEKLFF	TRBV4-2;TRBV6-5	TRBJ1-6;TRBJ1-4	TRBD1;TRBD2	TRBC1;TRBC1	2	TGTGCAATGAGCGCTTACACAGGCTTTCAGAAACTTGTATTT;TGTGCAGCAAGCGATGTGAAAACCTCCTACGACAAGGTGATATTT	CAMSAYTGFQKLVF;CAASDVKTSYDKVIF	TRAV12-3;TRAV29DV5	TRAJ8;TRAJ50	TRAC;TRAC
TGTGCAATGAGCGCTTACACAGGCTTTCAGAAACTTGTATTT;TGTGCAGCAAGCGCGCAAACAGGAGGAAGCTACATACCTACATTTTGTGCCAGCAGTTCTACGGGGAGCTACGAGCAGTACTTC;TGTGCCAGCAGTTACGGAGGGTGGGGTGAAAAACTGTTTTTT	1	1	Not Significant	SF	0	0	1	0.0103199	CD8+	2	TGTGCCAGCAGTTCTACGGGGAGCTACGAGCAGTACTTC;TGTGCCAGCAGTTACGGAGGGTGGGGTGAAAAACTGTTTTTT	CASSSTGSYEQYF;CASSYGGWGEKLFF	TRBV27;TRBV6-5	TRBJ2-7;TRBJ1-4	TRBD2;TRBD2	TRBC1;TRBC1	2	TGTGCAATGAGCGCTTACACAGGCTTTCAGAAACTTGTATTT;TGTGCAGCAAGCGCGCAAACAGGAGGAAGCTACATACCTACATTT	CAMSAYTGFQKLVF;CAASAQTGGSYIPTF	TRAV12-3;TRAV29DV5	TRAJ8;TRAJ6	TRAC;TRAC
TGTGCAATGAGCGCTTACACAGGCTTTCAGAAACTTGTATTT;TGTGCAGCAAGCGTAGGTGCAGGCAACATGCTCACCTTTTGCGCCAGCAGCCCTCGACAGGGGGCCCCCACAGATACGCAGTATTTT;TGTGCCAGCAGTTACGGAGGGTGGGGTGAAAAACTGTTTTTT	1	1	Not Significant	SF	0	0	1	0.0103199	CD8+	2	TGCGCCAGCAGCCCTCGACAGGGGGCCCCCACAGATACGCAGTATTTT;TGTGCCAGCAGTTACGGAGGGTGGGGTGAAAAACTGTTTTTT	CASSPRQGAPTDTQYF;CASSYGGWGEKLFF	TRBV4-1;TRBV6-5	TRBJ2-3;TRBJ1-4	;TRBD2	TRBC2;TRBC1	2	TGTGCAATGAGCGCTTACACAGGCTTTCAGAAACTTGTATTT;TGTGCAGCAAGCGTAGGTGCAGGCAACATGCTCACCTTT	CAMSAYTGFQKLVF;CAASVGAGNMLTF	TRAV12-3;TRAV29DV5	TRAJ8;TRAJ39	TRAC;TRAC
TGTGCAATGAGCGCTTACACAGGCTTTCAGAAACTTGTATTT;TGTGCAGCAAGGGATTATGGAGGAAGCCAAGGAAATCTCATCTTTTGTGCCAGCAAGGACAGGGGGTTCACTGAAGCTTTCTTT;TGTGCCAGCAGTTACGGAGGGTGGGGTGAAAAACTGTTTTTT	1	1	Not Significant	SF	0	0	1	0.0103199	CD8+	2	TGTGCCAGCAAGGACAGGGGGTTCACTGAAGCTTTCTTT;TGTGCCAGCAGTTACGGAGGGTGGGGTGAAAAACTGTTTTTT	CASKDRGFTEAFF;CASSYGGWGEKLFF	TRBV12-4;TRBV6-5	TRBJ1-1;TRBJ1-4	TRBD1;TRBD2	TRBC1;TRBC1	2	TGTGCAATGAGCGCTTACACAGGCTTTCAGAAACTTGTATTT;TGTGCAGCAAGGGATTATGGAGGAAGCCAAGGAAATCTCATCTTT	CAMSAYTGFQKLVF;CAARDYGGSQGNLIF	TRAV12-3;TRAV29DV5	TRAJ8;TRAJ42	TRAC;TRAC
TGTGCAATGAGCGCTTACACAGGCTTTCAGAAACTTGTATTT;TGTGCCCCGGGTTCCGGGTATGCACTCAACTTCTGTGCCAGCAGTTCCCCTTCTAGTGGCGGAGTCCAAGAGACCCAGTACTTC;TGTGCCAGCAGTTACGGAGGGTGGGGTGAAAAACTGTTTTTT	1	1	Not Significant	SF	0	0	1	0.0103199	CD8+	2	TGTGCCAGCAGTTCCCCTTCTAGTGGCGGAGTCCAAGAGACCCAGTACTTC;TGTGCCAGCAGTTACGGAGGGTGGGGTGAAAAACTGTTTTTT	CASSSPSSGGVQETQYF;CASSYGGWGEKLFF	TRBV27;TRBV6-5	TRBJ2-5;TRBJ1-4	TRBD2;TRBD2	TRBC2;TRBC1	2	TGTGCAATGAGCGCTTACACAGGCTTTCAGAAACTTGTATTT;TGTGCCCCGGGTTCCGGGTATGCACTCAACTTC	CAMSAYTGFQKLVF;CAPGSGYALNF	TRAV12-3;TRAV6	TRAJ8;TRAJ41	TRAC;TRAC
TGTGCAATGAGCGCTTACACAGGCTTTCAGAAACTTGTATTT;TGTGCCTCCGCCGTGGGGGTTGGAAATGAGAAATTAACCTTTTGTGCCAGCAGTTACGGAGGGTGGGGTGAAAAACTGTTTTTT;TGTGCCAGCAGCTTTAGGGGGCCGAATTCACCCCTCCACTTT	1	1	Not Significant	SF	0	0	1	0.0103199	CD8+	2	TGTGCCAGCAGTTACGGAGGGTGGGGTGAAAAACTGTTTTTT;TGTGCCAGCAGCTTTAGGGGGCCGAATTCACCCCTCCACTTT	CASSYGGWGEKLFF;CASSFRGPNSPLHF	TRBV6-5;TRBV7-9	TRBJ1-4;TRBJ1-6	TRBD2;	TRBC1;TRBC1	2	TGTGCAATGAGCGCTTACACAGGCTTTCAGAAACTTGTATTT;TGTGCCTCCGCCGTGGGGGTTGGAAATGAGAAATTAACCTTT	CAMSAYTGFQKLVF;CASAVGVGNEKLTF	TRAV12-3;TRAV24	TRAJ8;TRAJ48	TRAC;TRAC
TGTGCAATGAGCGCTTACACAGGCTTTCAGAAACTTGTATTT;TGTGCCTTTTTGAGCAACTTCAACAAATTTTACTTTTGCGCCAGCAGTGAGGGGTATGAGCAGTTCTTC;TGTGCCACCAGTGATTACGGGACGGCCTACAATGAGCAGTTCTTC;TGTGCCAGCAGTTACGGAGGGTGGGGTGAAAAACTGTTTTTT	1	1	Not Significant	SF	0	0	1	0.0103199	CD8+	3	TGCGCCAGCAGTGAGGGGTATGAGCAGTTCTTC;TGTGCCACCAGTGATTACGGGACGGCCTACAATGAGCAGTTCTTC;TGTGCCAGCAGTTACGGAGGGTGGGGTGAAAAACTGTTTTTT	CASSEGYEQFF;CATSDYGTAYNEQFF;CASSYGGWGEKLFF	TRBV10-1;TRBV24-1;TRBV6-5	TRBJ2-1;TRBJ2-1;TRBJ1-4	;TRBD2;TRBD2	TRBC1;TRBC1;TRBC1	2	TGTGCAATGAGCGCTTACACAGGCTTTCAGAAACTTGTATTT;TGTGCCTTTTTGAGCAACTTCAACAAATTTTACTTT	CAMSAYTGFQKLVF;CAFLSNFNKFYF	TRAV12-3;TRAV24	TRAJ8;TRAJ21	TRAC;TRAC
TGTGCAATGAGCGCTTACACAGGCTTTCAGAAACTTGTATTT;TGTGCTACGGTGGGGACCTCCTACGACAAGGTGATATTTTGCGCCAGCAGCCCCATGGGACACTTCAATGAAAAACTGTTTTTT;TGTGCCAGCAGTTACGGAGGGTGGGGTGAAAAACTGTTTTTT	1	1	Not Significant	SF	0	0	1	0.0103199	CD8+	2	TGCGCCAGCAGCCCCATGGGACACTTCAATGAAAAACTGTTTTTT;TGTGCCAGCAGTTACGGAGGGTGGGGTGAAAAACTGTTTTTT	CASSPMGHFNEKLFF;CASSYGGWGEKLFF	TRBV5-1;TRBV6-5	TRBJ1-4;TRBJ1-4	TRBD1;TRBD2	TRBC1;TRBC1	2	TGTGCAATGAGCGCTTACACAGGCTTTCAGAAACTTGTATTT;TGTGCTACGGTGGGGACCTCCTACGACAAGGTGATATTT	CAMSAYTGFQKLVF;CATVGTSYDKVIF	TRAV12-3;TRAV17	TRAJ8;TRAJ50	TRAC;TRAC
TGTGCAATGAGCGCTTACACAGGCTTTCAGAAACTTGTATTT;TGTGCTCTGAGTGAGGCGTGGCGAGGAAGCCAAGGAAATCTCATCTTTTGTGCCAGCAGCCAAGAGTTGGGGAAAGGAATGACAGGGGGTATCTACGAGCAGTACTTC;TGTGCCAGCAGTTACGGAGGGTGGGGTGAAAAACTGTTTTTT	1	1	Not Significant	SF	0	0	1	0.0103199	CD8+	2	TGTGCCAGCAGCCAAGAGTTGGGGAAAGGAATGACAGGGGGTATCTACGAGCAGTACTTC;TGTGCCAGCAGTTACGGAGGGTGGGGTGAAAAACTGTTTTTT	CASSQELGKGMTGGIYEQYF;CASSYGGWGEKLFF	TRBV14;TRBV6-5	TRBJ2-7;TRBJ1-4	TRBD1;TRBD2	TRBC2;TRBC1	2	TGTGCAATGAGCGCTTACACAGGCTTTCAGAAACTTGTATTT;TGTGCTCTGAGTGAGGCGTGGCGAGGAAGCCAAGGAAATCTCATCTTT	CAMSAYTGFQKLVF;CALSEAWRGSQGNLIF	TRAV12-3;TRAV19	TRAJ8;TRAJ42	TRAC;TRAC
TGTGCAATGAGCGCTTACACAGGCTTTCAGAAACTTGTATTT;TGTGCTCTTTGGGCGGTCTCTAGCAACACAGGCAAACTAATCTTTTGTGCCAGCAGCTCTGACACCGGGGAGCTGTTTTTT;TGTGCCAGCAGCTTCGGGCTCCACTCCTACAATGAGCAGTTCTTC	1	1	Not Significant	SF	0	0	1	0.0103199	CD8+	2	TGTGCCAGCAGCTCTGACACCGGGGAGCTGTTTTTT;TGTGCCAGCAGCTTCGGGCTCCACTCCTACAATGAGCAGTTCTTC	CASSSDTGELFF;CASSFGLHSYNEQFF	TRBV7-2;TRBV7-3	TRBJ2-2;TRBJ2-1	;	TRBC2;TRBC2	2	TGTGCAATGAGCGCTTACACAGGCTTTCAGAAACTTGTATTT;TGTGCTCTTTGGGCGGTCTCTAGCAACACAGGCAAACTAATCTTT	CAMSAYTGFQKLVF;CALWAVSSNTGKLIF	TRAV12-3;TRAV6	TRAJ8;TRAJ37	TRAC;TRAC
TGTGCAATGAGCGCTTACACAGGCTTTCAGAAACTTGTATTT;TGTGCTGCGCCGAAGGACAAGGTGATATTT;TGCGGCACAGAGCAGTTGCCTGGTTCTGCAAGGCAACTGACCTTT;TGTGCTCTAGAGGGAGATGACAAGATCATCTTTTGCAGTGCTTCCGGGCCCCCGGAGGAGACCCAGTACTTC;TGTGCCAGCAGTTGGGAGGGTTCCTACGAGCAGTACTTC;TGTGCCAGCAGTTACGGAGGGTGGGGTGAAAAACTGTTTTTT	1	1	Not Significant	SF	0	0	1	0.0103199	CD8+	3	TGCAGTGCTTCCGGGCCCCCGGAGGAGACCCAGTACTTC;TGTGCCAGCAGTTGGGAGGGTTCCTACGAGCAGTACTTC;TGTGCCAGCAGTTACGGAGGGTGGGGTGAAAAACTGTTTTTT	CSASGPPEETQYF;CASSWEGSYEQYF;CASSYGGWGEKLFF	TRBV20-1;TRBV28;TRBV6-5	TRBJ2-5;TRBJ2-7;TRBJ1-4	;TRBD2;TRBD2	TRBC2;TRBC2;TRBC1	4	TGTGCAATGAGCGCTTACACAGGCTTTCAGAAACTTGTATTT;TGTGCTGCGCCGAAGGACAAGGTGATATTT;TGCGGCACAGAGCAGTTGCCTGGTTCTGCAAGGCAACTGACCTTT;TGTGCTCTAGAGGGAGATGACAAGATCATCTTT	CAMSAYTGFQKLVF;CAAPKDKVIF;CGTEQLPGSARQLTF;CALEGDDKIIF	TRAV12-3;TRAV21;TRAV30;TRAV6	TRAJ8;TRAJ50;TRAJ22;TRAJ30	TRAC;TRAC;TRAC;TRAC
TGTGCAATGAGCGCTTACACAGGCTTTCAGAAACTTGTATTT;TGTGCTGGGCAGCCCCTTTATGGAGGAAGCCAAGGAAATCTCATCTTTTGTGCCAGCAGCTTGGGTCGAGACTATGGCTACACCTTC;TGTGCCAGCAGTTACGGAGGGTGGGGTGAAAAACTGTTTTTT	1	1	Not Significant	SF	0	0	1	0.0103199	CD8+	2	TGTGCCAGCAGCTTGGGTCGAGACTATGGCTACACCTTC;TGTGCCAGCAGTTACGGAGGGTGGGGTGAAAAACTGTTTTTT	CASSLGRDYGYTF;CASSYGGWGEKLFF	TRBV5-6;TRBV6-5	TRBJ1-2;TRBJ1-4	;TRBD2	TRBC1;TRBC1	2	TGTGCAATGAGCGCTTACACAGGCTTTCAGAAACTTGTATTT;TGTGCTGGGCAGCCCCTTTATGGAGGAAGCCAAGGAAATCTCATCTTT	CAMSAYTGFQKLVF;CAGQPLYGGSQGNLIF	TRAV12-3;TRAV35	TRAJ8;TRAJ42	TRAC;TRAC
TGTGCAATGAGCGCTTACACAGGCTTTCAGAAACTTGTATTT;TGTGCTGTCTCGGAGGCTGGTGGTACTAGCTATGGAAAGCTGACATTTTGTGCCAGCAGCTTATGGGAGACCCAGTACTTC	1	1	Not Significant	SF	0	0	1	0.0103199	CD8+	1	TGTGCCAGCAGCTTATGGGAGACCCAGTACTTC	CASSLWETQYF	TRBV7-2	TRBJ2-5		TRBC2	2	TGTGCAATGAGCGCTTACACAGGCTTTCAGAAACTTGTATTT;TGTGCTGTCTCGGAGGCTGGTGGTACTAGCTATGGAAAGCTGACATTT	CAMSAYTGFQKLVF;CAVSEAGGTSYGKLTF	TRAV12-3;TRAV21	TRAJ8;TRAJ52	TRAC;TRAC	CRG-CAWGRQETQYF	CRG-CSAKREETQYF
TGTGCAATGAGCGCTTACACAGGCTTTCAGAAACTTGTATTT;TGTGCTGTGAGAGAGAGGGGATTCAACAAATTTTACTTTTGTGCCAGCGATTCCGTGGGGAGGGAGCAGTTCTTC;TGTGCCAGCAGTTACGGAGGGTGGGGTGAAAAACTGTTTTTT	1	1	Not Significant	SF	0	0	1	0.0103199	CD8+	2	TGTGCCAGCGATTCCGTGGGGAGGGAGCAGTTCTTC;TGTGCCAGCAGTTACGGAGGGTGGGGTGAAAAACTGTTTTTT	CASDSVGREQFF;CASSYGGWGEKLFF	TRBV28;TRBV6-5	TRBJ2-1;TRBJ1-4	TRBD2;TRBD2	TRBC2;TRBC1	2	TGTGCAATGAGCGCTTACACAGGCTTTCAGAAACTTGTATTT;TGTGCTGTGAGAGAGAGGGGATTCAACAAATTTTACTTT	CAMSAYTGFQKLVF;CAVRERGFNKFYF	TRAV12-3;TRAV3	TRAJ8;TRAJ21	TRAC;TRAC
TGTGCAATGAGCGCTTACACAGGCTTTCAGAAACTTGTATTT;TGTGCTGTGAGAGCCCCAGGGGAGGGCAGGAGAGCACTTACTTTTTGTGCCAGCATCTTAGGTGGGGGGGCGGAAGGCTACACCTTC;TGTGCCAGCAGTTACGGAGGGTGGGGTGAAAAACTGTTTTTT	1	1	Not Significant	SF	0	0	1	0.0103199	CD8+	2	TGTGCCAGCATCTTAGGTGGGGGGGCGGAAGGCTACACCTTC;TGTGCCAGCAGTTACGGAGGGTGGGGTGAAAAACTGTTTTTT	CASILGGGAEGYTF;CASSYGGWGEKLFF	TRBV12-4;TRBV6-5	TRBJ1-2;TRBJ1-4	TRBD1;TRBD2	TRBC1;TRBC1	2	TGTGCAATGAGCGCTTACACAGGCTTTCAGAAACTTGTATTT;TGTGCTGTGAGAGCCCCAGGGGAGGGCAGGAGAGCACTTACTTTT	CAMSAYTGFQKLVF;CAVRAPGEGRRALTF	TRAV12-3;TRAV3	TRAJ8;TRAJ5	TRAC;TRAC
TGTGCAATGAGCGCTTACACAGGCTTTCAGAAACTTGTATTT;TGTGCTGTGAGCCCGTACAGCAGTGCTTCCAAGATAATCTTTTGTGCCAGCAGTCTTCCACCGGGACAGGGAAACAGGGCCCAGCATTTT;TGTGCCAGCAGTTACGGAGGGTGGGGTGAAAAACTGTTTTTT;TGTGCCAGCAGTATTACAGGGGGCGAATACAATGAGCAGTTCTTC	1	1	Not Significant	SF	0	0	1	0.0103199	CD8+	3	TGTGCCAGCAGTCTTCCACCGGGACAGGGAAACAGGGCCCAGCATTTT;TGTGCCAGCAGTTACGGAGGGTGGGGTGAAAAACTGTTTTTT;TGTGCCAGCAGTATTACAGGGGGCGAATACAATGAGCAGTTCTTC	CASSLPPGQGNRAQHF;CASSYGGWGEKLFF;CASSITGGEYNEQFF	TRBV28;TRBV6-5;TRBV7-6	TRBJ1-5;TRBJ1-4;TRBJ2-1	;TRBD2;TRBD1	TRBC1;TRBC1;TRBC2	2	TGTGCAATGAGCGCTTACACAGGCTTTCAGAAACTTGTATTT;TGTGCTGTGAGCCCGTACAGCAGTGCTTCCAAGATAATCTTT	CAMSAYTGFQKLVF;CAVSPYSSASKIIF	TRAV12-3;TRAV8-4	TRAJ8;TRAJ3	TRAC;TRAC
TGTGCAATGAGCGCTTACACAGGCTTTCAGAAACTTGTATTT;TGTGCTGTGCAGGCGGGGAAGTATTCAGGAGGAGGTGCTGACGGACTCACCTTTTGTGCCATCCAGGACTCCTCTGGGGCCAACGTCCTGACTTTC;TGTGCCAGCAGTTACGGAGGGTGGGGTGAAAAACTGTTTTTT	1	1	Not Significant	SF	0	0	1	0.0103199	CD8+	2	TGTGCCATCCAGGACTCCTCTGGGGCCAACGTCCTGACTTTC;TGTGCCAGCAGTTACGGAGGGTGGGGTGAAAAACTGTTTTTT	CAIQDSSGANVLTF;CASSYGGWGEKLFF	TRBV10-3;TRBV6-5	TRBJ2-6;TRBJ1-4	TRBD2;TRBD2	TRBC1;TRBC1	2	TGTGCAATGAGCGCTTACACAGGCTTTCAGAAACTTGTATTT;TGTGCTGTGCAGGCGGGGAAGTATTCAGGAGGAGGTGCTGACGGACTCACCTTT	CAMSAYTGFQKLVF;CAVQAGKYSGGGADGLTF	TRAV12-3;TRAV20	TRAJ8;TRAJ45	TRAC;TRAC
TGTGCAATGAGCGCTTACACAGGCTTTCAGAAACTTGTATTT;TGTGCTGTGGGTGGGAGCAACTATCAGTTAATCTGGTGTGCCAGCAGTTACGGAGGGTGGGGTGAAAAACTGTTTTTT;TGTGCCAGCAGCTTAGGCAGGGGCTACAATGAGCAGTTCTTC	1	1	Not Significant	SF	0	0	1	0.0103199	CD8+	2	TGTGCCAGCAGTTACGGAGGGTGGGGTGAAAAACTGTTTTTT;TGTGCCAGCAGCTTAGGCAGGGGCTACAATGAGCAGTTCTTC	CASSYGGWGEKLFF;CASSLGRGYNEQFF	TRBV6-5;TRBV7-6	TRBJ1-4;TRBJ2-1	TRBD2;TRBD1	TRBC1;TRBC2	2	TGTGCAATGAGCGCTTACACAGGCTTTCAGAAACTTGTATTT;TGTGCTGTGGGTGGGAGCAACTATCAGTTAATCTGG	CAMSAYTGFQKLVF;CAVGGSNYQLIW	TRAV12-3;TRAV8-3	TRAJ8;TRAJ33	TRAC;TRAC
TGTGCAATGAGCGCTTACACAGGCTTTCAGAAACTTGTATTT;TGTGCTGTTTTAAATGCTGGTGGTACTAGCTATGGAAAGCTGACATTTTGCGCCAGCAGCCAAGATCTGGGGGCCATAGGAGCTTTCTTT;TGTGCCAGCAGTTACGGAGGGTGGGGTGAAAAACTGTTTTTT	1	1	Not Significant	SF	0	0	1	0.0103199	CD8+	2	TGCGCCAGCAGCCAAGATCTGGGGGCCATAGGAGCTTTCTTT;TGTGCCAGCAGTTACGGAGGGTGGGGTGAAAAACTGTTTTTT	CASSQDLGAIGAFF;CASSYGGWGEKLFF	TRBV4-3;TRBV6-5	TRBJ1-1;TRBJ1-4	TRBD1;TRBD2	TRBC1;TRBC1	2	TGTGCAATGAGCGCTTACACAGGCTTTCAGAAACTTGTATTT;TGTGCTGTTTTAAATGCTGGTGGTACTAGCTATGGAAAGCTGACATTT	CAMSAYTGFQKLVF;CAVLNAGGTSYGKLTF	TRAV12-3;TRAV21	TRAJ8;TRAJ52	TRAC;TRAC
TGTGCAATGAGCGCTTACACAGGCTTTCAGAAACTTGTATTT;TGTGCTTATACTTATAACTTTGGAAATGAGAAATTAACCTTTTGTGCCAGCAGCAGAGACAGGGGGCGCCCCAATGAGCAGTTCTTC;TGTGCCAGCAGTTACGGAGGGTGGGGTGAAAAACTGTTTTTT	1	1	Not Significant	SF	0	0	1	0.0103199	CD8+	2	TGTGCCAGCAGCAGAGACAGGGGGCGCCCCAATGAGCAGTTCTTC;TGTGCCAGCAGTTACGGAGGGTGGGGTGAAAAACTGTTTTTT	CASSRDRGRPNEQFF;CASSYGGWGEKLFF	TRBV12-3;TRBV6-5	TRBJ2-1;TRBJ1-4	TRBD1;TRBD2	TRBC1;TRBC1	2	TGTGCAATGAGCGCTTACACAGGCTTTCAGAAACTTGTATTT;TGTGCTTATACTTATAACTTTGGAAATGAGAAATTAACCTTT	CAMSAYTGFQKLVF;CAYTYNFGNEKLTF	TRAV12-3;TRAV38-2DV8	TRAJ8;TRAJ48	TRAC;TRAC
TGTGCAATGAGCGCTTACACAGGCTTTCAGAAACTTGTATTTTGCAGTGCTATCGACCCGCACAATGAGCAGTTCTTC;TGTGCCAGCAGTTACGGAGGGTGGGGTGAAAAACTGTTTTTT	1	1	Not Significant	SF	0	0	1	0.0103199	CD8+	2	TGCAGTGCTATCGACCCGCACAATGAGCAGTTCTTC;TGTGCCAGCAGTTACGGAGGGTGGGGTGAAAAACTGTTTTTT	CSAIDPHNEQFF;CASSYGGWGEKLFF	TRBV20-1;TRBV6-5	TRBJ2-1;TRBJ1-4	;TRBD2	TRBC2;TRBC1	1	TGTGCAATGAGCGCTTACACAGGCTTTCAGAAACTTGTATTT	CAMSAYTGFQKLVF	TRAV12-3	TRAJ8	TRAC
TGTGCAATGAGCGCTTACACAGGCTTTCAGAAACTTGTATTTTGTGCCAGCAGCGCCGGGACAGACAACACCGGGGAGCTGTTTTTT	1	1	Not Significant	SF	0	0	1	0.0103199	CD8+	1	TGTGCCAGCAGCGCCGGGACAGACAACACCGGGGAGCTGTTTTTT	CASSAGTDNTGELFF	TRBV6-5	TRBJ2-2	TRBD1	TRBC2	1	TGTGCAATGAGCGCTTACACAGGCTTTCAGAAACTTGTATTT	CAMSAYTGFQKLVF	TRAV12-3	TRAJ8	TRAC		CRG-CASSAGTDNTGELFF
TGTGCAATGAGCGCTTACACAGGCTTTCAGAAACTTGTATTTTGTGCCAGCAGTTACGGAGGGTGGGGTGAAAAACTGTTTTTT;TGTGCCAGCAGCTTAACTCTTCCGGGAGGGACGAACACCGGGGAGCTGTTTTTT	1	1	Not Significant	SF	0	0	1	0.0103199	CD8+	2	TGTGCCAGCAGTTACGGAGGGTGGGGTGAAAAACTGTTTTTT;TGTGCCAGCAGCTTAACTCTTCCGGGAGGGACGAACACCGGGGAGCTGTTTTTT	CASSYGGWGEKLFF;CASSLTLPGGTNTGELFF	TRBV6-5;TRBV7-6	TRBJ1-4;TRBJ2-2	TRBD2;TRBD2	TRBC1;TRBC2	1	TGTGCAATGAGCGCTTACACAGGCTTTCAGAAACTTGTATTT	CAMSAYTGFQKLVF	TRAV12-3	TRAJ8	TRAC
TGTGCAATGAGCGCTTACACAGGCTTTCAGAAACTTGTATTTTGTGCCAGCAGTTCCGACGGACTAGGCCTCGAGACCCAGTACTTC;TGTGCCAGCAGTTACGGAGGGTGGGGTGAAAAACTGTTTTTT	1	1	Not Significant	SF	0	0	1	0.0103199	CD8+	2	TGTGCCAGCAGTTCCGACGGACTAGGCCTCGAGACCCAGTACTTC;TGTGCCAGCAGTTACGGAGGGTGGGGTGAAAAACTGTTTTTT	CASSSDGLGLETQYF;CASSYGGWGEKLFF	TRBV12-4;TRBV6-5	TRBJ2-5;TRBJ1-4	TRBD2;TRBD2	TRBC2;TRBC1	1	TGTGCAATGAGCGCTTACACAGGCTTTCAGAAACTTGTATTT	CAMSAYTGFQKLVF	TRAV12-3	TRAJ8	TRAC
TGTGCAATGAGCGCTTACACAGGCTTTCAGAAACTTGTATTTTGTGCCAGCAGTTCGCCCTCGAAAAACAATGAGCAGTTCTTC;TGTGCCAGCAGTTACGGAGGGTGGGGTGAAAAACTGTTTTTT	1	1	Not Significant	SF	0	0	1	0.0103199	CD8+	2	TGTGCCAGCAGTTCGCCCTCGAAAAACAATGAGCAGTTCTTC;TGTGCCAGCAGTTACGGAGGGTGGGGTGAAAAACTGTTTTTT	CASSSPSKNNEQFF;CASSYGGWGEKLFF	TRBV28;TRBV6-5	TRBJ2-1;TRBJ1-4	;TRBD2	TRBC2;TRBC1	1	TGTGCAATGAGCGCTTACACAGGCTTTCAGAAACTTGTATTT	CAMSAYTGFQKLVF	TRAV12-3	TRAJ8	TRAC
TGTGCAATGAGCGCTTACACAGGCTTTCAGAAACTTGTATTTTGTGCCAGCAGTTTGACGGGACAGGGGGCGGAAGAGACCCAGTACTTC;TGTGCCAGCAGTTACGGAGGGTGGGGTGAAAAACTGTTTTTT	1	1	Not Significant	SF	0	0	1	0.0103199	CD8+	2	TGTGCCAGCAGTTTGACGGGACAGGGGGCGGAAGAGACCCAGTACTTC;TGTGCCAGCAGTTACGGAGGGTGGGGTGAAAAACTGTTTTTT	CASSLTGQGAEETQYF;CASSYGGWGEKLFF	TRBV12-4;TRBV6-5	TRBJ2-5;TRBJ1-4	TRBD1;TRBD2	TRBC2;TRBC1	1	TGTGCAATGAGCGCTTACACAGGCTTTCAGAAACTTGTATTT	CAMSAYTGFQKLVF	TRAV12-3	TRAJ8	TRAC
TGTGCAATGAGCGCTTACACAGGCTTTCAGAAACTTGTATTTTGTGCCATCAGTGAGCCAGGGGGACTAGCCAATGAGCAGTTCTTC;TGTGCCAGCAGTTACGGAGGGTGGGGTGAAAAACTGTTTTTT	1	1	Not Significant	SF	0	0	1	0.0103199	CD8+	2	TGTGCCATCAGTGAGCCAGGGGGACTAGCCAATGAGCAGTTCTTC;TGTGCCAGCAGTTACGGAGGGTGGGGTGAAAAACTGTTTTTT	CAISEPGGLANEQFF;CASSYGGWGEKLFF	TRBV10-3;TRBV6-5	TRBJ2-1;TRBJ1-4	TRBD2;TRBD2	TRBC2;TRBC1	1	TGTGCAATGAGCGCTTACACAGGCTTTCAGAAACTTGTATTT	CAMSAYTGFQKLVF	TRAV12-3	TRAJ8	TRAC
TGTGCAATGAGCGGAGGAGGTGCTGACGGACTCACCTTT;TGTGCTCACGTCTCTAGCAACACAGGCAAACTAATCTTTTGTGCCAGTACTTTTGGCGGGAGGACGGAAGAGACCCAGTACTTC;TGTGCCAGCAGTTCCGGGGGGATAACAGATACGCAGTATTTT	1	1	Not Significant	SF	0	0	1	0.0103199	CD8+	2	TGTGCCAGTACTTTTGGCGGGAGGACGGAAGAGACCCAGTACTTC;TGTGCCAGCAGTTCCGGGGGGATAACAGATACGCAGTATTTT	CASTFGGRTEETQYF;CASSSGGITDTQYF	TRBV28;TRBV6-5	TRBJ2-5;TRBJ2-3	TRBD2;TRBD1	TRBC2;TRBC2	2	TGTGCAATGAGCGGAGGAGGTGCTGACGGACTCACCTTT;TGTGCTCACGTCTCTAGCAACACAGGCAAACTAATCTTT	CAMSGGGADGLTF;CAHVSSNTGKLIF	TRAV12-3;TRAV8-3	TRAJ45;TRAJ37	TRAC;TRAC
TGTGCAATGAGCGGCACCGGTAACCAGTTCTATTTT;TGTGCTCTTCGATGGGATAGCAACTATCAGTTAATCTGG;TGTGGAACGGATGCAGGCAACATGCTCACCTTTTGTGCCAGCGGAAAAACGGAACAAGAGACCCAGTACTTC;TGTGCCAGCAGCTTAGCAGGGATGGGGCAAGAGACCCAGTACTTC	1	1	Not Significant	SF	0	0	1	0.0103199	CD8+	2	TGTGCCAGCGGAAAAACGGAACAAGAGACCCAGTACTTC;TGTGCCAGCAGCTTAGCAGGGATGGGGCAAGAGACCCAGTACTTC	CASGKTEQETQYF;CASSLAGMGQETQYF	TRBV14;TRBV7-7	TRBJ2-5;TRBJ2-5	;	TRBC2;TRBC2	3	TGTGCAATGAGCGGCACCGGTAACCAGTTCTATTTT;TGTGCTCTTCGATGGGATAGCAACTATCAGTTAATCTGG;TGTGGAACGGATGCAGGCAACATGCTCACCTTT	CAMSGTGNQFYF;CALRWDSNYQLIW;CGTDAGNMLTF	TRAV12-3;TRAV19;TRAV27	TRAJ49;TRAJ33;TRAJ39	TRAC;TRAC;TRAC
TGTGCAATGAGCGGCCCATCAGGAACCTACAAATACATCTTTTGTGCCAGCAGCCGAAACGAGGGGGGCGAACGGAACGAGCAGTACTTC;TGTGCCTGGAGTGGGGACAGCTACGAGCAGTACTTC	1	1	Not Significant	SF	0	0	1	0.0103199	CD8+	2	TGTGCCAGCAGCCGAAACGAGGGGGGCGAACGGAACGAGCAGTACTTC;TGTGCCTGGAGTGGGGACAGCTACGAGCAGTACTTC	CASSRNEGGERNEQYF;CAWSGDSYEQYF	TRBV11-3;TRBV30	TRBJ2-7;TRBJ2-7	TRBD1;TRBD1	TRBC2;TRBC2	1	TGTGCAATGAGCGGCCCATCAGGAACCTACAAATACATCTTT	CAMSGPSGTYKYIF	TRAV12-3	TRAJ40	TRAC
TGTGCAATGAGCGGGGGCTATAGCAACTATCAGTTAATCTGGTGTGCCAGCAGCCCCACCTGGGGCACCGGGGAGCTGTTTTTT	1	1	Not Significant	SF	0	0	1	0.0103199	CD8+	1	TGTGCCAGCAGCCCCACCTGGGGCACCGGGGAGCTGTTTTTT	CASSPTWGTGELFF	TRBV9	TRBJ2-2		TRBC2	1	TGTGCAATGAGCGGGGGCTATAGCAACTATCAGTTAATCTGG	CAMSGGYSNYQLIW	TRAV12-3	TRAJ33	TRAC
TGTGCAATGAGCGGTTTCTATAACACCGACAAGCTCATCTTT;TGTGCAGCAGCCTCCAGAGATGACAAGATCATCTTTTGCAGTGTCAGGACAGGGAGGATTACCGGGGAGCTGTTTTTT;TGTGCCAGCAGCTCACCAATGAACACTGAAGCTTTCTTT	1	1	Not Significant	SF	0	0	1	0.0103199	CD8+	2	TGCAGTGTCAGGACAGGGAGGATTACCGGGGAGCTGTTTTTT;TGTGCCAGCAGCTCACCAATGAACACTGAAGCTTTCTTT	CSVRTGRITGELFF;CASSSPMNTEAFF	TRBV20-1;TRBV7-2	TRBJ2-2;TRBJ1-1	TRBD1;	TRBC2;TRBC1	2	TGTGCAATGAGCGGTTTCTATAACACCGACAAGCTCATCTTT;TGTGCAGCAGCCTCCAGAGATGACAAGATCATCTTT	CAMSGFYNTDKLIF;CAAASRDDKIIF	TRAV12-3;TRAV13-1	TRAJ34;TRAJ30	TRAC;TRAC
TGTGCAATGAGCGGTTTCTATAACACCGACAAGCTCATCTTT;TGTGCAGGAGGGGATGGAGGAAGCCAAGGAAATCTCATCTTTTGTGCCACCCAAACGTTCTGGGGGGATCAGCCCCAGCATTTT;TGCAGTGTCAGGACAGGGAGGATTACCGGGGAGCTGTTTTTT	1	1	Not Significant	SF	0	0	1	0.0103199	CD8+	2	TGTGCCACCCAAACGTTCTGGGGGGATCAGCCCCAGCATTTT;TGCAGTGTCAGGACAGGGAGGATTACCGGGGAGCTGTTTTTT	CATQTFWGDQPQHF;CSVRTGRITGELFF	TRBV19;TRBV20-1	TRBJ1-5;TRBJ2-2	TRBD1;TRBD1	TRBC1;TRBC2	2	TGTGCAATGAGCGGTTTCTATAACACCGACAAGCTCATCTTT;TGTGCAGGAGGGGATGGAGGAAGCCAAGGAAATCTCATCTTT	CAMSGFYNTDKLIF;CAGGDGGSQGNLIF	TRAV12-3;TRAV27	TRAJ34;TRAJ42	TRAC;TRAC
TGTGCAATGAGCGGTTTCTATAACACCGACAAGCTCATCTTT;TGTGCAGGCCACGTATCGGGCAGAGATGACAAGATCATCTTTTGTGCCACCAGCAGAAGTCGCGGCGGGAGGGAAAAACTGTTTTTT;TGCAGTGTCAGGACAGGGAGGATTACCGGGGAGCTGTTTTTT;TGTGCCAGCAGCAAAGGTTCGACGAACACTGAAGCTTTCTTT	1	1	Not Significant	SF	0	0	1	0.0103199	CD8+	3	TGTGCCACCAGCAGAAGTCGCGGCGGGAGGGAAAAACTGTTTTTT;TGCAGTGTCAGGACAGGGAGGATTACCGGGGAGCTGTTTTTT;TGTGCCAGCAGCAAAGGTTCGACGAACACTGAAGCTTTCTTT	CATSRSRGGREKLFF;CSVRTGRITGELFF;CASSKGSTNTEAFF	TRBV15;TRBV20-1;TRBV4-2	TRBJ1-4;TRBJ2-2;TRBJ1-1	TRBD2;TRBD1;	TRBC1;TRBC2;TRBC1	2	TGTGCAATGAGCGGTTTCTATAACACCGACAAGCTCATCTTT;TGTGCAGGCCACGTATCGGGCAGAGATGACAAGATCATCTTT	CAMSGFYNTDKLIF;CAGHVSGRDDKIIF	TRAV12-3;TRAV27	TRAJ34;TRAJ30	TRAC;TRAC
TGTGCAATGAGCGGTTTCTATAACACCGACAAGCTCATCTTT;TGTGCTACCCCACGTGTGATTCAGGGAGCCCAGAAGCTGGTATTTTGTGCCATCAGTGACTTACTGAAGACCTACGAGCAGTACTTC;TGCAGTGTCAGGACAGGGAGGATTACCGGGGAGCTGTTTTTT	1	1	Not Significant	SF	0	0	1	0.0103199	CD8+	2	TGTGCCATCAGTGACTTACTGAAGACCTACGAGCAGTACTTC;TGCAGTGTCAGGACAGGGAGGATTACCGGGGAGCTGTTTTTT	CAISDLLKTYEQYF;CSVRTGRITGELFF	TRBV10-3;TRBV20-1	TRBJ2-7;TRBJ2-2	;TRBD1	TRBC2;TRBC2	2	TGTGCAATGAGCGGTTTCTATAACACCGACAAGCTCATCTTT;TGTGCTACCCCACGTGTGATTCAGGGAGCCCAGAAGCTGGTATTT	CAMSGFYNTDKLIF;CATPRVIQGAQKLVF	TRAV12-3;TRAV17	TRAJ34;TRAJ54	TRAC;TRAC
TGTGCAATGAGCGGTTTCTATAACACCGACAAGCTCATCTTT;TGTGCTGTGAGGACAGGCTTTCAGAAACTTGTATTTTGCAGTGTCAGGACAGGGAGGATTACCGGGGAGCTGTTTTTT;TGTGCCAGCAGCAGTAGCGGTAGCTCCTACAATGAGCAGTTCTTC	1	1	Not Significant	SF	0	0	1	0.0103199	CD8+	2	TGCAGTGTCAGGACAGGGAGGATTACCGGGGAGCTGTTTTTT;TGTGCCAGCAGCAGTAGCGGTAGCTCCTACAATGAGCAGTTCTTC	CSVRTGRITGELFF;CASSSSGSSYNEQFF	TRBV20-1;TRBV3-1	TRBJ2-2;TRBJ2-1	TRBD1;TRBD2	TRBC2;TRBC2	2	TGTGCAATGAGCGGTTTCTATAACACCGACAAGCTCATCTTT;TGTGCTGTGAGGACAGGCTTTCAGAAACTTGTATTT	CAMSGFYNTDKLIF;CAVRTGFQKLVF	TRAV12-3;TRAV8-4	TRAJ34;TRAJ8	TRAC;TRAC
TGTGCAATGAGCGGTTTCTATAACACCGACAAGCTCATCTTT;TGTGCTTATAGTGAGGGAAACACACCTCTTGTCTTTTGCAGTGTCAGGACAGGGAGGATTACCGGGGAGCTGTTTTTT;TGTGCCAGCAGCGGACCCGAAGGAAGGGGACAGCCCCAGCATTTT	1	1	Not Significant	SF	0	0	1	0.0103199	CD8+	2	TGCAGTGTCAGGACAGGGAGGATTACCGGGGAGCTGTTTTTT;TGTGCCAGCAGCGGACCCGAAGGAAGGGGACAGCCCCAGCATTTT	CSVRTGRITGELFF;CASSGPEGRGQPQHF	TRBV20-1;TRBV7-9	TRBJ2-2;TRBJ1-5	TRBD1;	TRBC2;TRBC1	2	TGTGCAATGAGCGGTTTCTATAACACCGACAAGCTCATCTTT;TGTGCTTATAGTGAGGGAAACACACCTCTTGTCTTT	CAMSGFYNTDKLIF;CAYSEGNTPLVF	TRAV12-3;TRAV38-2DV8	TRAJ34;TRAJ29	TRAC;TRAC
TGTGCAATGAGCGGTTTCTATAACACCGACAAGCTCATCTTTTGCAGTGTCAGGACAGGGAGGATTACCGGGGAGCTGTTTTTT;TGTGCCAGCAGCACCACGGGGGAGGCCCGTTCACCCCTCCACTTT	1	1	Not Significant	SF	0	0	1	0.0103199	CD8+	2	TGCAGTGTCAGGACAGGGAGGATTACCGGGGAGCTGTTTTTT;TGTGCCAGCAGCACCACGGGGGAGGCCCGTTCACCCCTCCACTTT	CSVRTGRITGELFF;CASSTTGEARSPLHF	TRBV20-1;TRBV6-5	TRBJ2-2;TRBJ1-6	TRBD1;TRBD2	TRBC2;TRBC1	1	TGTGCAATGAGCGGTTTCTATAACACCGACAAGCTCATCTTT	CAMSGFYNTDKLIF	TRAV12-3	TRAJ34	TRAC
TGTGCAATGAGCGTAAGCAACTTCAACAAATTTTACTTTTGCAGTGCCCCCGGACAGTTCTCTGGGGCCAACGTCCTGACTTTC;TGTGCCAGCAGTGGGCAGTCCCCCCAGCCCCAGCATTTT	1	1	Not Significant	SF	0	0	1	0.0103199	CD8+	2	TGCAGTGCCCCCGGACAGTTCTCTGGGGCCAACGTCCTGACTTTC;TGTGCCAGCAGTGGGCAGTCCCCCCAGCCCCAGCATTTT	CSAPGQFSGANVLTF;CASSGQSPQPQHF	TRBV20-1;TRBV6-1	TRBJ2-6;TRBJ1-5	TRBD1;TRBD2	TRBC1;TRBC1	1	TGTGCAATGAGCGTAAGCAACTTCAACAAATTTTACTTT	CAMSVSNFNKFYF	TRAV12-3	TRAJ21	TRAC
TGTGCAATGAGCGTTGGGGCAAACAACCTCTTCTTTTGTGCCAGCAGTTTGGGGGGGGAACTGTACAATGAGCAGTTCTTC	1	1	Not Significant	SF	0	0	1	0.0103199	CD8+	1	TGTGCCAGCAGTTTGGGGGGGGAACTGTACAATGAGCAGTTCTTC	CASSLGGELYNEQFF	TRBV12-4	TRBJ2-1	TRBD1	TRBC2	1	TGTGCAATGAGCGTTGGGGCAAACAACCTCTTCTTT	CAMSVGANNLFF	TRAV12-3	TRAJ36	TRAC
TGTGCAATGAGCTTCCATTCAGGATACAGCACCCTCACCTTT;TGTGCAGCACCCGGGAGGCAGGATAGCAGCTATAAATTGATCTTCTGTGCCAGCAGTTTAGTAGAGACAGATACGCAGTATTTT;TGTGCCAGCAGTTTATATACCCGGAACACTGAAGCTTTCTTT	1	1	Not Significant	SF	0	0	1	0.0103199	CD8+	2	TGTGCCAGCAGTTTAGTAGAGACAGATACGCAGTATTTT;TGTGCCAGCAGTTTATATACCCGGAACACTGAAGCTTTCTTT	CASSLVETDTQYF;CASSLYTRNTEAFF	TRBV27;TRBV28	TRBJ2-3;TRBJ1-1	;	TRBC2;TRBC1	2	TGTGCAATGAGCTTCCATTCAGGATACAGCACCCTCACCTTT;TGTGCAGCACCCGGGAGGCAGGATAGCAGCTATAAATTGATCTTC	CAMSFHSGYSTLTF;CAAPGRQDSSYKLIF	TRAV12-3;TRAV13-1	TRAJ11;TRAJ12	TRAC;TRAC
TGTGCAATGAGGACGAATTATGGAGGAAGCCAAGGAAATCTCATCTTTTGTGCCAGTAGTGCGGACAGGGGAAGTTACAATGAGCAGTTCTTC	1	1	Not Significant	SF	0	0	1	0.0103199	CD8+	1	TGTGCCAGTAGTGCGGACAGGGGAAGTTACAATGAGCAGTTCTTC	CASSADRGSYNEQFF	TRBV19	TRBJ2-1	TRBD1	TRBC2	1	TGTGCAATGAGGACGAATTATGGAGGAAGCCAAGGAAATCTCATCTTT	CAMRTNYGGSQGNLIF	TRAV12-3	TRAJ42	TRAC
TGTGCAATGAGGGGGTACAGCAGTGCTTCCAAGATAATCTTT;TGTGCTCTGACCAAGATCAAAGCTGCAGGCAACAAGCTAACTTTT;TGTGCTGCCTCTGGGGGTTACCAGAAAGTTACCTTTTGCGCCAGCAGTGAGTGGGGGGAGGCCGGGAACATTCAGTACTTC	1	1	Not Significant	SF	0	0	1	0.0103199	CD8+	1	TGCGCCAGCAGTGAGTGGGGGGAGGCCGGGAACATTCAGTACTTC	CASSEWGEAGNIQYF	TRBV10-2	TRBJ2-4	TRBD2	TRBC2	3	TGTGCAATGAGGGGGTACAGCAGTGCTTCCAAGATAATCTTT;TGTGCTCTGACCAAGATCAAAGCTGCAGGCAACAAGCTAACTTTT;TGTGCTGCCTCTGGGGGTTACCAGAAAGTTACCTTT	CAMRGYSSASKIIF;CALTKIKAAGNKLTF;CAASGGYQKVTF	TRAV12-3;TRAV19;TRAV21	TRAJ3;TRAJ17;TRAJ13	TRAC;TRAC;TRAC
TGTGCAATGAGTATCCCGTTCTACTCTGGGGCTGGGAGTTACCAACTCACTTTC;TGTGCTACGATGCGGCTAGCCCAGAAGCTGGTATTT;TGTCTCCGGGAATGTGGAGGTAGCAACTATAAACTGACATTTTGCAGTGCTAGACCGGGGTTGGGGGGGCGGTTTCTCGATGAGCAGTTCTTC;TGTGCCAGCAGTTACTCGCACAGGCCCTCTGGAAACACCATATATTTT	1	1	Not Significant	SF	0	0	1	0.0103199	CD8+	2	TGCAGTGCTAGACCGGGGTTGGGGGGGCGGTTTCTCGATGAGCAGTTCTTC;TGTGCCAGCAGTTACTCGCACAGGCCCTCTGGAAACACCATATATTTT	CSARPGLGGRFLDEQFF;CASSYSHRPSGNTIYF	TRBV20-1;TRBV6-5	TRBJ2-1;TRBJ1-3	TRBD1;TRBD1	TRBC2;TRBC1	3	TGTGCAATGAGTATCCCGTTCTACTCTGGGGCTGGGAGTTACCAACTCACTTTC;TGTGCTACGATGCGGCTAGCCCAGAAGCTGGTATTT;TGTCTCCGGGAATGTGGAGGTAGCAACTATAAACTGACATTT	CAMSIPFYSGAGSYQLTF;CATMRLAQKLVF;CLRECGGSNYKLTF	TRAV14DV4;TRAV17;TRAV39	TRAJ28;TRAJ54;TRAJ53	TRAC;TRAC;TRAC
TGTGCAATGAGTTCCGCTACTGGCAACACAGGCAAACTAATCTTT	1	1	Not Significant	SF	0	0	1	0.0103199	CD8+	0							1	TGTGCAATGAGTTCCGCTACTGGCAACACAGGCAAACTAATCTTT	CAMSSATGNTGKLIF	TRAV14DV4	TRAJ37	TRAC
TGTGCAATGAGTTTAACGGGAAACTTCAACAAATTTTACTTTTGCAGTGCTAGAGAGGGACGGGGAGGAGGCTATGGCTACACCTTC	1	1	Not Significant	SF	0	0	1	0.0103199	CD8+	1	TGCAGTGCTAGAGAGGGACGGGGAGGAGGCTATGGCTACACCTTC	CSAREGRGGGYGYTF	TRBV20-1	TRBJ1-2	TRBD2	TRBC1	1	TGTGCAATGAGTTTAACGGGAAACTTCAACAAATTTTACTTT	CAMSLTGNFNKFYF	TRAV14DV4	TRAJ21	TRAC
TGTGCAATGATCCCCGGTTTTCATAATGCTGGTGGTACTAGCTATGGAAAGCTGACATTT;TGTGCTGTCAGTAATGCAGGCAACATGCTCACCTTT;TGTGCTGTGGTGACCCAGGGAGGAAAGCTTATCTTCTGTGCCAGCAGTTTTAGGACTAGCGGCACAGATACGCAGTATTTT;TGTGCCAGCAGTTCGGCGGAAGCTAACTATGGCTACACCTTC	1	1	Not Significant	SF	0	0	1	0.0103199	CD8+	2	TGTGCCAGCAGTTTTAGGACTAGCGGCACAGATACGCAGTATTTT;TGTGCCAGCAGTTCGGCGGAAGCTAACTATGGCTACACCTTC	CASSFRTSGTDTQYF;CASSSAEANYGYTF	TRBV27;TRBV28	TRBJ2-3;TRBJ1-2	TRBD2;TRBD2	TRBC2;TRBC1	3	TGTGCAATGATCCCCGGTTTTCATAATGCTGGTGGTACTAGCTATGGAAAGCTGACATTT;TGTGCTGTCAGTAATGCAGGCAACATGCTCACCTTT;TGTGCTGTGGTGACCCAGGGAGGAAAGCTTATCTTC	CAMIPGFHNAGGTSYGKLTF;CAVSNAGNMLTF;CAVVTQGGKLIF	TRAV12-3;TRAV41;TRAV8-3	TRAJ52;TRAJ39;TRAJ23	TRAC;TRAC;TRAC
TGTGCAATGATCCTGAATTCAGGAAACACACCTCTTGTCTTT;TGTGCAGAGTACTCAAATTCCGGGTATGCACTCAACTTCTGTGCCAGCAATAGACTAGCGGGAGGAGTGGGCAATGAGCAGTTCTTC;TGTGCCAGCAGTTACACGGGTGGCTACACCTTC;TGTGCCAGCAGCAGCCGGACTAGCGGAAACGATGAGCAGTTCTTC	1	1	Not Significant	SF	0	0	1	0.0103199	CD8+	3	TGTGCCAGCAATAGACTAGCGGGAGGAGTGGGCAATGAGCAGTTCTTC;TGTGCCAGCAGTTACACGGGTGGCTACACCTTC;TGTGCCAGCAGCAGCCGGACTAGCGGAAACGATGAGCAGTTCTTC	CASNRLAGGVGNEQFF;CASSYTGGYTF;CASSSRTSGNDEQFF	TRBV2;TRBV6-3;TRBV9	TRBJ2-1;TRBJ1-2;TRBJ2-1	TRBD2;;TRBD2	TRBC2;TRBC1;TRBC2	2	TGTGCAATGATCCTGAATTCAGGAAACACACCTCTTGTCTTT;TGTGCAGAGTACTCAAATTCCGGGTATGCACTCAACTTC	CAMILNSGNTPLVF;CAEYSNSGYALNF	TRAV12-3;TRAV5	TRAJ29;TRAJ41	TRAC;TRAC
TGTGCAATGATGGATGCCAGACTCATGTTT;TGTGCTCTGAGTGAGGCTGGCTTTCAGAAACTTGTATTTTGTGCCAGCAGCCAGAACCCCCTGACAGGGGGGAACACAGATACGCAGTATTTT;TGTGCCAGCAGTTACTCGATCCGCACCACCGGGACTAGTGAGTCAGATACGCAGTATTTT	1	1	Not Significant	SF	0	0	1	0.0103199	CD8+	2	TGTGCCAGCAGCCAGAACCCCCTGACAGGGGGGAACACAGATACGCAGTATTTT;TGTGCCAGCAGTTACTCGATCCGCACCACCGGGACTAGTGAGTCAGATACGCAGTATTTT	CASSQNPLTGGNTDTQYF;CASSYSIRTTGTSESDTQYF	TRBV4-2;TRBV6-6	TRBJ2-3;TRBJ2-3	TRBD1;	TRBC2;TRBC2	2	TGTGCAATGATGGATGCCAGACTCATGTTT;TGTGCTCTGAGTGAGGCTGGCTTTCAGAAACTTGTATTT	CAMMDARLMF;CALSEAGFQKLVF	TRAV12-3;TRAV19	TRAJ31;TRAJ8	TRAC;TRAC
TGTGCAATGATGGGGAATAATGCAGGCAACATGCTCACCTTTTGCAGTGCTAGAGATATAAGGCCAGGGGGCTCCGGGGAGCTGTTTTTT	1	1	Not Significant	SF	0	0	1	0.0103199	CD8+	1	TGCAGTGCTAGAGATATAAGGCCAGGGGGCTCCGGGGAGCTGTTTTTT	CSARDIRPGGSGELFF	TRBV20-1	TRBJ2-2	TRBD1	TRBC2	1	TGTGCAATGATGGGGAATAATGCAGGCAACATGCTCACCTTT	CAMMGNNAGNMLTF	TRAV12-3	TRAJ39	TRAC
TGTGCAATGATTCGCAACAGACTCGCTTTT	1	1	Not Significant	SF	0	0	1	0.0103199	CD8+	0							1	TGTGCAATGATTCGCAACAGACTCGCTTTT	CAMIRNRLAF	TRAV12-3	TRAJ7	TRAC
TGTGCAATGATTCGCAACAGACTCGCTTTT;TGTGCAGGAGATGCCTCAGGAACCTACAAATACATCTTTTGTGCCAGCAGTTACGAGACTAGCGGGAGCCTCACAGATACGCAGTATTTT	1	1	Not Significant	SF	0	0	1	0.0103199	CD8+	1	TGTGCCAGCAGTTACGAGACTAGCGGGAGCCTCACAGATACGCAGTATTTT	CASSYETSGSLTDTQYF	TRBV6-5	TRBJ2-3	TRBD2	TRBC2	2	TGTGCAATGATTCGCAACAGACTCGCTTTT;TGTGCAGGAGATGCCTCAGGAACCTACAAATACATCTTT	CAMIRNRLAF;CAGDASGTYKYIF	TRAV12-3;TRAV27	TRAJ7;TRAJ40	TRAC;TRAC
TGTGCAATGATTCGCAACAGACTCGCTTTTTGTGCCAGCAGTGACGGGGGCGGTAATTCACCCCTCCACTTT	1	1	Not Significant	SF	0	0	1	0.0103199	CD8+	1	TGTGCCAGCAGTGACGGGGGCGGTAATTCACCCCTCCACTTT	CASSDGGGNSPLHF	TRBV6-4	TRBJ1-6	TRBD1	TRBC1	1	TGTGCAATGATTCGCAACAGACTCGCTTTT	CAMIRNRLAF	TRAV12-3	TRAJ7	TRAC	CRG-CASSPGGGNSPLHF	CRG-CASSLGTGNSPLHF
TGTGCAATGCCCCTCTCAAATTCCGGGTATGCACTCAACTTC;TGTGCTGTGAGAGACTCCCCCAAACCGGGTTCTGCAAGGCAACTGACCTTTTGTGCCAGCAGCGGCAGGGGCAGGGGTAGGCATGAGCAGTTCTTC;TGTGCCAGCAACCGACTAGCGGGAGGGCCCTACGAGCAGTACTTC	1	1	Not Significant	SF	0	0	1	0.0103199	CD8+	2	TGTGCCAGCAGCGGCAGGGGCAGGGGTAGGCATGAGCAGTTCTTC;TGTGCCAGCAACCGACTAGCGGGAGGGCCCTACGAGCAGTACTTC	CASSGRGRGRHEQFF;CASNRLAGGPYEQYF	TRBV5-5;TRBV6-6	TRBJ2-1;TRBJ2-7	;	TRBC2;TRBC2	2	TGTGCAATGCCCCTCTCAAATTCCGGGTATGCACTCAACTTC;TGTGCTGTGAGAGACTCCCCCAAACCGGGTTCTGCAAGGCAACTGACCTTT	CAMPLSNSGYALNF;CAVRDSPKPGSARQLTF	TRAV12-3;TRAV3	TRAJ41;TRAJ22	TRAC;TRAC
TGTGCAATGCGACGGGCTGCAGGCAACAAGCTAACTTTTTGCAGTGCTAGAGATGACAGGGGCGGACGAACCACAGATACGCAGTATTTT	1	1	Not Significant	SF	0	0	1	0.0103199	CD8+	1	TGCAGTGCTAGAGATGACAGGGGCGGACGAACCACAGATACGCAGTATTTT	CSARDDRGGRTTDTQYF	TRBV20-1	TRBJ2-3	TRBD1	TRBC2	1	TGTGCAATGCGACGGGCTGCAGGCAACAAGCTAACTTTT	CAMRRAAGNKLTF	TRAV12-3	TRAJ17	TRAC
TGTGCAATGCGGATGGATAGCAGCTATAAATTGATCTTC;TGTGCAGAGAGTGACAGCTGGGGGAAATTGCAGTTTTGTGCCAGCAGCTTAAATGCGCGGGGGGGAAGGGAAGAGACCCAGTACTTC;TGTGCCAGCAGTTTGTTAGGGGGCCGAACCGGGGAGCTGTTTTTT;TGTGCCAGCAGCGCCCCCTACGAGCAGTACTTC;TGTGCCACCAGTGATTACAGCAACTATGGCTACACCTTC	1	1	Not Significant	SF	0	0	1	0.0103199	CD8+	4	TGTGCCAGCAGCTTAAATGCGCGGGGGGGAAGGGAAGAGACCCAGTACTTC;TGTGCCAGCAGTTTGTTAGGGGGCCGAACCGGGGAGCTGTTTTTT;TGTGCCAGCAGCGCCCCCTACGAGCAGTACTTC;TGTGCCACCAGTGATTACAGCAACTATGGCTACACCTTC	CASSLNARGGREETQYF;CASSLLGGRTGELFF;CASSAPYEQYF;CATSDYSNYGYTF	TRBV11-2;TRBV12-4;TRBV14;TRBV24-1	TRBJ2-5;TRBJ2-2;TRBJ2-7;TRBJ1-2	;TRBD1;;	TRBC2;TRBC2;TRBC2;TRBC1	2	TGTGCAATGCGGATGGATAGCAGCTATAAATTGATCTTC;TGTGCAGAGAGTGACAGCTGGGGGAAATTGCAGTTT	CAMRMDSSYKLIF;CAESDSWGKLQF	TRAV12-3;TRAV5	TRAJ12;TRAJ24	TRAC;TRAC
TGTGCAATGGCCACAATTCAGGGAGCCCAGAAGCTGGTATTTTGTGCCACCAGCAGAGATCTGACAGGTCGCGGCTACGAGCAGTACTTC	1	1	Not Significant	SF	0	0	1	0.0103199	CD8+	1	TGTGCCACCAGCAGAGATCTGACAGGTCGCGGCTACGAGCAGTACTTC	CATSRDLTGRGYEQYF	TRBV15	TRBJ2-7	TRBD1	TRBC2	1	TGTGCAATGGCCACAATTCAGGGAGCCCAGAAGCTGGTATTT	CAMATIQGAQKLVF	TRAV14DV4	TRAJ54	TRAC
TGTGCAATGGCTTACTACAATAACAATGACATGCGCTTTTGTGCCAGCAGTTACTCGATGATAACTGAAGCTTTCTTT	1	1	Not Significant	SF	0	0	1	0.0103199	CD8+	1	TGTGCCAGCAGTTACTCGATGATAACTGAAGCTTTCTTT	CASSYSMITEAFF	TRBV6-6	TRBJ1-1		TRBC1	1	TGTGCAATGGCTTACTACAATAACAATGACATGCGCTTT	CAMAYYNNNDMRF	TRAV14DV4	TRAJ43	TRAC
TGTGCAATGGGCGGTATGGATAGCAGCTATAAATTGATCTTC	1	1	Not Significant	SF	0	0	1	0.0103199	CD8+	0							1	TGTGCAATGGGCGGTATGGATAGCAGCTATAAATTGATCTTC	CAMGGMDSSYKLIF	TRAV14DV4	TRAJ12	TRAC
TGTGCAATGGGGGGAGGTAGCAACTATAAACTGACATTTTGTGCCACCATGGACGGGGGCAGTCAACAAGAGACCCAGTACTTC;TGTGCCAGGGACTTCGGGACAGGGGAGTCTAGGTCCTACAATGAGCAGTTCTTC	1	1	Not Significant	SF	0	0	1	0.0103199	CD8+	2	TGTGCCACCATGGACGGGGGCAGTCAACAAGAGACCCAGTACTTC;TGTGCCAGGGACTTCGGGACAGGGGAGTCTAGGTCCTACAATGAGCAGTTCTTC	CATMDGGSQQETQYF;CARDFGTGESRSYNEQFF	TRBV15;TRBV2	TRBJ2-5;TRBJ2-1	TRBD1;TRBD1	TRBC2;TRBC2	1	TGTGCAATGGGGGGAGGTAGCAACTATAAACTGACATTT	CAMGGGSNYKLTF	TRAV12-2	TRAJ53	TRAC
TGTGCAATGGGGGGGGTATCTAACTTTGGAAATGAGAAATTAACCTTTTGCGCCACCGCGACAGGGTTAACCTACGAGCAGTACTTC	1	1	Not Significant	SF	0	0	1	0.0103199	CD8+	1	TGCGCCACCGCGACAGGGTTAACCTACGAGCAGTACTTC	CATATGLTYEQYF	TRBV5-1	TRBJ2-7	TRBD1	TRBC2	1	TGTGCAATGGGGGGGGTATCTAACTTTGGAAATGAGAAATTAACCTTT	CAMGGVSNFGNEKLTF	TRAV12-3	TRAJ48	TRAC
TGTGCAATGGGTAGTACTGGAGGCTTCAAAACTATCTTT;TGTGCAGGACCCATGACAACTGACAGCTGGGGGAAATTGCAGTTTTGTGCCAGCAGTTCACAGGGGGCAAATTTTGAAAAACTGTTTTTT;TGTGCCAGCAGCCCTGGGGGGCCCCAGCATTTT;TGTGCCAGCAGCTTAGGTCCGGGGAACACTGAAGCTTTCTTT	1	1	Not Significant	SF	0	0	1	0.0103199	CD8+	3	TGTGCCAGCAGTTCACAGGGGGCAAATTTTGAAAAACTGTTTTTT;TGTGCCAGCAGCCCTGGGGGGCCCCAGCATTTT;TGTGCCAGCAGCTTAGGTCCGGGGAACACTGAAGCTTTCTTT	CASSSQGANFEKLFF;CASSPGGPQHF;CASSLGPGNTEAFF	TRBV12-4;TRBV6-3;TRBV7-6	TRBJ1-4;TRBJ1-5;TRBJ1-1	TRBD1;TRBD1;	TRBC1;TRBC1;TRBC1	2	TGTGCAATGGGTAGTACTGGAGGCTTCAAAACTATCTTT;TGTGCAGGACCCATGACAACTGACAGCTGGGGGAAATTGCAGTTT	CAMGSTGGFKTIF;CAGPMTTDSWGKLQF	TRAV12-3;TRAV27	TRAJ9;TRAJ24	TRAC;TRAC
TGTGCAATGGGTAGTACTGGAGGCTTCAAAACTATCTTTTGTGCCAGCAGTTCACAGGGGGCAAATTTTGAAAAACTGTTTTTT;TGTGCCAGCAGCTTAGGGGCCGATACGCAGTATTTT	1	1	Not Significant	SF	0	0	1	0.0103199	CD8+	2	TGTGCCAGCAGTTCACAGGGGGCAAATTTTGAAAAACTGTTTTTT;TGTGCCAGCAGCTTAGGGGCCGATACGCAGTATTTT	CASSSQGANFEKLFF;CASSLGADTQYF	TRBV12-4;TRBV7-9	TRBJ1-4;TRBJ2-3	TRBD1;	TRBC1;TRBC2	1	TGTGCAATGGGTAGTACTGGAGGCTTCAAAACTATCTTT	CAMGSTGGFKTIF	TRAV12-2	TRAJ9	TRAC
TGTGCAATGGGTAGTACTGGAGGCTTCAAAACTATCTTTTGTGCCAGCAGTTCACAGGGGGCAAATTTTGAAAAACTGTTTTTT;TGTGCCAGCAGGTTGGGGAACGCTGAAGCTTTCTTT	1	1	Not Significant	SF	0	0	1	0.0103199	CD8+	2	TGTGCCAGCAGTTCACAGGGGGCAAATTTTGAAAAACTGTTTTTT;TGTGCCAGCAGGTTGGGGAACGCTGAAGCTTTCTTT	CASSSQGANFEKLFF;CASRLGNAEAFF	TRBV12-4;TRBV28	TRBJ1-4;TRBJ1-1	TRBD1;	TRBC1;TRBC1	1	TGTGCAATGGGTAGTACTGGAGGCTTCAAAACTATCTTT	CAMGSTGGFKTIF	TRAV12-3	TRAJ9	TRAC
TGTGCAATTCTCCGTTCTAACGACTACAAGCTCAGCTTTTGTGCCAGCAGCTTAGGGGTGGTGGGGACAGATACGCAGTATTTT	1	1	Not Significant	SF	0	0	1	0.0103199	CD8+	1	TGTGCCAGCAGCTTAGGGGTGGTGGGGACAGATACGCAGTATTTT	CASSLGVVGTDTQYF	TRBV7-3	TRBJ2-3	TRBD2	TRBC2	1	TGTGCAATTCTCCGTTCTAACGACTACAAGCTCAGCTTT	CAILRSNDYKLSF	TRAV12-3	TRAJ20	TRAC
TGTGCAATTCTTGGTGAATATGGAAACAAACTGGTCTTT;TGTGCAGAGGGATTATATAACACCGACAAGCTCATCTTTTGTGCCAGCAGTTACCCAACCGGACAGAGGAAGCAGTACTTC;TGTGCCAGCAGCTTACGGAGCTCTGGGGCCAACGTCCTGACTTTC	1	1	Not Significant	SF	0	0	1	0.0103199	CD8+	2	TGTGCCAGCAGTTACCCAACCGGACAGAGGAAGCAGTACTTC;TGTGCCAGCAGCTTACGGAGCTCTGGGGCCAACGTCCTGACTTTC	CASSYPTGQRKQYF;CASSLRSSGANVLTF	TRBV6-3;TRBV7-2	TRBJ2-7;TRBJ2-6	TRBD1;	TRBC2;TRBC2	2	TGTGCAATTCTTGGTGAATATGGAAACAAACTGGTCTTT;TGTGCAGAGGGATTATATAACACCGACAAGCTCATCTTT	CAILGEYGNKLVF;CAEGLYNTDKLIF	TRAV12-3;TRAV5	TRAJ47;TRAJ34	TRAC;TRAC
TGTGCACACTACGACGCAACCGGCACTGCCAGTAAACTCACCTTTTGTGCCAGCAGTGTTGGGGGACGGGATGGCTACACCTTC	1	1	Not Significant	SF	0	0	1	0.0103199	CD8+	1	TGTGCCAGCAGTGTTGGGGGACGGGATGGCTACACCTTC	CASSVGGRDGYTF	TRBV2	TRBJ1-2	TRBD1	TRBC1	1	TGTGCACACTACGACGCAACCGGCACTGCCAGTAAACTCACCTTT	CAHYDATGTASKLTF	TRAV25	TRAJ44	TRAC
TGTGCACCGAATTATGGAGGAAGCCAAGGAAATCTCATCTTTTGTGCCACCAGCAGAGGGGCCCAGGGGCTCTATGGCTACACCTTC	1	1	Not Significant	SF	0	0	1	0.0103199	CD8+	1	TGTGCCACCAGCAGAGGGGCCCAGGGGCTCTATGGCTACACCTTC	CATSRGAQGLYGYTF	TRBV15	TRBJ1-2	TRBD1	TRBC1	1	TGTGCACCGAATTATGGAGGAAGCCAAGGAAATCTCATCTTT	CAPNYGGSQGNLIF	TRAV29DV5	TRAJ42	TRAC
TGTGCAGAACGGAGGGGGGCTGCAGGCAACAAGCTAACTTTT;TGTGCTCTAGACAGGTCTGGGGGTTACCAGAAAGTTACCTTTTGTGCCAGCAGCCTCGGGGACTACAGGGGGGTAACTGAAGCTTTCTTT	1	1	Not Significant	SF	0	0	1	0.0103199	CD8+	1	TGTGCCAGCAGCCTCGGGGACTACAGGGGGGTAACTGAAGCTTTCTTT	CASSLGDYRGVTEAFF	TRBV5-5	TRBJ1-1		TRBC1	2	TGTGCAGAACGGAGGGGGGCTGCAGGCAACAAGCTAACTTTT;TGTGCTCTAGACAGGTCTGGGGGTTACCAGAAAGTTACCTTT	CAERRGAAGNKLTF;CALDRSGGYQKVTF	TRAV27;TRAV6	TRAJ17;TRAJ13	TRAC;TRAC
TGTGCAGAACGGAGGGGGGCTGCAGGCAACAAGCTAACTTTT;TGTGCTGGGCAGCCCCTTTATGGAGGAAGCCAAGGAAATCTCATCTTTTGTGCCAGCAGCTTGGGTCGAGACTATGGCTACACCTTC	1	1	Not Significant	SF	0	0	1	0.0103199	CD8+	1	TGTGCCAGCAGCTTGGGTCGAGACTATGGCTACACCTTC	CASSLGRDYGYTF	TRBV5-6	TRBJ1-2		TRBC1	2	TGTGCAGAACGGAGGGGGGCTGCAGGCAACAAGCTAACTTTT;TGTGCTGGGCAGCCCCTTTATGGAGGAAGCCAAGGAAATCTCATCTTT	CAERRGAAGNKLTF;CAGQPLYGGSQGNLIF	TRAV27;TRAV35	TRAJ17;TRAJ42	TRAC;TRAC	CRG-CASSYSGNTEAFF	CRG-CASSRQGGYEQYF
TGTGCAGACGATACCAATGCAGGCAAATCAACCTTT;TGTGCAGCAAATGGGAACAACAGACTCGCTTTTTGTGCCAGCAGTCAGGGGTGGGGCAATCAGCCCCAGCATTTT	1	1	Not Significant	SF	0	0	1	0.0103199	CD8+	1	TGTGCCAGCAGTCAGGGGTGGGGCAATCAGCCCCAGCATTTT	CASSQGWGNQPQHF	TRBV6-6	TRBJ1-5		TRBC1	2	TGTGCAGACGATACCAATGCAGGCAAATCAACCTTT;TGTGCAGCAAATGGGAACAACAGACTCGCTTTT	CADDTNAGKSTF;CAANGNNRLAF	TRAV27;TRAV29DV5	TRAJ27;TRAJ7	TRAC;TRAC	CRG-CASSPGPGSQPQHF	CRG-CASSPGPGSQPQHF
TGTGCAGAGAAAGACACCGACAAGCTCATCTTTTGCGCCAGCACCCCGGACTCAGCCTACAATGAGCAGTTCTTC	1	1	Not Significant	SF	0	0	1	0.0103199	CD8+	1	TGCGCCAGCACCCCGGACTCAGCCTACAATGAGCAGTTCTTC	CASTPDSAYNEQFF	TRBV10-2	TRBJ2-1		TRBC2	1	TGTGCAGAGAAAGACACCGACAAGCTCATCTTT	CAEKDTDKLIF	TRAV13-2	TRAJ34	TRAC
TGTGCAGAGAACGGAAACGGCTTTCAGAAACTTGTATTT;TGTGCTGACCTATACAACTTCAACAAATTTTACTTT	1	1	Not Significant	SF	0	0	1	0.0103199	CD8+	0							2	TGTGCAGAGAACGGAAACGGCTTTCAGAAACTTGTATTT;TGTGCTGACCTATACAACTTCAACAAATTTTACTTT	CAENGNGFQKLVF;CADLYNFNKFYF	TRAV13-2;TRAV17	TRAJ8;TRAJ21	TRAC;TRAC
TGTGCAGAGAACGGAGCTTCTGGTGGCTACAATAAGCTGATTTTT	1	1	Not Significant	SF	0	0	1	0.0103199	CD8+	0							1	TGTGCAGAGAACGGAGCTTCTGGTGGCTACAATAAGCTGATTTTT	CAENGASGGYNKLIF	TRAV13-2	TRAJ4	TRAC
TGTGCAGAGAAGCGAGGGTGGAACCAGTTCTATTTT;TGCCTCGTGGGTGATTCAGGAGGAGGTGCTGACGGACTCACCTTTTGTGCCAGCAGTTCCATGGGAGGCCGGGTGCACACTGAAGCTTTCTTT	1	1	Not Significant	SF	0	0	1	0.0103199	CD8+	1	TGTGCCAGCAGTTCCATGGGAGGCCGGGTGCACACTGAAGCTTTCTTT	CASSSMGGRVHTEAFF	TRBV28	TRBJ1-1	TRBD2	TRBC1	2	TGTGCAGAGAAGCGAGGGTGGAACCAGTTCTATTTT;TGCCTCGTGGGTGATTCAGGAGGAGGTGCTGACGGACTCACCTTT	CAEKRGWNQFYF;CLVGDSGGGADGLTF	TRAV13-2;TRAV4	TRAJ49;TRAJ45	TRAC;TRAC
TGTGCAGAGAAGGATGCAGGCAACATGCTCACCTTT;TGTGCACAAAAAGCAGGCAACATGCTCACCTTTTGTGCCAGCACTGCTACCGGGACAATCGGCTACACCTTC	1	1	Not Significant	SF	0	0	1	0.0103199	CD8+	1	TGTGCCAGCACTGCTACCGGGACAATCGGCTACACCTTC	CASTATGTIGYTF	TRBV6-6	TRBJ1-2		TRBC1	2	TGTGCAGAGAAGGATGCAGGCAACATGCTCACCTTT;TGTGCACAAAAAGCAGGCAACATGCTCACCTTT	CAEKDAGNMLTF;CAQKAGNMLTF	TRAV13-2;TRAV16	TRAJ39;TRAJ39	TRAC;TRAC
TGTGCAGAGAATAATGGGAACAACAGACTCGCTTTT;TGTGCTACGGGAGGGGTTTATGGGAACAACAGACTCGCTTTTTGTGCCAGCAGTGATATAGCGGTTCAAGAAGAGTTCTTC	1	1	Not Significant	SF	0	0	1	0.0103199	CD8+	1	TGTGCCAGCAGTGATATAGCGGTTCAAGAAGAGTTCTTC	CASSDIAVQEEFF	TRBV6-1	TRBJ2-1	TRBD2	TRBC2	2	TGTGCAGAGAATAATGGGAACAACAGACTCGCTTTT;TGTGCTACGGGAGGGGTTTATGGGAACAACAGACTCGCTTTT	CAENNGNNRLAF;CATGGVYGNNRLAF	TRAV13-2;TRAV17	TRAJ7;TRAJ7	TRAC;TRAC
TGTGCAGAGAATACCGATGACAAGATCATCTTT;TGTGCTGTGAGTGATCCGGGTCCCAGTGGCTCTAGGTTGACCTTTTGTGCCATCAGTGGGACTAGCGGGAGTGCCTACAATGAGCAGTTCTTC;TGTGCCAGCAGCTGGCTAGCGGGGGGGAACAATGAGCAGTTCTTC	1	1	Not Significant	SF	0	0	1	0.0103199	CD8+	2	TGTGCCATCAGTGGGACTAGCGGGAGTGCCTACAATGAGCAGTTCTTC;TGTGCCAGCAGCTGGCTAGCGGGGGGGAACAATGAGCAGTTCTTC	CAISGTSGSAYNEQFF;CASSWLAGGNNEQFF	TRBV10-3;TRBV7-2	TRBJ2-1;TRBJ2-1	TRBD2;TRBD1	TRBC2;TRBC2	2	TGTGCAGAGAATACCGATGACAAGATCATCTTT;TGTGCTGTGAGTGATCCGGGTCCCAGTGGCTCTAGGTTGACCTTT	CAENTDDKIIF;CAVSDPGPSGSRLTF	TRAV13-2;TRAV8-6	TRAJ30;TRAJ58	TRAC;TRAC
TGTGCAGAGAATAGAAGTGGAAACAAGCTGGTCTTTTGTGCCAGCAGCTTAGTAGCGGGGGGCTACAATGAGCAGTTCTTC	1	1	Not Significant	SF	0	0	1	0.0103199	CD8+	1	TGTGCCAGCAGCTTAGTAGCGGGGGGCTACAATGAGCAGTTCTTC	CASSLVAGGYNEQFF	TRBV7-9	TRBJ2-1		TRBC2	1	TGTGCAGAGAATAGAAGTGGAAACAAGCTGGTCTTT	CAENRSGNKLVF	TRAV13-2	TRAJ47	TRAC	CRG-CASTLVAGGYNEQFF	CRG-CASSLVAGGYNEQFF
TGTGCAGAGAATATACGGGATAGCAGCTATAAATTGATCTTC;TGTGCAATGAGAGATTTTAACACCGACAAGCTCATCTTT;TGTGCTGGCCATAACGACTACAAGCTCAGCTTTTGTGCCAGCAGCTCCGGACTCCTCAGTGGCTTC;TGTGCCAGCAGCAGGGGACAGAACACTGAAGCTTTCTTT	1	1	Not Significant	SF	0	0	1	0.0103199	CD8+	2	TGTGCCAGCAGCTCCGGACTCCTCAGTGGCTTC;TGTGCCAGCAGCAGGGGACAGAACACTGAAGCTTTCTTT	CASSSGLLSGF;CASSRGQNTEAFF	TRBV2;TRBV9	TRBJ2-7;TRBJ1-1	;TRBD1	TRBC2;TRBC1	3	TGTGCAGAGAATATACGGGATAGCAGCTATAAATTGATCTTC;TGTGCAATGAGAGATTTTAACACCGACAAGCTCATCTTT;TGTGCTGGCCATAACGACTACAAGCTCAGCTTT	CAENIRDSSYKLIF;CAMRDFNTDKLIF;CAGHNDYKLSF	TRAV13-2;TRAV14DV4;TRAV21	TRAJ12;TRAJ34;TRAJ20	TRAC;TRAC;TRAC
TGTGCAGAGAATATATACGCAGGCAAATCAACCTTT;TGTGCTGCTGGTGGTGCTACAAACAAGCTCATCTTTTGTGCCAGCAGTTTGGGAGGCTGGGGTAGTTCACCCCTCCACTTT;TGTGCCAGCAGCTTAGGAGGGGCAGCTCAGCCCCAGCATTTT	1	1	Not Significant	SF	0	0	1	0.0103199	CD8+	2	TGTGCCAGCAGTTTGGGAGGCTGGGGTAGTTCACCCCTCCACTTT;TGTGCCAGCAGCTTAGGAGGGGCAGCTCAGCCCCAGCATTTT	CASSLGGWGSSPLHF;CASSLGGAAQPQHF	TRBV27;TRBV7-2	TRBJ1-6;TRBJ1-5	TRBD2;TRBD2	TRBC1;TRBC1	2	TGTGCAGAGAATATATACGCAGGCAAATCAACCTTT;TGTGCTGCTGGTGGTGCTACAAACAAGCTCATCTTT	CAENIYAGKSTF;CAAGGATNKLIF	TRAV13-2;TRAV22	TRAJ27;TRAJ32	TRAC;TRAC
TGTGCAGAGAATATATACGCAGGCAAATCAACCTTT;TGTGCTGTGGGTGTGCAGGCTGCAGGCAACAAGCTAACTTTTTGTGCCAGCAGTTTGGGAGGCTGGGGTAGTTCACCCCTCCACTTT;TGTGCCAGCAGTAACTCTCCACAGGGACTGGGCACAGATACGCAGTATTTT	1	1	Not Significant	SF	0	0	1	0.0103199	CD8+	2	TGTGCCAGCAGTTTGGGAGGCTGGGGTAGTTCACCCCTCCACTTT;TGTGCCAGCAGTAACTCTCCACAGGGACTGGGCACAGATACGCAGTATTTT	CASSLGGWGSSPLHF;CASSNSPQGLGTDTQYF	TRBV27;TRBV6-3	TRBJ1-6;TRBJ2-3	TRBD2;TRBD2	TRBC1;TRBC2	2	TGTGCAGAGAATATATACGCAGGCAAATCAACCTTT;TGTGCTGTGGGTGTGCAGGCTGCAGGCAACAAGCTAACTTTT	CAENIYAGKSTF;CAVGVQAAGNKLTF	TRAV13-2;TRAV8-3	TRAJ27;TRAJ17	TRAC;TRAC
TGTGCAGAGAATATCTACGGAGGAAGCCAAGGAAATCTCATCTTT	1	1	Not Significant	SF	0	0	1	0.0103199	CD8+	0							1	TGTGCAGAGAATATCTACGGAGGAAGCCAAGGAAATCTCATCTTT	CAENIYGGSQGNLIF	TRAV13-2	TRAJ42	TRAC
TGTGCAGAGAATATGGCCGGTGGTACTAGCTATGGAAAGCTGACATTT;TGTGCTGGGCGAGGGGATTATGGAGGAAGCCAAGGAAATCTCATCTTTTGTGCCAGCAGTTATGGGCCAGGGGTCACCGGGGAGCTGTTTTTT	1	1	Not Significant	SF	0	0	1	0.0103199	CD8+	1	TGTGCCAGCAGTTATGGGCCAGGGGTCACCGGGGAGCTGTTTTTT	CASSYGPGVTGELFF	TRBV6-6	TRBJ2-2		TRBC2	2	TGTGCAGAGAATATGGCCGGTGGTACTAGCTATGGAAAGCTGACATTT;TGTGCTGGGCGAGGGGATTATGGAGGAAGCCAAGGAAATCTCATCTTT	CAENMAGGTSYGKLTF;CAGRGDYGGSQGNLIF	TRAV13-2;TRAV35	TRAJ52;TRAJ42	TRAC;TRAC
TGTGCAGAGAATCCCTCTTCTGGTGGCTACAATAAGCTGATTTTT;TGTGCAATGAGAGATTTTAACACCGACAAGCTCATCTTTTGTGCCAGCAGTGAACACTCGGACGGGGAGCTGTTTTTT;TGTGCCAGCAGCAGGGGACAGAACACTGAAGCTTTCTTT	1	1	Not Significant	SF	0	0	1	0.0103199	CD8+	2	TGTGCCAGCAGTGAACACTCGGACGGGGAGCTGTTTTTT;TGTGCCAGCAGCAGGGGACAGAACACTGAAGCTTTCTTT	CASSEHSDGELFF;CASSRGQNTEAFF	TRBV2;TRBV9	TRBJ2-2;TRBJ1-1	;TRBD1	TRBC2;TRBC1	2	TGTGCAGAGAATCCCTCTTCTGGTGGCTACAATAAGCTGATTTTT;TGTGCAATGAGAGATTTTAACACCGACAAGCTCATCTTT	CAENPSSGGYNKLIF;CAMRDFNTDKLIF	TRAV13-2;TRAV14DV4	TRAJ4;TRAJ34	TRAC;TRAC
TGTGCAGAGAATGCTGGGGCAAACAACCTCTTCTTT;TGTGCTGTGAGGGTCTATTCAGGAGGAGGTGCTGACGGACTCACCTTTTGTGCCAGTAGTAGGTGGGGGGGCAACCAAGAGACCCAGTACTTC;TGTGCCACCAGGGACGACGCCAGCTCTGGGGCCAACGTCCTGACTTTC	1	1	Not Significant	SF	0	0	1	0.0103199	CD8+	2	TGTGCCAGTAGTAGGTGGGGGGGCAACCAAGAGACCCAGTACTTC;TGTGCCACCAGGGACGACGCCAGCTCTGGGGCCAACGTCCTGACTTTC	CASSRWGGNQETQYF;CATRDDASSGANVLTF	TRBV19;TRBV2	TRBJ2-5;TRBJ2-6	TRBD1;	TRBC2;TRBC2	2	TGTGCAGAGAATGCTGGGGCAAACAACCTCTTCTTT;TGTGCTGTGAGGGTCTATTCAGGAGGAGGTGCTGACGGACTCACCTTT	CAENAGANNLFF;CAVRVYSGGGADGLTF	TRAV13-2;TRAV3	TRAJ36;TRAJ45	TRAC;TRAC
TGTGCAGAGACAAAGGGTGCGGCGGATGACAAGATCATCTTT;TGTGCTCTGAGTGAGGCGCGGAGCTCAACCCTGGGGAGGCTATACTTT;TGTGCTGTGGAGGATCTGTTTAACCAGGGAGGAAAGCTTATCTTC;TGTGCTGTGGGCGATTCAGGATACAGCACCCTCACCTTTTGCAGTGCTAGAGAGGGCCTACCTAGCTCCTACGAGCAGTACTTC;TGTGCCAGCAGTGGGGGGCGCATCACCGGGGAGCTGTTTTTT;TGTGCCAGCAACAACGACGGGGCTAGCGGGGGACTATACAATGAGCAGTTCTTC	1	1	Not Significant	SF	0	0	1	0.0103199	CD8+	3	TGCAGTGCTAGAGAGGGCCTACCTAGCTCCTACGAGCAGTACTTC;TGTGCCAGCAGTGGGGGGCGCATCACCGGGGAGCTGTTTTTT;TGTGCCAGCAACAACGACGGGGCTAGCGGGGGACTATACAATGAGCAGTTCTTC	CSAREGLPSSYEQYF;CASSGGRITGELFF;CASNNDGASGGLYNEQFF	TRBV20-1;TRBV28;TRBV9	TRBJ2-7;TRBJ2-2;TRBJ2-1	TRBD2;TRBD1;TRBD2	TRBC2;TRBC2;TRBC2	4	TGTGCAGAGACAAAGGGTGCGGCGGATGACAAGATCATCTTT;TGTGCTCTGAGTGAGGCGCGGAGCTCAACCCTGGGGAGGCTATACTTT;TGTGCTGTGGAGGATCTGTTTAACCAGGGAGGAAAGCTTATCTTC;TGTGCTGTGGGCGATTCAGGATACAGCACCCTCACCTTT	CAETKGAADDKIIF;CALSEARSSTLGRLYF;CAVEDLFNQGGKLIF;CAVGDSGYSTLTF	TRAV13-2;TRAV19;TRAV2;TRAV8-3	TRAJ30;TRAJ18;TRAJ23;TRAJ11	TRAC;TRAC;TRAC;TRAC
TGTGCAGAGACACTAAATTCCGGGTATGCACTCAACTTCTGTGCCAGCAGCTTCCAAGCGGGGGGGACAGATACGCAGTATTTT	1	1	Not Significant	SF	0	0	1	0.0103199	CD8+	1	TGTGCCAGCAGCTTCCAAGCGGGGGGGACAGATACGCAGTATTTT	CASSFQAGGTDTQYF	TRBV7-8	TRBJ2-3		TRBC2	1	TGTGCAGAGACACTAAATTCCGGGTATGCACTCAACTTC	CAETLNSGYALNF	TRAV5	TRAJ41	TRAC
TGTGCAGAGACATCTGGAGGTGGTACTAGCTATGGAAAGCTGACATTT;TGTGCTGTGACCGATACTGGAGGCTTCAAAACTATCTTTTGTGCCAGCAGCCTAAACACGGGAGACACAGATACGCAGTATTTT;TGTGCCAGCAGCTTGGGACTAGCGGGGGTAACCGGGGAGCTGTTTTTT	1	1	Not Significant	SF	0	0	1	0.0103199	CD8+	2	TGTGCCAGCAGCCTAAACACGGGAGACACAGATACGCAGTATTTT;TGTGCCAGCAGCTTGGGACTAGCGGGGGTAACCGGGGAGCTGTTTTTT	CASSLNTGDTDTQYF;CASSLGLAGVTGELFF	TRBV14;TRBV7-6	TRBJ2-3;TRBJ2-2	TRBD2;TRBD2	TRBC2;TRBC2	2	TGTGCAGAGACATCTGGAGGTGGTACTAGCTATGGAAAGCTGACATTT;TGTGCTGTGACCGATACTGGAGGCTTCAAAACTATCTTT	CAETSGGGTSYGKLTF;CAVTDTGGFKTIF	TRAV13-2;TRAV8-4	TRAJ52;TRAJ9	TRAC;TRAC
TGTGCAGAGACCCCGATGGATAGCAGCTATAAATTGATCTTCTGCGCCAGCAGCGAGGCACAGGGATCCTACGAGCAGTACTTC;TGTGCCAGCACGGATAAGTACGAGCAGTACTTC	1	1	Not Significant	SF	0	0	1	0.0103199	CD8+	2	TGCGCCAGCAGCGAGGCACAGGGATCCTACGAGCAGTACTTC;TGTGCCAGCACGGATAAGTACGAGCAGTACTTC	CASSEAQGSYEQYF;CASTDKYEQYF	TRBV4-1;TRBV6-1	TRBJ2-7;TRBJ2-7	TRBD1;	TRBC2;TRBC2	1	TGTGCAGAGACCCCGATGGATAGCAGCTATAAATTGATCTTC	CAETPMDSSYKLIF	TRAV5	TRAJ12	TRAC
TGTGCAGAGACCCCTTCCCACTCCTCTGGTTCTGCAAGGCAACTGACCTTTTGTGCCAGTAGTATTGTAGCGGGGAATTACAATGAGCAGTTCTTC	1	1	Not Significant	SF	0	0	1	0.0103199	CD8+	1	TGTGCCAGTAGTATTGTAGCGGGGAATTACAATGAGCAGTTCTTC	CASSIVAGNYNEQFF	TRBV19	TRBJ2-1	TRBD2	TRBC2	1	TGTGCAGAGACCCCTTCCCACTCCTCTGGTTCTGCAAGGCAACTGACCTTT	CAETPSHSSGSARQLTF	TRAV13-2	TRAJ22	TRAC
TGTGCAGAGACCTGGGGGAAATTGCAGTTT;TGCCTCGTGGGTCCCCCCAACAGACTCGCTTTTTGTGCCGCGGCAGTCCAGCCCCAGCATTTT	1	1	Not Significant	SF	0	0	1	0.0103199	CD8+	1	TGTGCCGCGGCAGTCCAGCCCCAGCATTTT	CAAAVQPQHF	TRBV6-1	TRBJ1-5		TRBC1	2	TGTGCAGAGACCTGGGGGAAATTGCAGTTT;TGCCTCGTGGGTCCCCCCAACAGACTCGCTTTT	CAETWGKLQF;CLVGPPNRLAF	TRAV13-2;TRAV4	TRAJ24;TRAJ7	TRAC;TRAC
TGTGCAGAGACGGGAGGAGGAAACAAACTCACCTTT;TGTGCTGTGAGAGACCCCTATAACTATGGTCAGAATTTTGTCTTTTGTGCCAGCAGTCAGGGGTGGGGCAATCAGCCCCAGCATTTT	1	1	Not Significant	SF	0	0	1	0.0103199	CD8+	1	TGTGCCAGCAGTCAGGGGTGGGGCAATCAGCCCCAGCATTTT	CASSQGWGNQPQHF	TRBV6-6	TRBJ1-5		TRBC1	2	TGTGCAGAGACGGGAGGAGGAAACAAACTCACCTTT;TGTGCTGTGAGAGACCCCTATAACTATGGTCAGAATTTTGTCTTT	CAETGGGNKLTF;CAVRDPYNYGQNFVF	TRAV29DV5;TRAV3	TRAJ10;TRAJ26	TRAC;TRAC	CRG-CASSPGPGSQPQHF	CRG-CASSPGPGSQPQHF
TGTGCAGAGACTGCGGGCACTGCCAGTAAACTCACCTTT;TGTGCTCTAAGTGGCCGTCTCTTCAACAAATTTTACTTTTGCAGTGCCCTTTCAGGGGCCTCCTACAATGAGCAGTTCTTC;TGTGCCAGCACCCACACAGGACCCTATCAGCCCCAGCATTTT	1	1	Not Significant	SF	0	0	1	0.0103199	CD8+	2	TGCAGTGCCCTTTCAGGGGCCTCCTACAATGAGCAGTTCTTC;TGTGCCAGCACCCACACAGGACCCTATCAGCCCCAGCATTTT	CSALSGASYNEQFF;CASTHTGPYQPQHF	TRBV20-1;TRBV5-8	TRBJ2-1;TRBJ1-5	TRBD1;TRBD1	TRBC2;TRBC1	2	TGTGCAGAGACTGCGGGCACTGCCAGTAAACTCACCTTT;TGTGCTCTAAGTGGCCGTCTCTTCAACAAATTTTACTTT	CAETAGTASKLTF;CALSGRLFNKFYF	TRAV13-2;TRAV16	TRAJ44;TRAJ21	TRAC;TRAC
TGTGCAGAGAGACTATATTCCGGGTATGCACTCAACTTCTGTGCCAGCAGCCAGCTGACTAGCGGCTACAATGAGCAGTTCTTC	1	1	Not Significant	SF	0	0	1	0.0103199	CD8+	1	TGTGCCAGCAGCCAGCTGACTAGCGGCTACAATGAGCAGTTCTTC	CASSQLTSGYNEQFF	TRBV7-2	TRBJ2-1	TRBD2	TRBC2	1	TGTGCAGAGAGACTATATTCCGGGTATGCACTCAACTTC	CAERLYSGYALNF	TRAV5	TRAJ41	TRAC
TGTGCAGAGAGCCGTTTAGGTGGTGCTACAAACAAGCTCATCTTTTGTGCCAGCACCCTTGTAGCTACACACACCGGGGAGCTGTTTTTT;TGCGCCAGCAGCTTGGCGGGGACAACTAATGAAAAACTGTTTTTT	1	1	Not Significant	SF	0	0	1	0.0103199	CD8+	2	TGTGCCAGCACCCTTGTAGCTACACACACCGGGGAGCTGTTTTTT;TGCGCCAGCAGCTTGGCGGGGACAACTAATGAAAAACTGTTTTTT	CASTLVATHTGELFF;CASSLAGTTNEKLFF	TRBV28;TRBV5-1	TRBJ2-2;TRBJ1-4	;	TRBC2;TRBC1	1	TGTGCAGAGAGCCGTTTAGGTGGTGCTACAAACAAGCTCATCTTT	CAESRLGGATNKLIF	TRAV5	TRAJ32	TRAC
TGTGCAGAGAGCGCTGAAAGATCTTATAACACCGACAAGCTCATCTTTTGCGCCAGCAGCCCCCCGCCGGGACAGGGATCCCACGAGCAGTACTTC	1	1	Not Significant	SF	0	0	1	0.0103199	CD8+	1	TGCGCCAGCAGCCCCCCGCCGGGACAGGGATCCCACGAGCAGTACTTC	CASSPPPGQGSHEQYF	TRBV5-1	TRBJ2-7	TRBD1	TRBC2	1	TGTGCAGAGAGCGCTGAAAGATCTTATAACACCGACAAGCTCATCTTT	CAESAERSYNTDKLIF	TRAV5	TRAJ34	TRAC
TGTGCAGAGAGGACAACTGACAGCTGGGGGAAATTGCAGTTTTGTGCCAGCAGGAGACTAGTCGCCGGGGAGCTGTTTTTT	1	1	Not Significant	SF	0	0	1	0.0103199	CD8+	1	TGTGCCAGCAGGAGACTAGTCGCCGGGGAGCTGTTTTTT	CASRRLVAGELFF	TRBV6-3	TRBJ2-2	TRBD2	TRBC2	1	TGTGCAGAGAGGACAACTGACAGCTGGGGGAAATTGCAGTTT	CAERTTDSWGKLQF	TRAV25	TRAJ24	TRAC
TGTGCAGAGAGGGGACCCCGAGGAAAGCTTATCTTCTGTGCCAGCAGTTTTGGAAGCAATCAGCCCCAGCATTTT;TGTGCCAGCAGCTTGGGTCGAGACTATGGCTACACCTTC	1	1	Not Significant	SF	0	0	1	0.0103199	CD8+	2	TGTGCCAGCAGTTTTGGAAGCAATCAGCCCCAGCATTTT;TGTGCCAGCAGCTTGGGTCGAGACTATGGCTACACCTTC	CASSFGSNQPQHF;CASSLGRDYGYTF	TRBV27;TRBV5-6	TRBJ1-5;TRBJ1-2	;	TRBC1;TRBC1	1	TGTGCAGAGAGGGGACCCCGAGGAAAGCTTATCTTC	CAERGPRGKLIF	TRAV13-2	TRAJ23	TRAC
TGTGCAGAGAGGGGAGCTGCAGGCAACAAGCTAACTTTTTGTGCCAGCAGTCCGACCGTCGGGGAGCAGTACTTC	1	1	Not Significant	SF	0	0	1	0.0103199	CD8+	1	TGTGCCAGCAGTCCGACCGTCGGGGAGCAGTACTTC	CASSPTVGEQYF	TRBV12-3	TRBJ2-7		TRBC2	1	TGTGCAGAGAGGGGAGCTGCAGGCAACAAGCTAACTTTT	CAERGAAGNKLTF	TRAV13-2	TRAJ17	TRAC
TGTGCAGAGAGGGGGGAGCGTGGAAAGCTGACATTT;TGTGCTTATAGTGTGGAATATGGAAACAAGCTGGTCTTTTGTGCCAGCAGCCACCCCGACAGGGGGCGAGGATCACCCCTCCACTTT	1	1	Not Significant	SF	0	0	1	0.0103199	CD8+	1	TGTGCCAGCAGCCACCCCGACAGGGGGCGAGGATCACCCCTCCACTTT	CASSHPDRGRGSPLHF	TRBV7-9	TRBJ1-6		TRBC1	2	TGTGCAGAGAGGGGGGAGCGTGGAAAGCTGACATTT;TGTGCTTATAGTGTGGAATATGGAAACAAGCTGGTCTTT	CAERGERGKLTF;CAYSVEYGNKLVF	TRAV13-2;TRAV38-2DV8	TRAJ52;TRAJ47	TRAC;TRAC
TGTGCAGAGAGGGGGTCAAGGGGGAAGCTCAGCTTTTGTGCCAGCAGTTTAGGCAGCAATCAGCCCCAGCATTTT	1	1	Not Significant	SF	0	0	1	0.0103199	CD8+	1	TGTGCCAGCAGTTTAGGCAGCAATCAGCCCCAGCATTTT	CASSLGSNQPQHF	TRBV27	TRBJ1-5		TRBC1	1	TGTGCAGAGAGGGGGTCAAGGGGGAAGCTCAGCTTT	CAERGSRGKLSF	TRAV13-2	TRAJ20	TRAC	CRG-CSASGGGNSPLHF	CRG-CASSPDRDQPQHF
TGTGCAGAGAGGTGGACTGGAGGCTTCAAAACTATCTTTTGCGCCAGCAGCCAGGATCCAGGGGGCGTGGAGACCCAGTACTTC;TGTGCCAGCAGTCCTGACAGGGGGGCCTACAATGAGCAGTTCTTC	1	1	Not Significant	SF	0	0	1	0.0103199	CD8+	2	TGCGCCAGCAGCCAGGATCCAGGGGGCGTGGAGACCCAGTACTTC;TGTGCCAGCAGTCCTGACAGGGGGGCCTACAATGAGCAGTTCTTC	CASSQDPGGVETQYF;CASSPDRGAYNEQFF	TRBV4-1;TRBV6-5	TRBJ2-5;TRBJ2-1	;TRBD1	TRBC2;TRBC2	1	TGTGCAGAGAGGTGGACTGGAGGCTTCAAAACTATCTTT	CAERWTGGFKTIF	TRAV13-2	TRAJ9	TRAC
TGTGCAGAGAGTAGAGGCTTTCAGAAACTTGTATTTTGTGCCAGCAGTCAGGGACGGGCTAGCACAGATACGCAGTATTTT	1	1	Not Significant	SF	0	0	1	0.0103199	CD8+	1	TGTGCCAGCAGTCAGGGACGGGCTAGCACAGATACGCAGTATTTT	CASSQGRASTDTQYF	TRBV11-1	TRBJ2-3		TRBC2	1	TGTGCAGAGAGTAGAGGCTTTCAGAAACTTGTATTT	CAESRGFQKLVF	TRAV5	TRAJ8	TRAC
TGTGCAGAGAGTAGGAGCAGCTATAAATTGATCTTCTGTGCCATCAGTGATGAAGCGGGACAGGGGGTCGGCGAGCAGTACTTC;TGCAGTGCTAGAGGATTCTCGGGTGTCTACGAGCAGTACTTC	1	1	Not Significant	SF	0	0	1	0.0103199	CD8+	2	TGTGCCATCAGTGATGAAGCGGGACAGGGGGTCGGCGAGCAGTACTTC;TGCAGTGCTAGAGGATTCTCGGGTGTCTACGAGCAGTACTTC	CAISDEAGQGVGEQYF;CSARGFSGVYEQYF	TRBV10-3;TRBV20-1	TRBJ2-7;TRBJ2-7	TRBD1;	TRBC2;TRBC2	1	TGTGCAGAGAGTAGGAGCAGCTATAAATTGATCTTC	CAESRSSYKLIF	TRAV5	TRAJ12	TRAC
TGTGCAGAGAGTATAAACACGGGCAGGAGAGCACTTACTTTTTGTGCCAGCAGGCGAGACAGGGGGCTAGGAAACACCATATATTTT	1	1	Not Significant	SF	0	0	1	0.0103199	CD8+	1	TGTGCCAGCAGGCGAGACAGGGGGCTAGGAAACACCATATATTTT	CASRRDRGLGNTIYF	TRBV28	TRBJ1-3	TRBD1	TRBC1	1	TGTGCAGAGAGTATAAACACGGGCAGGAGAGCACTTACTTTT	CAESINTGRRALTF	TRAV5	TRAJ5	TRAC	CRG-CAWRRDRGSGNTIYF	CRG-CAWRRDRGSGNTIYF
TGTGCAGAGAGTATAAGTTTTGGGAACAATGACATGCGCTTT;TGTGCTGTGGGTGGGAGCAACTATCAGTTAATCTGGTGTGCCAGCACCAACCACCAGGACAGTTATAGCAATCAGCCCCAGCATTTT;TGTGCCAGCAGCTTAGGCAGGGGCTACAATGAGCAGTTCTTC	1	1	Not Significant	SF	0	0	1	0.0103199	CD8+	2	TGTGCCAGCACCAACCACCAGGACAGTTATAGCAATCAGCCCCAGCATTTT;TGTGCCAGCAGCTTAGGCAGGGGCTACAATGAGCAGTTCTTC	CASTNHQDSYSNQPQHF;CASSLGRGYNEQFF	TRBV28;TRBV7-6	TRBJ1-5;TRBJ2-1	TRBD1;TRBD1	TRBC1;TRBC2	2	TGTGCAGAGAGTATAAGTTTTGGGAACAATGACATGCGCTTT;TGTGCTGTGGGTGGGAGCAACTATCAGTTAATCTGG	CAESISFGNNDMRF;CAVGGSNYQLIW	TRAV5;TRAV8-3	TRAJ43;TRAJ33	TRAC;TRAC
TGTGCAGAGAGTATAGGCGACTACAAGCTCAGCTTTTGCAGTGCTAGGACGGAACAGGGGGGTGAGCAGTTCTTC	1	1	Not Significant	SF	0	0	1	0.0103199	CD8+	1	TGCAGTGCTAGGACGGAACAGGGGGGTGAGCAGTTCTTC	CSARTEQGGEQFF	TRBV20-1	TRBJ2-1	TRBD1	TRBC2	1	TGTGCAGAGAGTATAGGCGACTACAAGCTCAGCTTT	CAESIGDYKLSF	TRAV5	TRAJ20	TRAC
TGTGCAGAGAGTATCGGTGAGAAATTAACCTTTTGTGCCAGCAGCTCAACCGGGACAGCTACCGAACCCCTCTACGAGCAGTACTTC	1	1	Not Significant	SF	0	0	1	0.0103199	CD8+	1	TGTGCCAGCAGCTCAACCGGGACAGCTACCGAACCCCTCTACGAGCAGTACTTC	CASSSTGTATEPLYEQYF	TRBV7-9	TRBJ2-7		TRBC2	1	TGTGCAGAGAGTATCGGTGAGAAATTAACCTTT	CAESIGEKLTF	TRAV5	TRAJ48	TRAC
TGTGCAGAGAGTATGGATGGTGGTGCTACAAACAAGCTCATCTTTTGTGCCAGCAGCTGGGTGACGGGGGCGGACGGGGAGCTGTTTTTT	1	1	Not Significant	SF	0	0	1	0.0103199	CD8+	1	TGTGCCAGCAGCTGGGTGACGGGGGCGGACGGGGAGCTGTTTTTT	CASSWVTGADGELFF	TRBV5-6	TRBJ2-2		TRBC2	1	TGTGCAGAGAGTATGGATGGTGGTGCTACAAACAAGCTCATCTTT	CAESMDGGATNKLIF	TRAV5	TRAJ32	TRAC
TGTGCAGAGAGTCCATCAGGAGGAAGCTACATACCTACATTTTGTGCCAGCAGCTTAGGAGTAGGTGGAGGAAACACCATATATTTT	1	1	Not Significant	SF	0	0	1	0.0103199	CD8+	1	TGTGCCAGCAGCTTAGGAGTAGGTGGAGGAAACACCATATATTTT	CASSLGVGGGNTIYF	TRBV7-8	TRBJ1-3		TRBC1	1	TGTGCAGAGAGTCCATCAGGAGGAAGCTACATACCTACATTT	CAESPSGGSYIPTF	TRAV5	TRAJ6	TRAC
TGTGCAGAGAGTCCCCGGCGGGATAGCAGCTATAAATTGATCTTCTGCAGCGTTTTTGAGGCAGGGGGCATGGGGGCCAACGTCCTGACTTTC	1	1	Not Significant	SF	0	0	1	0.0103199	CD8+	1	TGCAGCGTTTTTGAGGCAGGGGGCATGGGGGCCAACGTCCTGACTTTC	CSVFEAGGMGANVLTF	TRBV29-1	TRBJ2-6	TRBD1	TRBC2	1	TGTGCAGAGAGTCCCCGGCGGGATAGCAGCTATAAATTGATCTTC	CAESPRRDSSYKLIF	TRAV5	TRAJ12	TRAC
TGTGCAGAGAGTGACAGCTGGGGGAAATTGCAGTTTTGTGCCAGCAGCTTAAATGCGCGGGGGGGAAGGGAAGAGACCCAGTACTTC;TGTGCCAGCAGCGCCCCCTACGAGCAGTACTTC;TGCGCCAGCAGCTTACGGTCCCCGGAGGACTCGAAGACCGGGGAGCTGTTTTTT	1	1	Not Significant	SF	0	0	1	0.0103199	CD8+	3	TGTGCCAGCAGCTTAAATGCGCGGGGGGGAAGGGAAGAGACCCAGTACTTC;TGTGCCAGCAGCGCCCCCTACGAGCAGTACTTC;TGCGCCAGCAGCTTACGGTCCCCGGAGGACTCGAAGACCGGGGAGCTGTTTTTT	CASSLNARGGREETQYF;CASSAPYEQYF;CASSLRSPEDSKTGELFF	TRBV11-2;TRBV14;TRBV5-1	TRBJ2-5;TRBJ2-7;TRBJ2-2	;;TRBD2	TRBC2;TRBC2;TRBC2	1	TGTGCAGAGAGTGACAGCTGGGGGAAATTGCAGTTT	CAESDSWGKLQF	TRAV5	TRAJ24	TRAC
TGTGCAGAGAGTGACAGCTGGGGGAAATTGCAGTTTTGTGCCAGCAGTGACAGAACTAGCGGAGTACACAATGAGCAGTTCTTC	1	1	Not Significant	SF	0	0	1	0.0103199	CD8+	1	TGTGCCAGCAGTGACAGAACTAGCGGAGTACACAATGAGCAGTTCTTC	CASSDRTSGVHNEQFF	TRBV7-2	TRBJ2-1	TRBD2	TRBC2	1	TGTGCAGAGAGTGACAGCTGGGGGAAATTGCAGTTT	CAESDSWGKLQF	TRAV5	TRAJ24	TRAC
TGTGCAGAGAGTGTGGGAACCTCCTACGACAAGGTGATATTTTGTGCCAGCAGCCAAGTTCCAGGCCAGCCCCAGCATTTT	1	1	Not Significant	SF	0	0	1	0.0103199	CD8+	1	TGTGCCAGCAGCCAAGTTCCAGGCCAGCCCCAGCATTTT	CASSQVPGQPQHF	TRBV3-1	TRBJ1-5		TRBC1	1	TGTGCAGAGAGTGTGGGAACCTCCTACGACAAGGTGATATTT	CAESVGTSYDKVIF	TRAV13-2	TRAJ50	TRAC	CRG-CASSQVPGQPQHF	CRG-CASSEVPGQPQHF
TGTGCAGAGAGTTTAACCTACTTTGGAAATGAGAAATTAACCTTTTGTGCCAGCAGTCATCGCCCCCCCGGGGAGCTGTTTTTT	1	1	Not Significant	SF	0	0	1	0.0103199	CD8+	1	TGTGCCAGCAGTCATCGCCCCCCCGGGGAGCTGTTTTTT	CASSHRPPGELFF	TRBV6-5	TRBJ2-2		TRBC2	1	TGTGCAGAGAGTTTAACCTACTTTGGAAATGAGAAATTAACCTTT	CAESLTYFGNEKLTF	TRAV5	TRAJ48	TRAC
TGTGCAGAGATCCCTTCTGGGGGTTACCAGAAAGTTACCTTTTGCAGCGTTACTACCTCGGATTTAGCGGGAGGGCCGCACGGGGAGCTGTTTTTT	1	1	Not Significant	SF	0	0	1	0.0103199	CD8+	1	TGCAGCGTTACTACCTCGGATTTAGCGGGAGGGCCGCACGGGGAGCTGTTTTTT	CSVTTSDLAGGPHGELFF	TRBV29-1	TRBJ2-2	TRBD2	TRBC2	1	TGTGCAGAGATCCCTTCTGGGGGTTACCAGAAAGTTACCTTT	CAEIPSGGYQKVTF	TRAV5	TRAJ13	TRAC
TGTGCAGAGATCCTAAATACTGGAGGCTTCAAAACTATCTTTTGCGCCAGCAGTGACCAGGGGCAACAGCCCCAGCATTTT	1	1	Not Significant	SF	0	0	1	0.0103199	CD8+	1	TGCGCCAGCAGTGACCAGGGGCAACAGCCCCAGCATTTT	CASSDQGQQPQHF	TRBV10-2	TRBJ1-5		TRBC1	1	TGTGCAGAGATCCTAAATACTGGAGGCTTCAAAACTATCTTT	CAEILNTGGFKTIF	TRAV13-2	TRAJ9	TRAC
TGTGCAGAGATCGATATCTCAGGAACCTACAAATACATCTTTTGCGCCAGCAGCTTTGGGGGGAACAATGAGCAGTTCTTC	1	1	Not Significant	SF	0	0	1	0.0103199	CD8+	1	TGCGCCAGCAGCTTTGGGGGGAACAATGAGCAGTTCTTC	CASSFGGNNEQFF	TRBV5-1	TRBJ2-1	TRBD1	TRBC2	1	TGTGCAGAGATCGATATCTCAGGAACCTACAAATACATCTTT	CAEIDISGTYKYIF	TRAV5	TRAJ40	TRAC	CRG-CASSFGTNNEQFF	CRG-CASSRQGGYEQYF
TGTGCAGAGATCGGTAGCTGGGGGAAATTGCAGTTT	1	1	Not Significant	SF	0	0	1	0.0103199	CD8+	0							1	TGTGCAGAGATCGGTAGCTGGGGGAAATTGCAGTTT	CAEIGSWGKLQF	TRAV5	TRAJ24	TRAC
TGTGCAGAGATCGTCCTGAACGACTACAAGCTCAGCTTT;TGTGCTGTGAGTGATAGTGGAGGCTTCAAAACTATCTTTTGCAGTGCTAGAGTTCGACAGGGTAATCAGCCCCAGCATTTT;TGTGCCAGCAGTTTCTACGGACAGGCTGCCTACGAGCAGTACTTC;TGTGCCAGCAGAGCCGGGACCAGCGAAGATACGCAGTATTTT	1	1	Not Significant	SF	0	0	1	0.0103199	CD8+	3	TGCAGTGCTAGAGTTCGACAGGGTAATCAGCCCCAGCATTTT;TGTGCCAGCAGTTTCTACGGACAGGCTGCCTACGAGCAGTACTTC;TGTGCCAGCAGAGCCGGGACCAGCGAAGATACGCAGTATTTT	CSARVRQGNQPQHF;CASSFYGQAAYEQYF;CASRAGTSEDTQYF	TRBV20-1;TRBV27;TRBV6-3	TRBJ1-5;TRBJ2-7;TRBJ2-3	TRBD1;TRBD1;TRBD2	TRBC1;TRBC2;TRBC2	2	TGTGCAGAGATCGTCCTGAACGACTACAAGCTCAGCTTT;TGTGCTGTGAGTGATAGTGGAGGCTTCAAAACTATCTTT	CAEIVLNDYKLSF;CAVSDSGGFKTIF	TRAV5;TRAV8-6	TRAJ20;TRAJ9	TRAC;TRAC
TGTGCAGAGATCTACACGGGAGGAGGAAACAAACTCACCTTTTGCAGCGTTAGCACAGGGGGATTGGATGAGCAGTTCTTC	1	1	Not Significant	SF	0	0	1	0.0103199	CD8+	1	TGCAGCGTTAGCACAGGGGGATTGGATGAGCAGTTCTTC	CSVSTGGLDEQFF	TRBV29-1	TRBJ2-1	TRBD1	TRBC2	1	TGTGCAGAGATCTACACGGGAGGAGGAAACAAACTCACCTTT	CAEIYTGGGNKLTF	TRAV13-2	TRAJ10	TRAC
TGTGCAGAGATCTCCAAAGCTGCAGGCAACAAGCTAACTTTTTGTGCCAGCAGTCCCCGGACTAGCGGCACAGATACGCAGTATTTT;TGCAGCACCTTTGGAGGACTAGCGGGCGATGAGCAGTTCTTC	1	1	Not Significant	SF	0	0	1	0.0103199	CD8+	2	TGTGCCAGCAGTCCCCGGACTAGCGGCACAGATACGCAGTATTTT;TGCAGCACCTTTGGAGGACTAGCGGGCGATGAGCAGTTCTTC	CASSPRTSGTDTQYF;CSTFGGLAGDEQFF	TRBV27;TRBV29-1	TRBJ2-3;TRBJ2-1	TRBD2;TRBD2	TRBC2;TRBC2	1	TGTGCAGAGATCTCCAAAGCTGCAGGCAACAAGCTAACTTTT	CAEISKAAGNKLTF	TRAV13-2	TRAJ17	TRAC
TGTGCAGAGATGGGGTATGCTGGTGGTACTAGCTATGGAAAGCTGACATTTTGTGCCAGCAGCGCTCTAGCGGGAGGGGATGAGCAGTTCTTC	1	1	Not Significant	SF	0	0	1	0.0103199	CD8+	1	TGTGCCAGCAGCGCTCTAGCGGGAGGGGATGAGCAGTTCTTC	CASSALAGGDEQFF	TRBV9	TRBJ2-1	TRBD2	TRBC2	1	TGTGCAGAGATGGGGTATGCTGGTGGTACTAGCTATGGAAAGCTGACATTT	CAEMGYAGGTSYGKLTF	TRAV13-2	TRAJ52	TRAC
TGTGCAGAGCCAGGATACAGCACCCTCACCTTTTGTGCCAGCAGCGCTGGGACAGGGCCCGTCTACGAGCAGTACTTC	1	1	Not Significant	SF	0	0	1	0.0103199	CD8+	1	TGTGCCAGCAGCGCTGGGACAGGGCCCGTCTACGAGCAGTACTTC	CASSAGTGPVYEQYF	TRBV9	TRBJ2-7	TRBD1	TRBC2	1	TGTGCAGAGCCAGGATACAGCACCCTCACCTTT	CAEPGYSTLTF	TRAV5	TRAJ11	TRAC	CRG-CASSAGGGPVYEQYF	CRG-CASSAGTGPVYEQYF
TGTGCAGAGCTCTTCAACAACAGACTCGCTTTTTGTGCCAGCAGCTTAGGTGGGGAGAGCTCCTACAATGAGCAGTTCTTC	1	1	Not Significant	SF	0	0	1	0.0103199	CD8+	1	TGTGCCAGCAGCTTAGGTGGGGAGAGCTCCTACAATGAGCAGTTCTTC	CASSLGGESSYNEQFF	TRBV7-2	TRBJ2-1	TRBD2	TRBC2	1	TGTGCAGAGCTCTTCAACAACAGACTCGCTTTT	CAELFNNRLAF	TRAV13-2	TRAJ7	TRAC	CRG-CASSLLGGSSYNEQFF	CRG-CASSLGGGASYNEQFF
TGTGCAGAGGAAGGATACAGCACCCTCACCTTTTGTGCCAGCCGGCGGGGGGGGTACGAGCAGTACTTC	1	1	Not Significant	SF	0	0	1	0.0103199	CD8+	1	TGTGCCAGCCGGCGGGGGGGGTACGAGCAGTACTTC	CASRRGGYEQYF	TRBV28	TRBJ2-7	TRBD2	TRBC1	1	TGTGCAGAGGAAGGATACAGCACCCTCACCTTT	CAEEGYSTLTF	TRAV5	TRAJ11	TRAC	CRG-CASSLGSEQYF	CRG-CASSRGTDTQYF
TGTGCAGAGGTCGACAGAGGCTCAACCCTGGGGAGGCTATACTTTTGTGCCAGTAGTATCGCTAGCAGCAATGAGCAGTTCTTC	1	1	Not Significant	SF	0	0	1	0.0103199	CD8+	1	TGTGCCAGTAGTATCGCTAGCAGCAATGAGCAGTTCTTC	CASSIASSNEQFF	TRBV19	TRBJ2-1	TRBD2	TRBC2	1	TGTGCAGAGGTCGACAGAGGCTCAACCCTGGGGAGGCTATACTTT	CAEVDRGSTLGRLYF	TRAV13-2	TRAJ18	TRAC
TGTGCAGAGTCCTTTTATGGTGGTGCTACAAACAAGCTCATCTTTTGTGCCAGTAGTCCAGTTAGCGGCAATGAGCAGTTCTTC	1	1	Not Significant	SF	0	0	1	0.0103199	CD8+	1	TGTGCCAGTAGTCCAGTTAGCGGCAATGAGCAGTTCTTC	CASSPVSGNEQFF	TRBV19	TRBJ2-1	TRBD2	TRBC1	1	TGTGCAGAGTCCTTTTATGGTGGTGCTACAAACAAGCTCATCTTT	CAESFYGGATNKLIF	TRAV5	TRAJ32	TRAC	CRG-CASSPRSGNEQFF	CRG-CASSPRSGNEQFF
TGTGCAGAGTTCAACCAGGCAGGAACTGCTCTGATCTTT;TGTGCTCTAAGTCATCCATCAGGAGGAAGCTACATACCTACATTTTGTGCCAGCAGCTTAGCGCCCGAGGTCTCCTACGAGCAGTACTTC	1	1	Not Significant	SF	0	0	1	0.0103199	CD8+	1	TGTGCCAGCAGCTTAGCGCCCGAGGTCTCCTACGAGCAGTACTTC	CASSLAPEVSYEQYF	TRBV7-9	TRBJ2-7		TRBC1	2	TGTGCAGAGTTCAACCAGGCAGGAACTGCTCTGATCTTT;TGTGCTCTAAGTCATCCATCAGGAGGAAGCTACATACCTACATTT	CAEFNQAGTALIF;CALSHPSGGSYIPTF	TRAV13-2;TRAV19	TRAJ15;TRAJ6	TRAC;TRAC
TGTGCAGATCCGTATGGAAACAAGCTGGTCTTT;TGTGCTTATAGTGTGGAATATGGAAACAAGCTGGTCTTTTGTGCCAGCTCACCCAGGACAGAAGAAAAACTGTTTTTT;TGTGCCAGTCCCCGGGGCGGGGGTTGGAACACTGAAGCTTTCTTT;TGTGCCAGCAGCCACCCCGACAGGGGGCGAGGATCACCCCTCCACTTT	1	1	Not Significant	SF	0	0	1	0.0103199	CD8+	3	TGTGCCAGCTCACCCAGGACAGAAGAAAAACTGTTTTTT;TGTGCCAGTCCCCGGGGCGGGGGTTGGAACACTGAAGCTTTCTTT;TGTGCCAGCAGCCACCCCGACAGGGGGCGAGGATCACCCCTCCACTTT	CASSPRTEEKLFF;CASPRGGGWNTEAFF;CASSHPDRGRGSPLHF	TRBV18;TRBV19;TRBV7-9	TRBJ1-4;TRBJ1-1;TRBJ1-6	TRBD1;TRBD2;	TRBC1;TRBC1;TRBC1	2	TGTGCAGATCCGTATGGAAACAAGCTGGTCTTT;TGTGCTTATAGTGTGGAATATGGAAACAAGCTGGTCTTT	CADPYGNKLVF;CAYSVEYGNKLVF	TRAV25;TRAV38-2DV8	TRAJ47;TRAJ47	TRAC;TRAC
TGTGCAGATCCTAGGGGTAATGCAGGCAACATGCTCACCTTTTGTGCCAGCAGTTACTCGAGTGTTTACGAGCAGTACTTC	1	1	Not Significant	SF	0	0	1	0.0103199	CD8+	1	TGTGCCAGCAGTTACTCGAGTGTTTACGAGCAGTACTTC	CASSYSSVYEQYF	TRBV6-3	TRBJ2-7		TRBC2	1	TGTGCAGATCCTAGGGGTAATGCAGGCAACATGCTCACCTTT	CADPRGNAGNMLTF	TRAV5	TRAJ39	TRAC
TGTGCAGATGGCTACAATAAGCTGATTTTTTGTGCCGCACGCGGAGCCAGGGTAGACTCACCCCTCCACTTT	1	1	Not Significant	SF	0	0	1	0.0103199	CD8+	1	TGTGCCGCACGCGGAGCCAGGGTAGACTCACCCCTCCACTTT	CAARGARVDSPLHF	TRBV27	TRBJ1-6	TRBD1	TRBC1	1	TGTGCAGATGGCTACAATAAGCTGATTTTT	CADGYNKLIF	TRAV13-1	TRAJ4	TRAC
TGTGCAGCAAAAAGTGGAGCCAATAGTAAGCTGACATTT;TGTGCTGTGGAGGATCTGTTTAACCAGGGAGGAAAGCTTATCTTCTGTGCCAGCAGCTCAGCCACCCACGGGACAGGGGGCGGGGGCTACACCTTC;TGTGCCAGCAGTGGGGGGCGCATCACCGGGGAGCTGTTTTTT	1	1	Not Significant	SF	0	0	1	0.0103199	CD8+	2	TGTGCCAGCAGCTCAGCCACCCACGGGACAGGGGGCGGGGGCTACACCTTC;TGTGCCAGCAGTGGGGGGCGCATCACCGGGGAGCTGTTTTTT	CASSSATHGTGGGGYTF;CASSGGRITGELFF	TRBV12-3;TRBV28	TRBJ1-2;TRBJ2-2	TRBD1;TRBD1	TRBC1;TRBC2	2	TGTGCAGCAAAAAGTGGAGCCAATAGTAAGCTGACATTT;TGTGCTGTGGAGGATCTGTTTAACCAGGGAGGAAAGCTTATCTTC	CAAKSGANSKLTF;CAVEDLFNQGGKLIF	TRAV13-1;TRAV2	TRAJ56;TRAJ23	TRAC;TRAC
TGTGCAGCAAAATCCCCGGGAGGAAACACACCTCTTGTCTTTTGCGCCAGCAGCTATCGGACAGGGGAGAGCGGGAGGGCCTACGAGCAGTACTTC	1	1	Not Significant	SF	0	0	1	0.0103199	CD8+	1	TGCGCCAGCAGCTATCGGACAGGGGAGAGCGGGAGGGCCTACGAGCAGTACTTC	CASSYRTGESGRAYEQYF	TRBV5-1	TRBJ2-7	TRBD2	TRBC2	1	TGTGCAGCAAAATCCCCGGGAGGAAACACACCTCTTGTCTTT	CAAKSPGGNTPLVF	TRAV13-1	TRAJ29	TRAC
TGTGCAGCAAACACCAATGCAGGCAAATCAACCTTT;TGTGCTGTGGATTCTACCTCAGGAACCTACAAATACATCTTTTGTGCCAGCAGCCTCAAAACAACAGGGAGTGAAAAACTGTTTTTT;TGTGCCAGCAGCGTAGGGTCAGATACGCAGTATTTT	1	1	Not Significant	SF	0	0	1	0.0103199	CD8+	2	TGTGCCAGCAGCCTCAAAACAACAGGGAGTGAAAAACTGTTTTTT;TGTGCCAGCAGCGTAGGGTCAGATACGCAGTATTTT	CASSLKTTGSEKLFF;CASSVGSDTQYF	TRBV5-4;TRBV7-8	TRBJ1-4;TRBJ2-3	TRBD1;	TRBC1;TRBC2	2	TGTGCAGCAAACACCAATGCAGGCAAATCAACCTTT;TGTGCTGTGGATTCTACCTCAGGAACCTACAAATACATCTTT	CAANTNAGKSTF;CAVDSTSGTYKYIF	TRAV13-1;TRAV22	TRAJ27;TRAJ40	TRAC;TRAC
TGTGCAGCAAACCCTGGTGGCTACAATAAGCTGATTTTT;TGTGCTGTGAGTGAGGGGAGCAGTGCTTCCAAGATAATCTTTTGTGCCAGCAGTGAATCTGGGCAGAGGCCTAATGAAAAACTGTTTTTT;TGCAGCGTTGGGGCCGACCGGCGGGATACGCAGTATTTT	1	1	Not Significant	SF	0	0	1	0.0103199	CD8+	2	TGTGCCAGCAGTGAATCTGGGCAGAGGCCTAATGAAAAACTGTTTTTT;TGCAGCGTTGGGGCCGACCGGCGGGATACGCAGTATTTT	CASSESGQRPNEKLFF;CSVGADRRDTQYF	TRBV25-1;TRBV29-1	TRBJ1-4;TRBJ2-3	TRBD1;TRBD1	TRBC1;TRBC2	2	TGTGCAGCAAACCCTGGTGGCTACAATAAGCTGATTTTT;TGTGCTGTGAGTGAGGGGAGCAGTGCTTCCAAGATAATCTTT	CAANPGGYNKLIF;CAVSEGSSASKIIF	TRAV13-1;TRAV8-4	TRAJ4;TRAJ3	TRAC;TRAC
TGTGCAGCAAACTCCAAGAAAACCTCCTACGACAAGGTGATATTTTGTGCCAGCAGCTACAAATCCGGGACAGGGAGTCAGCCCCAGCATTTT;TGTGCCAGCAGCCTCGGAGAGGTGGGGCAAGAGACCCAGTACTTC	1	1	Not Significant	SF	0	0	1	0.0103199	CD8+	2	TGTGCCAGCAGCTACAAATCCGGGACAGGGAGTCAGCCCCAGCATTTT;TGTGCCAGCAGCCTCGGAGAGGTGGGGCAAGAGACCCAGTACTTC	CASSYKSGTGSQPQHF;CASSLGEVGQETQYF	TRBV27;TRBV7-9	TRBJ1-5;TRBJ2-5	TRBD1;	TRBC1;TRBC2	1	TGTGCAGCAAACTCCAAGAAAACCTCCTACGACAAGGTGATATTT	CAANSKKTSYDKVIF	TRAV13-1	TRAJ50	TRAC
TGTGCAGCAAAGGCTGCAGGCAACAAGCTAACTTTTTGTGCCAGCAGTTACGCAGCCACGGGGGAGACCCAGTACTTC	1	1	Not Significant	SF	0	0	1	0.0103199	CD8+	1	TGTGCCAGCAGTTACGCAGCCACGGGGGAGACCCAGTACTTC	CASSYAATGETQYF	TRBV6-5	TRBJ2-5	TRBD1	TRBC2	1	TGTGCAGCAAAGGCTGCAGGCAACAAGCTAACTTTT	CAAKAAGNKLTF	TRAV13-1	TRAJ17	TRAC
TGTGCAGCAAAGGGCCCAGGAGGAAGCTACATACCTACATTT;TGTGCCCTTAATACTGGAGGCTTCAAAACTATCTTT;TGTGCTCTTCCGCCGGAGGCTAGCAACACAGGCAAACTAATCTTTTGCAGTGCTAGGGAATTTAAAACGGGACAGTTATTTACCGGGGAGCTGTTTTTT	1	1	Not Significant	SF	0	0	1	0.0103199	CD8+	1	TGCAGTGCTAGGGAATTTAAAACGGGACAGTTATTTACCGGGGAGCTGTTTTTT	CSAREFKTGQLFTGELFF	TRBV20-1	TRBJ2-2	TRBD1	TRBC2	3	TGTGCAGCAAAGGGCCCAGGAGGAAGCTACATACCTACATTT;TGTGCCCTTAATACTGGAGGCTTCAAAACTATCTTT;TGTGCTCTTCCGCCGGAGGCTAGCAACACAGGCAAACTAATCTTT	CAAKGPGGSYIPTF;CALNTGGFKTIF;CALPPEASNTGKLIF	TRAV13-1;TRAV24;TRAV9-2	TRAJ6;TRAJ9;TRAJ37	TRAC;TRAC;TRAC
TGTGCAGCAAATAAAGGGACCGGTAACCAGTTCTATTTTTGTGCCAGCAGACGCGTCAGGGGTTATGACTATGGCTACACCTTC	1	1	Not Significant	SF	0	0	1	0.0103199	CD8+	1	TGTGCCAGCAGACGCGTCAGGGGTTATGACTATGGCTACACCTTC	CASRRVRGYDYGYTF	TRBV28	TRBJ1-2	TRBD1	TRBC1	1	TGTGCAGCAAATAAAGGGACCGGTAACCAGTTCTATTTT	CAANKGTGNQFYF	TRAV23DV6	TRAJ49	TRAC
TGTGCAGCAAATGGGAGAGGAGGTGCTGACGGACTCACCTTTTGCGCCAGCAGCTTGGGCCCCTACGAGCAGTACTTC	1	1	Not Significant	SF	0	0	1	0.0103199	CD8+	1	TGCGCCAGCAGCTTGGGCCCCTACGAGCAGTACTTC	CASSLGPYEQYF	TRBV4-3	TRBJ2-7		TRBC2	1	TGTGCAGCAAATGGGAGAGGAGGTGCTGACGGACTCACCTTT	CAANGRGGADGLTF	TRAV13-1	TRAJ45	TRAC	CRG-CASSLGSEQYF	CRG-CASSRGTDTQYF
TGTGCAGCAACCCGGAAGGGAGCTGGCAACAACCGTAAGCTGATTTGGTGCAGTGCTAGAGCGGGACAGGGGGCCTTTCAGCCCCAGCATTTT	1	1	Not Significant	SF	0	0	1	0.0103199	CD8+	1	TGCAGTGCTAGAGCGGGACAGGGGGCCTTTCAGCCCCAGCATTTT	CSARAGQGAFQPQHF	TRBV20-1	TRBJ1-5	TRBD1	TRBC1	1	TGTGCAGCAACCCGGAAGGGAGCTGGCAACAACCGTAAGCTGATTTGG	CAATRKGAGNNRKLIW	TRAV29DV5	TRAJ38	TRAC
TGTGCAGCAACCGCTAACTTTGGAAATGAGAAATTAACCTTTTGTGCCAGCAACCCCACCCCCGCGTTCCAAGAGACCCAGTACTTC;TGTGCCAGCAGTTACCCAACCGGACAGAGGAAGCAGTACTTC	1	1	Not Significant	SF	0	0	1	0.0103199	CD8+	2	TGTGCCAGCAACCCCACCCCCGCGTTCCAAGAGACCCAGTACTTC;TGTGCCAGCAGTTACCCAACCGGACAGAGGAAGCAGTACTTC	CASNPTPAFQETQYF;CASSYPTGQRKQYF	TRBV28;TRBV6-3	TRBJ2-5;TRBJ2-7	;TRBD1	TRBC2;TRBC2	1	TGTGCAGCAACCGCTAACTTTGGAAATGAGAAATTAACCTTT	CAATANFGNEKLTF	TRAV23DV6	TRAJ48	TRAC
TGTGCAGCAACCGGCGGGGGGTACAGCAGTGCTTCCAAGATAATCTTTTGTGCCAGCAGTTCCCGGACTAGCGGGACCGATGAGCAGTTCTTC	1	1	Not Significant	SF	0	0	1	0.0103199	CD8+	1	TGTGCCAGCAGTTCCCGGACTAGCGGGACCGATGAGCAGTTCTTC	CASSSRTSGTDEQFF	TRBV27	TRBJ2-1	TRBD2	TRBC2	1	TGTGCAGCAACCGGCGGGGGGTACAGCAGTGCTTCCAAGATAATCTTT	CAATGGGYSSASKIIF	TRAV13-1	TRAJ3	TRAC	CRG-CASSLRTSGTGELFF	CRG-CASSLGTSGTGELFF
TGTGCAGCAACGCGAGGAGGAGGTGCTGACGGACTCACCTTTTGTGCCAGCAGTTACGACGACAGGAACACCGGGGAGCTGTTTTTT	1	1	Not Significant	SF	0	0	1	0.0103199	CD8+	1	TGTGCCAGCAGTTACGACGACAGGAACACCGGGGAGCTGTTTTTT	CASSYDDRNTGELFF	TRBV6-5	TRBJ2-2	TRBD1	TRBC2	1	TGTGCAGCAACGCGAGGAGGAGGTGCTGACGGACTCACCTTT	CAATRGGGADGLTF	TRAV13-1	TRAJ45	TRAC
TGTGCAGCAAGACCGAATGCTGGTGGTACTAGCTATGGAAAGCTGACATTT;TGTGCTTTCTATAACACCGACAAGCTCATCTTTTGCAGTGCTAGCGGGAGCTCCTACGAGCAGTACTTC	1	1	Not Significant	SF	0	0	1	0.0103199	CD8+	1	TGCAGTGCTAGCGGGAGCTCCTACGAGCAGTACTTC	CSASGSSYEQYF	TRBV20-1	TRBJ2-7	TRBD2	TRBC2	2	TGTGCAGCAAGACCGAATGCTGGTGGTACTAGCTATGGAAAGCTGACATTT;TGTGCTTTCTATAACACCGACAAGCTCATCTTT	CAARPNAGGTSYGKLTF;CAFYNTDKLIF	TRAV29DV5;TRAV38-2DV8	TRAJ52;TRAJ34	TRAC;TRAC	CRG-CASSLGSEQYF	CRG-CASSRGTDTQYF
TGTGCAGCAAGAGGGGGAGCCCAGAAGCTGGTATTT;TGCCTCGTGGGTGCCGCGATGGACACGGGCAGGAGAGCACTTACTTTTTGTGCCAGCAGTTCCGACGGACTAGGCCTCGAGACCCAGTACTTC;TGTGCCAGCAGCTCCCTAAGCGGGGGGCGTGGAGATACGCAGTATTTT	1	1	Not Significant	SF	0	0	1	0.0103199	CD8+	2	TGTGCCAGCAGTTCCGACGGACTAGGCCTCGAGACCCAGTACTTC;TGTGCCAGCAGCTCCCTAAGCGGGGGGCGTGGAGATACGCAGTATTTT	CASSSDGLGLETQYF;CASSSLSGGRGDTQYF	TRBV12-4;TRBV7-2	TRBJ2-5;TRBJ2-3	TRBD2;TRBD2	TRBC1;TRBC1	2	TGTGCAGCAAGAGGGGGAGCCCAGAAGCTGGTATTT;TGCCTCGTGGGTGCCGCGATGGACACGGGCAGGAGAGCACTTACTTTT	CAARGGAQKLVF;CLVGAAMDTGRRALTF	TRAV29DV5;TRAV4	TRAJ54;TRAJ5	TRAC;TRAC
TGTGCAGCAAGAGGGGGAGCCCAGAAGCTGGTATTT;TGTGCTTATGAAAGGGGAGCCCAGAAGCTGGTATTTTGTGCCAGCAGTTCCGACGGACTAGGCCTCGAGACCCAGTACTTC;TGCAGTGCCTCCGGGGGGCCTTGGACAGATACGCAGTATTTT	1	1	Not Significant	SF	0	0	1	0.0103199	CD8+	2	TGTGCCAGCAGTTCCGACGGACTAGGCCTCGAGACCCAGTACTTC;TGCAGTGCCTCCGGGGGGCCTTGGACAGATACGCAGTATTTT	CASSSDGLGLETQYF;CSASGGPWTDTQYF	TRBV12-4;TRBV20-1	TRBJ2-5;TRBJ2-3	TRBD2;TRBD1	TRBC2;TRBC2	2	TGTGCAGCAAGAGGGGGAGCCCAGAAGCTGGTATTT;TGTGCTTATGAAAGGGGAGCCCAGAAGCTGGTATTT	CAARGGAQKLVF;CAYERGAQKLVF	TRAV29DV5;TRAV38-2DV8	TRAJ54;TRAJ54	TRAC;TRAC
TGTGCAGCAAGCACTTCATCTTATAACACCGACAAGCTCATCTTT;TGTGGAGCTAACACCCCTAACACCGGTAACCAGTTCTATTTTTGTGCCAGCAGCCCCGCCTACGGAGCCACAGATACGCAGTATTTT;TGTGCCAGCAGTTATTATCGGGGCACAGATACGCAGTATTTT	1	1	Not Significant	SF	0	0	1	0.0103199	CD8+	2	TGTGCCAGCAGCCCCGCCTACGGAGCCACAGATACGCAGTATTTT;TGTGCCAGCAGTTATTATCGGGGCACAGATACGCAGTATTTT	CASSPAYGATDTQYF;CASSYYRGTDTQYF	TRBV5-4;TRBV6-5	TRBJ2-3;TRBJ2-3	;TRBD2	TRBC2;TRBC2	2	TGTGCAGCAAGCACTTCATCTTATAACACCGACAAGCTCATCTTT;TGTGGAGCTAACACCCCTAACACCGGTAACCAGTTCTATTTT	CAASTSSYNTDKLIF;CGANTPNTGNQFYF	TRAV23DV6;TRAV34	TRAJ34;TRAJ49	TRAC;TRAC
TGTGCAGCAAGCATATCGCCGGCCAATGCAGGCAACATGCTCACCTTT;TGTGGAGCGGAGAGCAAAACTGGTACTAGCTATGGAAAGCTGACATTTTGTGCCAGCAGCTTAGCACTTAACTACGAGCAGTACTTC	1	1	Not Significant	SF	0	0	1	0.0103199	CD8+	1	TGTGCCAGCAGCTTAGCACTTAACTACGAGCAGTACTTC	CASSLALNYEQYF	TRBV7-2	TRBJ2-7		TRBC2	2	TGTGCAGCAAGCATATCGCCGGCCAATGCAGGCAACATGCTCACCTTT;TGTGGAGCGGAGAGCAAAACTGGTACTAGCTATGGAAAGCTGACATTT	CAASISPANAGNMLTF;CGAESKTGTSYGKLTF	TRAV23DV6;TRAV34	TRAJ39;TRAJ52	TRAC;TRAC
TGTGCAGCAAGCATTACGGGCGGTTCTGCAAGGCAACTGACCTTTTGCGCCAGCAGCCGCAGGGTGGTCACTGAAGCTTTCTTT;TGTGCCAGCAGCTTCGGGACAGTCAACATTCAGTACTTC	1	1	Not Significant	SF	0	0	1	0.0103199	CD8+	2	TGCGCCAGCAGCCGCAGGGTGGTCACTGAAGCTTTCTTT;TGTGCCAGCAGCTTCGGGACAGTCAACATTCAGTACTTC	CASSRRVVTEAFF;CASSFGTVNIQYF	TRBV4-1;TRBV7-2	TRBJ1-1;TRBJ2-4	TRBD1;TRBD1	TRBC1;TRBC2	1	TGTGCAGCAAGCATTACGGGCGGTTCTGCAAGGCAACTGACCTTT	CAASITGGSARQLTF	TRAV23DV6	TRAJ22	TRAC
TGTGCAGCAAGCCCACTGTACATGGATAGCAACTATCAGTTAATCTGG;TGTGCTGTGTCATCCCCTGGTGGTGCTACAAACAAGCTCATCTTT;TGTGCTGTGAGGTCTTTTACCGACAAGCTCATCTTTTGTGCCAGTAGTATAGCCGGGACTAGCGTCAATGAGCAGTTCTTC;TGTGCCAGCAGTGACCGACCTTCGAATGGCTACACCTTC	1	1	Not Significant	SF	0	0	1	0.0103199	CD8+	2	TGTGCCAGTAGTATAGCCGGGACTAGCGTCAATGAGCAGTTCTTC;TGTGCCAGCAGTGACCGACCTTCGAATGGCTACACCTTC	CASSIAGTSVNEQFF;CASSDRPSNGYTF	TRBV19;TRBV6-5	TRBJ2-1;TRBJ1-2	TRBD2;	TRBC2;TRBC1	3	TGTGCAGCAAGCCCACTGTACATGGATAGCAACTATCAGTTAATCTGG;TGTGCTGTGTCATCCCCTGGTGGTGCTACAAACAAGCTCATCTTT;TGTGCTGTGAGGTCTTTTACCGACAAGCTCATCTTT	CAASPLYMDSNYQLIW;CAVSSPGGATNKLIF;CAVRSFTDKLIF	TRAV13-1;TRAV21;TRAV8-4	TRAJ33;TRAJ32;TRAJ34	TRAC;TRAC;TRAC
TGTGCAGCAAGCCTTTATTCAGGAAACACACCTCTTGTCTTTTGTGCCAGCAGCTTAATCCGCGGAGGAAGGGGCTACGAGCAGTACTTC	1	1	Not Significant	SF	0	0	1	0.0103199	CD8+	1	TGTGCCAGCAGCTTAATCCGCGGAGGAAGGGGCTACGAGCAGTACTTC	CASSLIRGGRGYEQYF	TRBV7-9	TRBJ2-7		TRBC2	1	TGTGCAGCAAGCCTTTATTCAGGAAACACACCTCTTGTCTTT	CAASLYSGNTPLVF	TRAV29DV5	TRAJ29	TRAC
TGTGCAGCAAGCGACCCTGGGGCTGGGAGTTACCAACTCACTTTC;TGCCTCGTGGGTGACGGGACCGGCACTGCCAGTAAACTCACCTTTTGTGCCAGCAGATCCGGGACTAGCGGGAAGCGCTACAATGAGCAGTTCTTC	1	1	Not Significant	SF	0	0	1	0.0103199	CD8+	1	TGTGCCAGCAGATCCGGGACTAGCGGGAAGCGCTACAATGAGCAGTTCTTC	CASRSGTSGKRYNEQFF	TRBV11-2	TRBJ2-1		TRBC2	2	TGTGCAGCAAGCGACCCTGGGGCTGGGAGTTACCAACTCACTTTC;TGCCTCGTGGGTGACGGGACCGGCACTGCCAGTAAACTCACCTTT	CAASDPGAGSYQLTF;CLVGDGTGTASKLTF	TRAV29DV5;TRAV4	TRAJ28;TRAJ44	TRAC;TRAC
TGTGCAGCAAGCGACCCTGGGGCTGGGAGTTACCAACTCACTTTC;TGTGCCCGTTCCGGGTATGCACTCAACTTCTGTGCCAGCAGATCCGGGACTAGCGGGAAGCGCTACAATGAGCAGTTCTTC;TGTGCCTGGGCGTCCTACGGGAGGACTGAAGCTTTCTTT	1	1	Not Significant	SF	0	0	1	0.0103199	CD8+	2	TGTGCCAGCAGATCCGGGACTAGCGGGAAGCGCTACAATGAGCAGTTCTTC;TGTGCCTGGGCGTCCTACGGGAGGACTGAAGCTTTCTTT	CASRSGTSGKRYNEQFF;CAWASYGRTEAFF	TRBV11-2;TRBV30	TRBJ2-1;TRBJ1-1	;TRBD2	TRBC2;TRBC1	2	TGTGCAGCAAGCGACCCTGGGGCTGGGAGTTACCAACTCACTTTC;TGTGCCCGTTCCGGGTATGCACTCAACTTC	CAASDPGAGSYQLTF;CARSGYALNF	TRAV29DV5;TRAV38-2DV8	TRAJ28;TRAJ41	TRAC;TRAC
TGTGCAGCAAGCGACCCTGGGGCTGGGAGTTACCAACTCACTTTC;TGTGCTCTAGAGGGAGATGACAAGATCATCTTTTGTGCCAGCAGATCCGGGACTAGCGGGAAGCGCTACAATGAGCAGTTCTTC;TGCAGTGCTTCCGGGCCCCCGGAGGAGACCCAGTACTTC	1	1	Not Significant	SF	0	0	1	0.0103199	CD8+	2	TGTGCCAGCAGATCCGGGACTAGCGGGAAGCGCTACAATGAGCAGTTCTTC;TGCAGTGCTTCCGGGCCCCCGGAGGAGACCCAGTACTTC	CASRSGTSGKRYNEQFF;CSASGPPEETQYF	TRBV11-2;TRBV20-1	TRBJ2-1;TRBJ2-5	;	TRBC2;TRBC2	2	TGTGCAGCAAGCGACCCTGGGGCTGGGAGTTACCAACTCACTTTC;TGTGCTCTAGAGGGAGATGACAAGATCATCTTT	CAASDPGAGSYQLTF;CALEGDDKIIF	TRAV29DV5;TRAV6	TRAJ28;TRAJ30	TRAC;TRAC
TGTGCAGCAAGCGACCCTGGGGCTGGGAGTTACCAACTCACTTTC;TGTGCTGTGAGTGATATCTATGGTGGTGCTACAAACAAGCTCATCTTTTGTGCCAGTAAAGCGGGGGGGCAGAGCACCGGGGAGCTGTTTTTT;TGTGCCAGCAGATCCGGGACTAGCGGGAAGCGCTACAATGAGCAGTTCTTC	1	1	Not Significant	SF	0	0	1	0.0103199	CD8+	2	TGTGCCAGTAAAGCGGGGGGGCAGAGCACCGGGGAGCTGTTTTTT;TGTGCCAGCAGATCCGGGACTAGCGGGAAGCGCTACAATGAGCAGTTCTTC	CASKAGGQSTGELFF;CASRSGTSGKRYNEQFF	TRBV10-3;TRBV11-2	TRBJ2-2;TRBJ2-1	TRBD2;	TRBC2;TRBC2	2	TGTGCAGCAAGCGACCCTGGGGCTGGGAGTTACCAACTCACTTTC;TGTGCTGTGAGTGATATCTATGGTGGTGCTACAAACAAGCTCATCTTT	CAASDPGAGSYQLTF;CAVSDIYGGATNKLIF	TRAV29DV5;TRAV8-4	TRAJ28;TRAJ32	TRAC;TRAC
TGTGCAGCAAGCGACCCTGGGGCTGGGAGTTACCAACTCACTTTC;TGTGCTTGGAATTCAGGAAACACACCTCTTGTCTTTTGTGCCAGCAGATCCGGGACTAGCGGGAAGCGCTACAATGAGCAGTTCTTC;TGTGCCAGCAGCGGTAACAGGGAACGAGGCCAGCCCCAGCATTTT	1	1	Not Significant	SF	0	0	1	0.0103199	CD8+	2	TGTGCCAGCAGATCCGGGACTAGCGGGAAGCGCTACAATGAGCAGTTCTTC;TGTGCCAGCAGCGGTAACAGGGAACGAGGCCAGCCCCAGCATTTT	CASRSGTSGKRYNEQFF;CASSGNRERGQPQHF	TRBV11-2;TRBV7-9	TRBJ2-1;TRBJ1-5	;	TRBC2;TRBC1	2	TGTGCAGCAAGCGACCCTGGGGCTGGGAGTTACCAACTCACTTTC;TGTGCTTGGAATTCAGGAAACACACCTCTTGTCTTT	CAASDPGAGSYQLTF;CAWNSGNTPLVF	TRAV29DV5;TRAV38-2DV8	TRAJ28;TRAJ29	TRAC;TRAC
TGTGCAGCAAGCGACCCTGGGGCTGGGAGTTACCAACTCACTTTCTGTGCCAGCAGATCCGGGACTAGCGGGAAGCGCTACAATGAGCAGTTCTTC;TGCGCCAGCAGCTTGTATAGCGGGAGCTCCTACAATGAGCAGTTCTTC	1	1	Not Significant	SF	0	0	1	0.0103199	CD8+	2	TGTGCCAGCAGATCCGGGACTAGCGGGAAGCGCTACAATGAGCAGTTCTTC;TGCGCCAGCAGCTTGTATAGCGGGAGCTCCTACAATGAGCAGTTCTTC	CASRSGTSGKRYNEQFF;CASSLYSGSSYNEQFF	TRBV11-2;TRBV5-1	TRBJ2-1;TRBJ2-1	;TRBD2	TRBC2;TRBC2	1	TGTGCAGCAAGCGACCCTGGGGCTGGGAGTTACCAACTCACTTTC	CAASDPGAGSYQLTF	TRAV29DV5	TRAJ28	TRAC
TGTGCAGCAAGCGACCCTGGGGCTGGGAGTTACCAACTCACTTTCTGTGCCAGCAGATCCGGGACTAGCGGGAAGCGCTACAATGAGCAGTTCTTC;TGTGCCAGCAGCTTAAATGAAGGGGGCCTACAATGGTCTGAAGCTTTCTTT	1	1	Not Significant	SF	0	0	1	0.0103199	CD8+	2	TGTGCCAGCAGATCCGGGACTAGCGGGAAGCGCTACAATGAGCAGTTCTTC;TGTGCCAGCAGCTTAAATGAAGGGGGCCTACAATGGTCTGAAGCTTTCTTT	CASRSGTSGKRYNEQFF;CASSLNEGGLQWSEAFF	TRBV11-2;TRBV7-9	TRBJ2-1;TRBJ1-1	;	TRBC2;TRBC1	1	TGTGCAGCAAGCGACCCTGGGGCTGGGAGTTACCAACTCACTTTC	CAASDPGAGSYQLTF	TRAV29DV5	TRAJ28	TRAC
TGTGCAGCAAGCGACCCTGGGGCTGGGAGTTACCAACTCACTTTCTGTGCCAGCAGATCCGGGACTAGCGGGAAGCGCTACAATGAGCAGTTCTTC;TGTGCCAGCAGTTTAAGGACTAGCGGTACCGGGGAGCTGTTTTTT	1	1	Not Significant	SF	0	0	1	0.0103199	CD8+	2	TGTGCCAGCAGATCCGGGACTAGCGGGAAGCGCTACAATGAGCAGTTCTTC;TGTGCCAGCAGTTTAAGGACTAGCGGTACCGGGGAGCTGTTTTTT	CASRSGTSGKRYNEQFF;CASSLRTSGTGELFF	TRBV11-2;TRBV27	TRBJ2-1;TRBJ2-2	;TRBD2	TRBC2;TRBC2	1	TGTGCAGCAAGCGACCCTGGGGCTGGGAGTTACCAACTCACTTTC	CAASDPGAGSYQLTF	TRAV29DV5	TRAJ28	TRAC
TGTGCAGCAAGCGACGGAGGAAGCCAAGGAAATCTCATCTTTTGTGCCAGCAGTTTAATGGGAGTGGCCCCGGGGGAGCAGTTCTTC	1	1	Not Significant	SF	0	0	1	0.0103199	CD8+	1	TGTGCCAGCAGTTTAATGGGAGTGGCCCCGGGGGAGCAGTTCTTC	CASSLMGVAPGEQFF	TRBV28	TRBJ2-1	TRBD2	TRBC2	1	TGTGCAGCAAGCGACGGAGGAAGCCAAGGAAATCTCATCTTT	CAASDGGSQGNLIF	TRAV29DV5	TRAJ42	TRAC
TGTGCAGCAAGCGATGTGAAAACCTCCTACGACAAGGTGATATTT;TGTGCTGTGAGTGATGGAGGAGGAAGCTACATACCTACATTTTGTGCCAGCAGTTTAGCGGGAGAAAGAAAGTTCAATGAGCAGTTCTTC;TGTGCCAGCAGCCCCACCACCCAAGGGGGCTATAATTCACCCCTCCACTTT	1	1	Not Significant	SF	0	0	1	0.0103199	CD8+	2	TGTGCCAGCAGTTTAGCGGGAGAAAGAAAGTTCAATGAGCAGTTCTTC;TGTGCCAGCAGCCCCACCACCCAAGGGGGCTATAATTCACCCCTCCACTTT	CASSLAGERKFNEQFF;CASSPTTQGGYNSPLHF	TRBV28;TRBV4-2	TRBJ2-1;TRBJ1-6	TRBD2;TRBD1	TRBC2;TRBC1	2	TGTGCAGCAAGCGATGTGAAAACCTCCTACGACAAGGTGATATTT;TGTGCTGTGAGTGATGGAGGAGGAAGCTACATACCTACATTT	CAASDVKTSYDKVIF;CAVSDGGGSYIPTF	TRAV29DV5;TRAV8-4	TRAJ50;TRAJ6	TRAC;TRAC
TGTGCAGCAAGCGCCAGAGTCCAGGGAGCCCAGAAGCTGGTATTT;TGTGCTTTTAAACAGGGCGGATCTGAAAAGCTGGTCTTTTGTGCCAGCAGTCTCACCCAGTCCTTTTTCTATGGCTACACCTTC;TGCAGCGTGCTGCGGGGCTACGAGCAGTACTTC	1	1	Not Significant	SF	0	0	1	0.0103199	CD8+	2	TGTGCCAGCAGTCTCACCCAGTCCTTTTTCTATGGCTACACCTTC;TGCAGCGTGCTGCGGGGCTACGAGCAGTACTTC	CASSLTQSFFYGYTF;CSVLRGYEQYF	TRBV27;TRBV29-1	TRBJ1-2;TRBJ2-7	;TRBD2	TRBC1;TRBC2	2	TGTGCAGCAAGCGCCAGAGTCCAGGGAGCCCAGAAGCTGGTATTT;TGTGCTTTTAAACAGGGCGGATCTGAAAAGCTGGTCTTT	CAASARVQGAQKLVF;CAFKQGGSEKLVF	TRAV29DV5;TRAV38-2DV8	TRAJ54;TRAJ57	TRAC;TRAC
TGTGCAGCAAGCGCCTCGGACGGCTGGGGGAAATTGCAGTTTTGTGCCAGCAGCGTTTCCCGGACAGGGACATATGGCTACACCTTC	1	1	Not Significant	SF	0	0	1	0.0103199	CD8+	1	TGTGCCAGCAGCGTTTCCCGGACAGGGACATATGGCTACACCTTC	CASSVSRTGTYGYTF	TRBV9	TRBJ1-2	TRBD1	TRBC1	1	TGTGCAGCAAGCGCCTCGGACGGCTGGGGGAAATTGCAGTTT	CAASASDGWGKLQF	TRAV29DV5	TRAJ24	TRAC
TGTGCAGCAAGCGCGAACAAACTGGTCTTTTGTGCCAGCAGGGGCGGGAGGAACTATGGCTACACCTTC	1	1	Not Significant	SF	0	0	1	0.0103199	CD8+	1	TGTGCCAGCAGGGGCGGGAGGAACTATGGCTACACCTTC	CASRGGRNYGYTF	TRBV12-4	TRBJ1-2	TRBD2	TRBC1	1	TGTGCAGCAAGCGCGAACAAACTGGTCTTT	CAASANKLVF	TRAV29DV5	TRAJ47	TRAC
TGTGCAGCAAGCGCGACGGGAGGAAGCTACATACCTACATTTTGTGCCAGCAGTTCCTCCTTCTGGCAGGGAAATCAGCCCCAGCATTTT	1	1	Not Significant	SF	0	0	1	0.0103199	CD8+	1	TGTGCCAGCAGTTCCTCCTTCTGGCAGGGAAATCAGCCCCAGCATTTT	CASSSSFWQGNQPQHF	TRBV27	TRBJ1-5	TRBD1	TRBC1	1	TGTGCAGCAAGCGCGACGGGAGGAAGCTACATACCTACATTT	CAASATGGSYIPTF	TRAV29DV5	TRAJ6	TRAC
TGTGCAGCAAGCGCGCAAGAAGGTTCTGCAAGGCAACTGACCTTT;TGTGCAGAGAGTGACAGCTGGGGGAAATTGCAGTTTTGTGCCAGCAGCTTAAATGCGCGGGGGGGAAGGGAAGAGACCCAGTACTTC;TGTGCCAGCAGCGCCCCCTACGAGCAGTACTTC;TGCGCCAGCAGCTTGGCCTTGAGCCAAGAGACCCAGTACTTC	1	1	Not Significant	SF	0	0	1	0.0103199	CD8+	3	TGTGCCAGCAGCTTAAATGCGCGGGGGGGAAGGGAAGAGACCCAGTACTTC;TGTGCCAGCAGCGCCCCCTACGAGCAGTACTTC;TGCGCCAGCAGCTTGGCCTTGAGCCAAGAGACCCAGTACTTC	CASSLNARGGREETQYF;CASSAPYEQYF;CASSLALSQETQYF	TRBV11-2;TRBV14;TRBV5-1	TRBJ2-5;TRBJ2-7;TRBJ2-5	;;	TRBC2;TRBC2;TRBC2	2	TGTGCAGCAAGCGCGCAAGAAGGTTCTGCAAGGCAACTGACCTTT;TGTGCAGAGAGTGACAGCTGGGGGAAATTGCAGTTT	CAASAQEGSARQLTF;CAESDSWGKLQF	TRAV29DV5;TRAV5	TRAJ22;TRAJ24	TRAC;TRAC
TGTGCAGCAAGCGCGCAAGAAGGTTCTGCAAGGCAACTGACCTTT;TGTGCTGTGAGGGCCCTTAACCAGGCAGGAACTGCTCTGATCTTTTGTGCCAGCAGCTCCAGGACAGAAGCGAACACCGGGGAGCTGTTTTTT;TGCGCCAGCAGCTTGGCCTTGAGCCAAGAGACCCAGTACTTC	1	1	Not Significant	SF	0	0	1	0.0103199	CD8+	2	TGTGCCAGCAGCTCCAGGACAGAAGCGAACACCGGGGAGCTGTTTTTT;TGCGCCAGCAGCTTGGCCTTGAGCCAAGAGACCCAGTACTTC	CASSSRTEANTGELFF;CASSLALSQETQYF	TRBV11-3;TRBV5-1	TRBJ2-2;TRBJ2-5	TRBD1;	TRBC2;TRBC2	2	TGTGCAGCAAGCGCGCAAGAAGGTTCTGCAAGGCAACTGACCTTT;TGTGCTGTGAGGGCCCTTAACCAGGCAGGAACTGCTCTGATCTTT	CAASAQEGSARQLTF;CAVRALNQAGTALIF	TRAV29DV5;TRAV3	TRAJ22;TRAJ15	TRAC;TRAC
TGTGCAGCAAGCGCGCAAGAAGGTTCTGCAAGGCAACTGACCTTTTGCGCCAGCAGCTTGGCCTTGAGCCAAGAGACCCAGTACTTC;TGTGCCAGCAGCTCGAGCGGGGGGGCGTCCTACGAGCAGTACTTC	1	1	Not Significant	SF	0	0	1	0.0103199	CD8+	2	TGCGCCAGCAGCTTGGCCTTGAGCCAAGAGACCCAGTACTTC;TGTGCCAGCAGCTCGAGCGGGGGGGCGTCCTACGAGCAGTACTTC	CASSLALSQETQYF;CASSSSGGASYEQYF	TRBV5-1;TRBV7-8	TRBJ2-5;TRBJ2-7	;	TRBC2;TRBC2	1	TGTGCAGCAAGCGCGCAAGAAGGTTCTGCAAGGCAACTGACCTTT	CAASAQEGSARQLTF	TRAV29DV5	TRAJ22	TRAC
TGTGCAGCAAGCGCGCAGACTGGTTCTGCAAGGCAACTGACCTTT;TGTGCCGTGGACGCTAGTGGAGGTAGCAACTATAAACTGACATTTTGTGCCAGCAGCCAAGTTCGGCTCCGGTCCCTATGGTACTTC;TGCGCCAGCAGCCCCGACGTATATAGCCACAATGAGCAGTTCTTC	1	1	Not Significant	SF	0	0	1	0.0103199	CD8+	2	TGTGCCAGCAGCCAAGTTCGGCTCCGGTCCCTATGGTACTTC;TGCGCCAGCAGCCCCGACGTATATAGCCACAATGAGCAGTTCTTC	CASSQVRLRSLWYF;CASSPDVYSHNEQFF	TRBV3-1;TRBV5-1	TRBJ2-5;TRBJ2-1	;	TRBC2;TRBC2	2	TGTGCAGCAAGCGCGCAGACTGGTTCTGCAAGGCAACTGACCTTT;TGTGCCGTGGACGCTAGTGGAGGTAGCAACTATAAACTGACATTT	CAASAQTGSARQLTF;CAVDASGGSNYKLTF	TRAV29DV5;TRAV39	TRAJ22;TRAJ53	TRAC;TRAC
TGTGCAGCAAGCGCGCGACATCAGGGAGCCCAGAAGCTGGTATTTTGTGCCAGCAGCTTGGGTCGAGACTATGGCTACACCTTC	1	1	Not Significant	SF	0	0	1	0.0103199	CD8+	1	TGTGCCAGCAGCTTGGGTCGAGACTATGGCTACACCTTC	CASSLGRDYGYTF	TRBV5-6	TRBJ1-2		TRBC1	1	TGTGCAGCAAGCGCGCGACATCAGGGAGCCCAGAAGCTGGTATTT	CAASARHQGAQKLVF	TRAV29DV5	TRAJ54	TRAC	CRG-CASSYSGNTEAFF	CRG-CASSRQGGYEQYF
TGTGCAGCAAGCGGAACGGGAGGAGGAAACAAACTCACCTTTTGTGCCAGCAGCCCCCCGGGACAGGGATCCTACAATGAGCAGTTCTTC	1	1	Not Significant	SF	0	0	1	0.0103199	CD8+	1	TGTGCCAGCAGCCCCCCGGGACAGGGATCCTACAATGAGCAGTTCTTC	CASSPPGQGSYNEQFF	TRBV13	TRBJ2-1		TRBC2	1	TGTGCAGCAAGCGGAACGGGAGGAGGAAACAAACTCACCTTT	CAASGTGGGNKLTF	TRAV29DV5	TRAJ10	TRAC
TGTGCAGCAAGCGGAGGTTCTGGAGGCTTCAAAACTATCTTTTGTGCCAGCAGCTATCTTGAAACGCGGGATTCACCCCTCCACTTT	1	1	Not Significant	SF	0	0	1	0.0103199	CD8+	1	TGTGCCAGCAGCTATCTTGAAACGCGGGATTCACCCCTCCACTTT	CASSYLETRDSPLHF	TRBV13	TRBJ1-6		TRBC1	1	TGTGCAGCAAGCGGAGGTTCTGGAGGCTTCAAAACTATCTTT	CAASGGSGGFKTIF	TRAV29DV5	TRAJ9	TRAC
TGTGCAGCAAGCGGCATGGATAGCAGCTATAAATTGATCTTC;TGTGCTGTGAGTGCGACGGGCCCGGGAGGAGGAAACAAACTCACCTTTTGTGCCAGCAGTTTATCGCGCCGCACTGAAGCTTTCTTT;TGTGCCAGCAGCCGGGACTCGGGTGCCGATAGCAATCAGCCCCAGCATTTT	1	1	Not Significant	SF	0	0	1	0.0103199	CD8+	2	TGTGCCAGCAGTTTATCGCGCCGCACTGAAGCTTTCTTT;TGTGCCAGCAGCCGGGACTCGGGTGCCGATAGCAATCAGCCCCAGCATTTT	CASSLSRRTEAFF;CASSRDSGADSNQPQHF	TRBV12-4;TRBV7-9	TRBJ1-1;TRBJ1-5	;	TRBC1;TRBC1	2	TGTGCAGCAAGCGGCATGGATAGCAGCTATAAATTGATCTTC;TGTGCTGTGAGTGCGACGGGCCCGGGAGGAGGAAACAAACTCACCTTT	CAASGMDSSYKLIF;CAVSATGPGGGNKLTF	TRAV23DV6;TRAV8-4	TRAJ12;TRAJ10	TRAC;TRAC
TGTGCAGCAAGCGGTACCGGTAACCAGTTCTATTTT	1	1	Not Significant	SF	0	0	1	0.0103199	CD8+	0							1	TGTGCAGCAAGCGGTACCGGTAACCAGTTCTATTTT	CAASGTGNQFYF	TRAV29DV5	TRAJ49	TRAC
TGTGCAGCAAGCGGTAGCAACTATCAGTTAATCTGG;TGTGCAGCAAGCAACTCTCAGGGCGGATCTGAAAAGCTGGTCTTTTGTGCCAGCAGCTCGGGACAGTACCAAGAGACCCAGTACTTC;TGTGCCAGCAGCGAATCAGGGACGCCGGAGACCCAGTACTTC	1	1	Not Significant	SF	0	0	1	0.0103199	CD8+	2	TGTGCCAGCAGCTCGGGACAGTACCAAGAGACCCAGTACTTC;TGTGCCAGCAGCGAATCAGGGACGCCGGAGACCCAGTACTTC	CASSSGQYQETQYF;CASSESGTPETQYF	TRBV5-6;TRBV7-9	TRBJ2-5;TRBJ2-5	TRBD1;	TRBC2;TRBC2	2	TGTGCAGCAAGCGGTAGCAACTATCAGTTAATCTGG;TGTGCAGCAAGCAACTCTCAGGGCGGATCTGAAAAGCTGGTCTTT	CAASGSNYQLIW;CAASNSQGGSEKLVF	TRAV23DV6;TRAV29DV5	TRAJ33;TRAJ57	TRAC;TRAC
TGTGCAGCAAGCGTAACCGGTAACCAGTTCTATTTTTGCAGTGCTAGAGAAAACCCGGGGGCTGGTGGCTACACCTTC	1	1	Not Significant	SF	0	0	1	0.0103199	CD8+	1	TGCAGTGCTAGAGAAAACCCGGGGGCTGGTGGCTACACCTTC	CSARENPGAGGYTF	TRBV20-1	TRBJ1-2	TRBD1	TRBC1	1	TGTGCAGCAAGCGTAACCGGTAACCAGTTCTATTTT	CAASVTGNQFYF	TRAV29DV5	TRAJ49	TRAC
TGTGCAGCAAGCGTCGGTGCTGGTGGTACTAGCTATGGAAAGCTGACATTTTGTGCCAGCAGGACACTACGAATAGTGGGAGATACGCAGTATTTT	1	1	Not Significant	SF	0	0	1	0.0103199	CD8+	1	TGTGCCAGCAGGACACTACGAATAGTGGGAGATACGCAGTATTTT	CASRTLRIVGDTQYF	TRBV6-6	TRBJ2-3		TRBC2	1	TGTGCAGCAAGCGTCGGTGCTGGTGGTACTAGCTATGGAAAGCTGACATTT	CAASVGAGGTSYGKLTF	TRAV29DV5	TRAJ52	TRAC
TGTGCAGCAAGCGTCTCAGGATACAGCACCCTCACCTTT	1	1	Not Significant	SF	0	0	1	0.0103199	CD8+	0							1	TGTGCAGCAAGCGTCTCAGGATACAGCACCCTCACCTTT	CAASVSGYSTLTF	TRAV29DV5	TRAJ11	TRAC
TGTGCAGCAAGCGTCTCGAATTCAGGAAACACACCTCTTGTCTTT;TGTGCAGAGATCGGTAGCTGGGGGAAATTGCAGTTTTGTGCCAGCAGCTTAAATAATCGCGGGGGTTCAAGGGAAAAACTGTTTTTT;TGTGCCAGCAGCTTAGGTTTTGGTGGGGGAGCCAAAAACATTCAGTACTTC	1	1	Not Significant	SF	0	0	1	0.0103199	CD8+	2	TGTGCCAGCAGCTTAAATAATCGCGGGGGTTCAAGGGAAAAACTGTTTTTT;TGTGCCAGCAGCTTAGGTTTTGGTGGGGGAGCCAAAAACATTCAGTACTTC	CASSLNNRGGSREKLFF;CASSLGFGGGAKNIQYF	TRBV11-2;TRBV7-8	TRBJ1-4;TRBJ2-4	;	TRBC1;TRBC2	2	TGTGCAGCAAGCGTCTCGAATTCAGGAAACACACCTCTTGTCTTT;TGTGCAGAGATCGGTAGCTGGGGGAAATTGCAGTTT	CAASVSNSGNTPLVF;CAEIGSWGKLQF	TRAV29DV5;TRAV5	TRAJ29;TRAJ24	TRAC;TRAC
TGTGCAGCAAGCGTGGGTTCTGCAAGGCAACTGACCTTTTGCGCCAGCAGCGCTGGACAGGGTAGCCCCACAGATACGCAGTATTTT	1	1	Not Significant	SF	0	0	1	0.0103199	CD8+	1	TGCGCCAGCAGCGCTGGACAGGGTAGCCCCACAGATACGCAGTATTTT	CASSAGQGSPTDTQYF	TRBV4-1	TRBJ2-3		TRBC2	1	TGTGCAGCAAGCGTGGGTTCTGCAAGGCAACTGACCTTT	CAASVGSARQLTF	TRAV29DV5	TRAJ22	TRAC
TGTGCAGCAAGCGTTGGTAGGAATGCCAGACTCATGTTTTGCAGTGCTAGAGATCTCGGGAGTAGCACAGATACGCAGTATTTT	1	1	Not Significant	SF	0	0	1	0.0103199	CD8+	1	TGCAGTGCTAGAGATCTCGGGAGTAGCACAGATACGCAGTATTTT	CSARDLGSSTDTQYF	TRBV20-1	TRBJ2-3	TRBD2	TRBC2	1	TGTGCAGCAAGCGTTGGTAGGAATGCCAGACTCATGTTT	CAASVGRNARLMF	TRAV29DV5	TRAJ31	TRAC
TGTGCAGCAAGCGTTTCAGGAAACACACCTCTTGTCTTTTGTGCCAGCAGCTCCCCAAGTGTGAGCGGGCGAAGAGACAATGAGCAGTTCTTC	1	1	Not Significant	SF	0	0	1	0.0103199	CD8+	1	TGTGCCAGCAGCTCCCCAAGTGTGAGCGGGCGAAGAGACAATGAGCAGTTCTTC	CASSSPSVSGRRDNEQFF	TRBV7-9	TRBJ2-1		TRBC2	1	TGTGCAGCAAGCGTTTCAGGAAACACACCTCTTGTCTTT	CAASVSGNTPLVF	TRAV29DV5	TRAJ29	TRAC
TGTGCAGCAAGCTGGGACCTAAATGACATGCGCTTTTGTGCCAGCGGACGGAGATGGGACAGAGGCTCTGGAAACACCATATATTTT	1	1	Not Significant	SF	0	0	1	0.0103199	CD8+	1	TGTGCCAGCGGACGGAGATGGGACAGAGGCTCTGGAAACACCATATATTTT	CASGRRWDRGSGNTIYF	TRBV27	TRBJ1-3	TRBD1	TRBC1	1	TGTGCAGCAAGCTGGGACCTAAATGACATGCGCTTT	CAASWDLNDMRF	TRAV29DV5	TRAJ43	TRAC
TGTGCAGCAAGCTTTTCTGGGGGTTACCAGAAAGTTACCTTT;TGCCTCGTCAGAGATGACAAGATCATCTTTTGCGCCAGCAGCCAGGGGACTGGAAACACCATATATTTT;TGTGCCAGCAGCGTAGACGTCGGACACCCGAGCACAGATACGCAGTATTTT	1	1	Not Significant	SF	0	0	1	0.0103199	CD8+	2	TGCGCCAGCAGCCAGGGGACTGGAAACACCATATATTTT;TGTGCCAGCAGCGTAGACGTCGGACACCCGAGCACAGATACGCAGTATTTT	CASSQGTGNTIYF;CASSVDVGHPSTDTQYF	TRBV4-1;TRBV9	TRBJ1-3;TRBJ2-3	;TRBD1	TRBC1;TRBC2	2	TGTGCAGCAAGCTTTTCTGGGGGTTACCAGAAAGTTACCTTT;TGCCTCGTCAGAGATGACAAGATCATCTTT	CAASFSGGYQKVTF;CLVRDDKIIF	TRAV29DV5;TRAV4	TRAJ13;TRAJ30	TRAC;TRAC
TGTGCAGCAAGCTTTTCTGGGGGTTACCAGAAAGTTACCTTTTGTGCCAGCTCACCGGATACGACAGGGGTGTATCAGCCCCAGCATTTT;TGTGCCAGCAGCGTAGACGTCGGACACCCGAGCACAGATACGCAGTATTTT	1	1	Not Significant	SF	0	0	1	0.0103199	CD8+	2	TGTGCCAGCTCACCGGATACGACAGGGGTGTATCAGCCCCAGCATTTT;TGTGCCAGCAGCGTAGACGTCGGACACCCGAGCACAGATACGCAGTATTTT	CASSPDTTGVYQPQHF;CASSVDVGHPSTDTQYF	TRBV18;TRBV9	TRBJ1-5;TRBJ2-3	TRBD1;TRBD1	TRBC1;TRBC1	1	TGTGCAGCAAGCTTTTCTGGGGGTTACCAGAAAGTTACCTTT	CAASFSGGYQKVTF	TRAV29DV5	TRAJ13	TRAC
TGTGCAGCAAGGACGGGTGCCGGCACTGCCAGTAAACTCACCTTTTGTGCCAGCAGCGCCGGGGACAGGGGGTACAATGAGCAGTTCTTC	1	1	Not Significant	SF	0	0	1	0.0103199	CD8+	1	TGTGCCAGCAGCGCCGGGGACAGGGGGTACAATGAGCAGTTCTTC	CASSAGDRGYNEQFF	TRBV9	TRBJ2-1	TRBD1	TRBC2	1	TGTGCAGCAAGGACGGGTGCCGGCACTGCCAGTAAACTCACCTTT	CAARTGAGTASKLTF	TRAV29DV5	TRAJ44	TRAC
TGTGCAGCAAGGAGGCCCGGAGGTAGCAACTATAAACTGACATTTTGCGCCAGCAGCCACGAGGTTTCCGGGGAGCTGTTTTTT;TGCGCCAGCAGCTCGGACATTCGAGAGACCCAGTACTTC	1	1	Not Significant	SF	0	0	1	0.0103199	CD8+	2	TGCGCCAGCAGCCACGAGGTTTCCGGGGAGCTGTTTTTT;TGCGCCAGCAGCTCGGACATTCGAGAGACCCAGTACTTC	CASSHEVSGELFF;CASSSDIRETQYF	TRBV4-3;TRBV5-1	TRBJ2-2;TRBJ2-5	;	TRBC2;TRBC2	1	TGTGCAGCAAGGAGGCCCGGAGGTAGCAACTATAAACTGACATTT	CAARRPGGSNYKLTF	TRAV29DV5	TRAJ53	TRAC
TGTGCAGCAAGGCCGATTTATAACCAGGGAGGAAAGCTTATCTTCTGTGCCAGCAGCCTTGGATCTGGCAGTGAAGCTTTCTTT	1	1	Not Significant	SF	0	0	1	0.0103199	CD8+	1	TGTGCCAGCAGCCTTGGATCTGGCAGTGAAGCTTTCTTT	CASSLGSGSEAFF	TRBV7-2	TRBJ1-1		TRBC1	1	TGTGCAGCAAGGCCGATTTATAACCAGGGAGGAAAGCTTATCTTC	CAARPIYNQGGKLIF	TRAV13-1	TRAJ23	TRAC	CRG-CASSYSGNTEAFF	CRG-CASSRQGGYEQYF
TGTGCAGCAAGGGAGGATAGCAGCTATAAATTGATCTTC;TGTGCAATGAGAGAGGTTACCAATGCAGGCAAATCAACCTTT;TGTGCAGCAAGCGGCAGTTACCAGAAAGTTACCTTTTGCGCCAGCAGCCTCAGGGGGGGCTACAATGAGCAGTTCTTC;TGTGCCAGCAGCTCCGCGTTTTCTGGACACGGTGATTACGAGCAGTACTTC	1	1	Not Significant	SF	0	0	1	0.0103199	CD8+	2	TGCGCCAGCAGCCTCAGGGGGGGCTACAATGAGCAGTTCTTC;TGTGCCAGCAGCTCCGCGTTTTCTGGACACGGTGATTACGAGCAGTACTTC	CASSLRGGYNEQFF;CASSSAFSGHGDYEQYF	TRBV4-3;TRBV7-2	TRBJ2-1;TRBJ2-7	TRBD1;TRBD1	TRBC2;TRBC2	3	TGTGCAGCAAGGGAGGATAGCAGCTATAAATTGATCTTC;TGTGCAATGAGAGAGGTTACCAATGCAGGCAAATCAACCTTT;TGTGCAGCAAGCGGCAGTTACCAGAAAGTTACCTTT	CAAREDSSYKLIF;CAMREVTNAGKSTF;CAASGSYQKVTF	TRAV13-1;TRAV14DV4;TRAV29DV5	TRAJ12;TRAJ27;TRAJ13	TRAC;TRAC;TRAC
TGTGCAGCAAGGGAGGATAGCAGCTATAAATTGATCTTC;TGTGCTCTAAGTGAAGGGAACAACAGACTCGCTTTT;TGTGCCTCTTATAATGCTGGCAACAACCGTAAGCTGATTTGGTGCGCCAGCAGCCAAGATTCCGGCTCCTATAATTCACCCCTCCACTTT	1	1	Not Significant	SF	0	0	1	0.0103199	CD8+	1	TGCGCCAGCAGCCAAGATTCCGGCTCCTATAATTCACCCCTCCACTTT	CASSQDSGSYNSPLHF	TRBV4-3	TRBJ1-6		TRBC1	3	TGTGCAGCAAGGGAGGATAGCAGCTATAAATTGATCTTC;TGTGCTCTAAGTGAAGGGAACAACAGACTCGCTTTT;TGTGCCTCTTATAATGCTGGCAACAACCGTAAGCTGATTTGG	CAAREDSSYKLIF;CALSEGNNRLAF;CASYNAGNNRKLIW	TRAV13-1;TRAV16;TRAV24	TRAJ12;TRAJ7;TRAJ38	TRAC;TRAC;TRAC
TGTGCAGCAAGGGATTATGGAGGAAGCCAAGGAAATCTCATCTTT;TGTGCTAACAGCTGGGGGAAATTGCAGTTTTGTGCCAGCAAGGACAGGGGGTTCACTGAAGCTTTCTTT;TGTGCCAGCAGTTCCCGGACAGAGAACACTGAAGCTTTCTTT	1	1	Not Significant	SF	0	0	1	0.0103199	CD8+	2	TGTGCCAGCAAGGACAGGGGGTTCACTGAAGCTTTCTTT;TGTGCCAGCAGTTCCCGGACAGAGAACACTGAAGCTTTCTTT	CASKDRGFTEAFF;CASSSRTENTEAFF	TRBV12-4;TRBV6-1	TRBJ1-1;TRBJ1-1	TRBD1;TRBD1	TRBC1;TRBC1	2	TGTGCAGCAAGGGATTATGGAGGAAGCCAAGGAAATCTCATCTTT;TGTGCTAACAGCTGGGGGAAATTGCAGTTT	CAARDYGGSQGNLIF;CANSWGKLQF	TRAV29DV5;TRAV8-4	TRAJ42;TRAJ24	TRAC;TRAC
TGTGCAGCAAGGGATTATGGAGGAAGCCAAGGAAATCTCATCTTT;TGTGCTGTGAGTGATAGGGGGGCAAACAACCTCTTCTTTTGTGCCAGCAAGGACAGGGGGTTCACTGAAGCTTTCTTT;TGTGCCAGCACCGCCCGGGGATTGCGGGGCTACACCTTC	1	1	Not Significant	SF	0	0	1	0.0103199	CD8+	2	TGTGCCAGCAAGGACAGGGGGTTCACTGAAGCTTTCTTT;TGTGCCAGCACCGCCCGGGGATTGCGGGGCTACACCTTC	CASKDRGFTEAFF;CASTARGLRGYTF	TRBV12-4;TRBV28	TRBJ1-1;TRBJ1-2	TRBD1;TRBD2	TRBC1;TRBC1	2	TGTGCAGCAAGGGATTATGGAGGAAGCCAAGGAAATCTCATCTTT;TGTGCTGTGAGTGATAGGGGGGCAAACAACCTCTTCTTT	CAARDYGGSQGNLIF;CAVSDRGANNLFF	TRAV29DV5;TRAV8-4	TRAJ42;TRAJ36	TRAC;TRAC
TGTGCAGCAAGGGATTATGGAGGAAGCCAAGGAAATCTCATCTTTTGTGCCAGCAAGGACAGGGGGTTCACTGAAGCTTTCTTT;TGTGCCAGCAGTCCAGCAATCTATGGCTACACCTTC	1	1	Not Significant	SF	0	0	1	0.0103199	CD8+	2	TGTGCCAGCAAGGACAGGGGGTTCACTGAAGCTTTCTTT;TGTGCCAGCAGTCCAGCAATCTATGGCTACACCTTC	CASKDRGFTEAFF;CASSPAIYGYTF	TRBV12-4;TRBV7-9	TRBJ1-1;TRBJ1-2	TRBD1;	TRBC1;TRBC1	1	TGTGCAGCAAGGGATTATGGAGGAAGCCAAGGAAATCTCATCTTT	CAARDYGGSQGNLIF	TRAV29DV5	TRAJ42	TRAC
TGTGCAGCAAGGGGGGAAACTGGGGCAAACAACCTCTTCTTTTGTGCCAGTAGTATAGGGGGGACACCTTACAATGAGCAGTTCTTC;TGTGCCAGCAGCTTCGGGCTCCACTCCTACAATGAGCAGTTCTTC	1	1	Not Significant	SF	0	0	1	0.0103199	CD8+	2	TGTGCCAGTAGTATAGGGGGGACACCTTACAATGAGCAGTTCTTC;TGTGCCAGCAGCTTCGGGCTCCACTCCTACAATGAGCAGTTCTTC	CASSIGGTPYNEQFF;CASSFGLHSYNEQFF	TRBV19;TRBV7-3	TRBJ2-1;TRBJ2-1	TRBD1;	TRBC2;TRBC2	1	TGTGCAGCAAGGGGGGAAACTGGGGCAAACAACCTCTTCTTT	CAARGETGANNLFF	TRAV23DV6	TRAJ36	TRAC
TGTGCAGCAAGGTTACTAGGTGGTGCTACAAACAAGCTCATCTTTTGTGCCAGCAGACCCGAGGGAACGGCCTACGAGCAGTACTTC	1	1	Not Significant	SF	0	0	1	0.0103199	CD8+	1	TGTGCCAGCAGACCCGAGGGAACGGCCTACGAGCAGTACTTC	CASRPEGTAYEQYF	TRBV7-9	TRBJ2-7		TRBC2	1	TGTGCAGCAAGGTTACTAGGTGGTGCTACAAACAAGCTCATCTTT	CAARLLGGATNKLIF	TRAV23DV6	TRAJ32	TRAC
TGTGCAGCAAGTAAAGGCTTCAACAAATTTTACTTTTGTGCCAGCAGTTCCGGTGGCAGGGATGGTAATCAGCCCCAGCATTTT	1	1	Not Significant	SF	0	0	1	0.0103199	CD8+	1	TGTGCCAGCAGTTCCGGTGGCAGGGATGGTAATCAGCCCCAGCATTTT	CASSSGGRDGNQPQHF	TRBV6-6	TRBJ1-5		TRBC1	1	TGTGCAGCAAGTAAAGGCTTCAACAAATTTTACTTT	CAASKGFNKFYF	TRAV13-1	TRAJ21	TRAC
TGTGCAGCAAGTAAATCGGGCTTCAAAACTATCTTTTGTGCCAGCTCACCACCGTTGGAACACACCATATATTTT	1	1	Not Significant	SF	0	0	1	0.0103199	CD8+	1	TGTGCCAGCTCACCACCGTTGGAACACACCATATATTTT	CASSPPLEHTIYF	TRBV18	TRBJ1-3		TRBC1	1	TGTGCAGCAAGTAAATCGGGCTTCAAAACTATCTTT	CAASKSGFKTIF	TRAV13-1	TRAJ9	TRAC
TGTGCAGCAAGTAAGGAAGCTGCAGGCAACAAGCTAACTTTT;TGTGCAATGATAACTGGTGGCTACAATAAGCTGATTTTTTGCGCCAGCAGTCGCGGGGGGGCGGCGGGGGCCAACGTCCTGACTTTC	1	1	Not Significant	SF	0	0	1	0.0103199	CD8+	1	TGCGCCAGCAGTCGCGGGGGGGCGGCGGGGGCCAACGTCCTGACTTTC	CASSRGGAAGANVLTF	TRBV4-1	TRBJ2-6		TRBC2	2	TGTGCAGCAAGTAAGGAAGCTGCAGGCAACAAGCTAACTTTT;TGTGCAATGATAACTGGTGGCTACAATAAGCTGATTTTT	CAASKEAAGNKLTF;CAMITGGYNKLIF	TRAV13-1;TRAV14DV4	TRAJ17;TRAJ4	TRAC;TRAC
TGTGCAGCAAGTAATTATGGAGGAAGCCAAGGAAATCTCATCTTTTGTGCCAGCAGCTCCACAGGGGGCGAGTTGGAGACCCAGTACTTC	1	1	Not Significant	SF	0	0	1	0.0103199	CD8+	1	TGTGCCAGCAGCTCCACAGGGGGCGAGTTGGAGACCCAGTACTTC	CASSSTGGELETQYF	TRBV6-3	TRBJ2-5	TRBD1	TRBC2	1	TGTGCAGCAAGTAATTATGGAGGAAGCCAAGGAAATCTCATCTTT	CAASNYGGSQGNLIF	TRAV13-1	TRAJ42	TRAC
TGTGCAGCAAGTAGGGGTACCGGTAACCAGTTCTATTTT;TGCATCGGCGGATGGTCAGGAGGAGGTGCTGACGGACTCACCTTTTGTGCCAGCAGCTTTAGGGAAATGAACACTGAAGCTTTCTTT;TGCAGCGGGAGATCGACAGATACGCAGTATTTT	1	1	Not Significant	SF	0	0	1	0.0103199	CD8+	2	TGTGCCAGCAGCTTTAGGGAAATGAACACTGAAGCTTTCTTT;TGCAGCGGGAGATCGACAGATACGCAGTATTTT	CASSFREMNTEAFF;CSGRSTDTQYF	TRBV13;TRBV20-1	TRBJ1-1;TRBJ2-3	;TRBD2	TRBC1;TRBC2	2	TGTGCAGCAAGTAGGGGTACCGGTAACCAGTTCTATTTT;TGCATCGGCGGATGGTCAGGAGGAGGTGCTGACGGACTCACCTTT	CAASRGTGNQFYF;CIGGWSGGGADGLTF	TRAV13-1;TRAV26-1	TRAJ49;TRAJ45	TRAC;TRAC
TGTGCAGCAAGTATAAACCCCGACAAGCTCATCTTT;TGTGCTCTAAGTGGCCGTCTCTTCAACAAATTTTACTTTTGTGCCTGGAAGGCAGCCACGAACACCGGGGAGCTGTTTTTT	1	1	Not Significant	SF	0	0	1	0.0103199	CD8+	1	TGTGCCTGGAAGGCAGCCACGAACACCGGGGAGCTGTTTTTT	CAWKAATNTGELFF	TRBV30	TRBJ2-2		TRBC2	2	TGTGCAGCAAGTATAAACCCCGACAAGCTCATCTTT;TGTGCTCTAAGTGGCCGTCTCTTCAACAAATTTTACTTT	CAASINPDKLIF;CALSGRLFNKFYF	TRAV13-1;TRAV16	TRAJ34;TRAJ21	TRAC;TRAC	CRG-CSARPGTNTGELFF	CRG-CATKAGTNTGELFF
TGTGCAGCAAGTATAACGGGTGGGAACTTTGGAAATGAGAAATTAACCTTT;TGTGCCGTGGACTTCGGTAACCAGTTCTATTTTTGTGCCAGCAGCCAAGAGGGGGGCCGGTGGGATCAGCCCCAGCATTTT;TGTGCCAGCAGCACCACGGGGGAGGCCCGTTCACCCCTCCACTTT	1	1	Not Significant	SF	0	0	1	0.0103199	CD8+	2	TGTGCCAGCAGCCAAGAGGGGGGCCGGTGGGATCAGCCCCAGCATTTT;TGTGCCAGCAGCACCACGGGGGAGGCCCGTTCACCCCTCCACTTT	CASSQEGGRWDQPQHF;CASSTTGEARSPLHF	TRBV4-2;TRBV6-5	TRBJ1-5;TRBJ1-6	TRBD1;TRBD2	TRBC1;TRBC1	2	TGTGCAGCAAGTATAACGGGTGGGAACTTTGGAAATGAGAAATTAACCTTT;TGTGCCGTGGACTTCGGTAACCAGTTCTATTTT	CAASITGGNFGNEKLTF;CAVDFGNQFYF	TRAV13-1;TRAV39	TRAJ48;TRAJ49	TRAC;TRAC
TGTGCAGCAAGTATACGGGACGACTACAAGCTCAGCTTTTGTGCCAGCAGCCCGGGACAGGGCGGGTACGAGCAGTACTTC	1	1	Not Significant	SF	0	0	1	0.0103199	CD8+	1	TGTGCCAGCAGCCCGGGACAGGGCGGGTACGAGCAGTACTTC	CASSPGQGGYEQYF	TRBV7-7	TRBJ2-7		TRBC2	1	TGTGCAGCAAGTATACGGGACGACTACAAGCTCAGCTTT	CAASIRDDYKLSF	TRAV13-1	TRAJ20	TRAC	CRG-CASSLSGTGLGYTF	CRG-CAWSLPGGAYEQYF
TGTGCAGCAAGTATAGGTCGGGGAAAGCTTATCTTCTGTGCCAGCAGCTCCAGGTACAATGAGCAGTTCTTC	1	1	Not Significant	SF	0	0	1	0.0103199	CD8+	1	TGTGCCAGCAGCTCCAGGTACAATGAGCAGTTCTTC	CASSSRYNEQFF	TRBV7-6	TRBJ2-1		TRBC2	1	TGTGCAGCAAGTATAGGTCGGGGAAAGCTTATCTTC	CAASIGRGKLIF	TRAV13-1	TRAJ23	TRAC	CRG-CASSLGSEQYF	CRG-CASSRGTDTQYF
TGTGCAGCAAGTATCGGGGGAGGTGCTGACGGACTCACCTTT;TGTGCTGTGATGATGGGAGGAGGAAACAAACTCACCTTTTGTGCCAGCAGTTCGCTGGACAGGGGAAGATATGGCTACACCTTC	1	1	Not Significant	SF	0	0	1	0.0103199	CD8+	1	TGTGCCAGCAGTTCGCTGGACAGGGGAAGATATGGCTACACCTTC	CASSSLDRGRYGYTF	TRBV27	TRBJ1-2	TRBD1	TRBC1	2	TGTGCAGCAAGTATCGGGGGAGGTGCTGACGGACTCACCTTT;TGTGCTGTGATGATGGGAGGAGGAAACAAACTCACCTTT	CAASIGGGADGLTF;CAVMMGGGNKLTF	TRAV13-1;TRAV8-6	TRAJ45;TRAJ10	TRAC;TRAC
TGTGCAGCAAGTATGGGGGGAGGAGGAAACAAACTCACCTTT;TGTGCTTATGGTGTACCCAATGCCAGACTCATGTTTTGCGCCAGCAGCCAGGGGACTGGAAACACCATATATTTT	1	1	Not Significant	SF	0	0	1	0.0103199	CD8+	1	TGCGCCAGCAGCCAGGGGACTGGAAACACCATATATTTT	CASSQGTGNTIYF	TRBV4-1	TRBJ1-3		TRBC1	2	TGTGCAGCAAGTATGGGGGGAGGAGGAAACAAACTCACCTTT;TGTGCTTATGGTGTACCCAATGCCAGACTCATGTTT	CAASMGGGGNKLTF;CAYGVPNARLMF	TRAV13-1;TRAV38-2DV8	TRAJ10;TRAJ31	TRAC;TRAC	CRG-CSVGQGTGNTQYF	CRG-CASSRQGGYEQYF
TGTGCAGCAAGTCAAGCTGGCAACAACCGTAAGCTGATTTGGTGTGCCAGCAGTCGAACCTTCCGGAGCAATCAGCCCCAGCATTTT	1	1	Not Significant	SF	0	0	1	0.0103199	CD8+	1	TGTGCCAGCAGTCGAACCTTCCGGAGCAATCAGCCCCAGCATTTT	CASSRTFRSNQPQHF	TRBV6-3	TRBJ1-5		TRBC1	1	TGTGCAGCAAGTCAAGCTGGCAACAACCGTAAGCTGATTTGG	CAASQAGNNRKLIW	TRAV29DV5	TRAJ38	TRAC
TGTGCAGCAAGTCACAGTAACCAGTTCTATTTTTGCAGCGCTGACGTGACAGCGAACACCGGGGAGCTGTTTTTT	1	1	Not Significant	SF	0	0	1	0.0103199	CD8+	1	TGCAGCGCTGACGTGACAGCGAACACCGGGGAGCTGTTTTTT	CSADVTANTGELFF	TRBV29-1	TRBJ2-2	TRBD1	TRBC2	1	TGTGCAGCAAGTCACAGTAACCAGTTCTATTTT	CAASHSNQFYF	TRAV29DV5	TRAJ49	TRAC
TGTGCAGCAAGTCCATGGGGAAACAAACTGGTCTTT	1	1	Not Significant	SF	0	0	1	0.0103199	CD8+	0							1	TGTGCAGCAAGTCCATGGGGAAACAAACTGGTCTTT	CAASPWGNKLVF	TRAV13-1	TRAJ47	TRAC
TGTGCAGCAAGTCGGAGCTTTAATGCTGGTGGTACTAGCTATGGAAAGCTGACATTTTGTGCCAGTAGTGCATCAATCCGGGGAGACACCTACAATGAGCAGTTCTTC	1	1	Not Significant	SF	0	0	1	0.0103199	CD8+	1	TGTGCCAGTAGTGCATCAATCCGGGGAGACACCTACAATGAGCAGTTCTTC	CASSASIRGDTYNEQFF	TRBV19	TRBJ2-1	TRBD2	TRBC2	1	TGTGCAGCAAGTCGGAGCTTTAATGCTGGTGGTACTAGCTATGGAAAGCTGACATTT	CAASRSFNAGGTSYGKLTF	TRAV13-1	TRAJ52	TRAC
TGTGCAGCAAGTCTGAGAGCCCAGAAGCTGGTATTT;TGCATCCTGAGAGAAACCAGTGGCTCTAGGTTGACCTTTTGTGCCAGCAGTGGGGGGCGCATCACCGGGGAGCTGTTTTTT;TGTGCCAGCAAAGGGCTAGAAGAGACCCAGTACTTC;TGTGCCAGCTCCACCCCTCGTGGGTACTCCTACGAGCAGTACTTC	1	1	Not Significant	SF	0	0	1	0.0103199	CD8+	3	TGTGCCAGCAGTGGGGGGCGCATCACCGGGGAGCTGTTTTTT;TGTGCCAGCAAAGGGCTAGAAGAGACCCAGTACTTC;TGTGCCAGCTCCACCCCTCGTGGGTACTCCTACGAGCAGTACTTC	CASSGGRITGELFF;CASKGLEETQYF;CASSTPRGYSYEQYF	TRBV28;TRBV6-3;TRBV7-9	TRBJ2-2;TRBJ2-5;TRBJ2-7	TRBD1;TRBD2;	TRBC2;TRBC2;TRBC2	2	TGTGCAGCAAGTCTGAGAGCCCAGAAGCTGGTATTT;TGCATCCTGAGAGAAACCAGTGGCTCTAGGTTGACCTTT	CAASLRAQKLVF;CILRETSGSRLTF	TRAV13-1;TRAV26-2	TRAJ54;TRAJ58	TRAC;TRAC
TGTGCAGCAAGTCTTTCTGGTTCTGCAAGGCAACTGACCTTT;TGTGCTCTGACCGTAAAGAATAGTGGAGGTAGCAACTATAAACTGACATTTTGTGCCAGCGGGGCGGGAGGGCCGGGAAACATTCAGTACTTC;TGTGCCAGCAGTGAAGGTCTCGGTGTTGGATCGCTACTTAGCTTC	1	1	Not Significant	SF	0	0	1	0.0103199	CD8+	2	TGTGCCAGCGGGGCGGGAGGGCCGGGAAACATTCAGTACTTC;TGTGCCAGCAGTGAAGGTCTCGGTGTTGGATCGCTACTTAGCTTC	CASGAGGPGNIQYF;CASSEGLGVGSLLSF	TRBV28;TRBV6-1	TRBJ2-4;TRBJ2-4	TRBD2;	TRBC2;TRBC2	2	TGTGCAGCAAGTCTTTCTGGTTCTGCAAGGCAACTGACCTTT;TGTGCTCTGACCGTAAAGAATAGTGGAGGTAGCAACTATAAACTGACATTT	CAASLSGSARQLTF;CALTVKNSGGSNYKLTF	TRAV13-1;TRAV9-2	TRAJ22;TRAJ53	TRAC;TRAC
TGTGCAGCAAGTGGCCAAGGAAATCTCATCTTT;TGTGCTGTGGAGGATCTGTTTAACCAGGGAGGAAAGCTTATCTTC;TGTGCTGTGAATCATAACTATGGTCAGAATTTTGTCTTTTGTGCCAGCAGTGGGGGGCGCATCACCGGGGAGCTGTTTTTT;TGTGCCAGCAGCTTAGATCCGGGGGCGGGTGAAAAACTGTTTTTT	1	1	Not Significant	SF	0	0	1	0.0103199	CD8+	2	TGTGCCAGCAGTGGGGGGCGCATCACCGGGGAGCTGTTTTTT;TGTGCCAGCAGCTTAGATCCGGGGGCGGGTGAAAAACTGTTTTTT	CASSGGRITGELFF;CASSLDPGAGEKLFF	TRBV28;TRBV7-8	TRBJ2-2;TRBJ1-4	TRBD1;	TRBC2;TRBC1	3	TGTGCAGCAAGTGGCCAAGGAAATCTCATCTTT;TGTGCTGTGGAGGATCTGTTTAACCAGGGAGGAAAGCTTATCTTC;TGTGCTGTGAATCATAACTATGGTCAGAATTTTGTCTTT	CAASGQGNLIF;CAVEDLFNQGGKLIF;CAVNHNYGQNFVF	TRAV13-1;TRAV2;TRAV8-4	TRAJ42;TRAJ23;TRAJ26	TRAC;TRAC;TRAC
TGTGCAGCAAGTGGCCCTTTCTCAAATTCCGGGTATGCACTCAACTTCTGTGCCAGCTCACCAGGGACAGGGGATGAAAAACTGTTTTTT;TGTGCCAGTAGGGTCGGGGGCGGGGAGACCCAGTACTTC	1	1	Not Significant	SF	0	0	1	0.0103199	CD8+	2	TGTGCCAGCTCACCAGGGACAGGGGATGAAAAACTGTTTTTT;TGTGCCAGTAGGGTCGGGGGCGGGGAGACCCAGTACTTC	CASSPGTGDEKLFF;CASRVGGGETQYF	TRBV18;TRBV19	TRBJ1-4;TRBJ2-5	TRBD1;TRBD1	TRBC1;TRBC2	1	TGTGCAGCAAGTGGCCCTTTCTCAAATTCCGGGTATGCACTCAACTTC	CAASGPFSNSGYALNF	TRAV13-1	TRAJ41	TRAC
TGTGCAGCAAGTGGCCCTTTCTCAAATTCCGGGTATGCACTCAACTTCTGTGCCAGTAGGGTCGGGGGCGGGGAGACCCAGTACTTC	1	1	Not Significant	SF	0	0	1	0.0103199	CD8+	1	TGTGCCAGTAGGGTCGGGGGCGGGGAGACCCAGTACTTC	CASRVGGGETQYF	TRBV19	TRBJ2-5	TRBD1	TRBC2	1	TGTGCAGCAAGTGGCCCTTTCTCAAATTCCGGGTATGCACTCAACTTC	CAASGPFSNSGYALNF	TRAV13-1	TRAJ41	TRAC	CRG-CASRVGGGETQYF	CRG-CSARGGAVETQYF
TGTGCAGCAAGTTATAACGACTACAAGCTCAGCTTTTGTGCCAGCAGCCCCCGCACAGATACGCAGTATTTT	1	1	Not Significant	SF	0	0	1	0.0103199	CD8+	1	TGTGCCAGCAGCCCCCGCACAGATACGCAGTATTTT	CASSPRTDTQYF	TRBV27	TRBJ2-3		TRBC2	1	TGTGCAGCAAGTTATAACGACTACAAGCTCAGCTTT	CAASYNDYKLSF	TRAV29DV5	TRAJ20	TRAC	CRG-CASSLGSEQYF	CRG-CASSRGTDTQYF
TGTGCAGCAAGTTCATGGCAGAAAGTTACCTTT;TGTGCTGTGGAGGGGAACACAGGCTTTCAGAAACTTGTATTTTGTGCCAGTAGTATAGAACTGGGGGAGCAGTTCTTC;TGTGCCAGCAGCTCCCCGACTAGCGGGAGCCTCACGAACACCGGGGAGCTGTTTTTT	1	1	Not Significant	SF	0	0	1	0.0103199	CD8+	2	TGTGCCAGTAGTATAGAACTGGGGGAGCAGTTCTTC;TGTGCCAGCAGCTCCCCGACTAGCGGGAGCCTCACGAACACCGGGGAGCTGTTTTTT	CASSIELGEQFF;CASSSPTSGSLTNTGELFF	TRBV19;TRBV7-6	TRBJ2-1;TRBJ2-2	TRBD1;TRBD2	TRBC2;TRBC2	2	TGTGCAGCAAGTTCATGGCAGAAAGTTACCTTT;TGTGCTGTGGAGGGGAACACAGGCTTTCAGAAACTTGTATTT	CAASSWQKVTF;CAVEGNTGFQKLVF	TRAV13-1;TRAV22	TRAJ13;TRAJ8	TRAC;TRAC
TGTGCAGCAAGTTCGGGGGGGGGAGCCCAGAAGCTGGTATTTTGTGCCAGCAGCCAAAGGATTGCGGGTGAGCAGTTCTTC;TGTGCCACCAGTGACCCTGGACAGGGAGCCTCTGGGGCCAACGTCCTGACTTTC;TGTGCCAGCAGCTTGGGTCGAGACTATGGCTACACCTTC	1	1	Not Significant	SF	0	0	1	0.0103199	CD8+	3	TGTGCCAGCAGCCAAAGGATTGCGGGTGAGCAGTTCTTC;TGTGCCACCAGTGACCCTGGACAGGGAGCCTCTGGGGCCAACGTCCTGACTTTC;TGTGCCAGCAGCTTGGGTCGAGACTATGGCTACACCTTC	CASSQRIAGEQFF;CATSDPGQGASGANVLTF;CASSLGRDYGYTF	TRBV12-4;TRBV24-1;TRBV5-6	TRBJ2-1;TRBJ2-6;TRBJ1-2	TRBD2;TRBD1;	TRBC2;TRBC2;TRBC1	1	TGTGCAGCAAGTTCGGGGGGGGGAGCCCAGAAGCTGGTATTT	CAASSGGGAQKLVF	TRAV23DV6	TRAJ54	TRAC
TGTGCAGCAAGTTGGAGCAGTGCTTCCAAGATAATCTTTTGTGCCAGCAGTCTCCCGAGCGGGAGAGTAGATGAGCAGTTCTTC;TGTGCCAGCAGCGTAGTAGGGGACAATGAGCAGTTCTTC	1	1	Not Significant	SF	0	0	1	0.0103199	CD8+	2	TGTGCCAGCAGTCTCCCGAGCGGGAGAGTAGATGAGCAGTTCTTC;TGTGCCAGCAGCGTAGTAGGGGACAATGAGCAGTTCTTC	CASSLPSGRVDEQFF;CASSVVGDNEQFF	TRBV27;TRBV9	TRBJ2-1;TRBJ2-1	TRBD2;TRBD1	TRBC2;TRBC2	1	TGTGCAGCAAGTTGGAGCAGTGCTTCCAAGATAATCTTT	CAASWSSASKIIF	TRAV13-1	TRAJ3	TRAC
TGTGCAGCAAGTTGGGATTCCGGGTATGCACTCAACTTCTGTGCCAGCAGTGCCGGGACAGGGGAGACCTACGAGCAGTACTTC	1	1	Not Significant	SF	0	0	1	0.0103199	CD8+	1	TGTGCCAGCAGTGCCGGGACAGGGGAGACCTACGAGCAGTACTTC	CASSAGTGETYEQYF	TRBV12-4	TRBJ2-7	TRBD1	TRBC2	1	TGTGCAGCAAGTTGGGATTCCGGGTATGCACTCAACTTC	CAASWDSGYALNF	TRAV13-1	TRAJ41	TRAC
TGTGCAGCAATAACGAACAAACTGGTCTTT;TGTGCAATGAGAGTCACTAATAGTGGAGGTAGCAACTATAAACTGACATTTTGTGCCAGCAGCTCGCGGGAGTTCCCCTACGAGCAGTACTTC	1	1	Not Significant	SF	0	0	1	0.0103199	CD8+	1	TGTGCCAGCAGCTCGCGGGAGTTCCCCTACGAGCAGTACTTC	CASSSREFPYEQYF	TRBV7-8	TRBJ2-7		TRBC2	2	TGTGCAGCAATAACGAACAAACTGGTCTTT;TGTGCAATGAGAGTCACTAATAGTGGAGGTAGCAACTATAAACTGACATTT	CAAITNKLVF;CAMRVTNSGGSNYKLTF	TRAV13-1;TRAV14DV4	TRAJ47;TRAJ53	TRAC;TRAC
TGTGCAGCAATCGAGAACACCGACAAGCTCATCTTTTGCAGCGTTGAACCCACGACTAGCGGGAGGGCCAATGAGCAGTTCTTC	1	1	Not Significant	SF	0	0	1	0.0103199	CD8+	1	TGCAGCGTTGAACCCACGACTAGCGGGAGGGCCAATGAGCAGTTCTTC	CSVEPTTSGRANEQFF	TRBV29-1	TRBJ2-1	TRBD2	TRBC2	1	TGTGCAGCAATCGAGAACACCGACAAGCTCATCTTT	CAAIENTDKLIF	TRAV13-1	TRAJ34	TRAC
TGTGCAGCAATCGATTCCGGAGGAAGCCAAGGAAATCTCATCTTTTGCAGCGTTAGTCCGGGGGACTATGGCTACACCTTC	1	1	Not Significant	SF	0	0	1	0.0103199	CD8+	1	TGCAGCGTTAGTCCGGGGGACTATGGCTACACCTTC	CSVSPGDYGYTF	TRBV29-1	TRBJ1-2	TRBD1	TRBC1	1	TGTGCAGCAATCGATTCCGGAGGAAGCCAAGGAAATCTCATCTTT	CAAIDSGGSQGNLIF	TRAV29DV5	TRAJ42	TRAC	CRG-CASSLGSEQYF	CRG-CASSRGTDTQYF
TGTGCAGCAATTCGAGAGGGGAGTCGAGGGCGCCAGTTCTATTTT;TGTGCTCTGAGTGATCTAAGGACAACTGACAGCTGGGGGAAATTGCAGTTTTGTGCCAGTAGTGGCCTATACGAACAAGAGACCCAGTACTTC	1	1	Not Significant	SF	0	0	1	0.0103199	CD8+	1	TGTGCCAGTAGTGGCCTATACGAACAAGAGACCCAGTACTTC	CASSGLYEQETQYF	TRBV19	TRBJ2-5	TRBD2	TRBC1	2	TGTGCAGCAATTCGAGAGGGGAGTCGAGGGCGCCAGTTCTATTTT;TGTGCTCTGAGTGATCTAAGGACAACTGACAGCTGGGGGAAATTGCAGTTT	CAAIREGSRGRQFYF;CALSDLRTTDSWGKLQF	TRAV13-1;TRAV9-2	TRAJ49;TRAJ24	TRAC;TRAC
TGTGCAGCACCCCAACAGAAAGTTACCTTTTGTGCCAGCAGCTTTCTGATTTTAGGGAACACTGAAGCTTTCTTT	1	1	Not Significant	SF	0	0	1	0.0103199	CD8+	1	TGTGCCAGCAGCTTTCTGATTTTAGGGAACACTGAAGCTTTCTTT	CASSFLILGNTEAFF	TRBV7-9	TRBJ1-1		TRBC1	1	TGTGCAGCACCCCAACAGAAAGTTACCTTT	CAAPQQKVTF	TRAV13-1	TRAJ13	TRAC
TGTGCAGCACGAGGTAGCAACTATAAACTGACATTTTGTGCCAGCAGTTTAGGGGGCCACGAGCAGTACTTC	1	1	Not Significant	SF	0	0	1	0.0103199	CD8+	1	TGTGCCAGCAGTTTAGGGGGCCACGAGCAGTACTTC	CASSLGGHEQYF	TRBV27	TRBJ2-7	TRBD1	TRBC2	1	TGTGCAGCACGAGGTAGCAACTATAAACTGACATTT	CAARGSNYKLTF	TRAV23DV6	TRAJ53	TRAC	CRG-CASSLGSEQYF	CRG-CASSRGTDTQYF
TGTGCAGCACGTATTTCTGGTGGCTACAATAAGCTGATTTTT;TGTGCTGCGTATTATGGTCAGAATTTTGTCTTTTGTGCCAGCTCACCAGGACAGGGGGCCGATGGGGCCAACGTCCTGACTTTC;TGTGCCAGCAGTTTACTGGGGGCGTTCGACTCACCCCTCCACTTT;TGTGCCAGCAGTTACAAGGGACCTTTCTATAATTCACCCCTCCACTTT	1	1	Not Significant	SF	0	0	1	0.0103199	CD8+	3	TGTGCCAGCTCACCAGGACAGGGGGCCGATGGGGCCAACGTCCTGACTTTC;TGTGCCAGCAGTTTACTGGGGGCGTTCGACTCACCCCTCCACTTT;TGTGCCAGCAGTTACAAGGGACCTTTCTATAATTCACCCCTCCACTTT	CASSPGQGADGANVLTF;CASSLLGAFDSPLHF;CASSYKGPFYNSPLHF	TRBV18;TRBV27;TRBV6-7	TRBJ2-6;TRBJ1-6;TRBJ1-6	TRBD1;TRBD1;	TRBC2;TRBC1;TRBC1	2	TGTGCAGCACGTATTTCTGGTGGCTACAATAAGCTGATTTTT;TGTGCTGCGTATTATGGTCAGAATTTTGTCTTT	CAARISGGYNKLIF;CAAYYGQNFVF	TRAV13-1;TRAV21	TRAJ4;TRAJ26	TRAC;TRAC
TGTGCAGCACTCCCCCGGGGGGGAGGAGGTGCTGACGGACTCACCTTT;TGTGCATCTGATAACACCGACAAGCTCATCTTTTGTGCCTGGAGTGTATTGGGTGGGCTAGCGGTTGGCAATGAGCAGTTCTTC;TGCGCCAGCAGCTTGCGCAGGAACACCGGGGAGCTGTTTTTT	1	1	Not Significant	SF	0	0	1	0.0103199	CD8+	2	TGTGCCTGGAGTGTATTGGGTGGGCTAGCGGTTGGCAATGAGCAGTTCTTC;TGCGCCAGCAGCTTGCGCAGGAACACCGGGGAGCTGTTTTTT	CAWSVLGGLAVGNEQFF;CASSLRRNTGELFF	TRBV30;TRBV5-1	TRBJ2-1;TRBJ2-2	TRBD2;	TRBC1;TRBC1	2	TGTGCAGCACTCCCCCGGGGGGGAGGAGGTGCTGACGGACTCACCTTT;TGTGCATCTGATAACACCGACAAGCTCATCTTT	CAALPRGGGGADGLTF;CASDNTDKLIF	TRAV23DV6;TRAV29DV5	TRAJ45;TRAJ34	TRAC;TRAC
TGTGCAGCAGATCAAGCTGCAGGCAACAAGCTAACTTTTTGTGCCAGCTCACCAGAGGACAGGTTCTATGGCTACACCTTC;TGTGCCAGCAGCTCGGGACAGTACCAAGAGACCCAGTACTTC;TGTGCCAGCAGCTTATCGGGACACCGCTACGAGCAGTACTTC	1	1	Not Significant	SF	0	0	1	0.0103199	CD8+	3	TGTGCCAGCTCACCAGAGGACAGGTTCTATGGCTACACCTTC;TGTGCCAGCAGCTCGGGACAGTACCAAGAGACCCAGTACTTC;TGTGCCAGCAGCTTATCGGGACACCGCTACGAGCAGTACTTC	CASSPEDRFYGYTF;CASSSGQYQETQYF;CASSLSGHRYEQYF	TRBV18;TRBV5-6;TRBV7-9	TRBJ1-2;TRBJ2-5;TRBJ2-7	TRBD1;;	TRBC1;TRBC2;TRBC2	1	TGTGCAGCAGATCAAGCTGCAGGCAACAAGCTAACTTTT	CAADQAAGNKLTF	TRAV29DV5	TRAJ17	TRAC
TGTGCAGCAGCCCCGACAGGAACCTACAAATACATCTTTTGTGCCAGCAGCCTCTCGGGGGAGGATGGGTGGGATGAGCAGTTCTTC	1	1	Not Significant	SF	0	0	1	0.0103199	CD8+	1	TGTGCCAGCAGCCTCTCGGGGGAGGATGGGTGGGATGAGCAGTTCTTC	CASSLSGEDGWDEQFF	TRBV3-1	TRBJ2-1	TRBD2	TRBC2	1	TGTGCAGCAGCCCCGACAGGAACCTACAAATACATCTTT	CAAAPTGTYKYIF	TRAV29DV5	TRAJ40	TRAC
TGTGCAGCAGCCTGGGGCTTATCCCCATATTCTGGGGGTTACCAGAAAGTTACCTTTTGTGCCACCAGTGATTTGAGCTCCTCCTACAATGAGCAGTTCTTC	1	1	Not Significant	SF	0	0	1	0.0103199	CD8+	1	TGTGCCACCAGTGATTTGAGCTCCTCCTACAATGAGCAGTTCTTC	CATSDLSSSYNEQFF	TRBV24-1	TRBJ2-1		TRBC2	1	TGTGCAGCAGCCTGGGGCTTATCCCCATATTCTGGGGGTTACCAGAAAGTTACCTTT	CAAAWGLSPYSGGYQKVTF	TRAV13-1	TRAJ13	TRAC
TGTGCAGCAGGGACTACCTCAGGAACCTACAAATACATCTTTTGTGCCAGCAGTGGGGGGCGCATCACCGGGGAGCTGTTTTTT	1	1	Not Significant	SF	0	0	1	0.0103199	CD8+	1	TGTGCCAGCAGTGGGGGGCGCATCACCGGGGAGCTGTTTTTT	CASSGGRITGELFF	TRBV28	TRBJ2-2	TRBD1	TRBC2	1	TGTGCAGCAGGGACTACCTCAGGAACCTACAAATACATCTTT	CAAGTTSGTYKYIF	TRAV29DV5	TRAJ40	TRAC
TGTGCAGCAGGGGGTTCGACCAGAGATGACAAGATCATCTTTTGTGCCAGTAGTATGGTCCTTACGAACACTGAAGCTTTCTTT	1	1	Not Significant	SF	0	0	1	0.0103199	CD8+	1	TGTGCCAGTAGTATGGTCCTTACGAACACTGAAGCTTTCTTT	CASSMVLTNTEAFF	TRBV19	TRBJ1-1		TRBC1	1	TGTGCAGCAGGGGGTTCGACCAGAGATGACAAGATCATCTTT	CAAGGSTRDDKIIF	TRAV13-1	TRAJ30	TRAC
TGTGCAGCAGGGTATAGTGGAGGTAGCAACTATAAACTGACATTTTGTGCCAGCAGCTTAGGAGGGACAGGGAGAGAGCAGTACTTC	1	1	Not Significant	SF	0	0	1	0.0103199	CD8+	1	TGTGCCAGCAGCTTAGGAGGGACAGGGAGAGAGCAGTACTTC	CASSLGGTGREQYF	TRBV7-7	TRBJ2-7		TRBC2	1	TGTGCAGCAGGGTATAGTGGAGGTAGCAACTATAAACTGACATTT	CAAGYSGGSNYKLTF	TRAV13-1	TRAJ53	TRAC	CRG-CASSLGGTGREQYF	CRG-CASSLGSTGREQYF
TGTGCAGCAGGGTTCAACAATGCCAGACTCATGTTTTGCAGTGCTAGGCCGTCGGGGGATGAGCAGTTCTTC	1	1	Not Significant	SF	0	0	1	0.0103199	CD8+	1	TGCAGTGCTAGGCCGTCGGGGGATGAGCAGTTCTTC	CSARPSGDEQFF	TRBV20-1	TRBJ2-1	TRBD1	TRBC2	1	TGTGCAGCAGGGTTCAACAATGCCAGACTCATGTTT	CAAGFNNARLMF	TRAV29DV5	TRAJ31	TRAC		CRG-CASSRGTDTQYF
TGTGCAGCCACCACCGGTAACCAGTTCTATTTT;TGTGCTGTGAGTCCTTCGTTCCCCTTTGGAAATGAGAAATTAACCTTTTGTGCCATCAGGGGACCTGACTACTCCCAGTTCTTC;TGTGCCAGCAGTTTTTCGATAGGACAGGAACTTAGCGGGAGAGTCTCCTACAATGAGCAGTTCTTC	1	1	Not Significant	SF	0	0	1	0.0103199	CD8+	2	TGTGCCATCAGGGGACCTGACTACTCCCAGTTCTTC;TGTGCCAGCAGTTTTTCGATAGGACAGGAACTTAGCGGGAGAGTCTCCTACAATGAGCAGTTCTTC	CAIRGPDYSQFF;CASSFSIGQELSGRVSYNEQFF	TRBV10-3;TRBV6-6	TRBJ2-1;TRBJ2-1	TRBD2;	TRBC2;TRBC2	2	TGTGCAGCCACCACCGGTAACCAGTTCTATTTT;TGTGCTGTGAGTCCTTCGTTCCCCTTTGGAAATGAGAAATTAACCTTT	CAATTGNQFYF;CAVSPSFPFGNEKLTF	TRAV29DV5;TRAV8-4	TRAJ49;TRAJ48	TRAC;TRAC
TGTGCAGCCCCCAGGACGTATTCAGGAGGAGGTGCTGACGGACTCACCTTT;TGTGCTACGATGCGGCTAGCCCAGAAGCTGGTATTTTGTGCCAGCAGCCCCTCTCGCGAGCAGTACTTC;TGCAGTGCTAGACCGGGGTTGGGGGGGCGGTTTCTCGATGAGCAGTTCTTC	1	1	Not Significant	SF	0	0	1	0.0103199	CD8+	2	TGTGCCAGCAGCCCCTCTCGCGAGCAGTACTTC;TGCAGTGCTAGACCGGGGTTGGGGGGGCGGTTTCTCGATGAGCAGTTCTTC	CASSPSREQYF;CSARPGLGGRFLDEQFF	TRBV11-2;TRBV20-1	TRBJ2-7;TRBJ2-1	;TRBD1	TRBC2;TRBC2	2	TGTGCAGCCCCCAGGACGTATTCAGGAGGAGGTGCTGACGGACTCACCTTT;TGTGCTACGATGCGGCTAGCCCAGAAGCTGGTATTT	CAAPRTYSGGGADGLTF;CATMRLAQKLVF	TRAV13-1;TRAV17	TRAJ45;TRAJ54	TRAC;TRAC
TGTGCAGCCCCCCGAGAGTACAAGCTCAGCTTT;TGTGCTCTGCTGGGCTACTCAGGAACCTACAAATACATCTTTTGTGCCAGCAGTGGGGACTGGGGAGAGACCCAGTACTTC	1	1	Not Significant	SF	0	0	1	0.0103199	CD8+	1	TGTGCCAGCAGTGGGGACTGGGGAGAGACCCAGTACTTC	CASSGDWGETQYF	TRBV27	TRBJ2-5	TRBD1	TRBC1	2	TGTGCAGCCCCCCGAGAGTACAAGCTCAGCTTT;TGTGCTCTGCTGGGCTACTCAGGAACCTACAAATACATCTTT	CAAPREYKLSF;CALLGYSGTYKYIF	TRAV13-2;TRAV19	TRAJ20;TRAJ40	TRAC;TRAC
TGTGCAGCCCCGAAAAGCTCAGGAACCTACAAATACATCTTT;TGTGCTGTGACCTCCCCAGGAGGAGGTGCTGACGGACTCACCTTTTGTGCCAGCAGCGTCGCTACAGGATACTCCTACGAGCAGTACTTC	1	1	Not Significant	SF	0	0	1	0.0103199	CD8+	1	TGTGCCAGCAGCGTCGCTACAGGATACTCCTACGAGCAGTACTTC	CASSVATGYSYEQYF	TRBV9	TRBJ2-7	TRBD1	TRBC2	2	TGTGCAGCCCCGAAAAGCTCAGGAACCTACAAATACATCTTT;TGTGCTGTGACCTCCCCAGGAGGAGGTGCTGACGGACTCACCTTT	CAAPKSSGTYKYIF;CAVTSPGGGADGLTF	TRAV13-1;TRAV8-6	TRAJ40;TRAJ45	TRAC;TRAC
TGTGCAGCCCTAAGCTCAGGAAACACACCTCTTGTCTTTTGTGCCAGCAGTCTCACAGGGGAGACTGAAGCTTTCTTT	1	1	Not Significant	SF	0	0	1	0.0103199	CD8+	1	TGTGCCAGCAGTCTCACAGGGGAGACTGAAGCTTTCTTT	CASSLTGETEAFF	TRBV27	TRBJ1-1	TRBD1	TRBC1	1	TGTGCAGCCCTAAGCTCAGGAAACACACCTCTTGTCTTT	CAALSSGNTPLVF	TRAV5	TRAJ29	TRAC
TGTGCAGCCGAAAGGAGCAGAGATGACAAGATCATCTTT;TGTGCTTATAGTGTGGAATATGGAAACAAGCTGGTCTTTTGTGCCAGCAGCCACAGGGGGCGGGACACTGAAGCTTTCTTT	1	1	Not Significant	SF	0	0	1	0.0103199	CD8+	1	TGTGCCAGCAGCCACAGGGGGCGGGACACTGAAGCTTTCTTT	CASSHRGRDTEAFF	TRBV3-1	TRBJ1-1	TRBD1	TRBC1	2	TGTGCAGCCGAAAGGAGCAGAGATGACAAGATCATCTTT;TGTGCTTATAGTGTGGAATATGGAAACAAGCTGGTCTTT	CAAERSRDDKIIF;CAYSVEYGNKLVF	TRAV23DV6;TRAV38-2DV8	TRAJ30;TRAJ47	TRAC;TRAC
TGTGCAGCCGGAGCAGGTGGTGCTACAAACAAGCTCATCTTTTGTGCCATCAGAGCTACAGGGCCCCGCACCCAAAAACGCACAGATACGCAGTATTTT;TGTGCCAGCAGCTTAAATAGCAATCAGCCCCAGCATTTT	1	1	Not Significant	SF	0	0	1	0.0103199	CD8+	2	TGTGCCATCAGAGCTACAGGGCCCCGCACCCAAAAACGCACAGATACGCAGTATTTT;TGTGCCAGCAGCTTAAATAGCAATCAGCCCCAGCATTTT	CAIRATGPRTQKRTDTQYF;CASSLNSNQPQHF	TRBV10-3;TRBV7-6	TRBJ2-3;TRBJ1-5	TRBD1;	TRBC2;TRBC1	1	TGTGCAGCCGGAGCAGGTGGTGCTACAAACAAGCTCATCTTT	CAAGAGGATNKLIF	TRAV23DV6	TRAJ32	TRAC
TGTGCAGCCGGATTGTTTGGTGGCTACAATAAGCTGATTTTT;TGTGCTTATAGTGTGGAATATGGAAACAAGCTGGTCTTTTGTGCCCGTGGGACAGACATGAACACTGAAGCTTTCTTT;TGTGCCAGCAGCCACCCCGACAGGGGGCGAGGATCACCCCTCCACTTT;TGTGCCAGCAGCGTAGCCGGGACAGGGGCCTACAATGAGCAGTTCTTC	1	1	Not Significant	SF	0	0	1	0.0103199	CD8+	3	TGTGCCCGTGGGACAGACATGAACACTGAAGCTTTCTTT;TGTGCCAGCAGCCACCCCGACAGGGGGCGAGGATCACCCCTCCACTTT;TGTGCCAGCAGCGTAGCCGGGACAGGGGCCTACAATGAGCAGTTCTTC	CARGTDMNTEAFF;CASSHPDRGRGSPLHF;CASSVAGTGAYNEQFF	TRBV28;TRBV7-9;TRBV9	TRBJ1-1;TRBJ1-6;TRBJ2-1	;;TRBD1	TRBC1;TRBC1;TRBC2	2	TGTGCAGCCGGATTGTTTGGTGGCTACAATAAGCTGATTTTT;TGTGCTTATAGTGTGGAATATGGAAACAAGCTGGTCTTT	CAAGLFGGYNKLIF;CAYSVEYGNKLVF	TRAV13-1;TRAV38-2DV8	TRAJ4;TRAJ47	TRAC;TRAC
TGTGCAGCCGTGGGAAGCTACATACCTACATTT;TGTGCAGAGACGGGAGGAGGAAACAAACTCACCTTTTGTGCCAGCAGCGCCACCGGGACAACCTACGAGCAGTACTTC;TGTGCCAGCAGTCAGGGGTGGGGCAATCAGCCCCAGCATTTT	1	1	Not Significant	SF	0	0	1	0.0103199	CD8+	2	TGTGCCAGCAGCGCCACCGGGACAACCTACGAGCAGTACTTC;TGTGCCAGCAGTCAGGGGTGGGGCAATCAGCCCCAGCATTTT	CASSATGTTYEQYF;CASSQGWGNQPQHF	TRBV11-2;TRBV6-6	TRBJ2-7;TRBJ1-5	;	TRBC2;TRBC1	2	TGTGCAGCCGTGGGAAGCTACATACCTACATTT;TGTGCAGAGACGGGAGGAGGAAACAAACTCACCTTT	CAAVGSYIPTF;CAETGGGNKLTF	TRAV13-1;TRAV29DV5	TRAJ6;TRAJ10	TRAC;TRAC
TGTGCAGCCGTTAACTATGGTCAGAATTTTGTCTTTTGTGCCAGCCGGGACACGGGGACTGAAGCTTTCTTT	1	1	Not Significant	SF	0	0	1	0.0103199	CD8+	1	TGTGCCAGCCGGGACACGGGGACTGAAGCTTTCTTT	CASRDTGTEAFF	TRBV6-1	TRBJ1-1	TRBD1	TRBC1	1	TGTGCAGCCGTTAACTATGGTCAGAATTTTGTCTTT	CAAVNYGQNFVF	TRAV13-1	TRAJ26	TRAC	CRG-CASRDTGTEAFF	CRG-CASSRGTDTQYF
TGTGCAGCCTACCCCCCTAAAGCTGCAGGCAACAAGCTAACTTTT;TGTGCTCTCGAAGGGACGGGAAACACACCTCTTGTCTTT;TGTGCTACCCGCCTTAACACCAATGCAGGCAAATCAACCTTTTGTGCCAGCAGCCGGGACATCGCGAACACCGGGGAGCTGTTTTTT	1	1	Not Significant	SF	0	0	1	0.0103199	CD8+	1	TGTGCCAGCAGCCGGGACATCGCGAACACCGGGGAGCTGTTTTTT	CASSRDIANTGELFF	TRBV2	TRBJ2-2	TRBD1	TRBC2	3	TGTGCAGCCTACCCCCCTAAAGCTGCAGGCAACAAGCTAACTTTT;TGTGCTCTCGAAGGGACGGGAAACACACCTCTTGTCTTT;TGTGCTACCCGCCTTAACACCAATGCAGGCAAATCAACCTTT	CAAYPPKAAGNKLTF;CALEGTGNTPLVF;CATRLNTNAGKSTF	TRAV13-1;TRAV16;TRAV17	TRAJ17;TRAJ29;TRAJ27	TRAC;TRAC;TRAC
TGTGCAGCCTCGGGGGGTGATAGCAACTATCAGTTAATCTGGTGCGCCAGCAGTGTTGGGAATTCACCCCTCCACTTT	1	1	Not Significant	SF	0	0	1	0.0103199	CD8+	1	TGCGCCAGCAGTGTTGGGAATTCACCCCTCCACTTT	CASSVGNSPLHF	TRBV10-2	TRBJ1-6		TRBC1	1	TGTGCAGCCTCGGGGGGTGATAGCAACTATCAGTTAATCTGG	CAASGGDSNYQLIW	TRAV13-1	TRAJ33	TRAC	CRG-CASSPDNSPLHF	CRG-CASSAGLSPLHF
TGTGCAGCCTTTGGTGCTACAAACAAGCTCATCTTTTGTGCCAGCAGTTACTCCAGGGGTTACAATGAGCAGTTCTTC	1	1	Not Significant	SF	0	0	1	0.0103199	CD8+	1	TGTGCCAGCAGTTACTCCAGGGGTTACAATGAGCAGTTCTTC	CASSYSRGYNEQFF	TRBV6-5	TRBJ2-1	TRBD1	TRBC2	1	TGTGCAGCCTTTGGTGCTACAAACAAGCTCATCTTT	CAAFGATNKLIF	TRAV13-1	TRAJ32	TRAC	CRG-CATSRTGGYNEQFF	CRG-CASSYSGGYNEQFF
TGTGCAGCGAATACTGGAGGCTTCAAAACTATCTTTTGTGCCAGCAGTCCGGAGGCGGGAAGGGGAAACACCATATATTTT;TGTGCCAGCAGTCTACTACAGGGGACCGTGCGGGAGCAGTTCTTC	1	1	Not Significant	SF	0	0	1	0.0103199	CD8+	2	TGTGCCAGCAGTCCGGAGGCGGGAAGGGGAAACACCATATATTTT;TGTGCCAGCAGTCTACTACAGGGGACCGTGCGGGAGCAGTTCTTC	CASSPEAGRGNTIYF;CASSLLQGTVREQFF	TRBV2;TRBV27	TRBJ1-3;TRBJ2-1	TRBD2;TRBD1	TRBC1;TRBC2	1	TGTGCAGCGAATACTGGAGGCTTCAAAACTATCTTT	CAANTGGFKTIF	TRAV25	TRAJ9	TRAC
TGTGCAGCGCTTAAATATGGAAACAAGCTGGTCTTTTGTGCCACTCATCTTACAGGGAACACAGATACGCAGTATTTT;TGTGCCAGCAGCTTAGCGCTAGGCATCGGCATGTACGAGCAGTACTTC	1	1	Not Significant	SF	0	0	1	0.0103199	CD8+	2	TGTGCCACTCATCTTACAGGGAACACAGATACGCAGTATTTT;TGTGCCAGCAGCTTAGCGCTAGGCATCGGCATGTACGAGCAGTACTTC	CATHLTGNTDTQYF;CASSLALGIGMYEQYF	TRBV24-1;TRBV7-9	TRBJ2-3;TRBJ2-7	TRBD1;	TRBC2;TRBC2	1	TGTGCAGCGCTTAAATATGGAAACAAGCTGGTCTTT	CAALKYGNKLVF	TRAV13-1	TRAJ47	TRAC
TGTGCAGCTACCAGAGGCTCAACCCTGGGGAGGCTATACTTT;TGTGCAGCAAGCGGTAGTGGAAAAGGAGGAAAGCTTATCTTCTGTGCCAGCAGTTTTCGACAGGGGGATGCAACTAATGAAAAACTGTTTTTT;TGTGCCAGCAGTGAAGCCCCCGCCGAGACAGGGGATTATAGCAATCAGCCCCAGCATTTT	1	1	Not Significant	SF	0	0	1	0.0103199	CD8+	2	TGTGCCAGCAGTTTTCGACAGGGGGATGCAACTAATGAAAAACTGTTTTTT;TGTGCCAGCAGTGAAGCCCCCGCCGAGACAGGGGATTATAGCAATCAGCCCCAGCATTTT	CASSFRQGDATNEKLFF;CASSEAPAETGDYSNQPQHF	TRBV27;TRBV6-1	TRBJ1-4;TRBJ1-5	TRBD1;TRBD1	TRBC1;TRBC1	2	TGTGCAGCTACCAGAGGCTCAACCCTGGGGAGGCTATACTTT;TGTGCAGCAAGCGGTAGTGGAAAAGGAGGAAAGCTTATCTTC	CAATRGSTLGRLYF;CAASGSGKGGKLIF	TRAV23DV6;TRAV29DV5	TRAJ18;TRAJ23	TRAC;TRAC
TGTGCAGCTATAGGAGGCTTCAAAACTATCTTT;TGTGCTGTGAGGAGATATAACACCGACAAGCTCATCTTTTGCAGTGCTAGAGTTGTTTTACTAGCGGGAGTAAGGACTGAGCAGTTCTTC;TGTGCCAGCAGTTTACGTCCCGAGACCTACGAGCAGTACTTC	1	1	Not Significant	SF	0	0	1	0.0103199	CD8+	2	TGCAGTGCTAGAGTTGTTTTACTAGCGGGAGTAAGGACTGAGCAGTTCTTC;TGTGCCAGCAGTTTACGTCCCGAGACCTACGAGCAGTACTTC	CSARVVLLAGVRTEQFF;CASSLRPETYEQYF	TRBV20-1;TRBV28	TRBJ2-1;TRBJ2-7	TRBD2;	TRBC2;TRBC2	2	TGTGCAGCTATAGGAGGCTTCAAAACTATCTTT;TGTGCTGTGAGGAGATATAACACCGACAAGCTCATCTTT	CAAIGGFKTIF;CAVRRYNTDKLIF	TRAV13-1;TRAV3	TRAJ9;TRAJ34	TRAC;TRAC
TGTGCAGCTCCCGTTAACTTTGGAAATGAGAAATTAACCTTTTGTGCCAGCTCACCGCCAGGTGCAAGAGATGGCTACACCTTC	1	1	Not Significant	SF	0	0	1	0.0103199	CD8+	1	TGTGCCAGCTCACCGCCAGGTGCAAGAGATGGCTACACCTTC	CASSPPGARDGYTF	TRBV18	TRBJ1-2		TRBC1	1	TGTGCAGCTCCCGTTAACTTTGGAAATGAGAAATTAACCTTT	CAAPVNFGNEKLTF	TRAV13-1	TRAJ48	TRAC
TGTGCAGCTCTTAATTCCGGGTATGCACTCAACTTCTGCGCCAGCAGCCCGACAGGGGACCCCAATGAGCAGTTCTTC	1	1	Not Significant	SF	0	0	1	0.0103199	CD8+	1	TGCGCCAGCAGCCCGACAGGGGACCCCAATGAGCAGTTCTTC	CASSPTGDPNEQFF	TRBV5-1	TRBJ2-1	TRBD1	TRBC2	1	TGTGCAGCTCTTAATTCCGGGTATGCACTCAACTTC	CAALNSGYALNF	TRAV29DV5	TRAJ41	TRAC
TGTGCAGGAAGGACTCCGTTTAGTCAGGGAGCCCAGAAGCTGGTATTTTGTGCCAGCAGCTTAGTGGGGGGCGGATCACCCCTCCACTTT	1	1	Not Significant	SF	0	0	1	0.0103199	CD8+	1	TGTGCCAGCAGCTTAGTGGGGGGCGGATCACCCCTCCACTTT	CASSLVGGGSPLHF	TRBV7-3	TRBJ1-6	TRBD1	TRBC1	1	TGTGCAGGAAGGACTCCGTTTAGTCAGGGAGCCCAGAAGCTGGTATTT	CAGRTPFSQGAQKLVF	TRAV27	TRAJ54	TRAC
TGTGCAGGACCCATGACAACTGACAGCTGGGGGAAATTGCAGTTT;TGTGCAGGTAACAGAGATGACAAGATCATCTTTTGTGCCAGCAGCTTAGGTCGTAATCTAATCTATGGCTACACCTTC;TGTGCCAGCAGCTTAGGTCCGGGGAACACTGAAGCTTTCTTT	1	1	Not Significant	SF	0	0	1	0.0103199	CD8+	2	TGTGCCAGCAGCTTAGGTCGTAATCTAATCTATGGCTACACCTTC;TGTGCCAGCAGCTTAGGTCCGGGGAACACTGAAGCTTTCTTT	CASSLGRNLIYGYTF;CASSLGPGNTEAFF	TRBV5-6;TRBV7-6	TRBJ1-2;TRBJ1-1	;	TRBC1;TRBC1	2	TGTGCAGGACCCATGACAACTGACAGCTGGGGGAAATTGCAGTTT;TGTGCAGGTAACAGAGATGACAAGATCATCTTT	CAGPMTTDSWGKLQF;CAGNRDDKIIF	TRAV27;TRAV5	TRAJ24;TRAJ30	TRAC;TRAC
TGTGCAGGACCCATGACAACTGACAGCTGGGGGAAATTGCAGTTT;TGTGTTGTGAGTGATGGGGGCACCCACTCTGACAGCTGGGGGAAATTGCAGTTTTGTGCCTGGGCCCTCCTTTACACAGATACGCAGTATTTT	1	1	Not Significant	SF	0	0	1	0.0103199	CD8+	1	TGTGCCTGGGCCCTCCTTTACACAGATACGCAGTATTTT	CAWALLYTDTQYF	TRBV30	TRBJ2-3		TRBC2	2	TGTGCAGGACCCATGACAACTGACAGCTGGGGGAAATTGCAGTTT;TGTGTTGTGAGTGATGGGGGCACCCACTCTGACAGCTGGGGGAAATTGCAGTTT	CAGPMTTDSWGKLQF;CVVSDGGTHSDSWGKLQF	TRAV27;TRAV8-2	TRAJ24;TRAJ24	TRAC;TRAC
TGTGCAGGACCCATGACAACTGACAGCTGGGGGAAATTGCAGTTTTGTGCCAGTAGTATAGGGGGGACACCTTACAATGAGCAGTTCTTC;TGTGCCAGCAGCTTAGGTCCGGGGAACACTGAAGCTTTCTTT	1	1	Not Significant	SF	0	0	1	0.0103199	CD8+	2	TGTGCCAGTAGTATAGGGGGGACACCTTACAATGAGCAGTTCTTC;TGTGCCAGCAGCTTAGGTCCGGGGAACACTGAAGCTTTCTTT	CASSIGGTPYNEQFF;CASSLGPGNTEAFF	TRBV19;TRBV7-6	TRBJ2-1;TRBJ1-1	TRBD1;	TRBC1;TRBC1	1	TGTGCAGGACCCATGACAACTGACAGCTGGGGGAAATTGCAGTTT	CAGPMTTDSWGKLQF	TRAV27	TRAJ24	TRAC
TGTGCAGGAGATGCCTCAGGAACCTACAAATACATCTTT	1	1	Not Significant	SF	0	0	1	0.0103199	CD8+	0							1	TGTGCAGGAGATGCCTCAGGAACCTACAAATACATCTTT	CAGDASGTYKYIF	TRAV27	TRAJ40	TRAC
TGTGCAGGAGATGCCTCAGGAACCTACAAATACATCTTT;TGTGCTCTACAGAATAGTGGAGGTAGCAACTATAAACTGACATTTTGTGCCAGCAGTTACGAGACTAGCGGGAGCCTCACAGATACGCAGTATTTT;TGTGCCAGCAGCTTGGCACAGGGACCCAATCAGCCCCAGCATTTT	1	1	Not Significant	SF	0	0	1	0.0103199	CD8+	2	TGTGCCAGCAGTTACGAGACTAGCGGGAGCCTCACAGATACGCAGTATTTT;TGTGCCAGCAGCTTGGCACAGGGACCCAATCAGCCCCAGCATTTT	CASSYETSGSLTDTQYF;CASSLAQGPNQPQHF	TRBV6-5;TRBV7-9	TRBJ2-3;TRBJ1-5	TRBD2;	TRBC2;TRBC1	2	TGTGCAGGAGATGCCTCAGGAACCTACAAATACATCTTT;TGTGCTCTACAGAATAGTGGAGGTAGCAACTATAAACTGACATTT	CAGDASGTYKYIF;CALQNSGGSNYKLTF	TRAV27;TRAV9-2	TRAJ40;TRAJ53	TRAC;TRAC
TGTGCAGGAGCCCATGGTCAGAATTTTGTCTTTTGCAGCGTATGGGCTATCGGATGGACGGGCGGCTACACCTTC;TGTGCCAGCAGCCTCTCCCCAAGGGCGACCTTCGGCACCGGGGAGCTGTTTTTT	1	1	Not Significant	SF	0	0	1	0.0103199	CD8+	2	TGCAGCGTATGGGCTATCGGATGGACGGGCGGCTACACCTTC;TGTGCCAGCAGCCTCTCCCCAAGGGCGACCTTCGGCACCGGGGAGCTGTTTTTT	CSVWAIGWTGGYTF;CASSLSPRATFGTGELFF	TRBV29-1;TRBV9	TRBJ1-2;TRBJ2-2	TRBD2;	TRBC1;TRBC2	1	TGTGCAGGAGCCCATGGTCAGAATTTTGTCTTT	CAGAHGQNFVF	TRAV27	TRAJ26	TRAC
TGTGCAGGAGGGCCCGCTTTGAGTGCAGGCAACATGCTCACCTTTTGTGCCAGCAGTTCGGACATCACGAACACCGGGGAGCTGTTTTTT	1	1	Not Significant	SF	0	0	1	0.0103199	CD8+	1	TGTGCCAGCAGTTCGGACATCACGAACACCGGGGAGCTGTTTTTT	CASSSDITNTGELFF	TRBV6-5	TRBJ2-2	TRBD1	TRBC2	1	TGTGCAGGAGGGCCCGCTTTGAGTGCAGGCAACATGCTCACCTTT	CAGGPALSAGNMLTF	TRAV27	TRAJ39	TRAC
TGTGCAGGAGGGGATGGAGGAAGCCAAGGAAATCTCATCTTT;TGTGCTCTTACTACTCAGGGCGGATCTGAAAAGCTGGTCTTTTGTGCCACCCAAACGTTCTGGGGGGATCAGCCCCAGCATTTT;TGTGCCAGCAGGGGGGACAGGCAGTATTTT	1	1	Not Significant	SF	0	0	1	0.0103199	CD8+	2	TGTGCCACCCAAACGTTCTGGGGGGATCAGCCCCAGCATTTT;TGTGCCAGCAGGGGGGACAGGCAGTATTTT	CATQTFWGDQPQHF;CASRGDRQYF	TRBV19;TRBV3-1	TRBJ1-5;TRBJ2-3	TRBD1;TRBD1	TRBC1;TRBC2	2	TGTGCAGGAGGGGATGGAGGAAGCCAAGGAAATCTCATCTTT;TGTGCTCTTACTACTCAGGGCGGATCTGAAAAGCTGGTCTTT	CAGGDGGSQGNLIF;CALTTQGGSEKLVF	TRAV27;TRAV9-2	TRAJ42;TRAJ57	TRAC;TRAC
TGTGCAGGAGGGGATGGAGGAAGCCAAGGAAATCTCATCTTT;TGTGCTGTGTCCTACCAGGCAGGAACTGCTCTGATCTTTTGTGCCAGTGAGGCAGATACGCAGTATTTT;TGTGCCAGCAGTTCCGGGGCACTCTATGGCTACACCTTC	1	1	Not Significant	SF	0	0	1	0.0103199	CD8+	2	TGTGCCAGTGAGGCAGATACGCAGTATTTT;TGTGCCAGCAGTTCCGGGGCACTCTATGGCTACACCTTC	CASEADTQYF;CASSSGALYGYTF	TRBV19;TRBV28	TRBJ2-3;TRBJ1-2	;TRBD1	TRBC2;TRBC1	2	TGTGCAGGAGGGGATGGAGGAAGCCAAGGAAATCTCATCTTT;TGTGCTGTGTCCTACCAGGCAGGAACTGCTCTGATCTTT	CAGGDGGSQGNLIF;CAVSYQAGTALIF	TRAV27;TRAV8-4	TRAJ42;TRAJ15	TRAC;TRAC
TGTGCAGGAGTAAGGTATCAGTTAATCTGG;TGTGCTCTGGGTACGCAGGCAGGAACTGCTCTGATCTTTTGTGCCAGCAGTAAGGGACAGGGGGCTGCCTACGAGCAGTACTTC	1	1	Not Significant	SF	0	0	1	0.0103199	CD8+	1	TGTGCCAGCAGTAAGGGACAGGGGGCTGCCTACGAGCAGTACTTC	CASSKGQGAAYEQYF	TRBV7-9	TRBJ2-7		TRBC2	2	TGTGCAGGAGTAAGGTATCAGTTAATCTGG;TGTGCTCTGGGTACGCAGGCAGGAACTGCTCTGATCTTT	CAGVRYQLIW;CALGTQAGTALIF	TRAV27;TRAV9-2	TRAJ33;TRAJ15	TRAC;TRAC
TGTGCAGGAGTAAGGTATCAGTTAATCTGG;TGTGCTGTGAGGGAGATATACAACTTCAACAAATTTTACTTTTGTGCCAGCAGTAAGGGACAGGGGGCTGCCTACGAGCAGTACTTC	1	1	Not Significant	SF	0	0	1	0.0103199	CD8+	1	TGTGCCAGCAGTAAGGGACAGGGGGCTGCCTACGAGCAGTACTTC	CASSKGQGAAYEQYF	TRBV7-9	TRBJ2-7		TRBC2	2	TGTGCAGGAGTAAGGTATCAGTTAATCTGG;TGTGCTGTGAGGGAGATATACAACTTCAACAAATTTTACTTT	CAGVRYQLIW;CAVREIYNFNKFYF	TRAV27;TRAV3	TRAJ33;TRAJ21	TRAC;TRAC
TGTGCAGGAGTATATGGTCAGAATTTTGTCTTTTGTGCCTGGACATGGGGGAGCTCCTACAATGAGCAGTTCTTC	1	1	Not Significant	SF	0	0	1	0.0103199	CD8+	1	TGTGCCTGGACATGGGGGAGCTCCTACAATGAGCAGTTCTTC	CAWTWGSSYNEQFF	TRBV30	TRBJ2-1	TRBD2	TRBC2	1	TGTGCAGGAGTATATGGTCAGAATTTTGTCTTT	CAGVYGQNFVF	TRAV29DV5	TRAJ26	TRAC
TGTGCAGGAGTGTTTCTTGACAGCTGGGGGAAATTGCAGTTTTGTGCCAGCAGCCAAAGGACAGGGGGCAATCAGCCCCAGCATTTT	1	1	Not Significant	SF	0	0	1	0.0103199	CD8+	1	TGTGCCAGCAGCCAAAGGACAGGGGGCAATCAGCCCCAGCATTTT	CASSQRTGGNQPQHF	TRBV7-8	TRBJ1-5		TRBC1	1	TGTGCAGGAGTGTTTCTTGACAGCTGGGGGAAATTGCAGTTT	CAGVFLDSWGKLQF	TRAV27	TRAJ24	TRAC	CRG-CASSQRTGGNQPQHF	CRG-CASSQRTDGNQPQHF
TGTGCAGGATCGTATGCTGGTGGTACTAGCTATGGAAAGCTGACATTTTGTGCCAGCAGCTCCTCTAGCGGGGGGGTCCGAGAGACCCAGTACTTC	1	1	Not Significant	SF	0	0	1	0.0103199	CD8+	1	TGTGCCAGCAGCTCCTCTAGCGGGGGGGTCCGAGAGACCCAGTACTTC	CASSSSSGGVRETQYF	TRBV7-9	TRBJ2-5		TRBC2	1	TGTGCAGGATCGTATGCTGGTGGTACTAGCTATGGAAAGCTGACATTT	CAGSYAGGTSYGKLTF	TRAV27	TRAJ52	TRAC
TGTGCAGGCAAAGGGGTCACAGGCTTTCAGAAACTTGTATTT;TGTGCTGTGGGTGCGCTATACTCTGGGGCTGGGAGTTACCAACTCACTTTCTGTGCCAGCAGCTCCAGACTTGCAGATACGCAGTATTTT	1	1	Not Significant	SF	0	0	1	0.0103199	CD8+	1	TGTGCCAGCAGCTCCAGACTTGCAGATACGCAGTATTTT	CASSSRLADTQYF	TRBV6-3	TRBJ2-3		TRBC2	2	TGTGCAGGCAAAGGGGTCACAGGCTTTCAGAAACTTGTATTT;TGTGCTGTGGGTGCGCTATACTCTGGGGCTGGGAGTTACCAACTCACTTTC	CAGKGVTGFQKLVF;CAVGALYSGAGSYQLTF	TRAV27;TRAV8-3	TRAJ8;TRAJ28	TRAC;TRAC
TGTGCAGGCCGGTTTGCCTTTACAGGAACCTACAAATACATCTTTTGTGCCAGCAGCCTGGGACAGGGAGGCAATCAGCCCCAGCATTTT	1	1	Not Significant	SF	0	0	1	0.0103199	CD8+	1	TGTGCCAGCAGCCTGGGACAGGGAGGCAATCAGCCCCAGCATTTT	CASSLGQGGNQPQHF	TRBV27	TRBJ1-5	TRBD1	TRBC1	1	TGTGCAGGCCGGTTTGCCTTTACAGGAACCTACAAATACATCTTT	CAGRFAFTGTYKYIF	TRAV25	TRAJ40	TRAC	CRG-CASSLGWGSNQPQHF	CRG-CASSLGQGGNQPQHF
TGTGCAGGGACTAGGTCGGGCGGATCTGAAAAGCTGGTCTTT;TGTGCCGTGAAAAGCTGGGGGAAATTGCAGTTTTGTGCCAGCAGTACCAGACAGGGCCTTAATGAAAAACTGTTTTTT	1	1	Not Significant	SF	0	0	1	0.0103199	CD8+	1	TGTGCCAGCAGTACCAGACAGGGCCTTAATGAAAAACTGTTTTTT	CASSTRQGLNEKLFF	TRBV2	TRBJ1-4	TRBD1	TRBC1	2	TGTGCAGGGACTAGGTCGGGCGGATCTGAAAAGCTGGTCTTT;TGTGCCGTGAAAAGCTGGGGGAAATTGCAGTTT	CAGTRSGGSEKLVF;CAVKSWGKLQF	TRAV27;TRAV8-1	TRAJ57;TRAJ24	TRAC;TRAC
TGTGCAGGGATGAACACAGGCTTTCAGAAACTTGTATTT;TGTGCAATGAGAGATTTTAACACCGACAAGCTCATCTTT;TGTGCTGTGGGTGCAAGGACTGGAGGCTTCAAAACTATCTTTTGTGCCAGCAGTTCAAAGCCCCCCCAGGGGGCAAAGGCTGGGGCCAACGTCCTGACTTTC;TGTGCCAGCAGCAGGGGACAGAACACTGAAGCTTTCTTT	1	1	Not Significant	SF	0	0	1	0.0103199	CD8+	2	TGTGCCAGCAGTTCAAAGCCCCCCCAGGGGGCAAAGGCTGGGGCCAACGTCCTGACTTTC;TGTGCCAGCAGCAGGGGACAGAACACTGAAGCTTTCTTT	CASSSKPPQGAKAGANVLTF;CASSRGQNTEAFF	TRBV6-5;TRBV9	TRBJ2-6;TRBJ1-1	TRBD1;TRBD1	TRBC2;TRBC1	3	TGTGCAGGGATGAACACAGGCTTTCAGAAACTTGTATTT;TGTGCAATGAGAGATTTTAACACCGACAAGCTCATCTTT;TGTGCTGTGGGTGCAAGGACTGGAGGCTTCAAAACTATCTTT	CAGMNTGFQKLVF;CAMRDFNTDKLIF;CAVGARTGGFKTIF	TRAV13-2;TRAV14DV4;TRAV8-3	TRAJ8;TRAJ34;TRAJ9	TRAC;TRAC;TRAC
TGTGCAGGGCACGGGGCTGCAGGCAACAAGCTAACTTTT;TGTGCAGCAAGCGGGAATAACCAGGGAGGAAAGCTTATCTTCTGTGCCAGCAGTTACTCGAGGGGACCTCCTTTCTATGGCTACACCTTC;TGTGCCAGCAGTCCAAGGGGTAGCACTGAAGCTTTCTTT	1	1	Not Significant	SF	0	0	1	0.0103199	CD8+	2	TGTGCCAGCAGTTACTCGAGGGGACCTCCTTTCTATGGCTACACCTTC;TGTGCCAGCAGTCCAAGGGGTAGCACTGAAGCTTTCTTT	CASSYSRGPPFYGYTF;CASSPRGSTEAFF	TRBV6-5;TRBV7-9	TRBJ1-2;TRBJ1-1	TRBD2;	TRBC1;TRBC1	2	TGTGCAGGGCACGGGGCTGCAGGCAACAAGCTAACTTTT;TGTGCAGCAAGCGGGAATAACCAGGGAGGAAAGCTTATCTTC	CAGHGAAGNKLTF;CAASGNNQGGKLIF	TRAV25;TRAV29DV5	TRAJ17;TRAJ23	TRAC;TRAC
TGTGCAGGGCCCGATTCAGGAGGAGGTGCTGACGGACTCACCTTTTGTGCCAGCAGCTTGGAAATCCATATTTGGGAAAGCTCTGGGGCCAACGTCCTGACTTTC	1	1	Not Significant	SF	0	0	1	0.0103199	CD8+	1	TGTGCCAGCAGCTTGGAAATCCATATTTGGGAAAGCTCTGGGGCCAACGTCCTGACTTTC	CASSLEIHIWESSGANVLTF	TRBV5-8	TRBJ2-6	TRBD1	TRBC2	1	TGTGCAGGGCCCGATTCAGGAGGAGGTGCTGACGGACTCACCTTT	CAGPDSGGGADGLTF	TRAV25	TRAJ45	TRAC
TGTGCAGGGCCGAATAACAATGACATGCGCTTTTGTGCCAGCAGTTTAAGGGACAGCACAGATACGCAGTATTTT	1	1	Not Significant	SF	0	0	1	0.0103199	CD8+	1	TGTGCCAGCAGTTTAAGGGACAGCACAGATACGCAGTATTTT	CASSLRDSTDTQYF	TRBV12-4	TRBJ2-3	TRBD2	TRBC2	1	TGTGCAGGGCCGAATAACAATGACATGCGCTTT	CAGPNNNDMRF	TRAV25	TRAJ43	TRAC	CRG-CASSPRTSTDTQYF	CRG-CASSLRTSTDTQYF
TGTGCAGGGCCGGTCGGTGGTACTAGCTATGGAAAGCTGACATTT;TGCATCGTCATGCTCCCGGGTGGTACTAGCTATGGAAAGCTGACATTTTGTGCCAGCGTGGGGGAGAGCTACACCGGGGAGCTGTTTTTT;TGTGCCACCAGTGATTGGCGGGAGGGTACCGGGGAGCTGTTTTTT	1	1	Not Significant	SF	0	0	1	0.0103199	CD8+	2	TGTGCCAGCGTGGGGGAGAGCTACACCGGGGAGCTGTTTTTT;TGTGCCACCAGTGATTGGCGGGAGGGTACCGGGGAGCTGTTTTTT	CASVGESYTGELFF;CATSDWREGTGELFF	TRBV2;TRBV24-1	TRBJ2-2;TRBJ2-2	TRBD2;TRBD2	TRBC1;TRBC1	2	TGTGCAGGGCCGGTCGGTGGTACTAGCTATGGAAAGCTGACATTT;TGCATCGTCATGCTCCCGGGTGGTACTAGCTATGGAAAGCTGACATTT	CAGPVGGTSYGKLTF;CIVMLPGGTSYGKLTF	TRAV25;TRAV26-1	TRAJ52;TRAJ52	TRAC;TRAC
TGTGCAGGGCGAGCTGCAGGCAACAAGCTAACTTTT;TGTGCTGTGAGTGGAGGGTCTGGTGGCTACAATAAGCTGATTTTTTGTGCCAGCAGTTACTCCGTAAGGGGCGCGGATAATTCACCCCTCCACTTT;TGTGCCAGTACATGGGGGAGCAATCAGCCCCAGCATTTT;TGTGCCAGCAGCCCCCGATACACCGGGGAGCTGTTTTTT	1	1	Not Significant	SF	0	0	1	0.0103199	CD8+	3	TGTGCCAGCAGTTACTCCGTAAGGGGCGCGGATAATTCACCCCTCCACTTT;TGTGCCAGTACATGGGGGAGCAATCAGCCCCAGCATTTT;TGTGCCAGCAGCCCCCGATACACCGGGGAGCTGTTTTTT	CASSYSVRGADNSPLHF;CASTWGSNQPQHF;CASSPRYTGELFF	TRBV6-5;TRBV7-9;TRBV9	TRBJ1-6;TRBJ1-5;TRBJ2-2	TRBD1;;	TRBC1;TRBC1;TRBC1	2	TGTGCAGGGCGAGCTGCAGGCAACAAGCTAACTTTT;TGTGCTGTGAGTGGAGGGTCTGGTGGCTACAATAAGCTGATTTTT	CAGRAAGNKLTF;CAVSGGSGGYNKLIF	TRAV25;TRAV8-4	TRAJ17;TRAJ4	TRAC;TRAC
TGTGCAGGGCTCGGTAACGACTACAAGCTCAGCTTTTGTGCCAGCAGTGCGAGGGTCACTGAAGCTTTCTTT	1	1	Not Significant	SF	0	0	1	0.0103199	CD8+	1	TGTGCCAGCAGTGCGAGGGTCACTGAAGCTTTCTTT	CASSARVTEAFF	TRBV2	TRBJ1-1	TRBD2	TRBC1	1	TGTGCAGGGCTCGGTAACGACTACAAGCTCAGCTTT	CAGLGNDYKLSF	TRAV13-1	TRAJ20	TRAC
TGTGCAGGGCTGATATTTGAGCTCGGGTATGCACTCAACTTCTGTGCCAGCAGCAAGGGTTACACTGAAGCTTTCTTT	1	1	Not Significant	SF	0	0	1	0.0103199	CD8+	1	TGTGCCAGCAGCAAGGGTTACACTGAAGCTTTCTTT	CASSKGYTEAFF	TRBV5-5	TRBJ1-1		TRBC1	1	TGTGCAGGGCTGATATTTGAGCTCGGGTATGCACTCAACTTC	CAGLIFELGYALNF	TRAV25	TRAJ41	TRAC	CRG-CASSLGSEQYF	CRG-CASSRGTDTQYF
TGTGCAGGGGAAGACAGGTCTGACAGCTGGGGGAAATTGCAGTTTTGCAGCGTTGCCCAGGATGCAGAAAAACTGTTTTTT	1	1	Not Significant	SF	0	0	1	0.0103199	CD8+	1	TGCAGCGTTGCCCAGGATGCAGAAAAACTGTTTTTT	CSVAQDAEKLFF	TRBV29-1	TRBJ1-4		TRBC1	1	TGTGCAGGGGAAGACAGGTCTGACAGCTGGGGGAAATTGCAGTTT	CAGEDRSDSWGKLQF	TRAV25	TRAJ24	TRAC
TGTGCAGGGGCCGGTAAGGATAGCAGCTATAAATTGATCTTCTGCGCCAGCAGCCAAGATTGGGTCCGTAATCAGCCCCAGCATTTT	1	1	Not Significant	SF	0	0	1	0.0103199	CD8+	1	TGCGCCAGCAGCCAAGATTGGGTCCGTAATCAGCCCCAGCATTTT	CASSQDWVRNQPQHF	TRBV4-3	TRBJ1-5		TRBC1	1	TGTGCAGGGGCCGGTAAGGATAGCAGCTATAAATTGATCTTC	CAGAGKDSSYKLIF	TRAV25	TRAJ12	TRAC
TGTGCAGGGGCCTCTGCCTCAGGAACCTACAAATACATCTTT;TGTGCTCTGAGTGTTAGCCGTTACCAGAAAGTTACCTTTTGCGCCAGCAGCTTAGGATTATACGGGAGTAGAATAGCGGAGGAGACCCAGTACTTC;TGTGCCAGCAGCTTTGGACAGGGCAATGAGCAGTTCTTC	1	1	Not Significant	SF	0	0	1	0.0103199	CD8+	2	TGCGCCAGCAGCTTAGGATTATACGGGAGTAGAATAGCGGAGGAGACCCAGTACTTC;TGTGCCAGCAGCTTTGGACAGGGCAATGAGCAGTTCTTC	CASSLGLYGSRIAEETQYF;CASSFGQGNEQFF	TRBV5-1;TRBV7-3	TRBJ2-5;TRBJ2-1	TRBD2;TRBD1	TRBC2;TRBC2	2	TGTGCAGGGGCCTCTGCCTCAGGAACCTACAAATACATCTTT;TGTGCTCTGAGTGTTAGCCGTTACCAGAAAGTTACCTTT	CAGASASGTYKYIF;CALSVSRYQKVTF	TRAV27;TRAV9-2	TRAJ40;TRAJ13	TRAC;TRAC
TGTGCAGGGGGATATGGAAACAAACTGGTCTTTTGCGCCAGCAGTACCGGGGTTGGGGCCAACGTCCTGACTTTC	1	1	Not Significant	SF	0	0	1	0.0103199	CD8+	1	TGCGCCAGCAGTACCGGGGTTGGGGCCAACGTCCTGACTTTC	CASSTGVGANVLTF	TRBV4-3	TRBJ2-6	TRBD2	TRBC2	1	TGTGCAGGGGGATATGGAAACAAACTGGTCTTT	CAGGYGNKLVF	TRAV27	TRAJ47	TRAC
TGTGCAGGGGGGGATAACCAGGGAGGAAAGCTTATCTTC;TGTGCTTATAGGAGCATGACCACCAGACTAATTACCTCAGGAACCTACAAATACATCTTTTGTGCCAGCAGCTTGGGGGTCAGCCCCTCCTATGGCTACACCTTC;TGTGCCAGCAGTTCCGGTGGCAGGGATGGTAATCAGCCCCAGCATTTT	1	1	Not Significant	SF	0	0	1	0.0103199	CD8+	2	TGTGCCAGCAGCTTGGGGGTCAGCCCCTCCTATGGCTACACCTTC;TGTGCCAGCAGTTCCGGTGGCAGGGATGGTAATCAGCCCCAGCATTTT	CASSLGVSPSYGYTF;CASSSGGRDGNQPQHF	TRBV5-5;TRBV6-6	TRBJ1-2;TRBJ1-5	;	TRBC1;TRBC1	2	TGTGCAGGGGGGGATAACCAGGGAGGAAAGCTTATCTTC;TGTGCTTATAGGAGCATGACCACCAGACTAATTACCTCAGGAACCTACAAATACATCTTT	CAGGDNQGGKLIF;CAYRSMTTRLITSGTYKYIF	TRAV14DV4;TRAV38-2DV8	TRAJ23;TRAJ40	TRAC;TRAC
TGTGCAGGGGTTTCAAACAGAGATGACAAGATCATCTTTTGTGCCAGCAGCTTGGAGTTACATCCCCGCCAGGGTACTGAAGCTTTCTTT	1	1	Not Significant	SF	0	0	1	0.0103199	CD8+	1	TGTGCCAGCAGCTTGGAGTTACATCCCCGCCAGGGTACTGAAGCTTTCTTT	CASSLELHPRQGTEAFF	TRBV5-5	TRBJ1-1		TRBC1	1	TGTGCAGGGGTTTCAAACAGAGATGACAAGATCATCTTT	CAGVSNRDDKIIF	TRAV25	TRAJ30	TRAC
TGTGCAGGGTCAGGAACCTACAAATACATCTTTTGTGCCACCAGCAGACGAGGGACAGGGGGCGTTCGGCCCCAGCATTTT	1	1	Not Significant	SF	0	0	1	0.0103199	CD8+	1	TGTGCCACCAGCAGACGAGGGACAGGGGGCGTTCGGCCCCAGCATTTT	CATSRRGTGGVRPQHF	TRBV15	TRBJ1-5	TRBD1	TRBC1	1	TGTGCAGGGTCAGGAACCTACAAATACATCTTT	CAGSGTYKYIF	TRAV27	TRAJ40	TRAC
TGTGCAGGTGGAAGGAACCAGGGAGGAAAGCTTATCTTCTGTGCCAGCAGCCCCTGGGACACCACCTACGAGCAGTACTTC	1	1	Not Significant	SF	0	0	1	0.0103199	CD8+	1	TGTGCCAGCAGCCCCTGGGACACCACCTACGAGCAGTACTTC	CASSPWDTTYEQYF	TRBV9	TRBJ2-7	TRBD1	TRBC2	1	TGTGCAGGTGGAAGGAACCAGGGAGGAAAGCTTATCTTC	CAGGRNQGGKLIF	TRAV5	TRAJ23	TRAC
[truncated: 9,818 more rows]

## Sheet: e) PSA1607_clonotypes_10x
Clonotype identifier	fisher_p_value	fisher_adjp	fisher_sig	Higher proportion in	Peripheral blood frequency	Peripheral blood proportion (%)	Synovial fluid frequency	Synovial fluid proportion (%)	CD4 / CD8 clone type	beta_chain_count	beta_cdr3s_nt	beta_cdr3s_aa	beta_vgenes	beta_jgenes	beta_dgenes	beta_cgenes	alpha_chain_count	alpha_cdr3s_nt	alpha_cdr3s_aa	alpha_vgenes	alpha_jgenes	alpha_cgenes	SFMC 1505 1607 1801	SFMC 1505 1607 1801 1718 1719 1728
[truncated: 17,135 more rows]

[truncated: 7 more sheets: f) PSA1801_clonotypes_10x, g) PSA1607_clonotypes_ss2, h) PSA1718_clonotypes_ss2, i) PSA1719_clonotypes_ss2, j) PSA1728_clonotypes_ss2, k) PSA-ST1_clonotypes, l) PSA-ST2_clonotypes_10x]
