# Supplementary material for: Single-cell sequencing reveals clonal expansions of pro-inflammatory synovial CD8 T cells expressing tissue-homing receptors in psoriatic arthritis
Source: Nat Commun. 2020 Sep 21;11:4767. doi: 10.1038/s41467-020-18513-6 (PMC7505844; doi:10.1038/s41467-020-18513-6)
Supplement: Supplementary file 9 — Supplementary Data 5 [file 41467_2020_18513_MOESM9_ESM.xlsx]

## Sheet: a) Expanded clones cell counts
Cell numbers* related to Figure 5a-b
Unsubsampled
Based on confidently assigned CD4 or CD8 clones by gene expression, but with clonal frequencies not restricted to only cells with gene expression data.
	Counts					Percentages in SFMC or PBMC
	SFMC		PBMC			SFMC		PBMC			Total by origin		Total
	CD4	CD8	CD4	CD8		CD4	CD8	CD4	CD8		SFMC	PBMC
Enriched clones	9	37	0	27		1	0.578125	0	0.421875		46	27
SFMC enriced clone cells	222	2574	4	254		0.982301	0.910184	0.0176991	0.0898161		2796	258	3054
PBMC enriched clone cells	0	224	0	1061		0	0.174319	0	0.825681		224	1061	1285
											3020	1319
	Enriched CD4 clones were only found in SFMC with 98% of cells having such clones found in SFMC
	Enriched CD8 clones were found in both SFMC and PBMC. SFMC cells from SFMC enriched CD8 clones accounted for 91% of all cells having such clones
*Each 10x partition or Smart-seq2 well considered a single cell
For comparison with table above
Unsubsampled
Based on confidently assigned CD4 or CD8 clones by gene expression, and calculating frequencies based only on our filtered gene expression data.
	Counts					Percentages in SFMC or PBMC
	SFMC		PBMC			SFMC		PBMC			Total by origin		Total
	CD4	CD8	CD4	CD8		CD4	CD8	CD4	CD8		SFMC	PBMC
Enriched clones	9	35	0	27		1	0.564516	0	0.435484		44	27
SFMC enriced clone cells	181	2103	3	241		0.983696	0.897184	0.0163043	0.102816		2284	244	2528
PBMC enriched clone cells	0	184	0	1004		0	0.154882	0	0.845118		184	1004	1188
Cell numbers related to Figure 5a-b. with cells highlighted in yellow used for clustering (see also sheets b, c, d and e in this file)
Subsampled
Based on confidently assigned CD4 or CD8 clones by gene expression, and calculating frequencies based only on our filtered and subsampled gene expression data.
	Counts					Percentages in SFMC or PBMC
	SFMC		PBMC			SFMC		PBMC			Total by origin		Total
	CD4	CD8	CD4	CD8		CD4	CD8	CD4	CD8		SFMC	PBMC
Enriched clones	9	35	0	27		1	0.564516	0	0.435484		44	27
SFMC enriced clone cells (sheets B, C)	156	1610	2	155		0.987342	0.912181	0.0126582	0.0878187		1766	157	1923
PBMC enriched clone cells (sheets D, E)	0	136	0	842		0	0.139059	0	0.860941		136	842	978
										SF cells from SF enriched clones			1766
										PB cells from PB enriched clones			842
										Total			2608

## Sheet: b) SF enriched CD4 subsampled
barcode	patient	tissue	celltype	percent.mito	percent.ribo	nCount_RNA	nFeature_RNA	nCount_SCT	nFeature_SCT	alpha_cdr3s	alpha_cdr3s_nt	beta_cdr3s	beta_cdr3s_nt	alpha_vgenes	alpha_jgenes	beta_vgenes	beta_jgenes	Cluster
PSA1607_PBMC_ATTGGACCACACATGT	PSA1607	PBMC	CD4+	6.2304	23.2678	7014	2264	4416	2207	CAMSHTGGFKTIF	TGTGCAATGTCTCATACTGGAGGCTTCAAAACTATCTTT	CAISESLEADSPLHF	TGTGCCATCAGTGAGTCGTTGGAGGCGGATTCACCCCTCCACTTT	TRAV12-3	TRAJ9	TRBV10-3	TRBJ1-6	4
PSA1607_PBMC_GTGCAGCAGCCGTCGT	PSA1607	PBMC	CD4+	6.00644	44.1902	2797	914	3467	915	CAMSINQAGTALIF	TGTGCAATGAGCATCAACCAGGCAGGAACTGCTCTGATCTTT	CASSLGTAGNYGYTF	TGTGCCAGCAGCTTAGGTACAGCAGGGAACTATGGCTACACCTTC	TRAV12-3	TRAJ15	TRBV7-9	TRBJ1-2	1
PSA1505_SFMC_CACCACTGTTGTGGCC	PSA1505	SFMC	CD4+	3.25761	24.3249	4666	1738	4464	1738	CAASAQEGSARQLTF	TGTGCAGCAAGCGCGCAAGAAGGTTCTGCAAGGCAACTGACCTTT	CASSLALSQETQYF	TGCGCCAGCAGCTTGGCCTTGAGCCAAGAGACCCAGTACTTC	TRAV29DV5	TRAJ22	TRBV5-1	TRBJ2-5	4
PSA1505_SFMC_CATCGGGTCGATGAGG	PSA1505	SFMC	CD4+	2.7092	14.4918	6238	2274	4883	2256	CAASAQEGSARQLTF	TGTGCAGCAAGCGCGCAAGAAGGTTCTGCAAGGCAACTGACCTTT	CASSLALSQETQYF	TGCGCCAGCAGCTTGGCCTTGAGCCAAGAGACCCAGTACTTC	TRAV29DV5	TRAJ22	TRBV5-1	TRBJ2-5	4
PSA1505_SFMC_CCTACCAGTCACCCAG	PSA1505	SFMC	CD4+	1.68088	20.9744	4105	1657	4150	1657	CAASAQEGSARQLTF	TGTGCAGCAAGCGCGCAAGAAGGTTCTGCAAGGCAACTGACCTTT	CASSLALSQETQYF	TGCGCCAGCAGCTTGGCCTTGAGCCAAGAGACCCAGTACTTC	TRAV29DV5	TRAJ22	TRBV5-1	TRBJ2-5	4
PSA1505_SFMC_CCTTCGAGTCAACATC	PSA1505	SFMC	CD4+	2.50885	11.098	6776	2443	4941	2394	CAASAQEGSARQLTF	TGTGCAGCAAGCGCGCAAGAAGGTTCTGCAAGGCAACTGACCTTT	CASSLALSQETQYF	TGCGCCAGCAGCTTGGCCTTGAGCCAAGAGACCCAGTACTTC	TRAV29DV5	TRAJ22	TRBV5-1	TRBJ2-5	4
PSA1505_SFMC_CGTGTCTCATTGAGCT	PSA1505	SFMC	CD4+	2.13381	17.8929	4499	1731	4402	1731	CAASAQEGSARQLTF	TGTGCAGCAAGCGCGCAAGAAGGTTCTGCAAGGCAACTGACCTTT	CASSLALSQETQYF	TGCGCCAGCAGCTTGGCCTTGAGCCAAGAGACCCAGTACTTC	TRAV29DV5	TRAJ22	TRBV5-1	TRBJ2-5	4
PSA1505_SFMC_CTCGAAAGTTGCGTTA	PSA1505	SFMC	CD4+	2.62837	21.9469	10653	3133	5049	2424	CAASAQEGSARQLTF	TGTGCAGCAAGCGCGCAAGAAGGTTCTGCAAGGCAACTGACCTTT	CASSLALSQETQYF	TGCGCCAGCAGCTTGGCCTTGAGCCAAGAGACCCAGTACTTC	TRAV29DV5	TRAJ22	TRBV5-1	TRBJ2-5	4
PSA1505_SFMC_CTTTGCGAGTTGAGTA	PSA1505	SFMC	CD4+	2.72038	22.7204	10550	2986	5077	2347	CAASAQEGSARQLTF	TGTGCAGCAAGCGCGCAAGAAGGTTCTGCAAGGCAACTGACCTTT	CASSLALSQETQYF	TGCGCCAGCAGCTTGGCCTTGAGCCAAGAGACCCAGTACTTC	TRAV29DV5	TRAJ22	TRBV5-1	TRBJ2-5	16
PSA1505_SFMC_GCTTCCATCCCTAACC	PSA1505	SFMC	CD4+	1.70846	13.0094	6380	2431	4929	2406	CAASAQEGSARQLTF	TGTGCAGCAAGCGCGCAAGAAGGTTCTGCAAGGCAACTGACCTTT	CASSLALSQETQYF	TGCGCCAGCAGCTTGGCCTTGAGCCAAGAGACCCAGTACTTC	TRAV29DV5	TRAJ22	TRBV5-1	TRBJ2-5	4
PSA1505_SFMC_GGACAAGAGAGGTTGC	PSA1505	SFMC	CD4+	1.63532	8.99428	3669	2061	3872	2061	CAASAQEGSARQLTF	TGTGCAGCAAGCGCGCAAGAAGGTTCTGCAAGGCAACTGACCTTT	CASSLALSQETQYF	TGCGCCAGCAGCTTGGCCTTGAGCCAAGAGACCCAGTACTTC	TRAV29DV5	TRAJ22	TRBV5-1	TRBJ2-5	4
PSA1505_SFMC_GGCTCGACAATGAATG	PSA1505	SFMC	CD4+	1.32125	16.308	7947	2678	5025	2499	CAASAQEGSARQLTF	TGTGCAGCAAGCGCGCAAGAAGGTTCTGCAAGGCAACTGACCTTT	CASSLALSQETQYF	TGCGCCAGCAGCTTGGCCTTGAGCCAAGAGACCCAGTACTTC	TRAV29DV5	TRAJ22	TRBV5-1	TRBJ2-5	4
PSA1505_SFMC_GTAGGCCGTGGTAACG	PSA1505	SFMC	CD4+	2.23149	10.2256	4078	1987	4112	1987	CAASAQEGSARQLTF	TGTGCAGCAAGCGCGCAAGAAGGTTCTGCAAGGCAACTGACCTTT	CASSLALSQETQYF	TGCGCCAGCAGCTTGGCCTTGAGCCAAGAGACCCAGTACTTC	TRAV29DV5	TRAJ22	TRBV5-1	TRBJ2-5	4
PSA1505_SFMC_GTTCGGGGTGCAGTAG	PSA1505	SFMC	CD4+	1.79263	18.0281	4909	1910	4572	1910	CAASAQEGSARQLTF	TGTGCAGCAAGCGCGCAAGAAGGTTCTGCAAGGCAACTGACCTTT	CASSLALSQETQYF	TGCGCCAGCAGCTTGGCCTTGAGCCAAGAGACCCAGTACTTC	TRAV29DV5	TRAJ22	TRBV5-1	TRBJ2-5	4
PSA1505_SFMC_TACGGTACATTCCTGC	PSA1505	SFMC	CD4+	0.996377	19.135	4416	1843	4369	1843	CAASAQEGSARQLTF	TGTGCAGCAAGCGCGCAAGAAGGTTCTGCAAGGCAACTGACCTTT	CASSLALSQETQYF	TGCGCCAGCAGCTTGGCCTTGAGCCAAGAGACCCAGTACTTC	TRAV29DV5	TRAJ22	TRBV5-1	TRBJ2-5	4
PSA1505_SFMC_TAGGCATAGCCCAGCT	PSA1505	SFMC	CD4+	1.66102	15.4576	5900	2312	4844	2299	CAASAQEGSARQLTF	TGTGCAGCAAGCGCGCAAGAAGGTTCTGCAAGGCAACTGACCTTT	CASSLALSQETQYF	TGCGCCAGCAGCTTGGCCTTGAGCCAAGAGACCCAGTACTTC	TRAV29DV5	TRAJ22	TRBV5-1	TRBJ2-5	4
PSA1505_SFMC_TATCAGGTCTGGTTCC	PSA1505	SFMC	CD4+	1.59733	18.0906	5384	1972	4697	1970	CAASAQEGSARQLTF	TGTGCAGCAAGCGCGCAAGAAGGTTCTGCAAGGCAACTGACCTTT	CASSLALSQETQYF	TGCGCCAGCAGCTTGGCCTTGAGCCAAGAGACCCAGTACTTC	TRAV29DV5	TRAJ22	TRBV5-1	TRBJ2-5	4
PSA1607_SFMC_AAAGTAGCAACTGCTA	PSA1607	SFMC	CD4+	4.66036	23.6125	7081	2250	4135	2124	CAMSHTGGFKTIF	TGTGCAATGTCTCATACTGGAGGCTTCAAAACTATCTTT	CAISESLEADSPLHF	TGTGCCATCAGTGAGTCGTTGGAGGCGGATTCACCCCTCCACTTT	TRAV12-3	TRAJ9	TRBV10-3	TRBJ1-6	4
PSA1607_SFMC_AACTCCCAGGGCTTCC	PSA1607	SFMC	CD4+	4.50619	43.0539	4283	1376	3689	1374	CAMSINQAGTALIF	TGTGCAATGAGCATCAACCAGGCAGGAACTGCTCTGATCTTT	CASSLGTAGNYGYTF	TGTGCCAGCAGCTTAGGTACAGCAGGGAACTATGGCTACACCTTC	TRAV12-3	TRAJ15	TRBV7-9	TRBJ1-2	1
PSA1607_SFMC_AAGTCTGGTAAATACG	PSA1607	SFMC	CD4+	4.06524	16.2001	8216	2352	4285	2115	CAMSHTGGFKTIF	TGTGCAATGTCTCATACTGGAGGCTTCAAAACTATCTTT	CAISESLEADSPLHF	TGTGCCATCAGTGAGTCGTTGGAGGCGGATTCACCCCTCCACTTT	TRAV12-3	TRAJ9	TRBV10-3	TRBJ1-6	16
PSA1607_SFMC_ACACCGGAGGCTCAGA	PSA1607	SFMC	CD4+	3.7455	18.1032	4165	1607	3745	1607	CAMSHTGGFKTIF	TGTGCAATGTCTCATACTGGAGGCTTCAAAACTATCTTT	CAISESLEADSPLHF	TGTGCCATCAGTGAGTCGTTGGAGGCGGATTCACCCCTCCACTTT	TRAV12-3	TRAJ9	TRBV10-3	TRBJ1-6	4
PSA1607_SFMC_ACGAGGAGTGACTCAT	PSA1607	SFMC	CD4+	4.54545	34.1492	2574	1070	3153	1071	CAMSINQAGTALIF	TGTGCAATGAGCATCAACCAGGCAGGAACTGCTCTGATCTTT	CASSLGTAGNYGYTF	TGTGCCAGCAGCTTAGGTACAGCAGGGAACTATGGCTACACCTTC	TRAV12-3	TRAJ15	TRBV7-9	TRBJ1-2	2
PSA1607_SFMC_ACGCCAGGTGAGTATA	PSA1607	SFMC	CD4+	5.81524	36.9893	5434	1761	3919	1737	CAMSINQAGTALIF	TGTGCAATGAGCATCAACCAGGCAGGAACTGCTCTGATCTTT	CASSLGTAGNYGYTF	TGTGCCAGCAGCTTAGGTACAGCAGGGAACTATGGCTACACCTTC	TRAV12-3	TRAJ15	TRBV7-9	TRBJ1-2	3
PSA1607_SFMC_ACGGAGACAATCGAAA	PSA1607	SFMC	CD4+	5.81892	29.4765	4451	1573	3770	1570	CAMSINQAGTALIF	TGTGCAATGAGCATCAACCAGGCAGGAACTGCTCTGATCTTT	CASSLGTAGNYGYTF	TGTGCCAGCAGCTTAGGTACAGCAGGGAACTATGGCTACACCTTC	TRAV12-3	TRAJ15	TRBV7-9	TRBJ1-2	12
PSA1607_SFMC_ACGTCAATCCTCGCAT	PSA1607	SFMC	CD4+	5.1375	41.372	3309	1122	3384	1122	CAAALSGNTPLVF	TGTGCAGCAGCCCTTTCAGGAAACACACCTCTTGTCTTT	CASSPRADTQYF	TGTGCCAGCAGCCCAAGGGCAGATACGCAGTATTTT	TRAV23DV6	TRAJ29	TRBV5-8	TRBJ2-3	12
PSA1607_SFMC_AGAGCTTAGGAGCGAG	PSA1607	SFMC	CD4+	4.57291	39.7757	4636	1463	3777	1462	CAMSINQAGTALIF	TGTGCAATGAGCATCAACCAGGCAGGAACTGCTCTGATCTTT	CASSLGTAGNYGYTF	TGTGCCAGCAGCTTAGGTACAGCAGGGAACTATGGCTACACCTTC	TRAV12-3	TRAJ15	TRBV7-9	TRBJ1-2	1
PSA1607_SFMC_AGGGAGTGTTCGCTAA	PSA1607	SFMC	CD4+	4.05792	27.2773	5939	1862	3994	1828	CAMSHTGGFKTIF	TGTGCAATGTCTCATACTGGAGGCTTCAAAACTATCTTT	CAISESLEADSPLHF	TGTGCCATCAGTGAGTCGTTGGAGGCGGATTCACCCCTCCACTTT	TRAV12-3	TRAJ9	TRBV10-3	TRBJ1-6	4
PSA1607_SFMC_AGGTCATGTACGAAAT	PSA1607	SFMC	CD4+	9.51928	5.85436	2101	1122	2938	1156	CAMSHTGGFKTIF	TGTGCAATGTCTCATACTGGAGGCTTCAAAACTATCTTT	CAISESLEADSPLHF	TGTGCCATCAGTGAGTCGTTGGAGGCGGATTCACCCCTCCACTTT	TRAV12-3	TRAJ9	TRBV10-3	TRBJ1-6	6
PSA1607_SFMC_AGTAGTCGTCAGCTAT	PSA1607	SFMC	CD4+	3.58756	25.6976	3763	1449	3597	1449	CAMSHTGGFKTIF	TGTGCAATGTCTCATACTGGAGGCTTCAAAACTATCTTT	CAISESLEADSPLHF	TGTGCCATCAGTGAGTCGTTGGAGGCGGATTCACCCCTCCACTTT	TRAV12-3	TRAJ9	TRBV10-3	TRBJ1-6	4
PSA1607_SFMC_ATTCTACGTTCAGACT	PSA1607	SFMC	CD4+	4.40145	22.3216	8270	2535	4329	2302	CAMSHTGGFKTIF	TGTGCAATGTCTCATACTGGAGGCTTCAAAACTATCTTT	CAISESLEADSPLHF	TGTGCCATCAGTGAGTCGTTGGAGGCGGATTCACCCCTCCACTTT	TRAV12-3	TRAJ9	TRBV10-3	TRBJ1-6	4
PSA1607_SFMC_CACAGGCGTTACAGAA	PSA1607	SFMC	CD4+	7.15182	38.3103	4782	1509	3795	1507	CAVSALKAAGNKLTF	TGTGCTGTGAGTGCCTTAAAAGCTGCAGGCAACAAGCTAACTTTT	CASSQRFSGAGELFF	TGTGCCAGCAGCCAAAGGTTTAGCGGGGCCGGGGAGCTGTTTTTT	TRAV8-4	TRAJ17	TRBV14	TRBJ2-2	9
PSA1607_SFMC_CAGATCAGTGGACGAT	PSA1607	SFMC	CD4+	3.91986	34.7125	4592	1550	3792	1548	CAMSINQAGTALIF	TGTGCAATGAGCATCAACCAGGCAGGAACTGCTCTGATCTTT	CASSLGTAGNYGYTF	TGTGCCAGCAGCTTAGGTACAGCAGGGAACTATGGCTACACCTTC	TRAV12-3	TRAJ15	TRBV7-9	TRBJ1-2	15
PSA1607_SFMC_CGATTGACAGTAAGCG	PSA1607	SFMC	CD4+	6.02564	39.7009	4680	1470	3777	1468	CAVSALKAAGNKLTF	TGTGCTGTGAGTGCCTTAAAAGCTGCAGGCAACAAGCTAACTTTT	CASSQRFSGAGELFF	TGTGCCAGCAGCCAAAGGTTTAGCGGGGCCGGGGAGCTGTTTTTT	TRAV8-4	TRAJ17	TRBV14	TRBJ2-2	1
PSA1607_SFMC_CGCCAAGTCGTTACGA	PSA1607	SFMC	CD4+	7.28846	25.8269	5200	1717	3889	1707	CAVSALKAAGNKLTF	TGTGCTGTGAGTGCCTTAAAAGCTGCAGGCAACAAGCTAACTTTT	CASSQRFSGAGELFF	TGTGCCAGCAGCCAAAGGTTTAGCGGGGCCGGGGAGCTGTTTTTT	TRAV8-4	TRAJ17	TRBV14	TRBJ2-2	1
PSA1607_SFMC_CGTAGCGAGTGAACAT	PSA1607	SFMC	CD4+	4.42029	19.9094	5520	1915	4026	1905	CAMSHTGGFKTIF	TGTGCAATGTCTCATACTGGAGGCTTCAAAACTATCTTT	CAISESLEADSPLHF	TGTGCCATCAGTGAGTCGTTGGAGGCGGATTCACCCCTCCACTTT	TRAV12-3	TRAJ9	TRBV10-3	TRBJ1-6	4
PSA1607_SFMC_CTGATCCGTGCACTTA	PSA1607	SFMC	CD4+	1.99738	33.89	3054	1246	3279	1246	CAMSINQAGTALIF	TGTGCAATGAGCATCAACCAGGCAGGAACTGCTCTGATCTTT	CASSLGTAGNYGYTF	TGTGCCAGCAGCTTAGGTACAGCAGGGAACTATGGCTACACCTTC	TRAV12-3	TRAJ15	TRBV7-9	TRBJ1-2	15
PSA1607_SFMC_GAACATCCAGTATCTG	PSA1607	SFMC	CD4+	6.27247	42.4694	5564	1520	3856	1500	CAAALSGNTPLVF	TGTGCAGCAGCCCTTTCAGGAAACACACCTCTTGTCTTT	CASSPRADTQYF	TGTGCCAGCAGCCCAAGGGCAGATACGCAGTATTTT	TRAV23DV6	TRAJ29	TRBV5-8	TRBJ2-3	1
PSA1607_SFMC_GACGCGTCAAGACGTG	PSA1607	SFMC	CD4+	7.69231	15.7534	1898	1071	2911	1088	CAAALSGNTPLVF	TGTGCAGCAGCCCTTTCAGGAAACACACCTCTTGTCTTT	CASSPRADTQYF	TGTGCCAGCAGCCCAAGGGCAGATACGCAGTATTTT	TRAV23DV6	TRAJ29	TRBV5-8	TRBJ2-3	6
PSA1607_SFMC_GAGCAGAAGGTACTCT	PSA1607	SFMC	CD4+	5.40641	18.3855	5401	1961	3992	1951	CAMSHTGGFKTIF	TGTGCAATGTCTCATACTGGAGGCTTCAAAACTATCTTT	CAISESLEADSPLHF	TGTGCCATCAGTGAGTCGTTGGAGGCGGATTCACCCCTCCACTTT	TRAV12-3	TRAJ9	TRBV10-3	TRBJ1-6	4
PSA1607_SFMC_GCTGCTTCAGCCACCA	PSA1607	SFMC	CD4+	6.56881	16.9541	2725	1305	3128	1305	CAMSINQAGTALIF	TGTGCAATGAGCATCAACCAGGCAGGAACTGCTCTGATCTTT	CASSLGTAGNYGYTF	TGTGCCAGCAGCTTAGGTACAGCAGGGAACTATGGCTACACCTTC	TRAV12-3	TRAJ15	TRBV7-9	TRBJ1-2	9
PSA1607_SFMC_GCTTCCACATCTACGA	PSA1607	SFMC	CD4+	5.54671	31.6348	3768	1425	3583	1425	CAVSALKAAGNKLTF	TGTGCTGTGAGTGCCTTAAAAGCTGCAGGCAACAAGCTAACTTTT	CASSQRFSGAGELFF	TGTGCCAGCAGCCAAAGGTTTAGCGGGGCCGGGGAGCTGTTTTTT	TRAV8-4	TRAJ17	TRBV14	TRBJ2-2	1
PSA1607_SFMC_GGGTTGCTCACTATTC	PSA1607	SFMC	CD4+	5.88043	26.1352	3061	1395	3262	1395	CAVSALKAAGNKLTF	TGTGCTGTGAGTGCCTTAAAAGCTGCAGGCAACAAGCTAACTTTT	CASSQRFSGAGELFF	TGTGCCAGCAGCCAAAGGTTTAGCGGGGCCGGGGAGCTGTTTTTT	TRAV8-4	TRAJ17	TRBV14	TRBJ2-2	6
PSA1607_SFMC_GTACGTACATGGAATA	PSA1607	SFMC	CD4+	7.47126	32.0881	3132	1224	3311	1224	CAVSALKAAGNKLTF	TGTGCTGTGAGTGCCTTAAAAGCTGCAGGCAACAAGCTAACTTTT	CASSQRFSGAGELFF	TGTGCCAGCAGCCAAAGGTTTAGCGGGGCCGGGGAGCTGTTTTTT	TRAV8-4	TRAJ17	TRBV14	TRBJ2-2	12
PSA1607_SFMC_GTAGTCAGTTACCGAT	PSA1607	SFMC	CD4+	7.0619	37.4455	4588	1481	3764	1480	CAMSINQAGTALIF	TGTGCAATGAGCATCAACCAGGCAGGAACTGCTCTGATCTTT	CASSLGTAGNYGYTF	TGTGCCAGCAGCTTAGGTACAGCAGGGAACTATGGCTACACCTTC	TRAV12-3	TRAJ15	TRBV7-9	TRBJ1-2	1
PSA1607_SFMC_GTATCTTTCTCCAGGG	PSA1607	SFMC	CD4+	3.89487	21.311	3158	1267	3313	1267	CAAALSGNTPLVF	TGTGCAGCAGCCCTTTCAGGAAACACACCTCTTGTCTTT	CASSPRADTQYF	TGTGCCAGCAGCCCAAGGGCAGATACGCAGTATTTT	TRAV23DV6	TRAJ29	TRBV5-8	TRBJ2-3	11
PSA1607_SFMC_GTATTCTCAGACGCAA	PSA1607	SFMC	CD4+	9.00116	31.6202	3444	1327	3444	1327	CAVSALKAAGNKLTF	TGTGCTGTGAGTGCCTTAAAAGCTGCAGGCAACAAGCTAACTTTT	CASSQRFSGAGELFF	TGTGCCAGCAGCCAAAGGTTTAGCGGGGCCGGGGAGCTGTTTTTT	TRAV8-4	TRAJ17	TRBV14	TRBJ2-2	1
PSA1607_SFMC_GTGCTTCCATAAGACA	PSA1607	SFMC	CD4+	5.08175	30.5347	2263	1004	3073	1006	CAMSINQAGTALIF	TGTGCAATGAGCATCAACCAGGCAGGAACTGCTCTGATCTTT	CASSLGTAGNYGYTF	TGTGCCAGCAGCTTAGGTACAGCAGGGAACTATGGCTACACCTTC	TRAV12-3	TRAJ15	TRBV7-9	TRBJ1-2	1
PSA1607_SFMC_TAAGTGCCAGTAAGCG	PSA1607	SFMC	CD4+	4.01247	33.5343	4810	1594	3840	1590	CAAALSGNTPLVF	TGTGCAGCAGCCCTTTCAGGAAACACACCTCTTGTCTTT	CASSPRADTQYF	TGTGCCAGCAGCCCAAGGGCAGATACGCAGTATTTT	TRAV23DV6	TRAJ29	TRBV5-8	TRBJ2-3	3
PSA1607_SFMC_TCACGAATCCAGGGCT	PSA1607	SFMC	CD4+	4.06399	22.6978	4626	1781	3866	1777	CAMSHTGGFKTIF	TGTGCAATGTCTCATACTGGAGGCTTCAAAACTATCTTT	CAISESLEADSPLHF	TGTGCCATCAGTGAGTCGTTGGAGGCGGATTCACCCCTCCACTTT	TRAV12-3	TRAJ9	TRBV10-3	TRBJ1-6	4
PSA1607_SFMC_TCAGATGTCTTCTGGC	PSA1607	SFMC	CD4+	4.54682	32.5203	3321	1312	3380	1312	CAMSINQAGTALIF	TGTGCAATGAGCATCAACCAGGCAGGAACTGCTCTGATCTTT	CASSLGTAGNYGYTF	TGTGCCAGCAGCTTAGGTACAGCAGGGAACTATGGCTACACCTTC	TRAV12-3	TRAJ15	TRBV7-9	TRBJ1-2	2
PSA1607_SFMC_TCAGCTCTCGACCAGC	PSA1607	SFMC	CD4+	4.43061	26.364	2731	1262	3140	1262	CAAALSGNTPLVF	TGTGCAGCAGCCCTTTCAGGAAACACACCTCTTGTCTTT	CASSPRADTQYF	TGTGCCAGCAGCCCAAGGGCAGATACGCAGTATTTT	TRAV23DV6	TRAJ29	TRBV5-8	TRBJ2-3	1
PSA1607_SFMC_TCTTCGGCACCATGTA	PSA1607	SFMC	CD4+	5.67831	40.776	3892	1269	3606	1269	CAVSALKAAGNKLTF	TGTGCTGTGAGTGCCTTAAAAGCTGCAGGCAACAAGCTAACTTTT	CASSQRFSGAGELFF	TGTGCCAGCAGCCAAAGGTTTAGCGGGGCCGGGGAGCTGTTTTTT	TRAV8-4	TRAJ17	TRBV14	TRBJ2-2	1
PSA1607_SFMC_TGACTAGAGTGGGATC	PSA1607	SFMC	CD4+	6.78157	43.0873	2669	871	3230	872	CAAALSGNTPLVF	TGTGCAGCAGCCCTTTCAGGAAACACACCTCTTGTCTTT	CASSPRADTQYF	TGTGCCAGCAGCCCAAGGGCAGATACGCAGTATTTT	TRAV23DV6	TRAJ29	TRBV5-8	TRBJ2-3	10
PSA1607_SFMC_TGCCAAAAGATGCCAG	PSA1607	SFMC	CD4+	7.48503	33.5579	4008	1372	3640	1372	CAVSALKAAGNKLTF	TGTGCTGTGAGTGCCTTAAAAGCTGCAGGCAACAAGCTAACTTTT	CASSQRFSGAGELFF	TGTGCCAGCAGCCAAAGGTTTAGCGGGGCCGGGGAGCTGTTTTTT	TRAV8-4	TRAJ17	TRBV14	TRBJ2-2	1
PSA1607_SFMC_TTGGAACCAACGATCT	PSA1607	SFMC	CD4+	3.86454	34.1833	2510	1001	3151	1001	CAMSINQAGTALIF	TGTGCAATGAGCATCAACCAGGCAGGAACTGCTCTGATCTTT	CASSLGTAGNYGYTF	TGTGCCAGCAGCTTAGGTACAGCAGGGAACTATGGCTACACCTTC	TRAV12-3	TRAJ15	TRBV7-9	TRBJ1-2	1
PSA1607_SFMC_TTGGCAAAGAATCTCC	PSA1607	SFMC	CD4+	4.62841	42.7929	3781	1182	3558	1182	CAMSINQAGTALIF	TGTGCAATGAGCATCAACCAGGCAGGAACTGCTCTGATCTTT	CASSLGTAGNYGYTF	TGTGCCAGCAGCTTAGGTACAGCAGGGAACTATGGCTACACCTTC	TRAV12-3	TRAJ15	TRBV7-9	TRBJ1-2	1
PSA1801_SFMC_AACTCTTTCGAGAACG	PSA1801	SFMC	CD4+	5.9216	30.581	3597	1315	4672	1316	CALFSGSARQLTF	TGTGCTCTTTTTTCTGGTTCTGCAAGGCAACTGACCTTT	CASSVTGRDTQYF	TGCGCCAGCAGCGTGACAGGGAGAGATACGCAGTATTTT	TRAV16	TRAJ22	TRBV5-1	TRBJ2-3	2
PSA1801_SFMC_AACTTTCTCGAATCCA	PSA1801	SFMC	CD4+	4.73343	15.0598	8028	2509	5789	2482	CLVGPNNAGNMLTF	TGCCTCGTGGGTCCCAATAATGCAGGCAACATGCTCACCTTT	CASSFNSGANVLTF	TGTGCCAGCAGTTTTAACTCTGGGGCCAACGTCCTGACTTTC	TRAV4	TRAJ39	TRBV28	TRBJ2-6	4
PSA1801_SFMC_AAGTCTGAGCTATGCT	PSA1801	SFMC	CD4+	5.80664	24.5136	3341	1410	4542	1413	CALLNSGGSNYKLTF	TGTGCTCTCCTCAATAGTGGAGGTAGCAACTATAAACTGACATTT	CASRKRDGYEQYF	TGTGCCAGCAGAAAAAGGGACGGCTACGAGCAGTACTTC	TRAV16	TRAJ53	TRBV6-5	TRBJ2-7	2
PSA1801_SFMC_AATCCAGAGAGGTACC	PSA1801	SFMC	CD4+	3.67063	24.7024	4032	1543	4704	1543	CALFSGSARQLTF	TGTGCTCTTTTTTCTGGTTCTGCAAGGCAACTGACCTTT	CASSVTGRDTQYF	TGCGCCAGCAGCGTGACAGGGAGAGATACGCAGTATTTT	TRAV16	TRAJ22	TRBV5-1	TRBJ2-3	8
PSA1801_SFMC_ACACCGGAGATAGGAG	PSA1801	SFMC	CD4+	3.53098	22.7848	3002	1294	4504	1305	CALFSGSARQLTF	TGTGCTCTTTTTTCTGGTTCTGCAAGGCAACTGACCTTT	CASSVTGRDTQYF	TGCGCCAGCAGCGTGACAGGGAGAGATACGCAGTATTTT	TRAV16	TRAJ22	TRBV5-1	TRBJ2-3	5
PSA1801_SFMC_ACATGGTTCAGCTTAG	PSA1801	SFMC	CD4+	4.9904	20.2655	6252	2048	5458	2048	CLVGPNNAGNMLTF	TGCCTCGTGGGTCCCAATAATGCAGGCAACATGCTCACCTTT	CASSFNSGANVLTF	TGTGCCAGCAGTTTTAACTCTGGGGCCAACGTCCTGACTTTC	TRAV4	TRAJ39	TRBV28	TRBJ2-6	4
PSA1801_SFMC_ACGGGCTGTTAAGGGC	PSA1801	SFMC	CD4+	5.33122	30.0607	3789	1431	4673	1432	CAVGNAGYSTLTF	TGTGCTGTGGGAAACGCAGGATACAGCACCCTCACCTTT	CATSRGTGGDQPQHF	TGTGCCACCAGCAGAGGGACAGGGGGGGATCAGCCCCAGCATTTT	TRAV8-3	TRAJ11	TRBV15	TRBJ1-5	2
PSA1801_SFMC_ACGTCAAAGTGAATTG	PSA1801	SFMC	CD4+	7.22603	11.1986	2920	1576	4303	1597	CAVGNAGYSTLTF	TGTGCTGTGGGAAACGCAGGATACAGCACCCTCACCTTT	CATSRGTGGDQPQHF	TGTGCCACCAGCAGAGGGACAGGGGGGGATCAGCCCCAGCATTTT	TRAV8-3	TRAJ11	TRBV15	TRBJ1-5	13
PSA1801_SFMC_ACTATCTAGACGCTTT	PSA1801	SFMC	CD4+	5.59695	15.3007	5503	2248	5290	2248	CLVGPNNAGNMLTF	TGCCTCGTGGGTCCCAATAATGCAGGCAACATGCTCACCTTT	CASSFNSGANVLTF	TGTGCCAGCAGTTTTAACTCTGGGGCCAACGTCCTGACTTTC	TRAV4	TRAJ39	TRBV28	TRBJ2-6	4
PSA1801_SFMC_ACTATCTCATGCTGGC	PSA1801	SFMC	CD4+	4.12134	30.272	4780	1591	4937	1591	CALFSGSARQLTF	TGTGCTCTTTTTTCTGGTTCTGCAAGGCAACTGACCTTT	CASSVTGRDTQYF	TGCGCCAGCAGCGTGACAGGGAGAGATACGCAGTATTTT	TRAV16	TRAJ22	TRBV5-1	TRBJ2-3	5
PSA1801_SFMC_ACTATCTGTAACGCGA	PSA1801	SFMC	CD4+	5.61341	26.9749	3937	1558	4675	1559	CAVGNAGYSTLTF	TGTGCTGTGGGAAACGCAGGATACAGCACCCTCACCTTT	CATSRGTGGDQPQHF	TGTGCCACCAGCAGAGGGACAGGGGGGGATCAGCCCCAGCATTTT	TRAV8-3	TRAJ11	TRBV15	TRBJ1-5	2
PSA1801_SFMC_ACTGTCCTCACTTCAT	PSA1801	SFMC	CD4+	4.63275	17.6599	5051	2060	5051	2060	CLVGPNNAGNMLTF	TGCCTCGTGGGTCCCAATAATGCAGGCAACATGCTCACCTTT	CASSFNSGANVLTF	TGTGCCAGCAGTTTTAACTCTGGGGCCAACGTCCTGACTTTC	TRAV4	TRAJ39	TRBV28	TRBJ2-6	4
PSA1801_SFMC_AGAATAGAGCGCTTAT	PSA1801	SFMC	CD4+	3.88969	31.9407	4859	1691	4964	1691	CALLNSGGSNYKLTF	TGTGCTCTCCTCAATAGTGGAGGTAGCAACTATAAACTGACATTT	CASRKRDGYEQYF	TGTGCCAGCAGAAAAAGGGACGGCTACGAGCAGTACTTC	TRAV16	TRAJ53	TRBV6-5	TRBJ2-7	2
PSA1801_SFMC_AGAGCGACAAACCCAT	PSA1801	SFMC	CD4+	5.66011	19.5751	7014	2163	5642	2156	CALFSGSARQLTF	TGTGCTCTTTTTTCTGGTTCTGCAAGGCAACTGACCTTT	CASSVTGRDTQYF	TGCGCCAGCAGCGTGACAGGGAGAGATACGCAGTATTTT	TRAV16	TRAJ22	TRBV5-1	TRBJ2-3	16
PSA1801_SFMC_AGATCTGCACTGTTAG	PSA1801	SFMC	CD4+	8.23258	13.6154	3474	1734	4433	1743	CALLNSGGSNYKLTF	TGTGCTCTCCTCAATAGTGGAGGTAGCAACTATAAACTGACATTT	CASRKRDGYEQYF	TGTGCCAGCAGAAAAAGGGACGGCTACGAGCAGTACTTC	TRAV16	TRAJ53	TRBV6-5	TRBJ2-7	13
PSA1801_SFMC_AGATTGCAGTGGGCTA	PSA1801	SFMC	CD4+	7.31148	29.5439	4363	1542	4812	1542	CALLNSGGSNYKLTF	TGTGCTCTCCTCAATAGTGGAGGTAGCAACTATAAACTGACATTT	CASRKRDGYEQYF	TGTGCCAGCAGAAAAAGGGACGGCTACGAGCAGTACTTC	TRAV16	TRAJ53	TRBV6-5	TRBJ2-7	2
PSA1801_SFMC_AGCTCCTTCATGTCTT	PSA1801	SFMC	CD4+	3.28689	25.6877	5598	2176	5307	2176	CALLNSGGSNYKLTF	TGTGCTCTCCTCAATAGTGGAGGTAGCAACTATAAACTGACATTT	CASRKRDGYEQYF	TGTGCCAGCAGAAAAAGGGACGGCTACGAGCAGTACTTC	TRAV16	TRAJ53	TRBV6-5	TRBJ2-7	2
PSA1801_SFMC_AGGTCCGTCACCCTCA	PSA1801	SFMC	CD4+	5.08274	23.7145	6768	2207	5583	2203	CLVGPNNAGNMLTF	TGCCTCGTGGGTCCCAATAATGCAGGCAACATGCTCACCTTT	CASSFNSGANVLTF	TGTGCCAGCAGTTTTAACTCTGGGGCCAACGTCCTGACTTTC	TRAV4	TRAJ39	TRBV28	TRBJ2-6	4
PSA1801_SFMC_AGTTGGTCACGGTAAG	PSA1801	SFMC	CD4+	4.67258	15.5639	8796	2786	5932	2743	CLVGPNNAGNMLTF	TGCCTCGTGGGTCCCAATAATGCAGGCAACATGCTCACCTTT	CASSFNSGANVLTF	TGTGCCAGCAGTTTTAACTCTGGGGCCAACGTCCTGACTTTC	TRAV4	TRAJ39	TRBV28	TRBJ2-6	16
PSA1801_SFMC_ATAACGCCACCCTATC	PSA1801	SFMC	CD4+	5.10737	24.0016	9966	2755	5871	2647	CALFSGSARQLTF	TGTGCTCTTTTTTCTGGTTCTGCAAGGCAACTGACCTTT	CASSVTGRDTQYF	TGCGCCAGCAGCGTGACAGGGAGAGATACGCAGTATTTT	TRAV16	TRAJ22	TRBV5-1	TRBJ2-3	5
PSA1801_SFMC_ATCATCTGTCAGATAA	PSA1801	SFMC	CD4+	4.28947	18.5175	11400	3234	6168	3003	CLVGPNNAGNMLTF	TGCCTCGTGGGTCCCAATAATGCAGGCAACATGCTCACCTTT	CASSFNSGANVLTF	TGTGCCAGCAGTTTTAACTCTGGGGCCAACGTCCTGACTTTC	TRAV4	TRAJ39	TRBV28	TRBJ2-6	16
PSA1801_SFMC_ATGTGTGAGACCGGAT	PSA1801	SFMC	CD4+	4.46344	30.1282	4212	1577	4758	1577	CAVGNAGYSTLTF	TGTGCTGTGGGAAACGCAGGATACAGCACCCTCACCTTT	CATSRGTGGDQPQHF	TGTGCCACCAGCAGAGGGACAGGGGGGGATCAGCCCCAGCATTTT	TRAV8-3	TRAJ11	TRBV15	TRBJ1-5	5
PSA1801_SFMC_ATTATCCCACCCATGG	PSA1801	SFMC	CD4+	7.01809	23.9551	3206	1206	4609	1214	CALFSGSARQLTF	TGTGCTCTTTTTTCTGGTTCTGCAAGGCAACTGACCTTT	CASSVTGRDTQYF	TGCGCCAGCAGCGTGACAGGGAGAGATACGCAGTATTTT	TRAV16	TRAJ22	TRBV5-1	TRBJ2-3	5
PSA1801_SFMC_CAACCAAGTAAACCTC	PSA1801	SFMC	CD4+	5.64807	14.0429	5825	2114	5384	2114	CLVGPNNAGNMLTF	TGCCTCGTGGGTCCCAATAATGCAGGCAACATGCTCACCTTT	CASSFNSGANVLTF	TGTGCCAGCAGTTTTAACTCTGGGGCCAACGTCCTGACTTTC	TRAV4	TRAJ39	TRBV28	TRBJ2-6	4
PSA1801_SFMC_CAAGTTGAGGTAGCCA	PSA1801	SFMC	CD4+	4.26961	25.018	4169	1512	4757	1512	CALFSGSARQLTF	TGTGCTCTTTTTTCTGGTTCTGCAAGGCAACTGACCTTT	CASSVTGRDTQYF	TGCGCCAGCAGCGTGACAGGGAGAGATACGCAGTATTTT	TRAV16	TRAJ22	TRBV5-1	TRBJ2-3	5
PSA1801_SFMC_CACAGGCTCAACACAC	PSA1801	SFMC	CD4+	7.0837	20.1613	4588	1682	4873	1682	CALLNSGGSNYKLTF	TGTGCTCTCCTCAATAGTGGAGGTAGCAACTATAAACTGACATTT	CASRKRDGYEQYF	TGTGCCAGCAGAAAAAGGGACGGCTACGAGCAGTACTTC	TRAV16	TRAJ53	TRBV6-5	TRBJ2-7	5
PSA1801_SFMC_CACATTTTCAGCTGGC	PSA1801	SFMC	CD4+	4.92481	9.88722	2660	1508	4172	1535	CALLNSGGSNYKLTF	TGTGCTCTCCTCAATAGTGGAGGTAGCAACTATAAACTGACATTT	CASRKRDGYEQYF	TGTGCCAGCAGAAAAAGGGACGGCTACGAGCAGTACTTC	TRAV16	TRAJ53	TRBV6-5	TRBJ2-7	13
PSA1801_SFMC_CACCAGGTCTTGCATT	PSA1801	SFMC	CD4+	3.80906	35.1254	4148	1487	4759	1488	CALLNSGGSNYKLTF	TGTGCTCTCCTCAATAGTGGAGGTAGCAACTATAAACTGACATTT	CASRKRDGYEQYF	TGTGCCAGCAGAAAAAGGGACGGCTACGAGCAGTACTTC	TRAV16	TRAJ53	TRBV6-5	TRBJ2-7	2
PSA1801_SFMC_CAGAATCAGTATCGAA	PSA1801	SFMC	CD4+	6.32645	22.3624	5232	1931	5149	1931	CALLNSGGSNYKLTF	TGTGCTCTCCTCAATAGTGGAGGTAGCAACTATAAACTGACATTT	CASRKRDGYEQYF	TGTGCCAGCAGAAAAAGGGACGGCTACGAGCAGTACTTC	TRAV16	TRAJ53	TRBV6-5	TRBJ2-7	5
PSA1801_SFMC_CAGCAGCAGTACTTGC	PSA1801	SFMC	CD4+	6.79739	31.4597	4590	1567	4877	1567	CAVGNAGYSTLTF	TGTGCTGTGGGAAACGCAGGATACAGCACCCTCACCTTT	CATSRGTGGDQPQHF	TGTGCCACCAGCAGAGGGACAGGGGGGGATCAGCCCCAGCATTTT	TRAV8-3	TRAJ11	TRBV15	TRBJ1-5	2
PSA1801_SFMC_CAGCAGCGTTCCATGA	PSA1801	SFMC	CD4+	4.91262	18.6061	9384	3094	5957	3011	CLVGPNNAGNMLTF	TGCCTCGTGGGTCCCAATAATGCAGGCAACATGCTCACCTTT	CASSFNSGANVLTF	TGTGCCAGCAGTTTTAACTCTGGGGCCAACGTCCTGACTTTC	TRAV4	TRAJ39	TRBV28	TRBJ2-6	4
PSA1801_SFMC_CAGTCCTGTTAGAACA	PSA1801	SFMC	CD4+	4.54726	34.9881	5036	1723	5038	1723	CALLNSGGSNYKLTF	TGTGCTCTCCTCAATAGTGGAGGTAGCAACTATAAACTGACATTT	CASRKRDGYEQYF	TGTGCCAGCAGAAAAAGGGACGGCTACGAGCAGTACTTC	TRAV16	TRAJ53	TRBV6-5	TRBJ2-7	2
PSA1801_SFMC_CATCAGACAGCTTAAC	PSA1801	SFMC	CD4+	6.51885	23.8803	4510	1671	4838	1671	CALFSGSARQLTF	TGTGCTCTTTTTTCTGGTTCTGCAAGGCAACTGACCTTT	CASSVTGRDTQYF	TGCGCCAGCAGCGTGACAGGGAGAGATACGCAGTATTTT	TRAV16	TRAJ22	TRBV5-1	TRBJ2-3	15
PSA1801_SFMC_CATCGAAGTTGTCGCG	PSA1801	SFMC	CD4+	3.73872	20.2192	4654	1802	4869	1802	CLVGPNNAGNMLTF	TGCCTCGTGGGTCCCAATAATGCAGGCAACATGCTCACCTTT	CASSFNSGANVLTF	TGTGCCAGCAGTTTTAACTCTGGGGCCAACGTCCTGACTTTC	TRAV4	TRAJ39	TRBV28	TRBJ2-6	4
PSA1801_SFMC_CCACCTAGTGTGCCTG	PSA1801	SFMC	CD4+	4.17655	19.5301	4214	1834	4688	1834	CLVGPNNAGNMLTF	TGCCTCGTGGGTCCCAATAATGCAGGCAACATGCTCACCTTT	CASSFNSGANVLTF	TGTGCCAGCAGTTTTAACTCTGGGGCCAACGTCCTGACTTTC	TRAV4	TRAJ39	TRBV28	TRBJ2-6	4
PSA1801_SFMC_CCACGGACATGATCCA	PSA1801	SFMC	CD4+	4.53382	9.71532	6639	2449	5692	2447	CLVGPNNAGNMLTF	TGCCTCGTGGGTCCCAATAATGCAGGCAACATGCTCACCTTT	CASSFNSGANVLTF	TGTGCCAGCAGTTTTAACTCTGGGGCCAACGTCCTGACTTTC	TRAV4	TRAJ39	TRBV28	TRBJ2-6	16
PSA1801_SFMC_CCGTTCAAGTATCGAA	PSA1801	SFMC	CD4+	4.57887	17.8324	4761	1897	4910	1897	CLVGPNNAGNMLTF	TGCCTCGTGGGTCCCAATAATGCAGGCAACATGCTCACCTTT	CASSFNSGANVLTF	TGTGCCAGCAGTTTTAACTCTGGGGCCAACGTCCTGACTTTC	TRAV4	TRAJ39	TRBV28	TRBJ2-6	4
PSA1801_SFMC_CCTAAAGGTCATTAGC	PSA1801	SFMC	CD4+	5.64292	27.5208	4324	1641	4778	1641	CALLNSGGSNYKLTF	TGTGCTCTCCTCAATAGTGGAGGTAGCAACTATAAACTGACATTT	CASRKRDGYEQYF	TGTGCCAGCAGAAAAAGGGACGGCTACGAGCAGTACTTC	TRAV16	TRAJ53	TRBV6-5	TRBJ2-7	2
PSA1801_SFMC_CCTTCCCTCTTTAGGG	PSA1801	SFMC	CD4+	4.65174	31.5423	4020	1592	4701	1592	CALLNSGGSNYKLTF	TGTGCTCTCCTCAATAGTGGAGGTAGCAACTATAAACTGACATTT	CASRKRDGYEQYF	TGTGCCAGCAGAAAAAGGGACGGCTACGAGCAGTACTTC	TRAV16	TRAJ53	TRBV6-5	TRBJ2-7	2
PSA1801_SFMC_CGAACATAGAGAGCTC	PSA1801	SFMC	CD4+	6.55499	6.00874	2746	1559	4179	1607	CALFSGSARQLTF	TGTGCTCTTTTTTCTGGTTCTGCAAGGCAACTGACCTTT	CASSVTGRDTQYF	TGCGCCAGCAGCGTGACAGGGAGAGATACGCAGTATTTT	TRAV16	TRAJ22	TRBV5-1	TRBJ2-3	8
PSA1801_SFMC_CGAATGTAGACTGTAA	PSA1801	SFMC	CD4+	3.0319	20.2215	3793	1520	4624	1521	CALFSGSARQLTF	TGTGCTCTTTTTTCTGGTTCTGCAAGGCAACTGACCTTT	CASSVTGRDTQYF	TGCGCCAGCAGCGTGACAGGGAGAGATACGCAGTATTTT	TRAV16	TRAJ22	TRBV5-1	TRBJ2-3	5
PSA1801_SFMC_CGAATGTGTACTTGAC	PSA1801	SFMC	CD4+	6.67706	30.9691	3849	1511	4660	1511	CAVGNAGYSTLTF	TGTGCTGTGGGAAACGCAGGATACAGCACCCTCACCTTT	CATSRGTGGDQPQHF	TGTGCCACCAGCAGAGGGACAGGGGGGGATCAGCCCCAGCATTTT	TRAV8-3	TRAJ11	TRBV15	TRBJ1-5	2
PSA1801_SFMC_CGATTGAAGGATCGCA	PSA1801	SFMC	CD4+	4.71066	10.6802	4925	2069	4962	2069	CLVGPNNAGNMLTF	TGCCTCGTGGGTCCCAATAATGCAGGCAACATGCTCACCTTT	CASSFNSGANVLTF	TGTGCCAGCAGTTTTAACTCTGGGGCCAACGTCCTGACTTTC	TRAV4	TRAJ39	TRBV28	TRBJ2-6	4
PSA1801_SFMC_CGCGTTTTCCGTCAAA	PSA1801	SFMC	CD4+	5.01072	17.9551	8861	2579	5819	2529	CLVGPNNAGNMLTF	TGCCTCGTGGGTCCCAATAATGCAGGCAACATGCTCACCTTT	CASSFNSGANVLTF	TGTGCCAGCAGTTTTAACTCTGGGGCCAACGTCCTGACTTTC	TRAV4	TRAJ39	TRBV28	TRBJ2-6	4
PSA1801_SFMC_CGGAGCTCAAACTGCT	PSA1801	SFMC	CD4+	4.42735	16.4957	5850	2175	5409	2175	CLVGPNNAGNMLTF	TGCCTCGTGGGTCCCAATAATGCAGGCAACATGCTCACCTTT	CASSFNSGANVLTF	TGTGCCAGCAGTTTTAACTCTGGGGCCAACGTCCTGACTTTC	TRAV4	TRAJ39	TRBV28	TRBJ2-6	4
PSA1801_SFMC_CGGAGCTCACTCAGGC	PSA1801	SFMC	CD4+	7.2082	3.5858	2733	1407	4263	1457	CLVGPNNAGNMLTF	TGCCTCGTGGGTCCCAATAATGCAGGCAACATGCTCACCTTT	CASSFNSGANVLTF	TGTGCCAGCAGTTTTAACTCTGGGGCCAACGTCCTGACTTTC	TRAV4	TRAJ39	TRBV28	TRBJ2-6	6
PSA1801_SFMC_CGGCTAGAGAGCCTAG	PSA1801	SFMC	CD4+	2.60374	18.7958	4916	1938	4967	1938	CLVGPNNAGNMLTF	TGCCTCGTGGGTCCCAATAATGCAGGCAACATGCTCACCTTT	CASSFNSGANVLTF	TGTGCCAGCAGTTTTAACTCTGGGGCCAACGTCCTGACTTTC	TRAV4	TRAJ39	TRBV28	TRBJ2-6	4
PSA1801_SFMC_CGGGTCATCTGCCAGG	PSA1801	SFMC	CD4+	4.25963	36.2858	4437	1586	4842	1586	CALLNSGGSNYKLTF	TGTGCTCTCCTCAATAGTGGAGGTAGCAACTATAAACTGACATTT	CASRKRDGYEQYF	TGTGCCAGCAGAAAAAGGGACGGCTACGAGCAGTACTTC	TRAV16	TRAJ53	TRBV6-5	TRBJ2-7	2
PSA1801_SFMC_CGTGTCTAGTACTTGC	PSA1801	SFMC	CD4+	2.80791	16.3157	4701	1748	4886	1748	CALFSGSARQLTF	TGTGCTCTTTTTTCTGGTTCTGCAAGGCAACTGACCTTT	CASSVTGRDTQYF	TGCGCCAGCAGCGTGACAGGGAGAGATACGCAGTATTTT	TRAV16	TRAJ22	TRBV5-1	TRBJ2-3	5
PSA1801_SFMC_CTACATTTCGACCAGC	PSA1801	SFMC	CD4+	5.99361	13.7927	8142	2674	5878	2662	CLVGPNNAGNMLTF	TGCCTCGTGGGTCCCAATAATGCAGGCAACATGCTCACCTTT	CASSFNSGANVLTF	TGTGCCAGCAGTTTTAACTCTGGGGCCAACGTCCTGACTTTC	TRAV4	TRAJ39	TRBV28	TRBJ2-6	4
PSA1801_SFMC_CTCATTATCTGTTTGT	PSA1801	SFMC	CD4+	6.81959	12.6472	3226	1518	4413	1530	CLVGPNNAGNMLTF	TGCCTCGTGGGTCCCAATAATGCAGGCAACATGCTCACCTTT	CASSFNSGANVLTF	TGTGCCAGCAGTTTTAACTCTGGGGCCAACGTCCTGACTTTC	TRAV4	TRAJ39	TRBV28	TRBJ2-6	4
PSA1801_SFMC_CTCCTAGAGTGCTGCC	PSA1801	SFMC	CD4+	4.27494	25.2096	4772	1777	4923	1777	CAVGNAGYSTLTF	TGTGCTGTGGGAAACGCAGGATACAGCACCCTCACCTTT	CATSRGTGGDQPQHF	TGTGCCACCAGCAGAGGGACAGGGGGGGATCAGCCCCAGCATTTT	TRAV8-3	TRAJ11	TRBV15	TRBJ1-5	5
PSA1801_SFMC_CTCGAAATCGTTGACA	PSA1801	SFMC	CD4+	4.05556	21.3056	3600	1477	4589	1479	CLVGPNNAGNMLTF	TGCCTCGTGGGTCCCAATAATGCAGGCAACATGCTCACCTTT	CASSFNSGANVLTF	TGTGCCAGCAGTTTTAACTCTGGGGCCAACGTCCTGACTTTC	TRAV4	TRAJ39	TRBV28	TRBJ2-6	4
PSA1801_SFMC_CTCGAGGCACACTGCG	PSA1801	SFMC	CD4+	7.03829	19.0315	5328	1905	5191	1905	CALFSGSARQLTF	TGTGCTCTTTTTTCTGGTTCTGCAAGGCAACTGACCTTT	CASSVTGRDTQYF	TGCGCCAGCAGCGTGACAGGGAGAGATACGCAGTATTTT	TRAV16	TRAJ22	TRBV5-1	TRBJ2-3	8
PSA1801_SFMC_CTGGTCTGTAGGAGTC	PSA1801	SFMC	CD4+	4.60791	24.033	4731	1808	4897	1808	CALLNSGGSNYKLTF	TGTGCTCTCCTCAATAGTGGAGGTAGCAACTATAAACTGACATTT	CASRKRDGYEQYF	TGTGCCAGCAGAAAAAGGGACGGCTACGAGCAGTACTTC	TRAV16	TRAJ53	TRBV6-5	TRBJ2-7	5
PSA1801_SFMC_CTTACCGCAGCTCGCA	PSA1801	SFMC	CD4+	4.25604	25.4518	5921	2076	5403	2076	CAVGNAGYSTLTF	TGTGCTGTGGGAAACGCAGGATACAGCACCCTCACCTTT	CATSRGTGGDQPQHF	TGTGCCACCAGCAGAGGGACAGGGGGGGATCAGCCCCAGCATTTT	TRAV8-3	TRAJ11	TRBV15	TRBJ1-5	5
PSA1801_SFMC_GACACGCTCCTGCCAT	PSA1801	SFMC	CD4+	7.13117	12.8557	3057	1586	4357	1595	CAVGNAGYSTLTF	TGTGCTGTGGGAAACGCAGGATACAGCACCCTCACCTTT	CATSRGTGGDQPQHF	TGTGCCACCAGCAGAGGGACAGGGGGGGATCAGCCCCAGCATTTT	TRAV8-3	TRAJ11	TRBV15	TRBJ1-5	13
PSA1801_SFMC_GACCAATCATGGTCAT	PSA1801	SFMC	CD4+	6.2116	28.4187	4395	1598	4803	1598	CALLNSGGSNYKLTF	TGTGCTCTCCTCAATAGTGGAGGTAGCAACTATAAACTGACATTT	CASRKRDGYEQYF	TGTGCCAGCAGAAAAAGGGACGGCTACGAGCAGTACTTC	TRAV16	TRAJ53	TRBV6-5	TRBJ2-7	5
PSA1801_SFMC_GATCAGTAGCTGGAAC	PSA1801	SFMC	CD4+	3.67232	25.113	3540	1455	4577	1457	CALLNSGGSNYKLTF	TGTGCTCTCCTCAATAGTGGAGGTAGCAACTATAAACTGACATTT	CASRKRDGYEQYF	TGTGCCAGCAGAAAAAGGGACGGCTACGAGCAGTACTTC	TRAV16	TRAJ53	TRBV6-5	TRBJ2-7	5
PSA1801_SFMC_GATCGATGTATGAAAC	PSA1801	SFMC	CD4+	5.69539	23.8908	4688	1791	4888	1791	CALFSGSARQLTF	TGTGCTCTTTTTTCTGGTTCTGCAAGGCAACTGACCTTT	CASSVTGRDTQYF	TGCGCCAGCAGCGTGACAGGGAGAGATACGCAGTATTTT	TRAV16	TRAJ22	TRBV5-1	TRBJ2-3	5
PSA1801_SFMC_GATGAGGCACATCCGG	PSA1801	SFMC	CD4+	5.00415	24.6262	4816	1705	4947	1705	CLVGPNNAGNMLTF	TGCCTCGTGGGTCCCAATAATGCAGGCAACATGCTCACCTTT	CASSFNSGANVLTF	TGTGCCAGCAGTTTTAACTCTGGGGCCAACGTCCTGACTTTC	TRAV4	TRAJ39	TRBV28	TRBJ2-6	4
PSA1801_SFMC_GATGCTAAGAGCTTCT	PSA1801	SFMC	CD4+	4.20471	30.0817	4162	1547	4731	1549	CALLNSGGSNYKLTF	TGTGCTCTCCTCAATAGTGGAGGTAGCAACTATAAACTGACATTT	CASRKRDGYEQYF	TGTGCCAGCAGAAAAAGGGACGGCTACGAGCAGTACTTC	TRAV16	TRAJ53	TRBV6-5	TRBJ2-7	2
PSA1801_SFMC_GCAATCACATTCACTT	PSA1801	SFMC	CD4+	5.88947	17.3255	4958	1948	4991	1948	CLVGPNNAGNMLTF	TGCCTCGTGGGTCCCAATAATGCAGGCAACATGCTCACCTTT	CASSFNSGANVLTF	TGTGCCAGCAGTTTTAACTCTGGGGCCAACGTCCTGACTTTC	TRAV4	TRAJ39	TRBV28	TRBJ2-6	4
PSA1801_SFMC_GCACATAAGTCGAGTG	PSA1801	SFMC	CD4+	5.50232	32.3648	3235	1252	4615	1259	CAVGNAGYSTLTF	TGTGCTGTGGGAAACGCAGGATACAGCACCCTCACCTTT	CATSRGTGGDQPQHF	TGTGCCACCAGCAGAGGGACAGGGGGGGATCAGCCCCAGCATTTT	TRAV8-3	TRAJ11	TRBV15	TRBJ1-5	2
PSA1801_SFMC_GCGCAGTTCCAGAAGG	PSA1801	SFMC	CD4+	4.24571	15.959	3321	1494	4474	1502	CALFSGSARQLTF	TGTGCTCTTTTTTCTGGTTCTGCAAGGCAACTGACCTTT	CASSVTGRDTQYF	TGCGCCAGCAGCGTGACAGGGAGAGATACGCAGTATTTT	TRAV16	TRAJ22	TRBV5-1	TRBJ2-3	5
PSA1801_SFMC_GCTGCGAGTCATATGC	PSA1801	SFMC	CD4+	3.07998	27.3721	4026	1557	4697	1557	CALFSGSARQLTF	TGTGCTCTTTTTTCTGGTTCTGCAAGGCAACTGACCTTT	CASSVTGRDTQYF	TGCGCCAGCAGCGTGACAGGGAGAGATACGCAGTATTTT	TRAV16	TRAJ22	TRBV5-1	TRBJ2-3	13
PSA1801_SFMC_GCTGGGTCAAATCCGT	PSA1801	SFMC	CD4+	5.94806	33.6777	3581	1291	4672	1295	CALFSGSARQLTF	TGTGCTCTTTTTTCTGGTTCTGCAAGGCAACTGACCTTT	CASSVTGRDTQYF	TGCGCCAGCAGCGTGACAGGGAGAGATACGCAGTATTTT	TRAV16	TRAJ22	TRBV5-1	TRBJ2-3	9
PSA1801_SFMC_GCTGGGTCAAGAGGCT	PSA1801	SFMC	CD4+	3.13673	21.2426	8257	2606	5822	2572	CLVGPNNAGNMLTF	TGCCTCGTGGGTCCCAATAATGCAGGCAACATGCTCACCTTT	CASSFNSGANVLTF	TGTGCCAGCAGTTTTAACTCTGGGGCCAACGTCCTGACTTTC	TRAV4	TRAJ39	TRBV28	TRBJ2-6	4
PSA1801_SFMC_GGAAAGCAGCGGATCA	PSA1801	SFMC	CD4+	4.23799	17.3385	7244	2313	5675	2310	CLVGPNNAGNMLTF	TGCCTCGTGGGTCCCAATAATGCAGGCAACATGCTCACCTTT	CASSFNSGANVLTF	TGTGCCAGCAGTTTTAACTCTGGGGCCAACGTCCTGACTTTC	TRAV4	TRAJ39	TRBV28	TRBJ2-6	4
PSA1801_SFMC_GGAACTTGTAGTGAAT	PSA1801	SFMC	CD4+	4.35998	17.5671	7867	2682	5864	2668	CLVGPNNAGNMLTF	TGCCTCGTGGGTCCCAATAATGCAGGCAACATGCTCACCTTT	CASSFNSGANVLTF	TGTGCCAGCAGTTTTAACTCTGGGGCCAACGTCCTGACTTTC	TRAV4	TRAJ39	TRBV28	TRBJ2-6	4
PSA1801_SFMC_GGAACTTGTTCGGCAC	PSA1801	SFMC	CD4+	4.03226	7.63027	3224	1635	4309	1657	CALFSGSARQLTF	TGTGCTCTTTTTTCTGGTTCTGCAAGGCAACTGACCTTT	CASSVTGRDTQYF	TGCGCCAGCAGCGTGACAGGGAGAGATACGCAGTATTTT	TRAV16	TRAJ22	TRBV5-1	TRBJ2-3	13
PSA1801_SFMC_GGGATGAAGTTGCAGG	PSA1801	SFMC	CD4+	5.68434	20.1169	4961	1854	4994	1854	CLVGPNNAGNMLTF	TGCCTCGTGGGTCCCAATAATGCAGGCAACATGCTCACCTTT	CASSFNSGANVLTF	TGTGCCAGCAGTTTTAACTCTGGGGCCAACGTCCTGACTTTC	TRAV4	TRAJ39	TRBV28	TRBJ2-6	4
PSA1801_SFMC_GGGCACTGTCGACTGC	PSA1801	SFMC	CD4+	5.39754	3.71687	6188	2633	5646	2622	CLVGPNNAGNMLTF	TGCCTCGTGGGTCCCAATAATGCAGGCAACATGCTCACCTTT	CASSFNSGANVLTF	TGTGCCAGCAGTTTTAACTCTGGGGCCAACGTCCTGACTTTC	TRAV4	TRAJ39	TRBV28	TRBJ2-6	6
PSA1801_SFMC_GGGTTGCGTCACCCAG	PSA1801	SFMC	CD4+	6.58263	11.4286	3570	1712	4458	1720	CAVGNAGYSTLTF	TGTGCTGTGGGAAACGCAGGATACAGCACCCTCACCTTT	CATSRGTGGDQPQHF	TGTGCCACCAGCAGAGGGACAGGGGGGGATCAGCCCCAGCATTTT	TRAV8-3	TRAJ11	TRBV15	TRBJ1-5	5
PSA1801_SFMC_GGTGAAGAGCTAAGAT	PSA1801	SFMC	CD4+	5.97598	28.4384	3330	1330	4589	1333	CALFSGSARQLTF	TGTGCTCTTTTTTCTGGTTCTGCAAGGCAACTGACCTTT	CASSVTGRDTQYF	TGCGCCAGCAGCGTGACAGGGAGAGATACGCAGTATTTT	TRAV16	TRAJ22	TRBV5-1	TRBJ2-3	2
PSA1801_SFMC_GTACTCCCATCCCACT	PSA1801	SFMC	CD4+	4.44709	23.6252	5037	1647	5038	1647	CLVGPNNAGNMLTF	TGCCTCGTGGGTCCCAATAATGCAGGCAACATGCTCACCTTT	CASSFNSGANVLTF	TGTGCCAGCAGTTTTAACTCTGGGGCCAACGTCCTGACTTTC	TRAV4	TRAJ39	TRBV28	TRBJ2-6	4
PSA1801_SFMC_GTAGGCCTCAGCAACT	PSA1801	SFMC	CD4+	3.47525	21.9432	5496	2082	5253	2082	CLVGPNNAGNMLTF	TGCCTCGTGGGTCCCAATAATGCAGGCAACATGCTCACCTTT	CASSFNSGANVLTF	TGTGCCAGCAGTTTTAACTCTGGGGCCAACGTCCTGACTTTC	TRAV4	TRAJ39	TRBV28	TRBJ2-6	4
PSA1801_SFMC_GTCAAGTCACCGGAAA	PSA1801	SFMC	CD4+	7.0754	6.17743	6459	2597	5691	2587	CLVGPNNAGNMLTF	TGCCTCGTGGGTCCCAATAATGCAGGCAACATGCTCACCTTT	CASSFNSGANVLTF	TGTGCCAGCAGTTTTAACTCTGGGGCCAACGTCCTGACTTTC	TRAV4	TRAJ39	TRBV28	TRBJ2-6	6
PSA1801_SFMC_GTCACGGTCTCGTTTA	PSA1801	SFMC	CD4+	4.45563	19.7054	5364	2024	5215	2024	CLVGPNNAGNMLTF	TGCCTCGTGGGTCCCAATAATGCAGGCAACATGCTCACCTTT	CASSFNSGANVLTF	TGTGCCAGCAGTTTTAACTCTGGGGCCAACGTCCTGACTTTC	TRAV4	TRAJ39	TRBV28	TRBJ2-6	4
PSA1801_SFMC_GTCGGGTGTACCAGTT	PSA1801	SFMC	CD4+	4.52841	29.9683	3467	1296	4643	1299	CALFSGSARQLTF	TGTGCTCTTTTTTCTGGTTCTGCAAGGCAACTGACCTTT	CASSVTGRDTQYF	TGCGCCAGCAGCGTGACAGGGAGAGATACGCAGTATTTT	TRAV16	TRAJ22	TRBV5-1	TRBJ2-3	2
PSA1801_SFMC_GTGCAGCCAATGGACG	PSA1801	SFMC	CD4+	3.80966	15.9224	7166	2371	5703	2362	CLVGPNNAGNMLTF	TGCCTCGTGGGTCCCAATAATGCAGGCAACATGCTCACCTTT	CASSFNSGANVLTF	TGTGCCAGCAGTTTTAACTCTGGGGCCAACGTCCTGACTTTC	TRAV4	TRAJ39	TRBV28	TRBJ2-6	4
PSA1801_SFMC_GTTACAGTCTCGTATT	PSA1801	SFMC	CD4+	6.85686	18.7688	3996	1641	4660	1641	CLVGPNNAGNMLTF	TGCCTCGTGGGTCCCAATAATGCAGGCAACATGCTCACCTTT	CASSFNSGANVLTF	TGTGCCAGCAGTTTTAACTCTGGGGCCAACGTCCTGACTTTC	TRAV4	TRAJ39	TRBV28	TRBJ2-6	4
PSA1801_SFMC_TACTCATGTAGAGCTG	PSA1801	SFMC	CD4+	5.12565	28.0169	4019	1504	4723	1504	CLVGPNNAGNMLTF	TGCCTCGTGGGTCCCAATAATGCAGGCAACATGCTCACCTTT	CASSFNSGANVLTF	TGTGCCAGCAGTTTTAACTCTGGGGCCAACGTCCTGACTTTC	TRAV4	TRAJ39	TRBV28	TRBJ2-6	4
PSA1801_SFMC_TACTCGCGTCCCGACA	PSA1801	SFMC	CD4+	4.53276	28.464	4655	1575	4904	1575	CAVGNAGYSTLTF	TGTGCTGTGGGAAACGCAGGATACAGCACCCTCACCTTT	CATSRGTGGDQPQHF	TGTGCCACCAGCAGAGGGACAGGGGGGGATCAGCCCCAGCATTTT	TRAV8-3	TRAJ11	TRBV15	TRBJ1-5	2
PSA1801_SFMC_TACTTACCATGGTTGT	PSA1801	SFMC	CD4+	4.09707	10.5068	7005	2545	5761	2541	CLVGPNNAGNMLTF	TGCCTCGTGGGTCCCAATAATGCAGGCAACATGCTCACCTTT	CASSFNSGANVLTF	TGTGCCAGCAGTTTTAACTCTGGGGCCAACGTCCTGACTTTC	TRAV4	TRAJ39	TRBV28	TRBJ2-6	4
PSA1801_SFMC_TAGCCGGAGAAGATTC	PSA1801	SFMC	CD4+	9.99052	6.00696	3163	1653	4356	1676	CALFSGSARQLTF	TGTGCTCTTTTTTCTGGTTCTGCAAGGCAACTGACCTTT	CASSVTGRDTQYF	TGCGCCAGCAGCGTGACAGGGAGAGATACGCAGTATTTT	TRAV16	TRAJ22	TRBV5-1	TRBJ2-3	13
PSA1801_SFMC_TAGGCATGTCATCGGC	PSA1801	SFMC	CD4+	5.16448	19.625	8907	2517	5762	2473	CLVGPNNAGNMLTF	TGCCTCGTGGGTCCCAATAATGCAGGCAACATGCTCACCTTT	CASSFNSGANVLTF	TGTGCCAGCAGTTTTAACTCTGGGGCCAACGTCCTGACTTTC	TRAV4	TRAJ39	TRBV28	TRBJ2-6	4
PSA1801_SFMC_TATCAGGAGATCTGAA	PSA1801	SFMC	CD4+	5.63142	14.3601	7103	2432	5719	2420	CLVGPNNAGNMLTF	TGCCTCGTGGGTCCCAATAATGCAGGCAACATGCTCACCTTT	CASSFNSGANVLTF	TGTGCCAGCAGTTTTAACTCTGGGGCCAACGTCCTGACTTTC	TRAV4	TRAJ39	TRBV28	TRBJ2-6	16
PSA1801_SFMC_TCACAAGAGTCCGGTC	PSA1801	SFMC	CD4+	7.24206	24.504	3024	1244	4555	1254	CAVGNAGYSTLTF	TGTGCTGTGGGAAACGCAGGATACAGCACCCTCACCTTT	CATSRGTGGDQPQHF	TGTGCCACCAGCAGAGGGACAGGGGGGGATCAGCCCCAGCATTTT	TRAV8-3	TRAJ11	TRBV15	TRBJ1-5	5
PSA1801_SFMC_TCAGCTCAGCGTCAAG	PSA1801	SFMC	CD4+	4.54354	30.711	4754	1791	4913	1791	CALLNSGGSNYKLTF	TGTGCTCTCCTCAATAGTGGAGGTAGCAACTATAAACTGACATTT	CASRKRDGYEQYF	TGTGCCAGCAGAAAAAGGGACGGCTACGAGCAGTACTTC	TRAV16	TRAJ53	TRBV6-5	TRBJ2-7	5
PSA1801_SFMC_TCAGCTCCACAAGCCC	PSA1801	SFMC	CD4+	4.44519	4.44519	2992	1672	4261	1703	CLVGPNNAGNMLTF	TGCCTCGTGGGTCCCAATAATGCAGGCAACATGCTCACCTTT	CASSFNSGANVLTF	TGTGCCAGCAGTTTTAACTCTGGGGCCAACGTCCTGACTTTC	TRAV4	TRAJ39	TRBV28	TRBJ2-6	6
PSA1801_SFMC_TCTTTCCTCGAGAACG	PSA1801	SFMC	CD4+	4.96074	17.8487	8023	2429	5766	2408	CLVGPNNAGNMLTF	TGCCTCGTGGGTCCCAATAATGCAGGCAACATGCTCACCTTT	CASSFNSGANVLTF	TGTGCCAGCAGTTTTAACTCTGGGGCCAACGTCCTGACTTTC	TRAV4	TRAJ39	TRBV28	TRBJ2-6	4
PSA1801_SFMC_TGACGGCTCGAATGCT	PSA1801	SFMC	CD4+	4.47977	21.4905	4844	1800	4950	1800	CLVGPNNAGNMLTF	TGCCTCGTGGGTCCCAATAATGCAGGCAACATGCTCACCTTT	CASSFNSGANVLTF	TGTGCCAGCAGTTTTAACTCTGGGGCCAACGTCCTGACTTTC	TRAV4	TRAJ39	TRBV28	TRBJ2-6	4
PSA1801_SFMC_TGAGCATCAAGTCTAC	PSA1801	SFMC	CD4+	4.62359	31.3574	5061	1774	5061	1774	CALLNSGGSNYKLTF	TGTGCTCTCCTCAATAGTGGAGGTAGCAACTATAAACTGACATTT	CASRKRDGYEQYF	TGTGCCAGCAGAAAAAGGGACGGCTACGAGCAGTACTTC	TRAV16	TRAJ53	TRBV6-5	TRBJ2-7	2
PSA1801_SFMC_TGAGCCGTCGTATCAG	PSA1801	SFMC	CD4+	2.43196	12.4622	7936	2563	5928	2540	CALLNSGGSNYKLTF	TGTGCTCTCCTCAATAGTGGAGGTAGCAACTATAAACTGACATTT	CASRKRDGYEQYF	TGTGCCAGCAGAAAAAGGGACGGCTACGAGCAGTACTTC	TRAV16	TRAJ53	TRBV6-5	TRBJ2-7	16
PSA1801_SFMC_TGGCTGGCAGCTGGCT	PSA1801	SFMC	CD4+	4.63576	6.26129	3322	1758	4304	1777	CALFSGSARQLTF	TGTGCTCTTTTTTCTGGTTCTGCAAGGCAACTGACCTTT	CASSVTGRDTQYF	TGCGCCAGCAGCGTGACAGGGAGAGATACGCAGTATTTT	TRAV16	TRAJ22	TRBV5-1	TRBJ2-3	5
PSA1801_SFMC_TGGTTAGGTTCCACTC	PSA1801	SFMC	CD4+	3.71479	18.9613	5680	2023	5318	2023	CLVGPNNAGNMLTF	TGCCTCGTGGGTCCCAATAATGCAGGCAACATGCTCACCTTT	CASSFNSGANVLTF	TGTGCCAGCAGTTTTAACTCTGGGGCCAACGTCCTGACTTTC	TRAV4	TRAJ39	TRBV28	TRBJ2-6	4
PSA1801_SFMC_TTCTCAATCAAACCAC	PSA1801	SFMC	CD4+	5.14706	32.0419	3536	1363	4627	1365	CAVGNAGYSTLTF	TGTGCTGTGGGAAACGCAGGATACAGCACCCTCACCTTT	CATSRGTGGDQPQHF	TGTGCCACCAGCAGAGGGACAGGGGGGGATCAGCCCCAGCATTTT	TRAV8-3	TRAJ11	TRBV15	TRBJ1-5	5
PSA1801_SFMC_TTGAACGCACCAACCG	PSA1801	SFMC	CD4+	2.62895	25.8569	3005	1254	4533	1269	CALFSGSARQLTF	TGTGCTCTTTTTTCTGGTTCTGCAAGGCAACTGACCTTT	CASSVTGRDTQYF	TGCGCCAGCAGCGTGACAGGGAGAGATACGCAGTATTTT	TRAV16	TRAJ22	TRBV5-1	TRBJ2-3	5
PSA1801_SFMC_TTGCCGTCATGTCGAT	PSA1801	SFMC	CD4+	3.52665	25.3527	5104	1763	5096	1763	CALFSGSARQLTF	TGTGCTCTTTTTTCTGGTTCTGCAAGGCAACTGACCTTT	CASSVTGRDTQYF	TGCGCCAGCAGCGTGACAGGGAGAGATACGCAGTATTTT	TRAV16	TRAJ22	TRBV5-1	TRBJ2-3	5
PSA1801_SFMC_TTTCCTCAGCCGTCGT	PSA1801	SFMC	CD4+	3.7528	21.7886	5356	1981	5205	1981	CLVGPNNAGNMLTF	TGCCTCGTGGGTCCCAATAATGCAGGCAACATGCTCACCTTT	CASSFNSGANVLTF	TGTGCCAGCAGTTTTAACTCTGGGGCCAACGTCCTGACTTTC	TRAV4	TRAJ39	TRBV28	TRBJ2-6	4
PSA1801_SFMC_TTTGTCAAGTGGTCCC	PSA1801	SFMC	CD4+	4.6543	23.1029	2965	1296	4485	1307	CALFSGSARQLTF	TGTGCTCTTTTTTCTGGTTCTGCAAGGCAACTGACCTTT	CASSVTGRDTQYF	TGCGCCAGCAGCGTGACAGGGAGAGATACGCAGTATTTT	TRAV16	TRAJ22	TRBV5-1	TRBJ2-3	5

## Sheet: c) SF enriched CD8 subsampled
barcode	patient	tissue	celltype	percent.mito	percent.ribo	nCount_RNA	nFeature_RNA	nCount_SCT	nFeature_SCT	alpha_cdr3s	alpha_cdr3s_nt	beta_cdr3s	beta_cdr3s_nt	alpha_vgenes	alpha_jgenes	beta_vgenes	beta_jgenes	Cluster
PSA1505_PBMC_AACGTTGGTCATCCCT	PSA1505	PBMC	CD8+	4.00654	27.3712	4892	1707	4792	1707	CIGGWSGGGADGLTF	TGCATCGGCGGATGGTCAGGAGGAGGTGCTGACGGACTCACCTTT	CASSFREMNTEAFF	TGTGCCAGCAGCTTTAGGGAAATGAACACTGAAGCTTTCTTT	TRAV26-1	TRAJ45	TRBV13	TRBJ1-1	5
PSA1505_PBMC_AACTCCCAGGGAAACA	PSA1505	PBMC	CD8+	4.74467	28.8902	4974	1827	4833	1827	CATDAFGANSKLTF	TGTGCTACGGACGCATTTGGAGCCAATAGTAAGCTGACATTT	CASSLGRGTGQPQHF	TGTGCCAGCAGCTTAGGGCGGGGGACAGGGCAGCCCCAGCATTTT	TRAV17	TRAJ56	TRBV7-6	TRBJ1-5	5
PSA1505_PBMC_AAGCCGCCACTGAAGG	PSA1505	PBMC	CD8+	5.44098	20.6011	4558	1747	4626	1747	CATDAFGANSKLTF	TGTGCTACGGACGCATTTGGAGCCAATAGTAAGCTGACATTT	CASSLGRGTGQPQHF	TGTGCCAGCAGCTTAGGGCGGGGGACAGGGCAGCCCCAGCATTTT	TRAV17	TRAJ56	TRBV7-6	TRBJ1-5	5
PSA1505_PBMC_AAGCCGCCAGATGGGT	PSA1505	PBMC	CD8+	4.85494	25.3404	3378	1389	4302	1393	CAGQPLYGGSQGNLIF	TGTGCTGGGCAGCCCCTTTATGGAGGAAGCCAAGGAAATCTCATCTTT	CASSLGRDYGYTF	TGTGCCAGCAGCTTGGGTCGAGACTATGGCTACACCTTC	TRAV35	TRAJ42	TRBV5-6	TRBJ1-2	5
PSA1505_PBMC_ACACCAACACTTCTGC	PSA1505	PBMC	CD8+	3.36134	23.4664	4760	1926	4754	1926	CIGGWSGGGADGLTF	TGCATCGGCGGATGGTCAGGAGGAGGTGCTGACGGACTCACCTTT	CASSFREMNTEAFF	TGTGCCAGCAGCTTTAGGGAAATGAACACTGAAGCTTTCTTT	TRAV26-1	TRAJ45	TRBV13	TRBJ1-1	5
PSA1505_PBMC_ACGCCGAAGCCATCGC	PSA1505	PBMC	CD8+	8.57939	34.7075	1795	784	4313	869	CAMRDFNTDKLIF	TGTGCAATGAGAGATTTTAACACCGACAAGCTCATCTTT	CASSRGQNTEAFF	TGTGCCAGCAGCAGGGGACAGAACACTGAAGCTTTCTTT	TRAV14DV4	TRAJ34	TRBV9	TRBJ1-1	2
PSA1505_PBMC_ACTTTCATCTGCTGTC	PSA1505	PBMC	CD8+	5.4326	22.0322	2982	1389	4188	1395	CAVRDGLRGRGSTLGRLYF	TGTGCTGTGAGAGATGGCCTTCGGGGCAGAGGCTCAACCCTGGGGAGGCTATACTTT	CASSSPSKNNEQFF	TGTGCCAGCAGTTCGCCCTCGAAAAACAATGAGCAGTTCTTC	TRAV1-2	TRAJ18	TRBV28	TRBJ2-1	5
PSA1505_PBMC_ACTTTCATCTTGTTTG	PSA1505	PBMC	CD8+	4.45844	25.6675	3970	1655	4405	1655	CIPIHSGGTSYGKLTF	TGCATCCCGATCCATTCTGGTGGTACTAGCTATGGAAAGCTGACATTT	CASSDPGTREEKLFF	TGTGCCAGCAGCGACCCCGGGACCCGCGAAGAAAAACTGTTTTTT	TRAV26-2	TRAJ52	TRBV9	TRBJ1-4	5
PSA1505_PBMC_AGAATAGCACTATCTT	PSA1505	PBMC	CD8+	4.72441	25.7874	4064	1632	4447	1632			CASSLGRGYNEQFF	TGTGCCAGCAGCTTAGGCAGGGGCTACAATGAGCAGTTCTTC			TRBV7-6	TRBJ2-1	5
PSA1505_PBMC_AGAGCGACAGACAAAT	PSA1505	PBMC	CD8+	3.125	25.775	4000	1613	4437	1613	CATMRLAQKLVF;CLRECGGSNYKLTF	TGTGCTACGATGCGGCTAGCCCAGAAGCTGGTATTT;TGTCTCCGGGAATGTGGAGGTAGCAACTATAAACTGACATTT	CSARPGLGGRFLDEQFF	TGCAGTGCTAGACCGGGGTTGGGGGGGCGGTTTCTCGATGAGCAGTTCTTC	TRAV17;TRAV39	TRAJ54;TRAJ53	TRBV20-1	TRBJ2-1	5
PSA1505_PBMC_AGCTTGAAGTGGCACA	PSA1505	PBMC	CD8+	7.18517	23.4355	3883	1602	4395	1602			CASSLGRDYGYTF	TGTGCCAGCAGCTTGGGTCGAGACTATGGCTACACCTTC			TRBV5-6	TRBJ1-2	5
PSA1505_PBMC_AGTAGTCCATCCGCGA	PSA1505	PBMC	CD8+	3.78323	24.2587	3912	1601	4403	1601	CAVSGGSNYKLTF	TGTGCCGTGAGTGGAGGTAGCAACTATAAACTGACATTT	CARDFGTGESRSYNEQFF	TGTGCCAGGGACTTCGGGACAGGGGAGTCTAGGTCCTACAATGAGCAGTTCTTC	TRAV12-2	TRAJ53	TRBV2	TRBJ2-1	5
PSA1505_PBMC_AGTGTCACAAATACAG	PSA1505	PBMC	CD8+	5.28483	24.7312	4371	1694	4547	1694	CIGGWSGGGADGLTF	TGCATCGGCGGATGGTCAGGAGGAGGTGCTGACGGACTCACCTTT	CASSFREMNTEAFF	TGTGCCAGCAGCTTTAGGGAAATGAACACTGAAGCTTTCTTT	TRAV26-1	TRAJ45	TRBV13	TRBJ1-1	5
PSA1505_PBMC_ATCATCTGTTAAGTAG	PSA1505	PBMC	CD8+	8.07855	20.9545	4023	1687	4428	1687	CAMRDFNTDKLIF	TGTGCAATGAGAGATTTTAACACCGACAAGCTCATCTTT	CASSRGQNTEAFF	TGTGCCAGCAGCAGGGGACAGAACACTGAAGCTTTCTTT	TRAV14DV4	TRAJ34	TRBV9	TRBJ1-1	5
PSA1505_PBMC_ATCCGAAAGTACGTTC	PSA1505	PBMC	CD8+	3.40767	23.3776	3991	1645	4427	1645	CATMRLAQKLVF;CLRECGGSNYKLTF	TGTGCTACGATGCGGCTAGCCCAGAAGCTGGTATTT;TGTCTCCGGGAATGTGGAGGTAGCAACTATAAACTGACATTT	CSARPGLGGRFLDEQFF	TGCAGTGCTAGACCGGGGTTGGGGGGGCGGTTTCTCGATGAGCAGTTCTTC	TRAV17;TRAV39	TRAJ54;TRAJ53	TRBV20-1	TRBJ2-1	5
PSA1505_PBMC_CAGCTAACACATGTGT	PSA1505	PBMC	CD8+	5.33033	21.1962	3996	1608	4426	1608	CAASDPGAGSYQLTF	TGTGCAGCAAGCGACCCTGGGGCTGGGAGTTACCAACTCACTTTC	CASRSGTSGKRYNEQFF	TGTGCCAGCAGATCCGGGACTAGCGGGAAGCGCTACAATGAGCAGTTCTTC	TRAV29DV5	TRAJ28	TRBV11-2	TRBJ2-1	5
PSA1505_PBMC_CGGCTAGCATGGTTGT	PSA1505	PBMC	CD8+	6.70659	12.5749	3340	1697	4146	1704	CAVRDGLRGRGSTLGRLYF	TGTGCTGTGAGAGATGGCCTTCGGGGCAGAGGCTCAACCCTGGGGAGGCTATACTTT	CASSSPSKNNEQFF	TGTGCCAGCAGTTCGCCCTCGAAAAACAATGAGCAGTTCTTC	TRAV1-2	TRAJ18	TRBV28	TRBJ2-1	13
PSA1505_PBMC_CGTCCATAGTGATCGG	PSA1505	PBMC	CD8+	2.6111	26.2867	3983	1592	4431	1593	CAMRDFNTDKLIF	TGTGCAATGAGAGATTTTAACACCGACAAGCTCATCTTT	CASSRGQNTEAFF	TGTGCCAGCAGCAGGGGACAGAACACTGAAGCTTTCTTT	TRAV14DV4	TRAJ34	TRBV9	TRBJ1-1	5
PSA1505_PBMC_CTCGAAACATAAGACA	PSA1505	PBMC	CD8+	4.89653	24.1038	3431	1544	4257	1545			CASSSRLADTQYF	TGTGCCAGCAGCTCCAGACTTGCAGATACGCAGTATTTT			TRBV6-3	TRBJ2-3	5
PSA1505_PBMC_CTGGTCTAGCAAATCA	PSA1505	PBMC	CD8+	5.34678	22.487	3273	1478	4234	1480	CAMRDFNTDKLIF	TGTGCAATGAGAGATTTTAACACCGACAAGCTCATCTTT	CASSRGQNTEAFF	TGTGCCAGCAGCAGGGGACAGAACACTGAAGCTTTCTTT	TRAV14DV4	TRAJ34	TRBV9	TRBJ1-1	5
PSA1505_PBMC_CTTCTCTAGCCAGAAC	PSA1505	PBMC	CD8+	3.74517	25.9653	5180	1998	4926	1998	CATDAFGANSKLTF	TGTGCTACGGACGCATTTGGAGCCAATAGTAAGCTGACATTT	CASSLGRGTGQPQHF	TGTGCCAGCAGCTTAGGGCGGGGGACAGGGCAGCCCCAGCATTTT	TRAV17	TRAJ56	TRBV7-6	TRBJ1-5	5
PSA1505_PBMC_GAAATGAGTGAGGCTA	PSA1505	PBMC	CD8+	3.92698	22.4793	4711	1814	4711	1814			CASSSRLADTQYF	TGTGCCAGCAGCTCCAGACTTGCAGATACGCAGTATTTT			TRBV6-3	TRBJ2-3	5
PSA1505_PBMC_GAGCAGATCCCTAACC	PSA1505	PBMC	CD8+	3.23741	22.9736	4170	1660	4481	1660	CATDAFGANSKLTF	TGTGCTACGGACGCATTTGGAGCCAATAGTAAGCTGACATTT	CASSLGRGTGQPQHF	TGTGCCAGCAGCTTAGGGCGGGGGACAGGGCAGCCCCAGCATTTT	TRAV17	TRAJ56	TRBV7-6	TRBJ1-5	5
PSA1505_PBMC_GCACTCTAGGGTGTGT	PSA1505	PBMC	CD8+	2.91147	21.1527	3366	1439	4281	1440	CAVGALYSGAGSYQLTF	TGTGCTGTGGGTGCGCTATACTCTGGGGCTGGGAGTTACCAACTCACTTTC	CASSSRLADTQYF	TGTGCCAGCAGCTCCAGACTTGCAGATACGCAGTATTTT	TRAV8-3	TRAJ28	TRBV6-3	TRBJ2-3	5
PSA1505_PBMC_GGGATGAGTATATCCG	PSA1505	PBMC	CD8+	7.97005	28.0824	3739	1534	4358	1534	CAMRDFNTDKLIF	TGTGCAATGAGAGATTTTAACACCGACAAGCTCATCTTT	CASSRGQNTEAFF	TGTGCCAGCAGCAGGGGACAGAACACTGAAGCTTTCTTT	TRAV14DV4	TRAJ34	TRBV9	TRBJ1-1	2
PSA1505_PBMC_GGGATGAGTGGCTCCA	PSA1505	PBMC	CD8+	7.07965	25.6084	3616	1483	4333	1483	CAVGGSNYQLIW	TGTGCTGTGGGTGGGAGCAACTATCAGTTAATCTGG	CASSLGRGYNEQFF	TGTGCCAGCAGCTTAGGCAGGGGCTACAATGAGCAGTTCTTC	TRAV8-3	TRAJ33	TRBV7-6	TRBJ2-1	2
PSA1505_PBMC_GTACTCCAGTCCGTAT	PSA1505	PBMC	CD8+	2.65085	17.248	5734	2090	5133	2090	CAVSGGSNYKLTF	TGTGCCGTGAGTGGAGGTAGCAACTATAAACTGACATTT	CARDFGTGESRSYNEQFF	TGTGCCAGGGACTTCGGGACAGGGGAGTCTAGGTCCTACAATGAGCAGTTCTTC	TRAV12-2	TRAJ53	TRBV2	TRBJ2-1	5
PSA1505_PBMC_GTCCTCAAGATGAGAG	PSA1505	PBMC	CD8+	5.46559	24.359	2964	1363	4202	1368	CATDAFGANSKLTF	TGTGCTACGGACGCATTTGGAGCCAATAGTAAGCTGACATTT	CASSLGRGTGQPQHF	TGTGCCAGCAGCTTAGGGCGGGGGACAGGGCAGCCCCAGCATTTT	TRAV17	TRAJ56	TRBV7-6	TRBJ1-5	2
PSA1505_PBMC_GTGCTTCGTAGATTAG	PSA1505	PBMC	CD8+	4.00966	20.4589	4140	1732	4447	1732	CAMSAYTGFQKLVF	TGTGCAATGAGCGCTTACACAGGCTTTCAGAAACTTGTATTT	CASSYGGWGEKLFF	TGTGCCAGCAGTTACGGAGGGTGGGGTGAAAAACTGTTTTTT	TRAV12-3	TRAJ8	TRBV6-5	TRBJ1-4	5
PSA1505_PBMC_GTTCGGGGTCATACTG	PSA1505	PBMC	CD8+	8.48422	33.1609	1933	843	4308	902	CAMRDFNTDKLIF	TGTGCAATGAGAGATTTTAACACCGACAAGCTCATCTTT	CASSRGQNTEAFF	TGTGCCAGCAGCAGGGGACAGAACACTGAAGCTTTCTTT	TRAV14DV4	TRAJ34	TRBV9	TRBJ1-1	2
PSA1505_PBMC_TCGCGAGGTTATGTGC	PSA1505	PBMC	CD8+	4.1816	26.3142	3348	1461	4271	1463	CAMRDFNTDKLIF	TGTGCAATGAGAGATTTTAACACCGACAAGCTCATCTTT	CASSRGQNTEAFF	TGTGCCAGCAGCAGGGGACAGAACACTGAAGCTTTCTTT	TRAV14DV4	TRAJ34	TRBV9	TRBJ1-1	5
PSA1505_PBMC_TGCGGGTTCGTTACGA	PSA1505	PBMC	CD8+	1.88679	20.0638	3763	1799	4287	1801	CAVRDGLRGRGSTLGRLYF	TGTGCTGTGAGAGATGGCCTTCGGGGCAGAGGCTCAACCCTGGGGAGGCTATACTTT	CASSSPSKNNEQFF	TGTGCCAGCAGTTCGCCCTCGAAAAACAATGAGCAGTTCTTC	TRAV1-2	TRAJ18	TRBV28	TRBJ2-1	5
PSA1505_PBMC_TTCGAAGAGAAACGCC	PSA1505	PBMC	CD8+	7.31203	30.3058	4349	1548	4578	1548			CASSSRLADTQYF	TGTGCCAGCAGCTCCAGACTTGCAGATACGCAGTATTTT			TRBV6-3	TRBJ2-3	2
PSA1505_PBMC_TTGCCGTTCTGGCGAC	PSA1505	PBMC	CD8+	3.76623	26.2338	3850	1626	4389	1626	CAMRDFNTDKLIF	TGTGCAATGAGAGATTTTAACACCGACAAGCTCATCTTT	CASSRGQNTEAFF	TGTGCCAGCAGCAGGGGACAGAACACTGAAGCTTTCTTT	TRAV14DV4	TRAJ34	TRBV9	TRBJ1-1	5
PSA1505_PBMC_TTGGAACGTTCGAATC	PSA1505	PBMC	CD8+	5.61665	26.3158	2546	1102	4214	1122	CAVEDLFNQGGKLIF	TGTGCTGTGGAGGATCTGTTTAACCAGGGAGGAAAGCTTATCTTC	CASSGGRITGELFF	TGTGCCAGCAGTGGGGGGCGCATCACCGGGGAGCTGTTTTTT	TRAV2	TRAJ23	TRBV28	TRBJ2-2	5
PSA1607_PBMC_AACCATGTCCTGTAGA	PSA1607	PBMC	CD8+	4.08163	38.2534	4214	1485	3874	1485			CASSLDTHETSGGSSSYNEQFF	TGTGCCAGCAGCTTAGATACTCACGAGACTAGCGGGGGGTCGAGCTCCTACAATGAGCAGTTCTTC			TRBV11-2	TRBJ2-1	2
PSA1607_PBMC_AACTGGTCATAGGATA	PSA1607	PBMC	CD8+	4.25532	35.7237	3807	1418	3751	1418	CAVLPQSGGSYIPTF	TGTGCTGTGCTCCCCCAGTCAGGAGGAAGCTACATACCTACATTT	CASSTGTGELFF	TGTGCCAGCTCAACAGGGACCGGGGAGCTGTTTTTT	TRAV22	TRAJ6	TRBV27	TRBJ2-2	9
PSA1607_PBMC_AACTTTCCATCGGACC	PSA1607	PBMC	CD8+	6.47208	41.4213	3940	1222	3780	1222	CAVLPQSGGSYIPTF	TGTGCTGTGCTCCCCCAGTCAGGAGGAAGCTACATACCTACATTT	CASSTGTGELFF	TGTGCCAGCTCAACAGGGACCGGGGAGCTGTTTTTT	TRAV22	TRAJ6	TRBV27	TRBJ2-2	2
PSA1607_PBMC_AACTTTCGTAGCTGCC	PSA1607	PBMC	CD8+	4.78134	29.0379	3430	1372	3571	1372	CAVGDTGFQKLVF	TGTGCTGTGGGGGACACAGGCTTTCAGAAACTTGTATTT	CASSLGLATPNTEAFF	TGCGCCAGCAGCTTGGGGCTTGCGACTCCGAACACTGAAGCTTTCTTT	TRAV21	TRAJ8	TRBV5-1	TRBJ1-1	8
PSA1607_PBMC_AATCCAGTCGTATCAG	PSA1607	PBMC	CD8+	9.37799	12.2488	2090	1210	3102	1240	CAVLPQSGGSYIPTF	TGTGCTGTGCTCCCCCAGTCAGGAGGAAGCTACATACCTACATTT	CASSTGTGELFF	TGTGCCAGCTCAACAGGGACCGGGGAGCTGTTTTTT	TRAV22	TRAJ6	TRBV27	TRBJ2-2	6
PSA1607_PBMC_ACACCCTAGCCATCGC	PSA1607	PBMC	CD8+	2.05399	36.8251	3408	1302	3570	1302			CASSLDTHETSGGSSSYNEQFF	TGTGCCAGCAGCTTAGATACTCACGAGACTAGCGGGGGGTCGAGCTCCTACAATGAGCAGTTCTTC			TRBV11-2	TRBJ2-1	2
PSA1607_PBMC_ACAGCCGCAGATGGCA	PSA1607	PBMC	CD8+	2.29805	25.3018	4308	1614	3941	1614	CAVRDPLNRDDKIIF	TGTGCTGTGAGAGACCCTCTGAACAGAGATGACAAGATCATCTTT	CASSPTGGYHNEQFF	TGTGCCAGCAGCCCGACAGGGGGGTATCACAATGAGCAGTTCTTC	TRAV3	TRAJ30	TRBV27	TRBJ2-1	5
PSA1607_PBMC_ACAGCTACACCGTTGG	PSA1607	PBMC	CD8+	4.79687	29.1238	4086	1537	3854	1537			CASSWGLLTEAFF	TGTGCCAGCAGTTGGGGGCTCCTCACTGAAGCTTTCTTT			TRBV28	TRBJ1-1	13
PSA1607_PBMC_ACGATGTGTCTTCAAG	PSA1607	PBMC	CD8+	5.4238	32.9346	4849	1669	4058	1664			CASSWGLLTEAFF	TGTGCCAGCAGTTGGGGGCTCCTCACTGAAGCTTTCTTT			TRBV28	TRBJ1-1	8
PSA1607_PBMC_ACTGAACGTCTCATCC	PSA1607	PBMC	CD8+	3.07508	31.5096	2504	1091	3316	1095	CAVLPQSGGSYIPTF	TGTGCTGTGCTCCCCCAGTCAGGAGGAAGCTACATACCTACATTT	CASSTGTGELFF	TGTGCCAGCTCAACAGGGACCGGGGAGCTGTTTTTT	TRAV22	TRAJ6	TRBV27	TRBJ2-2	13
PSA1607_PBMC_AGAGCGAGTGGACGAT	PSA1607	PBMC	CD8+	4.30912	39.6011	2808	1064	3430	1064	CAVLPQSGGSYIPTF	TGTGCTGTGCTCCCCCAGTCAGGAGGAAGCTACATACCTACATTT	CASSTGTGELFF	TGTGCCAGCTCAACAGGGACCGGGGAGCTGTTTTTT	TRAV22	TRAJ6	TRBV27	TRBJ2-2	2
PSA1607_PBMC_AGAGTGGTCCGGGTGT	PSA1607	PBMC	CD8+	3.11987	24.4335	3045	1530	3390	1530	CAVLPQSGGSYIPTF	TGTGCTGTGCTCCCCCAGTCAGGAGGAAGCTACATACCTACATTT	CASSTGTGELFF	TGTGCCAGCTCAACAGGGACCGGGGAGCTGTTTTTT	TRAV22	TRAJ6	TRBV27	TRBJ2-2	13
PSA1607_PBMC_AGATTGCCACCACGTG	PSA1607	PBMC	CD8+	4.78816	22.4608	3446	1508	3561	1508	CAVLPQSGGSYIPTF	TGTGCTGTGCTCCCCCAGTCAGGAGGAAGCTACATACCTACATTT	CASSTGTGELFF	TGTGCCAGCTCAACAGGGACCGGGGAGCTGTTTTTT	TRAV22	TRAJ6	TRBV27	TRBJ2-2	13
PSA1607_PBMC_AGGCCGTAGGACAGAA	PSA1607	PBMC	CD8+	4.04395	36.1384	4278	1435	3901	1435	CAVLPQSGGSYIPTF	TGTGCTGTGCTCCCCCAGTCAGGAGGAAGCTACATACCTACATTT	CASSTGTGELFF	TGTGCCAGCTCAACAGGGACCGGGGAGCTGTTTTTT	TRAV22	TRAJ6	TRBV27	TRBJ2-2	15
PSA1607_PBMC_AGGGATGAGGCCCTTG	PSA1607	PBMC	CD8+	5.92345	19.6841	3292	1528	3487	1528	CAVLPQSGGSYIPTF	TGTGCTGTGCTCCCCCAGTCAGGAGGAAGCTACATACCTACATTT	CASSTGTGELFF	TGTGCCAGCTCAACAGGGACCGGGGAGCTGTTTTTT	TRAV22	TRAJ6	TRBV27	TRBJ2-2	13
PSA1607_PBMC_ATAGACCCAACGATCT	PSA1607	PBMC	CD8+	5.08937	38.1097	3301	1183	3550	1183	CAVLPQSGGSYIPTF	TGTGCTGTGCTCCCCCAGTCAGGAGGAAGCTACATACCTACATTT	CASSTGTGELFF	TGTGCCAGCTCAACAGGGACCGGGGAGCTGTTTTTT	TRAV22	TRAJ6	TRBV27	TRBJ2-2	13
PSA1607_PBMC_ATCATCTTCAACCATG	PSA1607	PBMC	CD8+	4.5122	24.2378	3280	1603	3486	1603	CAVLPQSGGSYIPTF	TGTGCTGTGCTCCCCCAGTCAGGAGGAAGCTACATACCTACATTT	CASSTGTGELFF	TGTGCCAGCTCAACAGGGACCGGGGAGCTGTTTTTT	TRAV22	TRAJ6	TRBV27	TRBJ2-2	13
PSA1607_PBMC_ATCGAGTGTGCAACGA	PSA1607	PBMC	CD8+	4.65173	44.7394	4106	1266	3821	1266	CAVLPQSGGSYIPTF	TGTGCTGTGCTCCCCCAGTCAGGAGGAAGCTACATACCTACATTT	CASSTGTGELFF	TGTGCCAGCTCAACAGGGACCGGGGAGCTGTTTTTT	TRAV22	TRAJ6	TRBV27	TRBJ2-2	7
PSA1607_PBMC_ATCGAGTTCCTAAGTG	PSA1607	PBMC	CD8+	3.362	23.0258	2558	1219	3283	1222			CASSWGLLTEAFF	TGTGCCAGCAGTTGGGGGCTCCTCACTGAAGCTTTCTTT			TRBV28	TRBJ1-1	8
PSA1607_PBMC_ATGTGTGTCTGCTTGC	PSA1607	PBMC	CD8+	5.51852	40.9259	2700	964	3424	966	CAVLPQSGGSYIPTF	TGTGCTGTGCTCCCCCAGTCAGGAGGAAGCTACATACCTACATTT	CASSTGTGELFF	TGTGCCAGCTCAACAGGGACCGGGGAGCTGTTTTTT	TRAV22	TRAJ6	TRBV27	TRBJ2-2	2
PSA1607_PBMC_CAAGAAAAGCAGCCTC	PSA1607	PBMC	CD8+	6.83553	20.8189	2882	1382	3346	1384			CASSWGLLTEAFF	TGTGCCAGCAGTTGGGGGCTCCTCACTGAAGCTTTCTTT			TRBV28	TRBJ1-1	8
PSA1607_PBMC_CAAGATCTCGTTTATC	PSA1607	PBMC	CD8+	6.61108	31.626	3358	1313	3546	1313	CAVLPQSGGSYIPTF	TGTGCTGTGCTCCCCCAGTCAGGAGGAAGCTACATACCTACATTT	CASSTGTGELFF	TGTGCCAGCTCAACAGGGACCGGGGAGCTGTTTTTT	TRAV22	TRAJ6	TRBV27	TRBJ2-2	5
PSA1607_PBMC_CACACTCTCAGTTTGG	PSA1607	PBMC	CD8+	2.67922	34.9022	2762	1151	3371	1152	CAVRDPLNRDDKIIF	TGTGCTGTGAGAGACCCTCTGAACAGAGATGACAAGATCATCTTT	CASSPTGGYHNEQFF	TGTGCCAGCAGCCCGACAGGGGGGTATCACAATGAGCAGTTCTTC	TRAV3	TRAJ30	TRBV27	TRBJ2-1	5
PSA1607_PBMC_CACATAGGTACAGACG	PSA1607	PBMC	CD8+	4.54943	41.149	3429	1130	3588	1130	CAVLPQSGGSYIPTF	TGTGCTGTGCTCCCCCAGTCAGGAGGAAGCTACATACCTACATTT	CASSTGTGELFF	TGTGCCAGCTCAACAGGGACCGGGGAGCTGTTTTTT	TRAV22	TRAJ6	TRBV27	TRBJ2-2	2
PSA1607_PBMC_CAGGTGCAGTGTACTC	PSA1607	PBMC	CD8+	4.59351	27.5611	2743	1288	3322	1291	CAVLPQSGGSYIPTF	TGTGCTGTGCTCCCCCAGTCAGGAGGAAGCTACATACCTACATTT	CASSTGTGELFF	TGTGCCAGCTCAACAGGGACCGGGGAGCTGTTTTTT	TRAV22	TRAJ6	TRBV27	TRBJ2-2	2
PSA1607_PBMC_CATGGCGTCAGTTGAC	PSA1607	PBMC	CD8+	3.97149	43.3045	3928	1278	3783	1278	CAVRDQGSNYQLIW	TGCGCTGTGAGAGATCAGGGTAGCAACTATCAGTTAATCTGG	CASSGQETKETQYF	TGCGCCAGCAGTGGACAGGAGACAAAAGAGACCCAGTACTTC	TRAV1-1	TRAJ33	TRBV5-1	TRBJ2-5	2
PSA1607_PBMC_CCAATCCCACCGATAT	PSA1607	PBMC	CD8+	6.06714	39.8522	3247	1113	3545	1113	CAVLPQSGGSYIPTF	TGTGCTGTGCTCCCCCAGTCAGGAGGAAGCTACATACCTACATTT	CASSTGTGELFF	TGTGCCAGCTCAACAGGGACCGGGGAGCTGTTTTTT	TRAV22	TRAJ6	TRBV27	TRBJ2-2	1
PSA1607_PBMC_CCAGCGAAGGTTCCTA	PSA1607	PBMC	CD8+	2.87493	29.9941	3374	1371	3555	1371	CAVLPQSGGSYIPTF	TGTGCTGTGCTCCCCCAGTCAGGAGGAAGCTACATACCTACATTT	CASSTGTGELFF	TGTGCCAGCTCAACAGGGACCGGGGAGCTGTTTTTT	TRAV22	TRAJ6	TRBV27	TRBJ2-2	5
PSA1607_PBMC_CGACTTCCATCATCCC	PSA1607	PBMC	CD8+	6.06181	41.2363	5015	1447	4015	1446			CASSWGLLTEAFF	TGTGCCAGCAGTTGGGGGCTCCTCACTGAAGCTTTCTTT			TRBV28	TRBJ1-1	1
PSA1607_PBMC_CGATTGAGTTTCGCTC	PSA1607	PBMC	CD8+	2.07533	36.8947	2602	1083	3355	1084	CAVRDQGSNYQLIW	TGCGCTGTGAGAGATCAGGGTAGCAACTATCAGTTAATCTGG	CASSGQETKETQYF	TGCGCCAGCAGTGGACAGGAGACAAAAGAGACCCAGTACTTC	TRAV1-1	TRAJ33	TRBV5-1	TRBJ2-5	2
PSA1607_PBMC_CGCTGGACACTGTCGG	PSA1607	PBMC	CD8+	5.45714	17.4	3500	1654	3583	1654			CASSWGLLTEAFF	TGTGCCAGCAGTTGGGGGCTCCTCACTGAAGCTTTCTTT			TRBV28	TRBJ1-1	13
PSA1607_PBMC_CTACGTCGTGCCTGGT	PSA1607	PBMC	CD8+	5.28109	28.8756	4696	1772	4060	1769			CASSWGLLTEAFF	TGTGCCAGCAGTTGGGGGCTCCTCACTGAAGCTTTCTTT			TRBV28	TRBJ1-1	13
PSA1607_PBMC_CTAGAGTCAGCGTTCG	PSA1607	PBMC	CD8+	5.29334	20.644	2267	1188	3183	1197	CAVGDTGFQKLVF	TGTGCTGTGGGGGACACAGGCTTTCAGAAACTTGTATTT	CASSLGLATPNTEAFF	TGCGCCAGCAGCTTGGGGCTTGCGACTCCGAACACTGAAGCTTTCTTT	TRAV21	TRAJ8	TRBV5-1	TRBJ1-1	8
PSA1607_PBMC_CTCACACAGGCAATTA	PSA1607	PBMC	CD8+	3.43314	39.1843	3874	1437	3769	1437			CASSLDTHETSGGSSSYNEQFF	TGTGCCAGCAGCTTAGATACTCACGAGACTAGCGGGGGGTCGAGCTCCTACAATGAGCAGTTCTTC			TRBV11-2	TRBJ2-1	7
PSA1607_PBMC_CTCAGAACAGTGGAGT	PSA1607	PBMC	CD8+	3.85	16.85	2000	1171	3090	1195			CASSWGLLTEAFF	TGTGCCAGCAGTTGGGGGCTCCTCACTGAAGCTTTCTTT			TRBV28	TRBJ1-1	8
PSA1607_PBMC_CTCGAAAAGAATGTGT	PSA1607	PBMC	CD8+	4.54227	23.1147	5702	2106	4343	2097			CASSLDTHETSGGSSSYNEQFF	TGTGCCAGCAGCTTAGATACTCACGAGACTAGCGGGGGGTCGAGCTCCTACAATGAGCAGTTCTTC			TRBV11-2	TRBJ2-1	5
PSA1607_PBMC_CTGAAGTCAAACTGTC	PSA1607	PBMC	CD8+	5.34469	13.4392	2582	1524	3156	1536			CASSWGLLTEAFF	TGTGCCAGCAGTTGGGGGCTCCTCACTGAAGCTTTCTTT			TRBV28	TRBJ1-1	13
PSA1607_PBMC_CTGATAGAGAAACGCC	PSA1607	PBMC	CD8+	3.6514	27.6851	7011	2101	4349	2040	CAVRDPLNRDDKIIF	TGTGCTGTGAGAGACCCTCTGAACAGAGATGACAAGATCATCTTT	CASSPTGGYHNEQFF	TGTGCCAGCAGCCCGACAGGGGGGTATCACAATGAGCAGTTCTTC	TRAV3	TRAJ30	TRBV27	TRBJ2-1	16
PSA1607_PBMC_CTGCGGACACAGGCCT	PSA1607	PBMC	CD8+	3.03226	29.9355	3100	1261	3464	1261	CAVGDTGFQKLVF	TGTGCTGTGGGGGACACAGGCTTTCAGAAACTTGTATTT	CASSLGLATPNTEAFF	TGCGCCAGCAGCTTGGGGCTTGCGACTCCGAACACTGAAGCTTTCTTT	TRAV21	TRAJ8	TRBV5-1	TRBJ1-1	8
PSA1607_PBMC_GAAGCAGAGTACTTGC	PSA1607	PBMC	CD8+	0.69837	9.17858	3007	1769	3299	1771	CAVRDPLNRDDKIIF	TGTGCTGTGAGAGACCCTCTGAACAGAGATGACAAGATCATCTTT	CASSPTGGYHNEQFF	TGTGCCAGCAGCCCGACAGGGGGGTATCACAATGAGCAGTTCTTC	TRAV3	TRAJ30	TRBV27	TRBJ2-1	13
PSA1607_PBMC_GACTACATCTCAAGTG	PSA1607	PBMC	CD8+	4.70518	34.9911	3358	1269	3556	1269	CAVLPQSGGSYIPTF	TGTGCTGTGCTCCCCCAGTCAGGAGGAAGCTACATACCTACATTT	CASSTGTGELFF	TGTGCCAGCTCAACAGGGACCGGGGAGCTGTTTTTT	TRAV22	TRAJ6	TRBV27	TRBJ2-2	13
PSA1607_PBMC_GATCTAGGTGGCTCCA	PSA1607	PBMC	CD8+	7.32708	39.6249	3412	1165	3589	1165	CAVRDQGSNYQLIW	TGCGCTGTGAGAGATCAGGGTAGCAACTATCAGTTAATCTGG	CASSGQETKETQYF	TGCGCCAGCAGTGGACAGGAGACAAAAGAGACCCAGTACTTC	TRAV1-1	TRAJ33	TRBV5-1	TRBJ2-5	2
PSA1607_PBMC_GCACATAAGTGTACCT	PSA1607	PBMC	CD8+	2.18875	33.1843	4249	1551	3905	1551	CAVRDPLNRDDKIIF	TGTGCTGTGAGAGACCCTCTGAACAGAGATGACAAGATCATCTTT	CASSPTGGYHNEQFF	TGTGCCAGCAGCCCGACAGGGGGGTATCACAATGAGCAGTTCTTC	TRAV3	TRAJ30	TRBV27	TRBJ2-1	5
PSA1607_PBMC_GCATACATCTTAGCCC	PSA1607	PBMC	CD8+	3.91645	28.2565	3447	1357	3577	1357			CASSWGLLTEAFF	TGTGCCAGCAGTTGGGGGCTCCTCACTGAAGCTTTCTTT			TRBV28	TRBJ1-1	13
PSA1607_PBMC_GCATGTAAGCTAGTGG	PSA1607	PBMC	CD8+	2.2997	23.2443	4044	1846	3878	1846	CAVLPQSGGSYIPTF	TGTGCTGTGCTCCCCCAGTCAGGAGGAAGCTACATACCTACATTT	CASSTGTGELFF	TGTGCCAGCTCAACAGGGACCGGGGAGCTGTTTTTT	TRAV22	TRAJ6	TRBV27	TRBJ2-2	13
PSA1607_PBMC_GCGCAACCAACTTGAC	PSA1607	PBMC	CD8+	4.60719	38.1092	3755	1318	3729	1318	CAVLPQSGGSYIPTF	TGTGCTGTGCTCCCCCAGTCAGGAGGAAGCTACATACCTACATTT	CASSTGTGELFF	TGTGCCAGCTCAACAGGGACCGGGGAGCTGTTTTTT	TRAV22	TRAJ6	TRBV27	TRBJ2-2	7
PSA1607_PBMC_GCGCGATAGAGACTTA	PSA1607	PBMC	CD8+	3.55661	20.658	3374	1416	3542	1416	CAVGDTGFQKLVF	TGTGCTGTGGGGGACACAGGCTTTCAGAAACTTGTATTT	CASSLGLATPNTEAFF	TGCGCCAGCAGCTTGGGGCTTGCGACTCCGAACACTGAAGCTTTCTTT	TRAV21	TRAJ8	TRBV5-1	TRBJ1-1	8
PSA1607_PBMC_GCTCTGTAGAAGAAGC	PSA1607	PBMC	CD8+	3.8835	33.438	3502	1394	3607	1394	CAVLPQSGGSYIPTF	TGTGCTGTGCTCCCCCAGTCAGGAGGAAGCTACATACCTACATTT	CASSTGTGELFF	TGTGCCAGCTCAACAGGGACCGGGGAGCTGTTTTTT	TRAV22	TRAJ6	TRBV27	TRBJ2-2	2
PSA1607_PBMC_GCTGCAGCATGTTCCC	PSA1607	PBMC	CD8+	3.65	30.45	4000	1548	3826	1548			CASSWGLLTEAFF	TGTGCCAGCAGTTGGGGGCTCCTCACTGAAGCTTTCTTT			TRBV28	TRBJ1-1	8
PSA1607_PBMC_GGAAAGCAGTAGGTGC	PSA1607	PBMC	CD8+	6.53153	17.0721	2220	1191	3165	1197	CAVLPQSGGSYIPTF	TGTGCTGTGCTCCCCCAGTCAGGAGGAAGCTACATACCTACATTT	CASSTGTGELFF	TGTGCCAGCTCAACAGGGACCGGGGAGCTGTTTTTT	TRAV22	TRAJ6	TRBV27	TRBJ2-2	13
PSA1607_PBMC_GGACGTCCATTGTGCA	PSA1607	PBMC	CD8+	4.27028	38.4577	3981	1403	3816	1403	CAVRDQGSNYQLIW	TGCGCTGTGAGAGATCAGGGTAGCAACTATCAGTTAATCTGG	CASSGQETKETQYF	TGCGCCAGCAGTGGACAGGAGACAAAAGAGACCCAGTACTTC	TRAV1-1	TRAJ33	TRBV5-1	TRBJ2-5	2
PSA1607_PBMC_GGGAGATAGAAAGTGG	PSA1607	PBMC	CD8+	4.72419	28.0448	3662	1497	3664	1497	CAVLPQSGGSYIPTF	TGTGCTGTGCTCCCCCAGTCAGGAGGAAGCTACATACCTACATTT	CASSTGTGELFF	TGTGCCAGCTCAACAGGGACCGGGGAGCTGTTTTTT	TRAV22	TRAJ6	TRBV27	TRBJ2-2	13
PSA1607_PBMC_GGGCACTCACACAGAG	PSA1607	PBMC	CD8+	4.48582	17.8163	2363	1272	3181	1277			CASSWGLLTEAFF	TGTGCCAGCAGTTGGGGGCTCCTCACTGAAGCTTTCTTT			TRBV28	TRBJ1-1	13
PSA1607_PBMC_GTATTCTAGGTAGCTG	PSA1607	PBMC	CD8+	3.6103	36.7401	3767	1322	3733	1322	CAVLPQSGGSYIPTF	TGTGCTGTGCTCCCCCAGTCAGGAGGAAGCTACATACCTACATTT	CASSTGTGELFF	TGTGCCAGCTCAACAGGGACCGGGGAGCTGTTTTTT	TRAV22	TRAJ6	TRBV27	TRBJ2-2	8
PSA1607_PBMC_GTGCGGTAGAGGTAGA	PSA1607	PBMC	CD8+	3.33943	33.3943	4372	1611	3945	1610			CASSLDTHETSGGSSSYNEQFF	TGTGCCAGCAGCTTAGATACTCACGAGACTAGCGGGGGGTCGAGCTCCTACAATGAGCAGTTCTTC			TRBV11-2	TRBJ2-1	2
PSA1607_PBMC_GTTACAGTCAAAGACA	PSA1607	PBMC	CD8+	3.65359	30.203	3695	1485	3695	1485			CASSWGLLTEAFF	TGTGCCAGCAGTTGGGGGCTCCTCACTGAAGCTTTCTTT			TRBV28	TRBJ1-1	8
PSA1607_PBMC_GTTCGGGAGACCCACC	PSA1607	PBMC	CD8+	5.1495	37.1761	3010	1130	3463	1130	CAVLPQSGGSYIPTF	TGTGCTGTGCTCCCCCAGTCAGGAGGAAGCTACATACCTACATTT	CASSTGTGELFF	TGTGCCAGCTCAACAGGGACCGGGGAGCTGTTTTTT	TRAV22	TRAJ6	TRBV27	TRBJ2-2	5
PSA1607_PBMC_TACGGATCATATGGTC	PSA1607	PBMC	CD8+	5.23976	41.3465	3149	1140	3512	1140	CAVLPQSGGSYIPTF	TGTGCTGTGCTCCCCCAGTCAGGAGGAAGCTACATACCTACATTT	CASSTGTGELFF	TGTGCCAGCTCAACAGGGACCGGGGAGCTGTTTTTT	TRAV22	TRAJ6	TRBV27	TRBJ2-2	2
PSA1607_PBMC_TAGACCACAGTGAGTG	PSA1607	PBMC	CD8+	6.34082	42.3162	4542	1382	3936	1381	CAVLPQSGGSYIPTF	TGTGCTGTGCTCCCCCAGTCAGGAGGAAGCTACATACCTACATTT	CASSTGTGELFF	TGTGCCAGCTCAACAGGGACCGGGGAGCTGTTTTTT	TRAV22	TRAJ6	TRBV27	TRBJ2-2	7
PSA1607_PBMC_TAGTGGTAGCGGCTTC	PSA1607	PBMC	CD8+	6.22307	29.775	2089	1005	3215	1026	CAVLPQSGGSYIPTF	TGTGCTGTGCTCCCCCAGTCAGGAGGAAGCTACATACCTACATTT	CASSTGTGELFF	TGTGCCAGCTCAACAGGGACCGGGGAGCTGTTTTTT	TRAV22	TRAJ6	TRBV27	TRBJ2-2	6
PSA1607_PBMC_TAGTGGTCAGGCTGAA	PSA1607	PBMC	CD8+	2.46357	18.4247	2882	1553	3298	1555			CASSWGLLTEAFF	TGTGCCAGCAGTTGGGGGCTCCTCACTGAAGCTTTCTTT			TRBV28	TRBJ1-1	13
PSA1607_PBMC_TAGTTGGGTGCCTTGG	PSA1607	PBMC	CD8+	4.49654	34.9347	2602	1035	3361	1039	CAVLPQSGGSYIPTF	TGTGCTGTGCTCCCCCAGTCAGGAGGAAGCTACATACCTACATTT	CASSTGTGELFF	TGTGCCAGCTCAACAGGGACCGGGGAGCTGTTTTTT	TRAV22	TRAJ6	TRBV27	TRBJ2-2	13
PSA1607_PBMC_TATCTCATCGAGGTAG	PSA1607	PBMC	CD8+	5.2417	25.1893	3434	1421	3567	1421			CASSWGLLTEAFF	TGTGCCAGCAGTTGGGGGCTCCTCACTGAAGCTTTCTTT			TRBV28	TRBJ1-1	13
PSA1607_PBMC_TCAGCAACACAGACAG	PSA1607	PBMC	CD8+	6.02182	27.3185	4766	1884	4105	1884			CASSWGLLTEAFF	TGTGCCAGCAGTTGGGGGCTCCTCACTGAAGCTTTCTTT			TRBV28	TRBJ1-1	5
PSA1607_PBMC_TCCACACTCAAACCAC	PSA1607	PBMC	CD8+	3.90995	37.9739	5064	1663	4074	1659			CASSLDTHETSGGSSSYNEQFF	TGTGCCAGCAGCTTAGATACTCACGAGACTAGCGGGGGGTCGAGCTCCTACAATGAGCAGTTCTTC			TRBV11-2	TRBJ2-1	2
PSA1607_PBMC_TCGCGAGAGGTTACCT	PSA1607	PBMC	CD8+	5.66582	41.4291	2771	1033	3417	1033	CAVLPQSGGSYIPTF	TGTGCTGTGCTCCCCCAGTCAGGAGGAAGCTACATACCTACATTT	CASSTGTGELFF	TGTGCCAGCTCAACAGGGACCGGGGAGCTGTTTTTT	TRAV22	TRAJ6	TRBV27	TRBJ2-2	7
PSA1607_PBMC_TCGGTAACAAGTAGTA	PSA1607	PBMC	CD8+	4.83681	14.3138	2543	1418	3202	1428			CASSWGLLTEAFF	TGTGCCAGCAGTTGGGGGCTCCTCACTGAAGCTTTCTTT			TRBV28	TRBJ1-1	8
PSA1607_PBMC_TCTCATAAGGGATACC	PSA1607	PBMC	CD8+	6.02085	30.407	2973	1234	3436	1234	CAVGDTGFQKLVF	TGTGCTGTGGGGGACACAGGCTTTCAGAAACTTGTATTT	CASSLGLATPNTEAFF	TGCGCCAGCAGCTTGGGGCTTGCGACTCCGAACACTGAAGCTTTCTTT	TRAV21	TRAJ8	TRBV5-1	TRBJ1-1	8
PSA1607_PBMC_TCTGAGAAGGGTCTCC	PSA1607	PBMC	CD8+	8.15681	39.9621	3163	1048	3532	1048			CASSWGLLTEAFF	TGTGCCAGCAGTTGGGGGCTCCTCACTGAAGCTTTCTTT			TRBV28	TRBJ1-1	8
PSA1607_PBMC_TCTGGAATCAATCACG	PSA1607	PBMC	CD8+	5.38004	37.7229	3197	1159	3529	1159	CAVLPQSGGSYIPTF	TGTGCTGTGCTCCCCCAGTCAGGAGGAAGCTACATACCTACATTT	CASSTGTGELFF	TGTGCCAGCTCAACAGGGACCGGGGAGCTGTTTTTT	TRAV22	TRAJ6	TRBV27	TRBJ2-2	2
PSA1607_PBMC_TGAGCCGGTCCATGAT	PSA1607	PBMC	CD8+	6.3377	39.6866	4276	1333	3869	1333	CAVLPQSGGSYIPTF	TGTGCTGTGCTCCCCCAGTCAGGAGGAAGCTACATACCTACATTT	CASSTGTGELFF	TGTGCCAGCTCAACAGGGACCGGGGAGCTGTTTTTT	TRAV22	TRAJ6	TRBV27	TRBJ2-2	12
PSA1607_PBMC_TGCGCAGCACAGCGTC	PSA1607	PBMC	CD8+	5.50247	39.5387	3035	1140	3474	1140	CAVLPQSGGSYIPTF	TGTGCTGTGCTCCCCCAGTCAGGAGGAAGCTACATACCTACATTT	CASSTGTGELFF	TGTGCCAGCTCAACAGGGACCGGGGAGCTGTTTTTT	TRAV22	TRAJ6	TRBV27	TRBJ2-2	13
PSA1607_PBMC_TGGCTGGAGGGCTCTC	PSA1607	PBMC	CD8+	3.06559	25.1426	4208	1764	3927	1764			CASSWGLLTEAFF	TGTGCCAGCAGTTGGGGGCTCCTCACTGAAGCTTTCTTT			TRBV28	TRBJ1-1	8
PSA1607_PBMC_TGGTTCCGTATCAGTC	PSA1607	PBMC	CD8+	4.93389	31.8284	3101	1181	3478	1181			CASSWGLLTEAFF	TGTGCCAGCAGTTGGGGGCTCCTCACTGAAGCTTTCTTT			TRBV28	TRBJ1-1	13
PSA1607_PBMC_TGTATTCGTCCCTTGT	PSA1607	PBMC	CD8+	4.17109	37.4337	2829	1084	3420	1084	CAVLPQSGGSYIPTF	TGTGCTGTGCTCCCCCAGTCAGGAGGAAGCTACATACCTACATTT	CASSTGTGELFF	TGTGCCAGCTCAACAGGGACCGGGGAGCTGTTTTTT	TRAV22	TRAJ6	TRBV27	TRBJ2-2	2
PSA1607_PBMC_TTAGGACAGGGTCTCC	PSA1607	PBMC	CD8+	3.89835	40.8605	3463	1236	3595	1236	CAVLPQSGGSYIPTF	TGTGCTGTGCTCCCCCAGTCAGGAGGAAGCTACATACCTACATTT	CASSTGTGELFF	TGTGCCAGCTCAACAGGGACCGGGGAGCTGTTTTTT	TRAV22	TRAJ6	TRBV27	TRBJ2-2	7
PSA1607_PBMC_TTCCCAGAGCGATATA	PSA1607	PBMC	CD8+	4.42679	35.3008	3524	1383	3608	1383	CAVLPQSGGSYIPTF	TGTGCTGTGCTCCCCCAGTCAGGAGGAAGCTACATACCTACATTT	CASSTGTGELFF	TGTGCCAGCTCAACAGGGACCGGGGAGCTGTTTTTT	TRAV22	TRAJ6	TRBV27	TRBJ2-2	2
PSA1607_PBMC_TTCGAAGGTAGCCTCG	PSA1607	PBMC	CD8+	4.44862	34.8997	1596	783	3218	819	CAVLPQSGGSYIPTF	TGTGCTGTGCTCCCCCAGTCAGGAGGAAGCTACATACCTACATTT	CASSTGTGELFF	TGTGCCAGCTCAACAGGGACCGGGGAGCTGTTTTTT	TRAV22	TRAJ6	TRBV27	TRBJ2-2	2
PSA1607_PBMC_TTCTCCTGTGAGTATA	PSA1607	PBMC	CD8+	8.92274	25.8433	3676	1561	3676	1561	CAVLPQSGGSYIPTF	TGTGCTGTGCTCCCCCAGTCAGGAGGAAGCTACATACCTACATTT	CASSTGTGELFF	TGTGCCAGCTCAACAGGGACCGGGGAGCTGTTTTTT	TRAV22	TRAJ6	TRBV27	TRBJ2-2	6
PSA1607_PBMC_TTGAACGTCACGAAGG	PSA1607	PBMC	CD8+	4.97492	18.3528	2392	1272	3193	1275	CAVGDTGFQKLVF	TGTGCTGTGGGGGACACAGGCTTTCAGAAACTTGTATTT	CASSLGLATPNTEAFF	TGCGCCAGCAGCTTGGGGCTTGCGACTCCGAACACTGAAGCTTTCTTT	TRAV21	TRAJ8	TRBV5-1	TRBJ1-1	8
PSA1607_PBMC_TTTGCGCCATGACATC	PSA1607	PBMC	CD8+	2.41559	32.5281	3643	1467	3649	1467	CAVRDPLNRDDKIIF	TGTGCTGTGAGAGACCCTCTGAACAGAGATGACAAGATCATCTTT	CASSPTGGYHNEQFF	TGTGCCAGCAGCCCGACAGGGGGGTATCACAATGAGCAGTTCTTC	TRAV3	TRAJ30	TRBV27	TRBJ2-1	5
PSA1607_PBMC_TTTGCGCTCTTTAGGG	PSA1607	PBMC	CD8+	3.52941	42.2876	4590	1459	3957	1459			CASSLDTHETSGGSSSYNEQFF	TGTGCCAGCAGCTTAGATACTCACGAGACTAGCGGGGGGTCGAGCTCCTACAATGAGCAGTTCTTC			TRBV11-2	TRBJ2-1	7
PSA1801_PBMC_AAACGGGAGGCACATG	PSA1801	PBMC	CD8+	6.64853	35.0861	3309	1225	4422	1228	CAVYGQNFVF	TGTGCCGTCTATGGTCAGAATTTTGTCTTT	CASSDWSGSTDTQYF	TGTGCCAGCAGTGACTGGAGCGGGAGCACAGATACGCAGTATTTT	TRAV12-2	TRAJ26	TRBV6-1	TRBJ2-3	5
PSA1801_PBMC_AACCATGTCGGAAATA	PSA1801	PBMC	CD8+	3.91363	26.0684	4446	1783	4639	1783	CAVRRPREIQGAQKLVF	TGTGCTGTGCGGCGCCCAAGGGAAATTCAGGGAGCCCAGAAGCTGGTATTT	CASSITAGDFNEQFF	TGTGCCAGTAGTATAACCGCGGGGGACTTCAATGAGCAGTTCTTC	TRAV20	TRAJ54	TRBV19	TRBJ2-1	5
PSA1801_PBMC_AACTGGTCACACTGCG	PSA1801	PBMC	CD8+	2.76632	30.0413	4121	1630	4544	1630	CAVYGQNFVF	TGTGCCGTCTATGGTCAGAATTTTGTCTTT	CASSDWSGSTDTQYF	TGTGCCAGCAGTGACTGGAGCGGGAGCACAGATACGCAGTATTTT	TRAV12-2	TRAJ26	TRBV6-1	TRBJ2-3	5
PSA1801_PBMC_AAGGTTCCATAAGACA	PSA1801	PBMC	CD8+	4.35209	21.7605	3056	1507	4186	1515	CAVRRPREIQGAQKLVF	TGTGCTGTGCGGCGCCCAAGGGAAATTCAGGGAGCCCAGAAGCTGGTATTT	CASSITAGDFNEQFF	TGTGCCAGTAGTATAACCGCGGGGGACTTCAATGAGCAGTTCTTC	TRAV20	TRAJ54	TRBV19	TRBJ2-1	5
PSA1801_PBMC_ACGAGGAAGCTTCGCG	PSA1801	PBMC	CD8+	7.30187	25.8237	2246	1106	4199	1145	CAVYGQNFVF	TGTGCCGTCTATGGTCAGAATTTTGTCTTT	CASSDWSGSTDTQYF	TGTGCCAGCAGTGACTGGAGCGGGAGCACAGATACGCAGTATTTT	TRAV12-2	TRAJ26	TRBV6-1	TRBJ2-3	5
PSA1801_PBMC_AGGCCACTCAGTCAGT	PSA1801	PBMC	CD8+	6.42857	17.5595	3360	1634	4242	1637	CAVYGQNFVF	TGTGCCGTCTATGGTCAGAATTTTGTCTTT	CASSDWSGSTDTQYF	TGTGCCAGCAGTGACTGGAGCGGGAGCACAGATACGCAGTATTTT	TRAV12-2	TRAJ26	TRBV6-1	TRBJ2-3	5
PSA1801_PBMC_AGTGAGGTCCACTCCA	PSA1801	PBMC	CD8+	8.59944	28.1513	3570	1386	4430	1387	CAVRRPREIQGAQKLVF	TGTGCTGTGCGGCGCCCAAGGGAAATTCAGGGAGCCCAGAAGCTGGTATTT	CASSITAGDFNEQFF	TGTGCCAGTAGTATAACCGCGGGGGACTTCAATGAGCAGTTCTTC	TRAV20	TRAJ54	TRBV19	TRBJ2-1	5
PSA1801_PBMC_ATCATGGGTCCAAGTT	PSA1801	PBMC	CD8+	9.9254	28.7382	3083	1267	4347	1272	CAVRRPREIQGAQKLVF	TGTGCTGTGCGGCGCCCAAGGGAAATTCAGGGAGCCCAGAAGCTGGTATTT	CASSITAGDFNEQFF	TGTGCCAGTAGTATAACCGCGGGGGACTTCAATGAGCAGTTCTTC	TRAV20	TRAJ54	TRBV19	TRBJ2-1	5
PSA1801_PBMC_CACACTCGTCTAGGTT	PSA1801	PBMC	CD8+	6.67506	23.9295	3176	1441	4287	1448	CAVRRPREIQGAQKLVF	TGTGCTGTGCGGCGCCCAAGGGAAATTCAGGGAGCCCAGAAGCTGGTATTT	CASSITAGDFNEQFF	TGTGCCAGTAGTATAACCGCGGGGGACTTCAATGAGCAGTTCTTC	TRAV20	TRAJ54	TRBV19	TRBJ2-1	5
PSA1801_PBMC_CAGAGAGTCGAATCCA	PSA1801	PBMC	CD8+	8.40547	27.8972	3581	1467	4414	1470	CAVRRPREIQGAQKLVF	TGTGCTGTGCGGCGCCCAAGGGAAATTCAGGGAGCCCAGAAGCTGGTATTT	CASSITAGDFNEQFF	TGTGCCAGTAGTATAACCGCGGGGGACTTCAATGAGCAGTTCTTC	TRAV20	TRAJ54	TRBV19	TRBJ2-1	5
PSA1801_PBMC_CAGAGAGTCTCGCATC	PSA1801	PBMC	CD8+	8.54104	30.1429	3009	1166	4362	1171	CAVRRPREIQGAQKLVF	TGTGCTGTGCGGCGCCCAAGGGAAATTCAGGGAGCCCAGAAGCTGGTATTT	CASSITAGDFNEQFF	TGTGCCAGTAGTATAACCGCGGGGGACTTCAATGAGCAGTTCTTC	TRAV20	TRAJ54	TRBV19	TRBJ2-1	13
PSA1801_PBMC_CAGTCCTAGTTAGCGG	PSA1801	PBMC	CD8+	7.68571	26.8	3500	1414	4400	1415	CAVRRPREIQGAQKLVF	TGTGCTGTGCGGCGCCCAAGGGAAATTCAGGGAGCCCAGAAGCTGGTATTT	CASSITAGDFNEQFF	TGTGCCAGTAGTATAACCGCGGGGGACTTCAATGAGCAGTTCTTC	TRAV20	TRAJ54	TRBV19	TRBJ2-1	5
PSA1801_PBMC_CATGGCGTCGGAGCAA	PSA1801	PBMC	CD8+	4.3819	29.9964	2807	1187	4279	1201	CAVYGQNFVF	TGTGCCGTCTATGGTCAGAATTTTGTCTTT	CASSDWSGSTDTQYF	TGTGCCAGCAGTGACTGGAGCGGGAGCACAGATACGCAGTATTTT	TRAV12-2	TRAJ26	TRBV6-1	TRBJ2-3	5
PSA1801_PBMC_CCAATCCAGTCGATAA	PSA1801	PBMC	CD8+	6.39424	30.2985	4723	1761	4757	1761	CAARENQAGTALIF	TGTGCAGCAAGGGAAAACCAGGCAGGAACTGCTCTGATCTTT	CASSFWTSSNEQFF	TGTGCCAGCAGCTTCTGGACTAGCTCCAATGAGCAGTTCTTC	TRAV29DV5	TRAJ15	TRBV11-2	TRBJ2-1	8
PSA1801_PBMC_CCCAGTTTCGGTTCGG	PSA1801	PBMC	CD8+	6.22265	23.5294	4114	1687	4526	1687	CAVRRPREIQGAQKLVF	TGTGCTGTGCGGCGCCCAAGGGAAATTCAGGGAGCCCAGAAGCTGGTATTT	CASSITAGDFNEQFF	TGTGCCAGTAGTATAACCGCGGGGGACTTCAATGAGCAGTTCTTC	TRAV20	TRAJ54	TRBV19	TRBJ2-1	5
PSA1801_PBMC_CCTTTCTCACTGCCAG	PSA1801	PBMC	CD8+	9.45455	23.1329	3575	1524	4388	1525	CAVYGQNFVF	TGTGCCGTCTATGGTCAGAATTTTGTCTTT	CASSDWSGSTDTQYF	TGTGCCAGCAGTGACTGGAGCGGGAGCACAGATACGCAGTATTTT	TRAV12-2	TRAJ26	TRBV6-1	TRBJ2-3	5
PSA1801_PBMC_CGATTGAAGAAACCGC	PSA1801	PBMC	CD8+	8.09098	29.1946	2682	1110	4332	1127	CAVYGQNFVF	TGTGCCGTCTATGGTCAGAATTTTGTCTTT	CASSDWSGSTDTQYF	TGTGCCAGCAGTGACTGGAGCGGGAGCACAGATACGCAGTATTTT	TRAV12-2	TRAJ26	TRBV6-1	TRBJ2-3	5
PSA1801_PBMC_CGGAGTCCAGACGCCT	PSA1801	PBMC	CD8+	6.87433	24.4361	5586	2215	5130	2215	CAARENQAGTALIF	TGTGCAGCAAGGGAAAACCAGGCAGGAACTGCTCTGATCTTT	CASSFWTSSNEQFF	TGTGCCAGCAGCTTCTGGACTAGCTCCAATGAGCAGTTCTTC	TRAV29DV5	TRAJ15	TRBV11-2	TRBJ2-1	6
PSA1801_PBMC_CTAAGACAGTCATGCT	PSA1801	PBMC	CD8+	4.62144	27.6057	4068	1583	4519	1583	CVVSSGREYGNKLVF;CIAQRGVNTGGFKTIF	TGTGTGGTGAGCTCGGGTAGGGAATATGGAAACAAGCTGGTCTTT;TGCATCGCCCAACGGGGAGTAAATACTGGAGGCTTCAAAACTATCTTT	CASSITSGSMETQYF	TGTGCCAGTAGTATTACTAGCGGGAGTATGGAGACCCAGTACTTC	TRAV10;TRAV26-1	TRAJ47;TRAJ9	TRBV19	TRBJ2-5	5
PSA1801_PBMC_CTAGCCTGTTGATTGC	PSA1801	PBMC	CD8+	4.88149	12.7257	3544	1864	4243	1871	CAARENQAGTALIF	TGTGCAGCAAGGGAAAACCAGGCAGGAACTGCTCTGATCTTT	CASSFWTSSNEQFF	TGTGCCAGCAGCTTCTGGACTAGCTCCAATGAGCAGTTCTTC	TRAV29DV5	TRAJ15	TRBV11-2	TRBJ2-1	13
PSA1801_PBMC_CTGTGCTTCTTGTCAT	PSA1801	PBMC	CD8+	5.60329	29.4733	2677	1156	4286	1170	CAVRRPREIQGAQKLVF	TGTGCTGTGCGGCGCCCAAGGGAAATTCAGGGAGCCCAGAAGCTGGTATTT	CASSITAGDFNEQFF	TGTGCCAGTAGTATAACCGCGGGGGACTTCAATGAGCAGTTCTTC	TRAV20	TRAJ54	TRBV19	TRBJ2-1	5
PSA1801_PBMC_GACTAACCAGTTCCCT	PSA1801	PBMC	CD8+	5.60837	30.6717	3156	1251	4364	1255	CAVRRPREIQGAQKLVF	TGTGCTGTGCGGCGCCCAAGGGAAATTCAGGGAGCCCAGAAGCTGGTATTT	CASSITAGDFNEQFF	TGTGCCAGTAGTATAACCGCGGGGGACTTCAATGAGCAGTTCTTC	TRAV20	TRAJ54	TRBV19	TRBJ2-1	13
PSA1801_PBMC_GCATGATCATCGATGT	PSA1801	PBMC	CD8+	6.10961	26.1755	3339	1386	4356	1388	CAVRRPREIQGAQKLVF	TGTGCTGTGCGGCGCCCAAGGGAAATTCAGGGAGCCCAGAAGCTGGTATTT	CASSITAGDFNEQFF	TGTGCCAGTAGTATAACCGCGGGGGACTTCAATGAGCAGTTCTTC	TRAV20	TRAJ54	TRBV19	TRBJ2-1	5
PSA1801_PBMC_GGAACTTAGGTGATAT	PSA1801	PBMC	CD8+	5.46952	21.4827	3035	1447	4236	1454	CAVRDGNTGFQKLVF	TGCGCTGTGAGAGATGGGAACACAGGCTTTCAGAAACTTGTATTT	CASSPNNGLAGLNTGELFF	TGTGCCAGCAGTCCGAACAATGGACTAGCGGGACTGAACACCGGGGAGCTGTTTTTT	TRAV1-1	TRAJ8	TRBV11-2	TRBJ2-2	5
PSA1801_PBMC_GGAATAAGTCCTGCTT	PSA1801	PBMC	CD8+	9.97545	27.9179	4481	1581	4681	1581	CAARENQAGTALIF	TGTGCAGCAAGGGAAAACCAGGCAGGAACTGCTCTGATCTTT	CASSFWTSSNEQFF	TGTGCCAGCAGCTTCTGGACTAGCTCCAATGAGCAGTTCTTC	TRAV29DV5	TRAJ15	TRBV11-2	TRBJ2-1	2
PSA1801_PBMC_GGGATGACATAGTAAG	PSA1801	PBMC	CD8+	6.56168	24.8819	3810	1660	4424	1660	CAVRDGNTGFQKLVF	TGCGCTGTGAGAGATGGGAACACAGGCTTTCAGAAACTTGTATTT	CASSPNNGLAGLNTGELFF	TGTGCCAGCAGTCCGAACAATGGACTAGCGGGACTGAACACCGGGGAGCTGTTTTTT	TRAV1-1	TRAJ8	TRBV11-2	TRBJ2-2	5
PSA1801_PBMC_GTATTCTGTTCACGGC	PSA1801	PBMC	CD8+	5.58845	23.3901	2702	1350	4171	1362	CAVRDGNTGFQKLVF	TGCGCTGTGAGAGATGGGAACACAGGCTTTCAGAAACTTGTATTT	CASSPNNGLAGLNTGELFF	TGTGCCAGCAGTCCGAACAATGGACTAGCGGGACTGAACACCGGGGAGCTGTTTTTT	TRAV1-1	TRAJ8	TRBV11-2	TRBJ2-2	5
PSA1801_PBMC_GTTTCTAAGTTGCAGG	PSA1801	PBMC	CD8+	9.43804	33.6095	2776	1117	4332	1132	CAVRRPREIQGAQKLVF	TGTGCTGTGCGGCGCCCAAGGGAAATTCAGGGAGCCCAGAAGCTGGTATTT	CASSITAGDFNEQFF	TGTGCCAGTAGTATAACCGCGGGGGACTTCAATGAGCAGTTCTTC	TRAV20	TRAJ54	TRBV19	TRBJ2-1	13
PSA1801_PBMC_TACGGGCGTATCAGTC	PSA1801	PBMC	CD8+	8.95891	27.4328	3237	1291	4381	1294	CIVRVAVGTQGGSEKLVF	TGCATCGTCAGAGTCGCAGTTGGGACTCAGGGCGGATCTGAAAAGCTGGTCTTT	CASRAGPNTGELFF	TGCGCCAGCAGGGCGGGTCCGAACACCGGGGAGCTGTTTTTT	TRAV26-1	TRAJ57	TRBV4-1	TRBJ2-2	9
PSA1801_PBMC_TACGGGCTCCAAACAC	PSA1801	PBMC	CD8+	6.9592	19.3007	2917	1445	4183	1458	CAVYGQNFVF	TGTGCCGTCTATGGTCAGAATTTTGTCTTT	CASSDWSGSTDTQYF	TGTGCCAGCAGTGACTGGAGCGGGAGCACAGATACGCAGTATTTT	TRAV12-2	TRAJ26	TRBV6-1	TRBJ2-3	5
PSA1801_PBMC_TAGCCGGGTGACCAAG	PSA1801	PBMC	CD8+	9.44272	11.5841	3876	1835	4369	1838	CAVYGQNFVF	TGTGCCGTCTATGGTCAGAATTTTGTCTTT	CASSDWSGSTDTQYF	TGTGCCAGCAGTGACTGGAGCGGGAGCACAGATACGCAGTATTTT	TRAV12-2	TRAJ26	TRBV6-1	TRBJ2-3	5
PSA1801_PBMC_TGAGCCGAGATACACA	PSA1801	PBMC	CD8+	9.13389	30.4535	4653	1642	4744	1642	CAARENQAGTALIF	TGTGCAGCAAGGGAAAACCAGGCAGGAACTGCTCTGATCTTT	CASSFWTSSNEQFF	TGTGCCAGCAGCTTCTGGACTAGCTCCAATGAGCAGTTCTTC	TRAV29DV5	TRAJ15	TRBV11-2	TRBJ2-1	6
PSA1801_PBMC_TGAGCCGCACCCTATC	PSA1801	PBMC	CD8+	8.24603	32.9841	2959	1105	4375	1109	CIVRVAVGTQGGSEKLVF	TGCATCGTCAGAGTCGCAGTTGGGACTCAGGGCGGATCTGAAAAGCTGGTCTTT	CASRAGPNTGELFF	TGCGCCAGCAGGGCGGGTCCGAACACCGGGGAGCTGTTTTTT	TRAV26-1	TRAJ57	TRBV4-1	TRBJ2-2	5
PSA1801_PBMC_TGCGCAGCACCAGGTC	PSA1801	PBMC	CD8+	3.90667	28.9202	3686	1520	4422	1521	CAVRRPREIQGAQKLVF	TGTGCTGTGCGGCGCCCAAGGGAAATTCAGGGAGCCCAGAAGCTGGTATTT	CASSITAGDFNEQFF	TGTGCCAGTAGTATAACCGCGGGGGACTTCAATGAGCAGTTCTTC	TRAV20	TRAJ54	TRBV19	TRBJ2-1	5
PSA1801_PBMC_TGGGAAGTCCAGATCA	PSA1801	PBMC	CD8+	1.61351	26.2664	2665	1150	4228	1166	CAVYGQNFVF	TGTGCCGTCTATGGTCAGAATTTTGTCTTT	CASSDWSGSTDTQYF	TGTGCCAGCAGTGACTGGAGCGGGAGCACAGATACGCAGTATTTT	TRAV12-2	TRAJ26	TRBV6-1	TRBJ2-3	5
PSA1801_PBMC_TTCTCCTAGGTGACCA	PSA1801	PBMC	CD8+	8.41665	29.5513	4301	1655	4614	1655	CAARENQAGTALIF	TGTGCAGCAAGGGAAAACCAGGCAGGAACTGCTCTGATCTTT	CASSFWTSSNEQFF	TGTGCCAGCAGCTTCTGGACTAGCTCCAATGAGCAGTTCTTC	TRAV29DV5	TRAJ15	TRBV11-2	TRBJ2-1	2
PSA1801_PBMC_TTTACTGGTAATCACC	PSA1801	PBMC	CD8+	8.86885	15.4077	2661	1382	4103	1394	CIVRVAVGTQGGSEKLVF	TGCATCGTCAGAGTCGCAGTTGGGACTCAGGGCGGATCTGAAAAGCTGGTCTTT	CASRAGPNTGELFF	TGCGCCAGCAGGGCGGGTCCGAACACCGGGGAGCTGTTTTTT	TRAV26-1	TRAJ57	TRBV4-1	TRBJ2-2	5
PSA1801_PBMC_TTTACTGTCGGCGCAT	PSA1801	PBMC	CD8+	3.8806	25.496	5695	1996	5157	1996	CAVYGQNFVF	TGTGCCGTCTATGGTCAGAATTTTGTCTTT	CASSDWSGSTDTQYF	TGTGCCAGCAGTGACTGGAGCGGGAGCACAGATACGCAGTATTTT	TRAV12-2	TRAJ26	TRBV6-1	TRBJ2-3	5
PSA1505_SFMC_AAACCTGGTAGGGTAC	PSA1505	SFMC	CD8+	2.72486	18.1214	4514	1824	4406	1824	CATDAFGANSKLTF	TGTGCTACGGACGCATTTGGAGCCAATAGTAAGCTGACATTT	CASSLGRGTGQPQHF	TGTGCCAGCAGCTTAGGGCGGGGGACAGGGCAGCCCCAGCATTTT	TRAV17	TRAJ56	TRBV7-6	TRBJ1-5	5
PSA1505_SFMC_AAACGGGCAAAGTCAA	PSA1505	SFMC	CD8+	2.79053	16.4253	5662	2212	4800	2204	CAMRDFNTDKLIF	TGTGCAATGAGAGATTTTAACACCGACAAGCTCATCTTT	CASSRGQNTEAFF	TGTGCCAGCAGCAGGGGACAGAACACTGAAGCTTTCTTT	TRAV14DV4	TRAJ34	TRBV9	TRBJ1-1	5
PSA1505_SFMC_AAACGGGCAGCTTCGG	PSA1505	SFMC	CD8+	2.2333	14.8092	4612	1913	4464	1913	CAMRDFNTDKLIF	TGTGCAATGAGAGATTTTAACACCGACAAGCTCATCTTT	CASSRGQNTEAFF	TGTGCCAGCAGCAGGGGACAGAACACTGAAGCTTTCTTT	TRAV14DV4	TRAJ34	TRBV9	TRBJ1-1	5
PSA1505_SFMC_AAACGGGGTCGGCACT	PSA1505	SFMC	CD8+	1.04493	18.6782	3828	1695	4013	1695			CASSLGRDYGYTF	TGTGCCAGCAGCTTGGGTCGAGACTATGGCTACACCTTC			TRBV5-6	TRBJ1-2	5
PSA1505_SFMC_AAAGATGAGACCTAGG	PSA1505	SFMC	CD8+	2.60271	26.0486	4649	1760	4454	1760	CAMSAYTGFQKLVF	TGTGCAATGAGCGCTTACACAGGCTTTCAGAAACTTGTATTT	CASSYGGWGEKLFF	TGTGCCAGCAGTTACGGAGGGTGGGGTGAAAAACTGTTTTTT	TRAV12-3	TRAJ8	TRBV6-5	TRBJ1-4	5
PSA1505_SFMC_AAAGATGCACAAGCCC	PSA1505	SFMC	CD8+	3.80873	20.6561	3597	1569	3930	1569	CAVSGGSNYKLTF	TGTGCCGTGAGTGGAGGTAGCAACTATAAACTGACATTT	CARDFGTGESRSYNEQFF	TGTGCCAGGGACTTCGGGACAGGGGAGTCTAGGTCCTACAATGAGCAGTTCTTC	TRAV12-2	TRAJ53	TRBV2	TRBJ2-1	5
PSA1505_SFMC_AAAGATGCACGGCCAT	PSA1505	SFMC	CD8+	3.3945	20.0306	3270	1446	3843	1446	CAMRDFNTDKLIF	TGTGCAATGAGAGATTTTAACACCGACAAGCTCATCTTT	CASSRGQNTEAFF	TGTGCCAGCAGCAGGGGACAGAACACTGAAGCTTTCTTT	TRAV14DV4	TRAJ34	TRBV9	TRBJ1-1	5
PSA1505_SFMC_AAAGATGGTAGGCTGA	PSA1505	SFMC	CD8+	4.58127	19.5214	3427	1557	3865	1557	CAMSAYTGFQKLVF	TGTGCAATGAGCGCTTACACAGGCTTTCAGAAACTTGTATTT	CASSYGGWGEKLFF	TGTGCCAGCAGTTACGGAGGGTGGGGTGAAAAACTGTTTTTT	TRAV12-3	TRAJ8	TRBV6-5	TRBJ1-4	5
PSA1505_SFMC_AAAGATGTCGAGAACG	PSA1505	SFMC	CD8+	2.07469	21.2804	3374	1480	3863	1480	CAMRDFNTDKLIF	TGTGCAATGAGAGATTTTAACACCGACAAGCTCATCTTT	CASSRGQNTEAFF	TGTGCCAGCAGCAGGGGACAGAACACTGAAGCTTTCTTT	TRAV14DV4	TRAJ34	TRBV9	TRBJ1-1	5
PSA1505_SFMC_AAAGCAAAGGAATCGC	PSA1505	SFMC	CD8+	3.15133	26.1778	3205	1246	3870	1246	CIGGWSGGGADGLTF	TGCATCGGCGGATGGTCAGGAGGAGGTGCTGACGGACTCACCTTT	CASSFREMNTEAFF	TGTGCCAGCAGCTTTAGGGAAATGAACACTGAAGCTTTCTTT	TRAV26-1	TRAJ45	TRBV13	TRBJ1-1	5
PSA1505_SFMC_AAAGCAACAGTATAAG	PSA1505	SFMC	CD8+	2.90788	18.0688	4505	1835	4413	1835	CAMRDFNTDKLIF	TGTGCAATGAGAGATTTTAACACCGACAAGCTCATCTTT	CASSRGQNTEAFF	TGTGCCAGCAGCAGGGGACAGAACACTGAAGCTTTCTTT	TRAV14DV4	TRAJ34	TRBV9	TRBJ1-1	5
PSA1505_SFMC_AAAGCAAGTTAAGATG	PSA1505	SFMC	CD8+	7.16174	3.96539	4161	1855	4178	1855	CAMRDFNTDKLIF	TGTGCAATGAGAGATTTTAACACCGACAAGCTCATCTTT	CASSRGQNTEAFF	TGTGCCAGCAGCAGGGGACAGAACACTGAAGCTTTCTTT	TRAV14DV4	TRAJ34	TRBV9	TRBJ1-1	5
PSA1505_SFMC_AAAGTAGCATCTACGA	PSA1505	SFMC	CD8+	3.45752	22.3265	3731	1600	3982	1600	CAMRDFNTDKLIF	TGTGCAATGAGAGATTTTAACACCGACAAGCTCATCTTT	CASSRGQNTEAFF	TGTGCCAGCAGCAGGGGACAGAACACTGAAGCTTTCTTT	TRAV14DV4	TRAJ34	TRBV9	TRBJ1-1	5
PSA1505_SFMC_AACCATGCAGTATGCT	PSA1505	SFMC	CD8+	1.71751	20.2712	4425	1761	4371	1761			CASSLGRDYGYTF	TGTGCCAGCAGCTTGGGTCGAGACTATGGCTACACCTTC			TRBV5-6	TRBJ1-2	5
PSA1505_SFMC_AACCGCGCACATCCAA	PSA1505	SFMC	CD8+	2.96112	19.2586	4424	1879	4373	1879	CATDAFGANSKLTF	TGTGCTACGGACGCATTTGGAGCCAATAGTAAGCTGACATTT	CASSLGRGTGQPQHF	TGTGCCAGCAGCTTAGGGCGGGGGACAGGGCAGCCCCAGCATTTT	TRAV17	TRAJ56	TRBV7-6	TRBJ1-5	5
PSA1505_SFMC_AACGTTGAGCGATGAC	PSA1505	SFMC	CD8+	3.54003	21.953	4209	1658	4212	1658	CAMRDFNTDKLIF	TGTGCAATGAGAGATTTTAACACCGACAAGCTCATCTTT	CASSRGQNTEAFF	TGTGCCAGCAGCAGGGGACAGAACACTGAAGCTTTCTTT	TRAV14DV4	TRAJ34	TRBV9	TRBJ1-1	5
PSA1505_SFMC_AACGTTGCAGGAATGC	PSA1505	SFMC	CD8+	3.12931	20.7087	4346	1742	4327	1742			CASSLGRDYGYTF	TGTGCCAGCAGCTTGGGTCGAGACTATGGCTACACCTTC			TRBV5-6	TRBJ1-2	2
PSA1505_SFMC_AACTCCCGTGAGTGAC	PSA1505	SFMC	CD8+	3.36852	27.6218	4453	1623	4368	1623	CAVSGGSNYKLTF	TGTGCCGTGAGTGGAGGTAGCAACTATAAACTGACATTT	CARDFGTGESRSYNEQFF	TGTGCCAGGGACTTCGGGACAGGGGAGTCTAGGTCCTACAATGAGCAGTTCTTC	TRAV12-2	TRAJ53	TRBV2	TRBJ2-1	5
PSA1505_SFMC_AACTCCCGTGTTCTTT	PSA1505	SFMC	CD8+	1.88048	13.247	4786	2057	4554	2057			CASSSRLADTQYF	TGTGCCAGCAGCTCCAGACTTGCAGATACGCAGTATTTT			TRBV6-3	TRBJ2-3	5
PSA1505_SFMC_AACTCTTCATATGAGA	PSA1505	SFMC	CD8+	1.7871	8.72183	5148	2387	4754	2384			CASSSRLADTQYF	TGTGCCAGCAGCTCCAGACTTGCAGATACGCAGTATTTT			TRBV6-3	TRBJ2-3	16
PSA1505_SFMC_AACTCTTTCCACTGGG	PSA1505	SFMC	CD8+	2.65974	11.5291	9437	3156	5278	2739	CAVEDLFNQGGKLIF	TGTGCTGTGGAGGATCTGTTTAACCAGGGAGGAAAGCTTATCTTC	CASSGGRITGELFF	TGTGCCAGCAGTGGGGGGCGCATCACCGGGGAGCTGTTTTTT	TRAV2	TRAJ23	TRBV28	TRBJ2-2	16
PSA1505_SFMC_AACTGGTTCCATTCTA	PSA1505	SFMC	CD8+	2.21363	22.6091	4653	1879	4475	1879	CIPIHSGGTSYGKLTF	TGCATCCCGATCCATTCTGGTGGTACTAGCTATGGAAAGCTGACATTT	CASSDPGTREEKLFF	TGTGCCAGCAGCGACCCCGGGACCCGCGAAGAAAAACTGTTTTTT	TRAV26-2	TRAJ52	TRBV9	TRBJ1-4	5
PSA1505_SFMC_AACTTTCGTAAGCACG	PSA1505	SFMC	CD8+	1.77681	17.1135	3208	1429	3817	1430	CAMSAYTGFQKLVF	TGTGCAATGAGCGCTTACACAGGCTTTCAGAAACTTGTATTT	CASSYGGWGEKLFF	TGTGCCAGCAGTTACGGAGGGTGGGGTGAAAAACTGTTTTTT	TRAV12-3	TRAJ8	TRBV6-5	TRBJ1-4	5
PSA1505_SFMC_AAGACCTAGAGATGAG	PSA1505	SFMC	CD8+	3.05159	23.4924	4129	1713	4166	1713	CAVSGGSNYKLTF	TGTGCCGTGAGTGGAGGTAGCAACTATAAACTGACATTT	CARDFGTGESRSYNEQFF	TGTGCCAGGGACTTCGGGACAGGGGAGTCTAGGTCCTACAATGAGCAGTTCTTC	TRAV12-2	TRAJ53	TRBV2	TRBJ2-1	5
PSA1505_SFMC_AAGCCGCCAATGAAAC	PSA1505	SFMC	CD8+	2.88231	13.1572	3747	1646	3979	1646	CAMRDFNTDKLIF	TGTGCAATGAGAGATTTTAACACCGACAAGCTCATCTTT	CASSRGQNTEAFF	TGTGCCAGCAGCAGGGGACAGAACACTGAAGCTTTCTTT	TRAV14DV4	TRAJ34	TRBV9	TRBJ1-1	5
PSA1505_SFMC_AAGGAGCGTCACCCAG	PSA1505	SFMC	CD8+	3.11996	17.6439	3718	1522	3983	1522	CIPIHSGGTSYGKLTF	TGCATCCCGATCCATTCTGGTGGTACTAGCTATGGAAAGCTGACATTT	CASSDPGTREEKLFF	TGTGCCAGCAGCGACCCCGGGACCCGCGAAGAAAAACTGTTTTTT	TRAV26-2	TRAJ52	TRBV9	TRBJ1-4	5
PSA1505_SFMC_AAGGTTCAGGATTCGG	PSA1505	SFMC	CD8+	7.19547	6.79887	3530	1908	3827	1909	CATMRLAQKLVF;CLRECGGSNYKLTF	TGTGCTACGATGCGGCTAGCCCAGAAGCTGGTATTT;TGTCTCCGGGAATGTGGAGGTAGCAACTATAAACTGACATTT	CSARPGLGGRFLDEQFF	TGCAGTGCTAGACCGGGGTTGGGGGGGCGGTTTCTCGATGAGCAGTTCTTC	TRAV17;TRAV39	TRAJ54;TRAJ53	TRBV20-1	TRBJ2-1	13
PSA1505_SFMC_AAGTCTGTCCAAACTG	PSA1505	SFMC	CD8+	1.77009	21.0819	5028	1911	4608	1911	CAMRDFNTDKLIF	TGTGCAATGAGAGATTTTAACACCGACAAGCTCATCTTT	CASSRGQNTEAFF	TGTGCCAGCAGCAGGGGACAGAACACTGAAGCTTTCTTT	TRAV14DV4	TRAJ34	TRBV9	TRBJ1-1	5
PSA1505_SFMC_AAGTCTGTCCTCAATT	PSA1505	SFMC	CD8+	3.39989	22.2342	3706	1549	3982	1549	CAMRDFNTDKLIF	TGTGCAATGAGAGATTTTAACACCGACAAGCTCATCTTT	CASSRGQNTEAFF	TGTGCCAGCAGCAGGGGACAGAACACTGAAGCTTTCTTT	TRAV14DV4	TRAJ34	TRBV9	TRBJ1-1	5
PSA1505_SFMC_AATCCAGCAGACGCAA	PSA1505	SFMC	CD8+	4.4754	22.4363	3374	1540	3845	1540	CAMSAYTGFQKLVF	TGTGCAATGAGCGCTTACACAGGCTTTCAGAAACTTGTATTT	CASSYGGWGEKLFF	TGTGCCAGCAGTTACGGAGGGTGGGGTGAAAAACTGTTTTTT	TRAV12-3	TRAJ8	TRBV6-5	TRBJ1-4	2
PSA1505_SFMC_ACACCAACACCGCTAG	PSA1505	SFMC	CD8+	2.02743	16.7959	5031	1792	4621	1792	CAVGALYSGAGSYQLTF	TGTGCTGTGGGTGCGCTATACTCTGGGGCTGGGAGTTACCAACTCACTTTC	CASSSRLADTQYF	TGTGCCAGCAGCTCCAGACTTGCAGATACGCAGTATTTT	TRAV8-3	TRAJ28	TRBV6-3	TRBJ2-3	5
PSA1505_SFMC_ACACCAAGTTGCGCAC	PSA1505	SFMC	CD8+	2.55447	19.0584	3993	1677	4103	1677	CAVSRHDTGRRALTF	TGTGCTGTGAGCCGGCATGACACGGGCAGGAGAGCACTTACTTTT	CASSFLGDSPLHF	TGTGCCAGCAGTTTTCTTGGGGATTCACCCCTCCACTTT	TRAV3	TRAJ5	TRBV27	TRBJ1-6	8
PSA1505_SFMC_ACACCCTTCCCGACTT	PSA1505	SFMC	CD8+	1.11637	17.9376	5285	2002	4683	2002	CAVGALYSGAGSYQLTF	TGTGCTGTGGGTGCGCTATACTCTGGGGCTGGGAGTTACCAACTCACTTTC	CASSSRLADTQYF	TGTGCCAGCAGCTCCAGACTTGCAGATACGCAGTATTTT	TRAV8-3	TRAJ28	TRBV6-3	TRBJ2-3	5
PSA1505_SFMC_ACACCGGAGTGGGATC	PSA1505	SFMC	CD8+	6.54567	3.30259	3361	1835	3750	1850			CASSLGRGYNEQFF	TGTGCCAGCAGCTTAGGCAGGGGCTACAATGAGCAGTTCTTC			TRBV7-6	TRBJ2-1	16
PSA1505_SFMC_ACACCGGCACGGACAA	PSA1505	SFMC	CD8+	2.27464	22.4937	3561	1501	3933	1501	CAASDPGAGSYQLTF	TGTGCAGCAAGCGACCCTGGGGCTGGGAGTTACCAACTCACTTTC	CASRSGTSGKRYNEQFF	TGTGCCAGCAGATCCGGGACTAGCGGGAAGCGCTACAATGAGCAGTTCTTC	TRAV29DV5	TRAJ28	TRBV11-2	TRBJ2-1	5
PSA1505_SFMC_ACACCGGGTCGTGGCT	PSA1505	SFMC	CD8+	1.63761	25.3302	3786	1417	4033	1417	CAMRDFNTDKLIF	TGTGCAATGAGAGATTTTAACACCGACAAGCTCATCTTT	CASSRGQNTEAFF	TGTGCCAGCAGCAGGGGACAGAACACTGAAGCTTTCTTT	TRAV14DV4	TRAJ34	TRBV9	TRBJ1-1	5
PSA1505_SFMC_ACACTGATCAAGGTAA	PSA1505	SFMC	CD8+	3.77264	15.8702	3976	1736	4086	1736	CAGQPLYGGSQGNLIF	TGTGCTGGGCAGCCCCTTTATGGAGGAAGCCAAGGAAATCTCATCTTT	CASSLGRDYGYTF	TGTGCCAGCAGCTTGGGTCGAGACTATGGCTACACCTTC	TRAV35	TRAJ42	TRBV5-6	TRBJ1-2	5
PSA1505_SFMC_ACAGCCGTCTCTAAGG	PSA1505	SFMC	CD8+	3.66684	21.582	5727	2343	4837	2336	CAMRDFNTDKLIF	TGTGCAATGAGAGATTTTAACACCGACAAGCTCATCTTT	CASSRGQNTEAFF	TGTGCCAGCAGCAGGGGACAGAACACTGAAGCTTTCTTT	TRAV14DV4	TRAJ34	TRBV9	TRBJ1-1	16
PSA1505_SFMC_ACAGCTAAGTTGCAGG	PSA1505	SFMC	CD8+	0.813008	29.8211	3075	1330	3804	1331	CAASDPGAGSYQLTF	TGTGCAGCAAGCGACCCTGGGGCTGGGAGTTACCAACTCACTTTC	CASRSGTSGKRYNEQFF	TGTGCCAGCAGATCCGGGACTAGCGGGAAGCGCTACAATGAGCAGTTCTTC	TRAV29DV5	TRAJ28	TRBV11-2	TRBJ2-1	2
PSA1505_SFMC_ACAGCTAGTACTCGCG	PSA1505	SFMC	CD8+	1.57051	18.4295	3120	1417	3803	1420	CAMRDFNTDKLIF	TGTGCAATGAGAGATTTTAACACCGACAAGCTCATCTTT	CASSRGQNTEAFF	TGTGCCAGCAGCAGGGGACAGAACACTGAAGCTTTCTTT	TRAV14DV4	TRAJ34	TRBV9	TRBJ1-1	5
PSA1505_SFMC_ACATACGAGTTGTAGA	PSA1505	SFMC	CD8+	4.48878	22.6253	4411	1825	4357	1825	CAMSAYTGFQKLVF	TGTGCAATGAGCGCTTACACAGGCTTTCAGAAACTTGTATTT	CASSYGGWGEKLFF	TGTGCCAGCAGTTACGGAGGGTGGGGTGAAAAACTGTTTTTT	TRAV12-3	TRAJ8	TRBV6-5	TRBJ1-4	5
PSA1505_SFMC_ACATCAGAGTTTAGGA	PSA1505	SFMC	CD8+	2.46023	16.9247	4715	1851	4511	1851			CASSLGRDYGYTF	TGTGCCAGCAGCTTGGGTCGAGACTATGGCTACACCTTC			TRBV5-6	TRBJ1-2	5
PSA1505_SFMC_ACATCAGCAGACAAAT	PSA1505	SFMC	CD8+	3.14945	17.8536	4985	2002	4618	2002	CAMSAYTGFQKLVF	TGTGCAATGAGCGCTTACACAGGCTTTCAGAAACTTGTATTT	CASSYGGWGEKLFF	TGTGCCAGCAGTTACGGAGGGTGGGGTGAAAAACTGTTTTTT	TRAV12-3	TRAJ8	TRBV6-5	TRBJ1-4	5
PSA1505_SFMC_ACATCAGTCCTTGCCA	PSA1505	SFMC	CD8+	4.59883	25.8643	3066	1328	3818	1330	CATDAFGANSKLTF	TGTGCTACGGACGCATTTGGAGCCAATAGTAAGCTGACATTT	CASSLGRGTGQPQHF	TGTGCCAGCAGCTTAGGGCGGGGGACAGGGCAGCCCCAGCATTTT	TRAV17	TRAJ56	TRBV7-6	TRBJ1-5	2
PSA1505_SFMC_ACATGGTAGTATCTCG	PSA1505	SFMC	CD8+	4.04352	18.1085	7444	2444	4934	2354	CAYSVEYGNKLVF	TGTGCTTATAGTGTGGAATATGGAAACAAGCTGGTCTTT	CASSHPDRGRGSPLHF	TGTGCCAGCAGCCACCCCGACAGGGGGCGAGGATCACCCCTCCACTTT	TRAV38-2DV8	TRAJ47	TRBV7-9	TRBJ1-6	5
PSA1505_SFMC_ACATGGTTCATTATCC	PSA1505	SFMC	CD8+	2.76703	18.6552	3361	1621	3824	1622	CAMRDFNTDKLIF	TGTGCAATGAGAGATTTTAACACCGACAAGCTCATCTTT	CASSRGQNTEAFF	TGTGCCAGCAGCAGGGGACAGAACACTGAAGCTTTCTTT	TRAV14DV4	TRAJ34	TRBV9	TRBJ1-1	5
PSA1505_SFMC_ACATGGTTCGTATCAG	PSA1505	SFMC	CD8+	1.99663	18.5321	3556	1554	3923	1554	CAVSGGSNYKLTF	TGTGCCGTGAGTGGAGGTAGCAACTATAAACTGACATTT	CARDFGTGESRSYNEQFF	TGTGCCAGGGACTTCGGGACAGGGGAGTCTAGGTCCTACAATGAGCAGTTCTTC	TRAV12-2	TRAJ53	TRBV2	TRBJ2-1	5
PSA1505_SFMC_ACCAGTACAAGCTGTT	PSA1505	SFMC	CD8+	4.23409	12.4584	4511	1932	4417	1932	CATDAFGANSKLTF	TGTGCTACGGACGCATTTGGAGCCAATAGTAAGCTGACATTT	CASSLGRGTGQPQHF	TGTGCCAGCAGCTTAGGGCGGGGGACAGGGCAGCCCCAGCATTTT	TRAV17	TRAJ56	TRBV7-6	TRBJ1-5	8
PSA1505_SFMC_ACCCACTAGGAGTCTG	PSA1505	SFMC	CD8+	1.83061	22.7172	4534	1849	4415	1849	CATDAFGANSKLTF	TGTGCTACGGACGCATTTGGAGCCAATAGTAAGCTGACATTT	CASSLGRGTGQPQHF	TGTGCCAGCAGCTTAGGGCGGGGGACAGGGCAGCCCCAGCATTTT	TRAV17	TRAJ56	TRBV7-6	TRBJ1-5	5
PSA1505_SFMC_ACCCACTCAGCCTATA	PSA1505	SFMC	CD8+	2.46166	22.8006	4956	1821	4576	1821	CATMRLAQKLVF;CLRECGGSNYKLTF	TGTGCTACGATGCGGCTAGCCCAGAAGCTGGTATTT;TGTCTCCGGGAATGTGGAGGTAGCAACTATAAACTGACATTT	CSARPGLGGRFLDEQFF	TGCAGTGCTAGACCGGGGTTGGGGGGGCGGTTTCTCGATGAGCAGTTCTTC	TRAV17;TRAV39	TRAJ54;TRAJ53	TRBV20-1	TRBJ2-1	5
PSA1505_SFMC_ACCCACTTCGGTGTCG	PSA1505	SFMC	CD8+	4.73903	17.9952	4579	2057	4457	2057	CAVSGGSNYKLTF	TGTGCCGTGAGTGGAGGTAGCAACTATAAACTGACATTT	CARDFGTGESRSYNEQFF	TGTGCCAGGGACTTCGGGACAGGGGAGTCTAGGTCCTACAATGAGCAGTTCTTC	TRAV12-2	TRAJ53	TRBV2	TRBJ2-1	2
PSA1505_SFMC_ACCCACTTCGTGGGAA	PSA1505	SFMC	CD8+	1.73064	16.6381	5836	2352	4848	2343	CAMRDFNTDKLIF	TGTGCAATGAGAGATTTTAACACCGACAAGCTCATCTTT	CASSRGQNTEAFF	TGTGCCAGCAGCAGGGGACAGAACACTGAAGCTTTCTTT	TRAV14DV4	TRAJ34	TRBV9	TRBJ1-1	5
PSA1505_SFMC_ACCGTAACACTGTGTA	PSA1505	SFMC	CD8+	3.02645	12.8433	3932	1810	4056	1810	CAVGALYSGAGSYQLTF	TGTGCTGTGGGTGCGCTATACTCTGGGGCTGGGAGTTACCAACTCACTTTC	CASSSRLADTQYF	TGTGCCAGCAGCTCCAGACTTGCAGATACGCAGTATTTT	TRAV8-3	TRAJ28	TRBV6-3	TRBJ2-3	5
PSA1505_SFMC_ACCTTTAAGTCTCGGC	PSA1505	SFMC	CD8+	2.99424	11.5886	7982	2889	5103	2694	CIPIHSGGTSYGKLTF	TGCATCCCGATCCATTCTGGTGGTACTAGCTATGGAAAGCTGACATTT	CASSDPGTREEKLFF	TGTGCCAGCAGCGACCCCGGGACCCGCGAAGAAAAACTGTTTTTT	TRAV26-2	TRAJ52	TRBV9	TRBJ1-4	16
PSA1505_SFMC_ACCTTTACAGTAACGG	PSA1505	SFMC	CD8+	2.21147	24.9482	5788	2047	4769	2042			CASSSRLADTQYF	TGTGCCAGCAGCTCCAGACTTGCAGATACGCAGTATTTT			TRBV6-3	TRBJ2-3	5
PSA1505_SFMC_ACCTTTAGTTAAGACA	PSA1505	SFMC	CD8+	3.93099	14.4136	4579	1903	4448	1903	CAASDPGAGSYQLTF	TGTGCAGCAAGCGACCCTGGGGCTGGGAGTTACCAACTCACTTTC	CASRSGTSGKRYNEQFF	TGTGCCAGCAGATCCGGGACTAGCGGGAAGCGCTACAATGAGCAGTTCTTC	TRAV29DV5	TRAJ28	TRBV11-2	TRBJ2-1	5
PSA1505_SFMC_ACGAGCCAGATTACCC	PSA1505	SFMC	CD8+	1.99005	15.5887	4824	1851	4541	1851	CAVSGGSNYKLTF	TGTGCCGTGAGTGGAGGTAGCAACTATAAACTGACATTT	CARDFGTGESRSYNEQFF	TGTGCCAGGGACTTCGGGACAGGGGAGTCTAGGTCCTACAATGAGCAGTTCTTC	TRAV12-2	TRAJ53	TRBV2	TRBJ2-1	15
PSA1505_SFMC_ACGAGCCAGCGCCTTG	PSA1505	SFMC	CD8+	4.99893	19.483	9362	2880	5141	2475	CAMSAYTGFQKLVF	TGTGCAATGAGCGCTTACACAGGCTTTCAGAAACTTGTATTT	CASSYGGWGEKLFF	TGTGCCAGCAGTTACGGAGGGTGGGGTGAAAAACTGTTTTTT	TRAV12-3	TRAJ8	TRBV6-5	TRBJ1-4	16
PSA1505_SFMC_ACGAGCCAGTGTTGAA	PSA1505	SFMC	CD8+	0.951199	20.5335	4836	1883	4539	1883	CATDAFGANSKLTF	TGTGCTACGGACGCATTTGGAGCCAATAGTAAGCTGACATTT	CASSLGRGTGQPQHF	TGTGCCAGCAGCTTAGGGCGGGGGACAGGGCAGCCCCAGCATTTT	TRAV17	TRAJ56	TRBV7-6	TRBJ1-5	5
PSA1505_SFMC_ACGAGCCCAAGTCATC	PSA1505	SFMC	CD8+	2.44572	21.5747	8014	2494	4992	2314	CAMRDFNTDKLIF	TGTGCAATGAGAGATTTTAACACCGACAAGCTCATCTTT	CASSRGQNTEAFF	TGTGCCAGCAGCAGGGGACAGAACACTGAAGCTTTCTTT	TRAV14DV4	TRAJ34	TRBV9	TRBJ1-1	5
PSA1505_SFMC_ACGAGCCCAATAGCAA	PSA1505	SFMC	CD8+	2.63718	15.1212	4702	1914	4506	1914	CAMRDFNTDKLIF	TGTGCAATGAGAGATTTTAACACCGACAAGCTCATCTTT	CASSRGQNTEAFF	TGTGCCAGCAGCAGGGGACAGAACACTGAAGCTTTCTTT	TRAV14DV4	TRAJ34	TRBV9	TRBJ1-1	5
PSA1505_SFMC_ACGAGCCGTCGAATCT	PSA1505	SFMC	CD8+	1.59459	20.3784	7400	2492	4923	2399	CAVSGGSNYKLTF	TGTGCCGTGAGTGGAGGTAGCAACTATAAACTGACATTT	CARDFGTGESRSYNEQFF	TGTGCCAGGGACTTCGGGACAGGGGAGTCTAGGTCCTACAATGAGCAGTTCTTC	TRAV12-2	TRAJ53	TRBV2	TRBJ2-1	5
PSA1505_SFMC_ACGAGCCTCCTTGGTC	PSA1505	SFMC	CD8+	2.37297	24.4003	3877	1571	4055	1571	CAASDPGAGSYQLTF	TGTGCAGCAAGCGACCCTGGGGCTGGGAGTTACCAACTCACTTTC	CASRSGTSGKRYNEQFF	TGTGCCAGCAGATCCGGGACTAGCGGGAAGCGCTACAATGAGCAGTTCTTC	TRAV29DV5	TRAJ28	TRBV11-2	TRBJ2-1	5
PSA1505_SFMC_ACGATACAGAATAGGG	PSA1505	SFMC	CD8+	4	20.8682	3225	1498	3798	1498	CAMRDFNTDKLIF	TGTGCAATGAGAGATTTTAACACCGACAAGCTCATCTTT	CASSRGQNTEAFF	TGTGCCAGCAGCAGGGGACAGAACACTGAAGCTTTCTTT	TRAV14DV4	TRAJ34	TRBV9	TRBJ1-1	5
PSA1505_SFMC_ACGATACAGGCAGTCA	PSA1505	SFMC	CD8+	2.15729	12.5123	5099	1906	4638	1905	CAMSAYTGFQKLVF	TGTGCAATGAGCGCTTACACAGGCTTTCAGAAACTTGTATTT	CASSYGGWGEKLFF	TGTGCCAGCAGTTACGGAGGGTGGGGTGAAAAACTGTTTTTT	TRAV12-3	TRAJ8	TRBV6-5	TRBJ1-4	5
PSA1505_SFMC_ACGATGTTCTGTCCGT	PSA1505	SFMC	CD8+	2.18214	14.4312	3437	1584	3848	1585	CAVRDGLRGRGSTLGRLYF	TGTGCTGTGAGAGATGGCCTTCGGGGCAGAGGCTCAACCCTGGGGAGGCTATACTTT	CASSSPSKNNEQFF	TGTGCCAGCAGTTCGCCCTCGAAAAACAATGAGCAGTTCTTC	TRAV1-2	TRAJ18	TRBV28	TRBJ2-1	5
PSA1505_SFMC_ACGCAGCCAGGAACGT	PSA1505	SFMC	CD8+	2.27095	19.9165	3831	1650	4029	1650	CAASDPGAGSYQLTF	TGTGCAGCAAGCGACCCTGGGGCTGGGAGTTACCAACTCACTTTC	CASRSGTSGKRYNEQFF	TGTGCCAGCAGATCCGGGACTAGCGGGAAGCGCTACAATGAGCAGTTCTTC	TRAV29DV5	TRAJ28	TRBV11-2	TRBJ2-1	5
PSA1505_SFMC_ACGCCAGAGCCGCCTA	PSA1505	SFMC	CD8+	3.24528	15.2453	3975	1763	4079	1763	CAVRDGLRGRGSTLGRLYF	TGTGCTGTGAGAGATGGCCTTCGGGGCAGAGGCTCAACCCTGGGGAGGCTATACTTT	CASSSPSKNNEQFF	TGTGCCAGCAGTTCGCCCTCGAAAAACAATGAGCAGTTCTTC	TRAV1-2	TRAJ18	TRBV28	TRBJ2-1	5
PSA1505_SFMC_ACGCCGAAGACAGAGA	PSA1505	SFMC	CD8+	1.62407	19.0362	3756	1579	3988	1579			CASSSRLADTQYF	TGTGCCAGCAGCTCCAGACTTGCAGATACGCAGTATTTT			TRBV6-3	TRBJ2-3	5
PSA1505_SFMC_ACGCCGAAGCGGCTTC	PSA1505	SFMC	CD8+	2.35969	26.4031	3136	1421	3805	1424	CAVSRHDTGRRALTF	TGTGCTGTGAGCCGGCATGACACGGGCAGGAGAGCACTTACTTTT	CASSFLGDSPLHF	TGTGCCAGCAGTTTTCTTGGGGATTCACCCCTCCACTTT	TRAV3	TRAJ5	TRBV27	TRBJ1-6	8
PSA1505_SFMC_ACGCCGACAGATCTGT	PSA1505	SFMC	CD8+	2.28916	22.4337	4150	1622	4174	1622	CAVEDLFNQGGKLIF	TGTGCTGTGGAGGATCTGTTTAACCAGGGAGGAAAGCTTATCTTC	CASSGGRITGELFF	TGTGCCAGCAGTGGGGGGCGCATCACCGGGGAGCTGTTTTTT	TRAV2	TRAJ23	TRBV28	TRBJ2-2	9
PSA1505_SFMC_ACGGAGACAAGCTGGA	PSA1505	SFMC	CD8+	1.61128	24.2195	3972	1632	4088	1632	CATDAFGANSKLTF	TGTGCTACGGACGCATTTGGAGCCAATAGTAAGCTGACATTT	CASSLGRGTGQPQHF	TGTGCCAGCAGCTTAGGGCGGGGGACAGGGCAGCCCCAGCATTTT	TRAV17	TRAJ56	TRBV7-6	TRBJ1-5	5
PSA1505_SFMC_ACGGAGAGTATATGGA	PSA1505	SFMC	CD8+	2.7444	14.5314	7907	2880	5073	2686	CAVSGGSNYKLTF	TGTGCCGTGAGTGGAGGTAGCAACTATAAACTGACATTT	CARDFGTGESRSYNEQFF	TGTGCCAGGGACTTCGGGACAGGGGAGTCTAGGTCCTACAATGAGCAGTTCTTC	TRAV12-2	TRAJ53	TRBV2	TRBJ2-1	16
PSA1505_SFMC_ACGGAGATCAGTTGAC	PSA1505	SFMC	CD8+	4.00143	15.5949	5598	2057	4748	2053	CATDAFGANSKLTF	TGTGCTACGGACGCATTTGGAGCCAATAGTAAGCTGACATTT	CASSLGRGTGQPQHF	TGTGCCAGCAGCTTAGGGCGGGGGACAGGGCAGCCCCAGCATTTT	TRAV17	TRAJ56	TRBV7-6	TRBJ1-5	5
PSA1505_SFMC_ACGGCCAAGGTAAACT	PSA1505	SFMC	CD8+	2.4346	22.1186	3861	1735	4024	1735	CIGGWSGGGADGLTF	TGCATCGGCGGATGGTCAGGAGGAGGTGCTGACGGACTCACCTTT	CASSFREMNTEAFF	TGTGCCAGCAGCTTTAGGGAAATGAACACTGAAGCTTTCTTT	TRAV26-1	TRAJ45	TRBV13	TRBJ1-1	5
PSA1505_SFMC_ACGGGCTAGTGTCCAT	PSA1505	SFMC	CD8+	2.33295	25	3472	1538	3885	1538			CASSLGRGYNEQFF	TGTGCCAGCAGCTTAGGCAGGGGCTACAATGAGCAGTTCTTC			TRBV7-6	TRBJ2-1	9
PSA1505_SFMC_ACGGGCTTCGCTAGCG	PSA1505	SFMC	CD8+	2.53906	15.2344	3584	1743	3895	1743	CATDAFGANSKLTF	TGTGCTACGGACGCATTTGGAGCCAATAGTAAGCTGACATTT	CASSLGRGTGQPQHF	TGTGCCAGCAGCTTAGGGCGGGGGACAGGGCAGCCCCAGCATTTT	TRAV17	TRAJ56	TRBV7-6	TRBJ1-5	9
PSA1505_SFMC_ACGTCAACAGGGTACA	PSA1505	SFMC	CD8+	2.3477	22.8232	3365	1520	3846	1520	CAASDPGAGSYQLTF	TGTGCAGCAAGCGACCCTGGGGCTGGGAGTTACCAACTCACTTTC	CASRSGTSGKRYNEQFF	TGTGCCAGCAGATCCGGGACTAGCGGGAAGCGCTACAATGAGCAGTTCTTC	TRAV29DV5	TRAJ28	TRBV11-2	TRBJ2-1	5
PSA1505_SFMC_ACTATCTCACAGCGTC	PSA1505	SFMC	CD8+	3.57826	21.333	3661	1424	3977	1424	CAMRDFNTDKLIF	TGTGCAATGAGAGATTTTAACACCGACAAGCTCATCTTT	CASSRGQNTEAFF	TGTGCCAGCAGCAGGGGACAGAACACTGAAGCTTTCTTT	TRAV14DV4	TRAJ34	TRBV9	TRBJ1-1	5
PSA1505_SFMC_ACTATCTCAGGCAGTA	PSA1505	SFMC	CD8+	3.67494	19.8333	5279	1990	4661	1989	CAVGGSNYQLIW	TGTGCTGTGGGTGGGAGCAACTATCAGTTAATCTGG	CASSLGRGYNEQFF	TGTGCCAGCAGCTTAGGCAGGGGCTACAATGAGCAGTTCTTC	TRAV8-3	TRAJ33	TRBV7-6	TRBJ2-1	5
PSA1505_SFMC_ACTATCTGTAGGAGTC	PSA1505	SFMC	CD8+	2.95398	18.2214	3216	1485	3807	1485	CIGGWSGGGADGLTF	TGCATCGGCGGATGGTCAGGAGGAGGTGCTGACGGACTCACCTTT	CASSFREMNTEAFF	TGTGCCAGCAGCTTTAGGGAAATGAACACTGAAGCTTTCTTT	TRAV26-1	TRAJ45	TRBV13	TRBJ1-1	2
PSA1505_SFMC_ACTGAACCAGACGCTC	PSA1505	SFMC	CD8+	2.52433	23.8443	3288	1437	3841	1438			CASSLGRDYGYTF	TGTGCCAGCAGCTTGGGTCGAGACTATGGCTACACCTTC			TRBV5-6	TRBJ1-2	5
PSA1505_SFMC_ACTGAGTGTTGATTGC	PSA1505	SFMC	CD8+	2.83558	20.5351	4373	1732	4347	1732	CIPIHSGGTSYGKLTF	TGCATCCCGATCCATTCTGGTGGTACTAGCTATGGAAAGCTGACATTT	CASSDPGTREEKLFF	TGTGCCAGCAGCGACCCCGGGACCCGCGAAGAAAAACTGTTTTTT	TRAV26-2	TRAJ52	TRBV9	TRBJ1-4	5
PSA1505_SFMC_ACTGATGCATCCTAGA	PSA1505	SFMC	CD8+	5.74625	16.6848	9206	3007	5212	2644	CAASDPGAGSYQLTF	TGTGCAGCAAGCGACCCTGGGGCTGGGAGTTACCAACTCACTTTC	CASRSGTSGKRYNEQFF	TGTGCCAGCAGATCCGGGACTAGCGGGAAGCGCTACAATGAGCAGTTCTTC	TRAV29DV5	TRAJ28	TRBV11-2	TRBJ2-1	16
PSA1505_SFMC_ACTGCTCCAAACGCGA	PSA1505	SFMC	CD8+	3.10481	15.201	5572	2273	4810	2271	CAMSGFYNTDKLIF	TGTGCAATGAGCGGTTTCTATAACACCGACAAGCTCATCTTT	CSVRTGRITGELFF	TGCAGTGTCAGGACAGGGAGGATTACCGGGGAGCTGTTTTTT	TRAV12-3	TRAJ34	TRBV20-1	TRBJ2-2	16
PSA1505_SFMC_ACTGCTCTCATCTGTT	PSA1505	SFMC	CD8+	2.99176	18.1861	4245	1830	4245	1830	CAMRDFNTDKLIF	TGTGCAATGAGAGATTTTAACACCGACAAGCTCATCTTT	CASSRGQNTEAFF	TGTGCCAGCAGCAGGGGACAGAACACTGAAGCTTTCTTT	TRAV14DV4	TRAJ34	TRBV9	TRBJ1-1	5
PSA1505_SFMC_ACTGTCCCAGGACGTA	PSA1505	SFMC	CD8+	4.45917	19.3733	3319	1459	3858	1459	CAVSRHDTGRRALTF	TGTGCTGTGAGCCGGCATGACACGGGCAGGAGAGCACTTACTTTT	CASSFLGDSPLHF	TGTGCCAGCAGTTTTCTTGGGGATTCACCCCTCCACTTT	TRAV3	TRAJ5	TRBV27	TRBJ1-6	8
PSA1505_SFMC_ACTGTCCTCCGAACGC	PSA1505	SFMC	CD8+	1.99336	20.2421	4214	1672	4218	1672	CAVSGGSNYKLTF	TGTGCCGTGAGTGGAGGTAGCAACTATAAACTGACATTT	CARDFGTGESRSYNEQFF	TGTGCCAGGGACTTCGGGACAGGGGAGTCTAGGTCCTACAATGAGCAGTTCTTC	TRAV12-2	TRAJ53	TRBV2	TRBJ2-1	5
PSA1505_SFMC_ACTTACTAGAAACGCC	PSA1505	SFMC	CD8+	4.21783	14.6289	3746	1727	3978	1727	CATMRLAQKLVF;CLRECGGSNYKLTF	TGTGCTACGATGCGGCTAGCCCAGAAGCTGGTATTT;TGTCTCCGGGAATGTGGAGGTAGCAACTATAAACTGACATTT	CSARPGLGGRFLDEQFF	TGCAGTGCTAGACCGGGGTTGGGGGGGCGGTTTCTCGATGAGCAGTTCTTC	TRAV17;TRAV39	TRAJ54;TRAJ53	TRBV20-1	TRBJ2-1	5
PSA1505_SFMC_ACTTACTTCCTGCTTG	PSA1505	SFMC	CD8+	3.30761	18.247	3628	1660	3931	1660	CAGQPLYGGSQGNLIF	TGTGCTGGGCAGCCCCTTTATGGAGGAAGCCAAGGAAATCTCATCTTT	CASSLGRDYGYTF	TGTGCCAGCAGCTTGGGTCGAGACTATGGCTACACCTTC	TRAV35	TRAJ42	TRBV5-6	TRBJ1-2	5
PSA1505_SFMC_ACTTGTTGTACTCGCG	PSA1505	SFMC	CD8+	1.39142	17.6779	4384	1870	4357	1870	CAMRDFNTDKLIF	TGTGCAATGAGAGATTTTAACACCGACAAGCTCATCTTT	CASSRGQNTEAFF	TGTGCCAGCAGCAGGGGACAGAACACTGAAGCTTTCTTT	TRAV14DV4	TRAJ34	TRBV9	TRBJ1-1	5
PSA1505_SFMC_ACTTGTTTCCCTCAGT	PSA1505	SFMC	CD8+	2.90655	18.2968	6881	2497	4966	2450			CASSLGRGYNEQFF	TGTGCCAGCAGCTTAGGCAGGGGCTACAATGAGCAGTTCTTC			TRBV7-6	TRBJ2-1	16
PSA1505_SFMC_ACTTTCAGTCTCCATC	PSA1505	SFMC	CD8+	1.87308	25.0769	3577	1500	3937	1500	CAYSVEYGNKLVF	TGTGCTTATAGTGTGGAATATGGAAACAAGCTGGTCTTT	CASSHPDRGRGSPLHF	TGTGCCAGCAGCCACCCCGACAGGGGGCGAGGATCACCCCTCCACTTT	TRAV38-2DV8	TRAJ47	TRBV7-9	TRBJ1-6	5
PSA1505_SFMC_AGAATAGAGAGCTGGT	PSA1505	SFMC	CD8+	3.66399	18.1233	5595	2095	4770	2092	CATMRLAQKLVF;CLRECGGSNYKLTF	TGTGCTACGATGCGGCTAGCCCAGAAGCTGGTATTT;TGTCTCCGGGAATGTGGAGGTAGCAACTATAAACTGACATTT	CSARPGLGGRFLDEQFF	TGCAGTGCTAGACCGGGGTTGGGGGGGCGGTTTCTCGATGAGCAGTTCTTC	TRAV17;TRAV39	TRAJ54;TRAJ53	TRBV20-1	TRBJ2-1	16
PSA1505_SFMC_AGAATAGCAGCCTTTC	PSA1505	SFMC	CD8+	3.54677	21.72	3186	1381	3838	1383	CAGQPLYGGSQGNLIF	TGTGCTGGGCAGCCCCTTTATGGAGGAAGCCAAGGAAATCTCATCTTT	CASSLGRDYGYTF	TGTGCCAGCAGCTTGGGTCGAGACTATGGCTACACCTTC	TRAV35	TRAJ42	TRBV5-6	TRBJ1-2	5
PSA1505_SFMC_AGAATAGCATCTATGG	PSA1505	SFMC	CD8+	4.38235	20.5	3400	1504	3863	1505	CAVRDGLRGRGSTLGRLYF	TGTGCTGTGAGAGATGGCCTTCGGGGCAGAGGCTCAACCCTGGGGAGGCTATACTTT	CASSSPSKNNEQFF	TGTGCCAGCAGTTCGCCCTCGAAAAACAATGAGCAGTTCTTC	TRAV1-2	TRAJ18	TRBV28	TRBJ2-1	2
PSA1505_SFMC_AGACGTTAGCAGACTG	PSA1505	SFMC	CD8+	3.10134	26.1503	6868	2393	4885	2328	CAMRDFNTDKLIF	TGTGCAATGAGAGATTTTAACACCGACAAGCTCATCTTT	CASSRGQNTEAFF	TGTGCCAGCAGCAGGGGACAGAACACTGAAGCTTTCTTT	TRAV14DV4	TRAJ34	TRBV9	TRBJ1-1	5
PSA1505_SFMC_AGAGCGAAGGACATTA	PSA1505	SFMC	CD8+	1.72513	25.0719	3478	1427	3917	1427	CAVGALYSGAGSYQLTF	TGTGCTGTGGGTGCGCTATACTCTGGGGCTGGGAGTTACCAACTCACTTTC	CASSSRLADTQYF	TGTGCCAGCAGCTCCAGACTTGCAGATACGCAGTATTTT	TRAV8-3	TRAJ28	TRBV6-3	TRBJ2-3	5
PSA1505_SFMC_AGAGCGATCACCGGGT	PSA1505	SFMC	CD8+	4.41128	22.5871	3015	1367	3776	1369	CAGQPLYGGSQGNLIF	TGTGCTGGGCAGCCCCTTTATGGAGGAAGCCAAGGAAATCTCATCTTT	CASSLGRDYGYTF	TGTGCCAGCAGCTTGGGTCGAGACTATGGCTACACCTTC	TRAV35	TRAJ42	TRBV5-6	TRBJ1-2	2
PSA1505_SFMC_AGAGCTTAGCCAGTTT	PSA1505	SFMC	CD8+	1.98292	15.4667	3278	1437	3834	1437	CAVSGGSNYKLTF	TGTGCCGTGAGTGGAGGTAGCAACTATAAACTGACATTT	CARDFGTGESRSYNEQFF	TGTGCCAGGGACTTCGGGACAGGGGAGTCTAGGTCCTACAATGAGCAGTTCTTC	TRAV12-2	TRAJ53	TRBV2	TRBJ2-1	5
PSA1505_SFMC_AGAGCTTCATTAACCG	PSA1505	SFMC	CD8+	4.4083	26.5354	4673	1776	4464	1776	CAMSAYTGFQKLVF	TGTGCAATGAGCGCTTACACAGGCTTTCAGAAACTTGTATTT	CASSYGGWGEKLFF	TGTGCCAGCAGTTACGGAGGGTGGGGTGAAAAACTGTTTTTT	TRAV12-3	TRAJ8	TRBV6-5	TRBJ1-4	2
PSA1505_SFMC_AGATCTGAGAAGGACA	PSA1505	SFMC	CD8+	6.17048	27.2053	4716	1818	4486	1818	CATDAFGANSKLTF	TGTGCTACGGACGCATTTGGAGCCAATAGTAAGCTGACATTT	CASSLGRGTGQPQHF	TGTGCCAGCAGCTTAGGGCGGGGGACAGGGCAGCCCCAGCATTTT	TRAV17	TRAJ56	TRBV7-6	TRBJ1-5	2
PSA1505_SFMC_AGATCTGAGCAGCGTA	PSA1505	SFMC	CD8+	3.61675	22.2716	3152	1467	3791	1469			CASSLGRGYNEQFF	TGTGCCAGCAGCTTAGGCAGGGGCTACAATGAGCAGTTCTTC			TRBV7-6	TRBJ2-1	2
PSA1505_SFMC_AGATTGCGTTCGGGCT	PSA1505	SFMC	CD8+	3.22034	33.9225	4130	1472	4179	1472	CATDAFGANSKLTF	TGTGCTACGGACGCATTTGGAGCCAATAGTAAGCTGACATTT	CASSLGRGTGQPQHF	TGTGCCAGCAGCTTAGGGCGGGGGACAGGGCAGCCCCAGCATTTT	TRAV17	TRAJ56	TRBV7-6	TRBJ1-5	2
PSA1505_SFMC_AGCAGCCAGCTAACTC	PSA1505	SFMC	CD8+	1.85379	22.0888	3830	1635	4020	1635	CAVSGGSNYKLTF	TGTGCCGTGAGTGGAGGTAGCAACTATAAACTGACATTT	CARDFGTGESRSYNEQFF	TGTGCCAGGGACTTCGGGACAGGGGAGTCTAGGTCCTACAATGAGCAGTTCTTC	TRAV12-2	TRAJ53	TRBV2	TRBJ2-1	5
PSA1505_SFMC_AGCAGCCAGGAGCGAG	PSA1505	SFMC	CD8+	2.08512	17.9663	3501	1550	3907	1550	CAMRDFNTDKLIF	TGTGCAATGAGAGATTTTAACACCGACAAGCTCATCTTT	CASSRGQNTEAFF	TGTGCCAGCAGCAGGGGACAGAACACTGAAGCTTTCTTT	TRAV14DV4	TRAJ34	TRBV9	TRBJ1-1	5
PSA1505_SFMC_AGCAGCCGTCCAACTA	PSA1505	SFMC	CD8+	4.46181	14.066	3967	1733	4081	1733	CAMRDFNTDKLIF	TGTGCAATGAGAGATTTTAACACCGACAAGCTCATCTTT	CASSRGQNTEAFF	TGTGCCAGCAGCAGGGGACAGAACACTGAAGCTTTCTTT	TRAV14DV4	TRAJ34	TRBV9	TRBJ1-1	5
PSA1505_SFMC_AGCAGCCTCACCTTAT	PSA1505	SFMC	CD8+	3.9515	17.8491	4454	1853	4386	1853	CAMSAYTGFQKLVF	TGTGCAATGAGCGCTTACACAGGCTTTCAGAAACTTGTATTT	CASSYGGWGEKLFF	TGTGCCAGCAGTTACGGAGGGTGGGGTGAAAAACTGTTTTTT	TRAV12-3	TRAJ8	TRBV6-5	TRBJ1-4	5
PSA1505_SFMC_AGCATACGTCGGGTCT	PSA1505	SFMC	CD8+	1.69031	20.2234	3313	1483	3828	1483	CATMRLAQKLVF;CLRECGGSNYKLTF	TGTGCTACGATGCGGCTAGCCCAGAAGCTGGTATTT;TGTCTCCGGGAATGTGGAGGTAGCAACTATAAACTGACATTT	CSARPGLGGRFLDEQFF	TGCAGTGCTAGACCGGGGTTGGGGGGGCGGTTTCTCGATGAGCAGTTCTTC	TRAV17;TRAV39	TRAJ54;TRAJ53	TRBV20-1	TRBJ2-1	5
PSA1505_SFMC_AGCATACTCGACCAGC	PSA1505	SFMC	CD8+	2.07852	21.2293	5629	2008	4732	2005	CAVSGGSNYKLTF	TGTGCCGTGAGTGGAGGTAGCAACTATAAACTGACATTT	CARDFGTGESRSYNEQFF	TGTGCCAGGGACTTCGGGACAGGGGAGTCTAGGTCCTACAATGAGCAGTTCTTC	TRAV12-2	TRAJ53	TRBV2	TRBJ2-1	5
PSA1505_SFMC_AGCCTAACAAGTTCTG	PSA1505	SFMC	CD8+	2.587	19.7115	4368	1881	4342	1881	CAVGALYSGAGSYQLTF	TGTGCTGTGGGTGCGCTATACTCTGGGGCTGGGAGTTACCAACTCACTTTC	CASSSRLADTQYF	TGTGCCAGCAGCTCCAGACTTGCAGATACGCAGTATTTT	TRAV8-3	TRAJ28	TRBV6-3	TRBJ2-3	5
PSA1505_SFMC_AGCCTAAGTCCAAGTT	PSA1505	SFMC	CD8+	2.75209	16.0282	4542	1917	4432	1917			CASSSRLADTQYF	TGTGCCAGCAGCTCCAGACTTGCAGATACGCAGTATTTT			TRBV6-3	TRBJ2-3	2
PSA1505_SFMC_AGCCTAAGTTGACGTT	PSA1505	SFMC	CD8+	1.60194	24.1262	4120	1719	4163	1719	CAYSVEYGNKLVF	TGTGCTTATAGTGTGGAATATGGAAACAAGCTGGTCTTT	CASSHPDRGRGSPLHF	TGTGCCAGCAGCCACCCCGACAGGGGGCGAGGATCACCCCTCCACTTT	TRAV38-2DV8	TRAJ47	TRBV7-9	TRBJ1-6	5
PSA1505_SFMC_AGCGGTCAGGGCTCTC	PSA1505	SFMC	CD8+	1.87356	11.4828	8700	2832	5156	2554	CAMRDFNTDKLIF	TGTGCAATGAGAGATTTTAACACCGACAAGCTCATCTTT	CASSRGQNTEAFF	TGTGCCAGCAGCAGGGGACAGAACACTGAAGCTTTCTTT	TRAV14DV4	TRAJ34	TRBV9	TRBJ1-1	16
PSA1505_SFMC_AGCTCCTAGCTGATAA	PSA1505	SFMC	CD8+	1.01109	27.1037	3066	1326	3795	1333	CIPIHSGGTSYGKLTF	TGCATCCCGATCCATTCTGGTGGTACTAGCTATGGAAAGCTGACATTT	CASSDPGTREEKLFF	TGTGCCAGCAGCGACCCCGGGACCCGCGAAGAAAAACTGTTTTTT	TRAV26-2	TRAJ52	TRBV9	TRBJ1-4	5
PSA1505_SFMC_AGCTCCTCAGACGCTC	PSA1505	SFMC	CD8+	2.0625	21.2188	3200	1417	3835	1417	CAMSGFYNTDKLIF	TGTGCAATGAGCGGTTTCTATAACACCGACAAGCTCATCTTT	CSVRTGRITGELFF	TGCAGTGTCAGGACAGGGAGGATTACCGGGGAGCTGTTTTTT	TRAV12-3	TRAJ34	TRBV20-1	TRBJ2-2	5
PSA1505_SFMC_AGCTCCTCAGTTAACC	PSA1505	SFMC	CD8+	1.94332	14.5951	4940	2123	4617	2123	CAMRDFNTDKLIF	TGTGCAATGAGAGATTTTAACACCGACAAGCTCATCTTT	CASSRGQNTEAFF	TGTGCCAGCAGCAGGGGACAGAACACTGAAGCTTTCTTT	TRAV14DV4	TRAJ34	TRBV9	TRBJ1-1	5
PSA1505_SFMC_AGCTCCTCATTCCTGC	PSA1505	SFMC	CD8+	1.24299	17.4994	4103	1718	4144	1718	CAMSAYTGFQKLVF	TGTGCAATGAGCGCTTACACAGGCTTTCAGAAACTTGTATTT	CASSYGGWGEKLFF	TGTGCCAGCAGTTACGGAGGGTGGGGTGAAAAACTGTTTTTT	TRAV12-3	TRAJ8	TRBV6-5	TRBJ1-4	5
PSA1505_SFMC_AGCTCCTGTTCAGGCC	PSA1505	SFMC	CD8+	3.63538	19.9313	5529	1977	4707	1976	CAMRDFNTDKLIF	TGTGCAATGAGAGATTTTAACACCGACAAGCTCATCTTT	CASSRGQNTEAFF	TGTGCCAGCAGCAGGGGACAGAACACTGAAGCTTTCTTT	TRAV14DV4	TRAJ34	TRBV9	TRBJ1-1	5
PSA1505_SFMC_AGCTCTCAGAAGGTTT	PSA1505	SFMC	CD8+	2.23277	18.6006	5688	2259	4807	2255	CATDAFGANSKLTF	TGTGCTACGGACGCATTTGGAGCCAATAGTAAGCTGACATTT	CASSLGRGTGQPQHF	TGTGCCAGCAGCTTAGGGCGGGGGACAGGGCAGCCCCAGCATTTT	TRAV17	TRAJ56	TRBV7-6	TRBJ1-5	5
PSA1505_SFMC_AGCTCTCCAGTCGATT	PSA1505	SFMC	CD8+	2.33261	21.2527	4630	1851	4461	1851	CAVRDGLRGRGSTLGRLYF	TGTGCTGTGAGAGATGGCCTTCGGGGCAGAGGCTCAACCCTGGGGAGGCTATACTTT	CASSSPSKNNEQFF	TGTGCCAGCAGTTCGCCCTCGAAAAACAATGAGCAGTTCTTC	TRAV1-2	TRAJ18	TRBV28	TRBJ2-1	5
PSA1505_SFMC_AGGCCACTCACTTCAT	PSA1505	SFMC	CD8+	2.67608	9.97204	7511	2901	5028	2790	CAMRDFNTDKLIF	TGTGCAATGAGAGATTTTAACACCGACAAGCTCATCTTT	CASSRGQNTEAFF	TGTGCCAGCAGCAGGGGACAGAACACTGAAGCTTTCTTT	TRAV14DV4	TRAJ34	TRBV9	TRBJ1-1	16
PSA1505_SFMC_AGGCCACTCAGAGCTT	PSA1505	SFMC	CD8+	1.52579	21.8798	3277	1575	3802	1575	CATDAFGANSKLTF	TGTGCTACGGACGCATTTGGAGCCAATAGTAAGCTGACATTT	CASSLGRGTGQPQHF	TGTGCCAGCAGCTTAGGGCGGGGGACAGGGCAGCCCCAGCATTTT	TRAV17	TRAJ56	TRBV7-6	TRBJ1-5	5
PSA1505_SFMC_AGGCCGTTCTACGAGT	PSA1505	SFMC	CD8+	1.83084	23.1305	3878	1684	4038	1684	CAASDPGAGSYQLTF	TGTGCAGCAAGCGACCCTGGGGCTGGGAGTTACCAACTCACTTTC	CASRSGTSGKRYNEQFF	TGTGCCAGCAGATCCGGGACTAGCGGGAAGCGCTACAATGAGCAGTTCTTC	TRAV29DV5	TRAJ28	TRBV11-2	TRBJ2-1	2
PSA1505_SFMC_AGGGAGTTCCTTGCCA	PSA1505	SFMC	CD8+	2.02601	21.2882	3307	1497	3840	1497	CAVSGGSNYKLTF	TGTGCCGTGAGTGGAGGTAGCAACTATAAACTGACATTT	CARDFGTGESRSYNEQFF	TGTGCCAGGGACTTCGGGACAGGGGAGTCTAGGTCCTACAATGAGCAGTTCTTC	TRAV12-2	TRAJ53	TRBV2	TRBJ2-1	5
PSA1505_SFMC_AGGGATGAGTTAAGTG	PSA1505	SFMC	CD8+	3.03669	13.159	4742	2035	4539	2035	CAVSGGSNYKLTF	TGTGCCGTGAGTGGAGGTAGCAACTATAAACTGACATTT	CARDFGTGESRSYNEQFF	TGTGCCAGGGACTTCGGGACAGGGGAGTCTAGGTCCTACAATGAGCAGTTCTTC	TRAV12-2	TRAJ53	TRBV2	TRBJ2-1	5
PSA1505_SFMC_AGGGATGCAAGTTGTC	PSA1505	SFMC	CD8+	1.34907	30.2909	4744	1617	4473	1617	CAVSGGSNYKLTF	TGTGCCGTGAGTGGAGGTAGCAACTATAAACTGACATTT	CARDFGTGESRSYNEQFF	TGTGCCAGGGACTTCGGGACAGGGGAGTCTAGGTCCTACAATGAGCAGTTCTTC	TRAV12-2	TRAJ53	TRBV2	TRBJ2-1	5
PSA1505_SFMC_AGGGTGAGTAAGAGAG	PSA1505	SFMC	CD8+	1.97748	13.6501	3641	1568	3945	1568	CAVSGGSNYKLTF	TGTGCCGTGAGTGGAGGTAGCAACTATAAACTGACATTT	CARDFGTGESRSYNEQFF	TGTGCCAGGGACTTCGGGACAGGGGAGTCTAGGTCCTACAATGAGCAGTTCTTC	TRAV12-2	TRAJ53	TRBV2	TRBJ2-1	5
PSA1505_SFMC_AGGTCATAGATGCCTT	PSA1505	SFMC	CD8+	2.90245	18.6778	3721	1617	3977	1617	CAVSGGSNYKLTF	TGTGCCGTGAGTGGAGGTAGCAACTATAAACTGACATTT	CARDFGTGESRSYNEQFF	TGTGCCAGGGACTTCGGGACAGGGGAGTCTAGGTCCTACAATGAGCAGTTCTTC	TRAV12-2	TRAJ53	TRBV2	TRBJ2-1	5
PSA1505_SFMC_AGGTCATCATCTATGG	PSA1505	SFMC	CD8+	2.14491	25.7389	3823	1554	4036	1554	CAASDPGAGSYQLTF	TGTGCAGCAAGCGACCCTGGGGCTGGGAGTTACCAACTCACTTTC	CASRSGTSGKRYNEQFF	TGTGCCAGCAGATCCGGGACTAGCGGGAAGCGCTACAATGAGCAGTTCTTC	TRAV29DV5	TRAJ28	TRBV11-2	TRBJ2-1	2
PSA1505_SFMC_AGGTCATGTAGTAGTA	PSA1505	SFMC	CD8+	5.50914	20.6367	4429	1837	4370	1837	CAMSAYTGFQKLVF	TGTGCAATGAGCGCTTACACAGGCTTTCAGAAACTTGTATTT	CASSYGGWGEKLFF	TGTGCCAGCAGTTACGGAGGGTGGGGTGAAAAACTGTTTTTT	TRAV12-3	TRAJ8	TRBV6-5	TRBJ1-4	5
PSA1505_SFMC_AGGTCATTCCTAGGGC	PSA1505	SFMC	CD8+	3.99479	16.9561	4606	1800	4449	1800	CAVGALYSGAGSYQLTF	TGTGCTGTGGGTGCGCTATACTCTGGGGCTGGGAGTTACCAACTCACTTTC	CASSSRLADTQYF	TGTGCCAGCAGCTCCAGACTTGCAGATACGCAGTATTTT	TRAV8-3	TRAJ28	TRBV6-3	TRBJ2-3	5
PSA1505_SFMC_AGGTCCGTCCCTCTTT	PSA1505	SFMC	CD8+	3.12651	19.4135	4126	1700	4160	1700	CAMRDFNTDKLIF	TGTGCAATGAGAGATTTTAACACCGACAAGCTCATCTTT	CASSRGQNTEAFF	TGTGCCAGCAGCAGGGGACAGAACACTGAAGCTTTCTTT	TRAV14DV4	TRAJ34	TRBV9	TRBJ1-1	5
PSA1505_SFMC_AGTAGTCAGTGACTCT	PSA1505	SFMC	CD8+	3.92117	11.0118	4922	2200	4625	2200	CAASDPGAGSYQLTF	TGTGCAGCAAGCGACCCTGGGGCTGGGAGTTACCAACTCACTTTC	CASRSGTSGKRYNEQFF	TGTGCCAGCAGATCCGGGACTAGCGGGAAGCGCTACAATGAGCAGTTCTTC	TRAV29DV5	TRAJ28	TRBV11-2	TRBJ2-1	16
PSA1505_SFMC_AGTAGTCGTTACTGAC	PSA1505	SFMC	CD8+	2.82914	16.8639	5408	1980	4715	1977	CAMRDFNTDKLIF	TGTGCAATGAGAGATTTTAACACCGACAAGCTCATCTTT	CASSRGQNTEAFF	TGTGCCAGCAGCAGGGGACAGAACACTGAAGCTTTCTTT	TRAV14DV4	TRAJ34	TRBV9	TRBJ1-1	5
PSA1505_SFMC_AGTAGTCTCATCACCC	PSA1505	SFMC	CD8+	2.96851	19.6696	3874	1627	4048	1627	CAMSAYTGFQKLVF	TGTGCAATGAGCGCTTACACAGGCTTTCAGAAACTTGTATTT	CASSYGGWGEKLFF	TGTGCCAGCAGTTACGGAGGGTGGGGTGAAAAACTGTTTTTT	TRAV12-3	TRAJ8	TRBV6-5	TRBJ1-4	5
PSA1505_SFMC_AGTAGTCTCTGGTATG	PSA1505	SFMC	CD8+	3.16901	22.5992	3124	1433	3795	1435			CASSSRLADTQYF	TGTGCCAGCAGCTCCAGACTTGCAGATACGCAGTATTTT			TRBV6-3	TRBJ2-3	5
PSA1505_SFMC_AGTCTTTCACATAACC	PSA1505	SFMC	CD8+	1.90821	19.0072	8018	2814	5053	2655	CIGGWSGGGADGLTF	TGCATCGGCGGATGGTCAGGAGGAGGTGCTGACGGACTCACCTTT	CASSFREMNTEAFF	TGTGCCAGCAGCTTTAGGGAAATGAACACTGAAGCTTTCTTT	TRAV26-1	TRAJ45	TRBV13	TRBJ1-1	5
PSA1505_SFMC_AGTGAGGCAATCACAC	PSA1505	SFMC	CD8+	2.87276	20.1629	9329	2823	5107	2422	CAVEDLFNQGGKLIF	TGTGCTGTGGAGGATCTGTTTAACCAGGGAGGAAAGCTTATCTTC	CASSGGRITGELFF	TGTGCCAGCAGTGGGGGGCGCATCACCGGGGAGCTGTTTTTT	TRAV2	TRAJ23	TRBV28	TRBJ2-2	16
PSA1505_SFMC_AGTGAGGTCCGCGCAA	PSA1505	SFMC	CD8+	2.31214	21.5394	3287	1473	3819	1473	CAMSGFYNTDKLIF	TGTGCAATGAGCGGTTTCTATAACACCGACAAGCTCATCTTT	CSVRTGRITGELFF	TGCAGTGTCAGGACAGGGAGGATTACCGGGGAGCTGTTTTTT	TRAV12-3	TRAJ34	TRBV20-1	TRBJ2-2	11
PSA1505_SFMC_AGTGAGGTCTTAGCCC	PSA1505	SFMC	CD8+	2.97364	17.8418	3262	1461	3835	1461	CAMRDFNTDKLIF	TGTGCAATGAGAGATTTTAACACCGACAAGCTCATCTTT	CASSRGQNTEAFF	TGTGCCAGCAGCAGGGGACAGAACACTGAAGCTTTCTTT	TRAV14DV4	TRAJ34	TRBV9	TRBJ1-1	9
PSA1505_SFMC_AGTGGGAGTAAATACG	PSA1505	SFMC	CD8+	2.62946	10.7598	6199	2429	4948	2409	CAMRDFNTDKLIF	TGTGCAATGAGAGATTTTAACACCGACAAGCTCATCTTT	CASSRGQNTEAFF	TGTGCCAGCAGCAGGGGACAGAACACTGAAGCTTTCTTT	TRAV14DV4	TRAJ34	TRBV9	TRBJ1-1	16
PSA1505_SFMC_AGTTGGTCAGGTCCAC	PSA1505	SFMC	CD8+	2.61812	17.6648	3323	1516	3849	1516	CAMRDFNTDKLIF	TGTGCAATGAGAGATTTTAACACCGACAAGCTCATCTTT	CASSRGQNTEAFF	TGTGCCAGCAGCAGGGGACAGAACACTGAAGCTTTCTTT	TRAV14DV4	TRAJ34	TRBV9	TRBJ1-1	9
PSA1505_SFMC_AGTTGGTCAGGTCTCG	PSA1505	SFMC	CD8+	3.87488	19.071	4284	1665	4283	1665	CATDAFGANSKLTF	TGTGCTACGGACGCATTTGGAGCCAATAGTAAGCTGACATTT	CASSLGRGTGQPQHF	TGTGCCAGCAGCTTAGGGCGGGGGACAGGGCAGCCCCAGCATTTT	TRAV17	TRAJ56	TRBV7-6	TRBJ1-5	9
PSA1505_SFMC_AGTTGGTTCAACACAC	PSA1505	SFMC	CD8+	3.07394	22.3761	3611	1491	3944	1491	CAMSAYTGFQKLVF	TGTGCAATGAGCGCTTACACAGGCTTTCAGAAACTTGTATTT	CASSYGGWGEKLFF	TGTGCCAGCAGTTACGGAGGGTGGGGTGAAAAACTGTTTTTT	TRAV12-3	TRAJ8	TRBV6-5	TRBJ1-4	9
PSA1505_SFMC_AGTTGGTTCCCTTGTG	PSA1505	SFMC	CD8+	2.47525	22.6733	4040	1702	4123	1702			CASSSRLADTQYF	TGTGCCAGCAGCTCCAGACTTGCAGATACGCAGTATTTT			TRBV6-3	TRBJ2-3	9
PSA1505_SFMC_ATAACGCTCGTACCGG	PSA1505	SFMC	CD8+	2.31054	21.2261	3246	1450	3822	1451	CAMRDFNTDKLIF	TGTGCAATGAGAGATTTTAACACCGACAAGCTCATCTTT	CASSRGQNTEAFF	TGTGCCAGCAGCAGGGGACAGAACACTGAAGCTTTCTTT	TRAV14DV4	TRAJ34	TRBV9	TRBJ1-1	5
PSA1505_SFMC_ATAAGAGCATTAGGCT	PSA1505	SFMC	CD8+	1.51995	16.2128	3158	1391	3824	1394			CASSSRLADTQYF	TGTGCCAGCAGCTCCAGACTTGCAGATACGCAGTATTTT			TRBV6-3	TRBJ2-3	5
PSA1505_SFMC_ATAAGAGTCCGAATGT	PSA1505	SFMC	CD8+	4.20006	23.5424	3619	1452	3966	1452	CAMRDFNTDKLIF	TGTGCAATGAGAGATTTTAACACCGACAAGCTCATCTTT	CASSRGQNTEAFF	TGTGCCAGCAGCAGGGGACAGAACACTGAAGCTTTCTTT	TRAV14DV4	TRAJ34	TRBV9	TRBJ1-1	5
PSA1505_SFMC_ATAGACCGTTGGAGGT	PSA1505	SFMC	CD8+	4.33088	9.85275	4618	1959	4469	1959	CAVSRHDTGRRALTF	TGTGCTGTGAGCCGGCATGACACGGGCAGGAGAGCACTTACTTTT	CASSFLGDSPLHF	TGTGCCAGCAGTTTTCTTGGGGATTCACCCCTCCACTTT	TRAV3	TRAJ5	TRBV27	TRBJ1-6	8
PSA1505_SFMC_ATAGACCTCAACACTG	PSA1505	SFMC	CD8+	2.50408	20.1778	5511	2178	4766	2175			CASSSRLADTQYF	TGTGCCAGCAGCTCCAGACTTGCAGATACGCAGTATTTT			TRBV6-3	TRBJ2-3	5
PSA1505_SFMC_ATAGACCTCCGAAGAG	PSA1505	SFMC	CD8+	2.36039	20.639	3474	1583	3882	1583	CAMRDFNTDKLIF	TGTGCAATGAGAGATTTTAACACCGACAAGCTCATCTTT	CASSRGQNTEAFF	TGTGCCAGCAGCAGGGGACAGAACACTGAAGCTTTCTTT	TRAV14DV4	TRAJ34	TRBV9	TRBJ1-1	5
PSA1505_SFMC_ATCACGACAATGGACG	PSA1505	SFMC	CD8+	2.20504	20.9336	3492	1577	3880	1577	CAMRDFNTDKLIF	TGTGCAATGAGAGATTTTAACACCGACAAGCTCATCTTT	CASSRGQNTEAFF	TGTGCCAGCAGCAGGGGACAGAACACTGAAGCTTTCTTT	TRAV14DV4	TRAJ34	TRBV9	TRBJ1-1	2
PSA1505_SFMC_ATCATGGAGTGAATTG	PSA1505	SFMC	CD8+	3.14306	20.2912	4327	1720	4316	1720	CAVSRHDTGRRALTF	TGTGCTGTGAGCCGGCATGACACGGGCAGGAGAGCACTTACTTTT	CASSFLGDSPLHF	TGTGCCAGCAGTTTTCTTGGGGATTCACCCCTCCACTTT	TRAV3	TRAJ5	TRBV27	TRBJ1-6	8
PSA1505_SFMC_ATCATGGGTTCGAATC	PSA1505	SFMC	CD8+	3.0082	11.1668	6582	2498	4972	2457	CAASDPGAGSYQLTF	TGTGCAGCAAGCGACCCTGGGGCTGGGAGTTACCAACTCACTTTC	CASRSGTSGKRYNEQFF	TGTGCCAGCAGATCCGGGACTAGCGGGAAGCGCTACAATGAGCAGTTCTTC	TRAV29DV5	TRAJ28	TRBV11-2	TRBJ2-1	16
PSA1505_SFMC_ATCCGAAGTGATGTGG	PSA1505	SFMC	CD8+	3.40522	14.0976	4405	1923	4372	1923	CAMRDFNTDKLIF	TGTGCAATGAGAGATTTTAACACCGACAAGCTCATCTTT	CASSRGQNTEAFF	TGTGCCAGCAGCAGGGGACAGAACACTGAAGCTTTCTTT	TRAV14DV4	TRAJ34	TRBV9	TRBJ1-1	5
PSA1505_SFMC_ATCCGAATCCGCATAA	PSA1505	SFMC	CD8+	1.32626	15.2078	3393	1543	3849	1543	CAVGGSNYQLIW	TGTGCTGTGGGTGGGAGCAACTATCAGTTAATCTGG	CASSLGRGYNEQFF	TGTGCCAGCAGCTTAGGCAGGGGCTACAATGAGCAGTTCTTC	TRAV8-3	TRAJ33	TRBV7-6	TRBJ2-1	5
PSA1505_SFMC_ATCGAGTCAACTGCGC	PSA1505	SFMC	CD8+	2.5641	22.8419	4680	1811	4471	1811	CATMRLAQKLVF;CLRECGGSNYKLTF	TGTGCTACGATGCGGCTAGCCCAGAAGCTGGTATTT;TGTCTCCGGGAATGTGGAGGTAGCAACTATAAACTGACATTT	CSARPGLGGRFLDEQFF	TGCAGTGCTAGACCGGGGTTGGGGGGGCGGTTTCTCGATGAGCAGTTCTTC	TRAV17;TRAV39	TRAJ54;TRAJ53	TRBV20-1	TRBJ2-1	5
PSA1505_SFMC_ATCTACTGTAGCGTAG	PSA1505	SFMC	CD8+	4.49568	22.9683	3470	1432	3906	1432	CAMRDFNTDKLIF	TGTGCAATGAGAGATTTTAACACCGACAAGCTCATCTTT	CASSRGQNTEAFF	TGTGCCAGCAGCAGGGGACAGAACACTGAAGCTTTCTTT	TRAV14DV4	TRAJ34	TRBV9	TRBJ1-1	5
PSA1505_SFMC_ATGAGGGTCTCATTCA	PSA1505	SFMC	CD8+	2.06483	21.0804	4165	1670	4181	1670	CATDAFGANSKLTF	TGTGCTACGGACGCATTTGGAGCCAATAGTAAGCTGACATTT	CASSLGRGTGQPQHF	TGTGCCAGCAGCTTAGGGCGGGGGACAGGGCAGCCCCAGCATTTT	TRAV17	TRAJ56	TRBV7-6	TRBJ1-5	9
PSA1505_SFMC_ATGCGATAGTGATCGG	PSA1505	SFMC	CD8+	1.45171	16.8946	4753	1893	4511	1893	CAVSGGSNYKLTF	TGTGCCGTGAGTGGAGGTAGCAACTATAAACTGACATTT	CARDFGTGESRSYNEQFF	TGTGCCAGGGACTTCGGGACAGGGGAGTCTAGGTCCTACAATGAGCAGTTCTTC	TRAV12-2	TRAJ53	TRBV2	TRBJ2-1	5
PSA1505_SFMC_ATGCGATCAATGACCT	PSA1505	SFMC	CD8+	4.33832	13.5618	8229	2759	5071	2549	CATDAFGANSKLTF	TGTGCTACGGACGCATTTGGAGCCAATAGTAAGCTGACATTT	CASSLGRGTGQPQHF	TGTGCCAGCAGCTTAGGGCGGGGGACAGGGCAGCCCCAGCATTTT	TRAV17	TRAJ56	TRBV7-6	TRBJ1-5	16
PSA1505_SFMC_ATGCGATCATGAGCGA	PSA1505	SFMC	CD8+	1.62047	23.0704	4690	1834	4484	1834	CAYSVEYGNKLVF	TGTGCTTATAGTGTGGAATATGGAAACAAGCTGGTCTTT	CASSHPDRGRGSPLHF	TGTGCCAGCAGCCACCCCGACAGGGGGCGAGGATCACCCCTCCACTTT	TRAV38-2DV8	TRAJ47	TRBV7-9	TRBJ1-6	5
PSA1505_SFMC_ATGGGAGGTCTAACGT	PSA1505	SFMC	CD8+	2.77376	20.5721	3461	1582	3875	1582	CAASDPGAGSYQLTF	TGTGCAGCAAGCGACCCTGGGGCTGGGAGTTACCAACTCACTTTC	CASRSGTSGKRYNEQFF	TGTGCCAGCAGATCCGGGACTAGCGGGAAGCGCTACAATGAGCAGTTCTTC	TRAV29DV5	TRAJ28	TRBV11-2	TRBJ2-1	2
PSA1505_SFMC_ATTACTCGTCGCATAT	PSA1505	SFMC	CD8+	2.62018	20.4201	4618	1794	4459	1794	CAMRDFNTDKLIF	TGTGCAATGAGAGATTTTAACACCGACAAGCTCATCTTT	CASSRGQNTEAFF	TGTGCCAGCAGCAGGGGACAGAACACTGAAGCTTTCTTT	TRAV14DV4	TRAJ34	TRBV9	TRBJ1-1	5
PSA1505_SFMC_ATTGGACGTAGGGACT	PSA1505	SFMC	CD8+	1.08025	26.0494	3240	1506	3808	1507	CAASDPGAGSYQLTF	TGTGCAGCAAGCGACCCTGGGGCTGGGAGTTACCAACTCACTTTC	CASRSGTSGKRYNEQFF	TGTGCCAGCAGATCCGGGACTAGCGGGAAGCGCTACAATGAGCAGTTCTTC	TRAV29DV5	TRAJ28	TRBV11-2	TRBJ2-1	2
PSA1505_SFMC_ATTGGACGTGGACGAT	PSA1505	SFMC	CD8+	3.78882	21.1387	4830	2004	4550	2004	CATDAFGANSKLTF	TGTGCTACGGACGCATTTGGAGCCAATAGTAAGCTGACATTT	CASSLGRGTGQPQHF	TGTGCCAGCAGCTTAGGGCGGGGGACAGGGCAGCCCCAGCATTTT	TRAV17	TRAJ56	TRBV7-6	TRBJ1-5	5
PSA1505_SFMC_CAACCAAAGAATGTGT	PSA1505	SFMC	CD8+	2.94176	17.4926	5065	1824	4625	1824	CAMRDFNTDKLIF	TGTGCAATGAGAGATTTTAACACCGACAAGCTCATCTTT	CASSRGQNTEAFF	TGTGCCAGCAGCAGGGGACAGAACACTGAAGCTTTCTTT	TRAV14DV4	TRAJ34	TRBV9	TRBJ1-1	5
PSA1505_SFMC_CAACCAATCCTAAGTG	PSA1505	SFMC	CD8+	2.99472	18.35	3406	1518	3857	1518	CATMRLAQKLVF;CLRECGGSNYKLTF	TGTGCTACGATGCGGCTAGCCCAGAAGCTGGTATTT;TGTCTCCGGGAATGTGGAGGTAGCAACTATAAACTGACATTT	CSARPGLGGRFLDEQFF	TGCAGTGCTAGACCGGGGTTGGGGGGGCGGTTTCTCGATGAGCAGTTCTTC	TRAV17;TRAV39	TRAJ54;TRAJ53	TRBV20-1	TRBJ2-1	13
PSA1505_SFMC_CAACTAGGTCGGGTCT	PSA1505	SFMC	CD8+	2.88224	14.9602	3643	1618	3939	1618	CIPIHSGGTSYGKLTF	TGCATCCCGATCCATTCTGGTGGTACTAGCTATGGAAAGCTGACATTT	CASSDPGTREEKLFF	TGTGCCAGCAGCGACCCCGGGACCCGCGAAGAAAAACTGTTTTTT	TRAV26-2	TRAJ52	TRBV9	TRBJ1-4	5
PSA1505_SFMC_CAACTAGGTCTCAACA	PSA1505	SFMC	CD8+	4.41089	11.1283	8411	2897	5141	2670	CAYSVEYGNKLVF	TGTGCTTATAGTGTGGAATATGGAAACAAGCTGGTCTTT	CASSHPDRGRGSPLHF	TGTGCCAGCAGCCACCCCGACAGGGGGCGAGGATCACCCCTCCACTTT	TRAV38-2DV8	TRAJ47	TRBV7-9	TRBJ1-6	16
PSA1505_SFMC_CAAGATCCAAATACAG	PSA1505	SFMC	CD8+	2.29349	16.482	5145	2025	4663	2025			CASSLGRDYGYTF	TGTGCCAGCAGCTTGGGTCGAGACTATGGCTACACCTTC			TRBV5-6	TRBJ1-2	5
PSA1505_SFMC_CAAGTTGAGACCTAGG	PSA1505	SFMC	CD8+	4.05286	20.558	3405	1521	3863	1522			CASSLGRDYGYTF	TGTGCCAGCAGCTTGGGTCGAGACTATGGCTACACCTTC			TRBV5-6	TRBJ1-2	2
PSA1505_SFMC_CAAGTTGCATGTAAGA	PSA1505	SFMC	CD8+	3.84817	20.6545	3820	1612	4027	1612	CAVSGGSNYKLTF	TGTGCCGTGAGTGGAGGTAGCAACTATAAACTGACATTT	CARDFGTGESRSYNEQFF	TGTGCCAGGGACTTCGGGACAGGGGAGTCTAGGTCCTACAATGAGCAGTTCTTC	TRAV12-2	TRAJ53	TRBV2	TRBJ2-1	5
PSA1505_SFMC_CACACAAAGGAGTAGA	PSA1505	SFMC	CD8+	2.03081	19.0243	4284	1818	4282	1818	CIGGWSGGGADGLTF	TGCATCGGCGGATGGTCAGGAGGAGGTGCTGACGGACTCACCTTT	CASSFREMNTEAFF	TGTGCCAGCAGCTTTAGGGAAATGAACACTGAAGCTTTCTTT	TRAV26-1	TRAJ45	TRBV13	TRBJ1-1	2
PSA1505_SFMC_CACACAATCAGGATCT	PSA1505	SFMC	CD8+	2.34142	12.7501	4698	2004	4510	2004	CAMRDFNTDKLIF	TGTGCAATGAGAGATTTTAACACCGACAAGCTCATCTTT	CASSRGQNTEAFF	TGTGCCAGCAGCAGGGGACAGAACACTGAAGCTTTCTTT	TRAV14DV4	TRAJ34	TRBV9	TRBJ1-1	5
PSA1505_SFMC_CACACAATCGTAGATC	PSA1505	SFMC	CD8+	2.58449	22.4652	3018	1473	3750	1476	CAGQPLYGGSQGNLIF	TGTGCTGGGCAGCCCCTTTATGGAGGAAGCCAAGGAAATCTCATCTTT	CASSLGRDYGYTF	TGTGCCAGCAGCTTGGGTCGAGACTATGGCTACACCTTC	TRAV35	TRAJ42	TRBV5-6	TRBJ1-2	2
PSA1505_SFMC_CACAGGCCACGGCTAC	PSA1505	SFMC	CD8+	1.34198	17.5129	4471	1912	4392	1912	CAMRDFNTDKLIF	TGTGCAATGAGAGATTTTAACACCGACAAGCTCATCTTT	CASSRGQNTEAFF	TGTGCCAGCAGCAGGGGACAGAACACTGAAGCTTTCTTT	TRAV14DV4	TRAJ34	TRBV9	TRBJ1-1	5
PSA1505_SFMC_CACAGGCGTTCAGACT	PSA1505	SFMC	CD8+	3.03102	23.6842	4256	1674	4256	1674	CAVSRHDTGRRALTF	TGTGCTGTGAGCCGGCATGACACGGGCAGGAGAGCACTTACTTTT	CASSFLGDSPLHF	TGTGCCAGCAGTTTTCTTGGGGATTCACCCCTCCACTTT	TRAV3	TRAJ5	TRBV27	TRBJ1-6	8
PSA1505_SFMC_CACAGTAGTTCGTTGA	PSA1505	SFMC	CD8+	2.65199	18.3388	3997	1689	4099	1689	CAASDPGAGSYQLTF	TGTGCAGCAAGCGACCCTGGGGCTGGGAGTTACCAACTCACTTTC	CASRSGTSGKRYNEQFF	TGTGCCAGCAGATCCGGGACTAGCGGGAAGCGCTACAATGAGCAGTTCTTC	TRAV29DV5	TRAJ28	TRBV11-2	TRBJ2-1	5
PSA1505_SFMC_CACATAGAGTGGTAGC	PSA1505	SFMC	CD8+	3.1262	19.1216	5214	2055	4682	2055			CASSSRLADTQYF	TGTGCCAGCAGCTCCAGACTTGCAGATACGCAGTATTTT			TRBV6-3	TRBJ2-3	5
PSA1505_SFMC_CACATAGGTTGGTGGA	PSA1505	SFMC	CD8+	3.81885	16.94	4085	1857	4133	1857	CAASDPGAGSYQLTF	TGTGCAGCAAGCGACCCTGGGGCTGGGAGTTACCAACTCACTTTC	CASRSGTSGKRYNEQFF	TGTGCCAGCAGATCCGGGACTAGCGGGAAGCGCTACAATGAGCAGTTCTTC	TRAV29DV5	TRAJ28	TRBV11-2	TRBJ2-1	5
PSA1505_SFMC_CACATTTGTGTTCGAT	PSA1505	SFMC	CD8+	4.08163	16.0641	3430	1613	3858	1613	CAVEDLFNQGGKLIF	TGTGCTGTGGAGGATCTGTTTAACCAGGGAGGAAAGCTTATCTTC	CASSGGRITGELFF	TGTGCCAGCAGTGGGGGGCGCATCACCGGGGAGCTGTTTTTT	TRAV2	TRAJ23	TRBV28	TRBJ2-2	5
PSA1505_SFMC_CACATTTGTTCGGGCT	PSA1505	SFMC	CD8+	4.36353	16.7319	3323	1501	3837	1501	CAMSAYTGFQKLVF	TGTGCAATGAGCGCTTACACAGGCTTTCAGAAACTTGTATTT	CASSYGGWGEKLFF	TGTGCCAGCAGTTACGGAGGGTGGGGTGAAAAACTGTTTTTT	TRAV12-3	TRAJ8	TRBV6-5	TRBJ1-4	5
PSA1505_SFMC_CACCACTAGTGACTCT	PSA1505	SFMC	CD8+	3.83618	16.3173	9254	3040	5162	2681	CAMSAYTGFQKLVF	TGTGCAATGAGCGCTTACACAGGCTTTCAGAAACTTGTATTT	CASSYGGWGEKLFF	TGTGCCAGCAGTTACGGAGGGTGGGGTGAAAAACTGTTTTTT	TRAV12-3	TRAJ8	TRBV6-5	TRBJ1-4	5
PSA1505_SFMC_CACCACTGTAGCACGA	PSA1505	SFMC	CD8+	3.82048	17.1001	4345	1840	4330	1840	CAMRDFNTDKLIF	TGTGCAATGAGAGATTTTAACACCGACAAGCTCATCTTT	CASSRGQNTEAFF	TGTGCCAGCAGCAGGGGACAGAACACTGAAGCTTTCTTT	TRAV14DV4	TRAJ34	TRBV9	TRBJ1-1	5
PSA1505_SFMC_CACCACTGTAGGACAC	PSA1505	SFMC	CD8+	2.09821	17.8125	4480	1809	4402	1809	CAMSAYTGFQKLVF	TGTGCAATGAGCGCTTACACAGGCTTTCAGAAACTTGTATTT	CASSYGGWGEKLFF	TGTGCCAGCAGTTACGGAGGGTGGGGTGAAAAACTGTTTTTT	TRAV12-3	TRAJ8	TRBV6-5	TRBJ1-4	5
PSA1505_SFMC_CACCAGGAGTACCGGA	PSA1505	SFMC	CD8+	3.25485	17.8275	10108	3099	5200	2572	CAMRDFNTDKLIF	TGTGCAATGAGAGATTTTAACACCGACAAGCTCATCTTT	CASSRGQNTEAFF	TGTGCCAGCAGCAGGGGACAGAACACTGAAGCTTTCTTT	TRAV14DV4	TRAJ34	TRBV9	TRBJ1-1	16
PSA1505_SFMC_CACCTTGCAAAGAATC	PSA1505	SFMC	CD8+	3.76791	12.2515	4326	1894	4321	1894			CASSLGRGYNEQFF	TGTGCCAGCAGCTTAGGCAGGGGCTACAATGAGCAGTTCTTC			TRBV7-6	TRBJ2-1	13
PSA1505_SFMC_CACCTTGCAGTCTTCC	PSA1505	SFMC	CD8+	2.28292	24.1745	4906	1788	4542	1788			CASSSRLADTQYF	TGTGCCAGCAGCTCCAGACTTGCAGATACGCAGTATTTT			TRBV6-3	TRBJ2-3	5
PSA1505_SFMC_CACTCCAGTCAGAAGC	PSA1505	SFMC	CD8+	3.64112	17.1109	4202	1773	4207	1773	CAVSGGSNYKLTF	TGTGCCGTGAGTGGAGGTAGCAACTATAAACTGACATTT	CARDFGTGESRSYNEQFF	TGTGCCAGGGACTTCGGGACAGGGGAGTCTAGGTCCTACAATGAGCAGTTCTTC	TRAV12-2	TRAJ53	TRBV2	TRBJ2-1	5
PSA1505_SFMC_CAGAATCAGGGAGTAA	PSA1505	SFMC	CD8+	3.36157	23.5583	3659	1484	3980	1484	CAMSAYTGFQKLVF	TGTGCAATGAGCGCTTACACAGGCTTTCAGAAACTTGTATTT	CASSYGGWGEKLFF	TGTGCCAGCAGTTACGGAGGGTGGGGTGAAAAACTGTTTTTT	TRAV12-3	TRAJ8	TRBV6-5	TRBJ1-4	5
PSA1505_SFMC_CAGATCACATGTAGTC	PSA1505	SFMC	CD8+	2.84422	17.3697	11497	3295	5025	2381	CAMSGFYNTDKLIF	TGTGCAATGAGCGGTTTCTATAACACCGACAAGCTCATCTTT	CSVRTGRITGELFF	TGCAGTGTCAGGACAGGGAGGATTACCGGGGAGCTGTTTTTT	TRAV12-3	TRAJ34	TRBV20-1	TRBJ2-2	16
PSA1505_SFMC_CAGATCAGTAGAAAGG	PSA1505	SFMC	CD8+	3.29004	20.9091	4620	1894	4460	1894			CASSSRLADTQYF	TGTGCCAGCAGCTCCAGACTTGCAGATACGCAGTATTTT			TRBV6-3	TRBJ2-3	5
PSA1505_SFMC_CAGCAGCCATGGTTGT	PSA1505	SFMC	CD8+	1.63751	20.7044	4458	1843	4379	1843			CASSLGRGYNEQFF	TGTGCCAGCAGCTTAGGCAGGGGCTACAATGAGCAGTTCTTC			TRBV7-6	TRBJ2-1	5
PSA1505_SFMC_CAGCATATCCGTACAA	PSA1505	SFMC	CD8+	1.30442	19.5663	6133	2010	4765	1994	CAVSGGSNYKLTF	TGTGCCGTGAGTGGAGGTAGCAACTATAAACTGACATTT	CARDFGTGESRSYNEQFF	TGTGCCAGGGACTTCGGGACAGGGGAGTCTAGGTCCTACAATGAGCAGTTCTTC	TRAV12-2	TRAJ53	TRBV2	TRBJ2-1	5
PSA1505_SFMC_CAGCCGAAGACTTTCG	PSA1505	SFMC	CD8+	2.24396	19.8792	3476	1581	3876	1581	CAMRDFNTDKLIF	TGTGCAATGAGAGATTTTAACACCGACAAGCTCATCTTT	CASSRGQNTEAFF	TGTGCCAGCAGCAGGGGACAGAACACTGAAGCTTTCTTT	TRAV14DV4	TRAJ34	TRBV9	TRBJ1-1	5
PSA1505_SFMC_CAGCCGAAGGCGCTCT	PSA1505	SFMC	CD8+	2.78119	19.2638	4890	1975	4573	1975	CAVSRHDTGRRALTF	TGTGCTGTGAGCCGGCATGACACGGGCAGGAGAGCACTTACTTTT	CASSFLGDSPLHF	TGTGCCAGCAGTTTTCTTGGGGATTCACCCCTCCACTTT	TRAV3	TRAJ5	TRBV27	TRBJ1-6	8
PSA1505_SFMC_CAGCGACTCGGAAATA	PSA1505	SFMC	CD8+	2.92414	20.9379	3625	1534	3954	1534	CAMSAYTGFQKLVF	TGTGCAATGAGCGCTTACACAGGCTTTCAGAAACTTGTATTT	CASSYGGWGEKLFF	TGTGCCAGCAGTTACGGAGGGTGGGGTGAAAAACTGTTTTTT	TRAV12-3	TRAJ8	TRBV6-5	TRBJ1-4	2
PSA1505_SFMC_CAGCTAAGTTTGACAC	PSA1505	SFMC	CD8+	1.66353	19.3346	3186	1421	3828	1423	CAMSAYTGFQKLVF	TGTGCAATGAGCGCTTACACAGGCTTTCAGAAACTTGTATTT	CASSYGGWGEKLFF	TGTGCCAGCAGTTACGGAGGGTGGGGTGAAAAACTGTTTTTT	TRAV12-3	TRAJ8	TRBV6-5	TRBJ1-4	2
PSA1505_SFMC_CAGCTAATCAATACCG	PSA1505	SFMC	CD8+	2.63025	20.8144	3954	1734	4074	1734	CAASDPGAGSYQLTF	TGTGCAGCAAGCGACCCTGGGGCTGGGAGTTACCAACTCACTTTC	CASRSGTSGKRYNEQFF	TGTGCCAGCAGATCCGGGACTAGCGGGAAGCGCTACAATGAGCAGTTCTTC	TRAV29DV5	TRAJ28	TRBV11-2	TRBJ2-1	5
PSA1505_SFMC_CAGCTAATCATGGTCA	PSA1505	SFMC	CD8+	3.1136	22.7925	4111	1711	4153	1711	CIPIHSGGTSYGKLTF	TGCATCCCGATCCATTCTGGTGGTACTAGCTATGGAAAGCTGACATTT	CASSDPGTREEKLFF	TGTGCCAGCAGCGACCCCGGGACCCGCGAAGAAAAACTGTTTTTT	TRAV26-2	TRAJ52	TRBV9	TRBJ1-4	5
PSA1505_SFMC_CAGGTGCGTTGACGTT	PSA1505	SFMC	CD8+	2.23674	17.6929	3979	1644	4090	1644	CATDAFGANSKLTF	TGTGCTACGGACGCATTTGGAGCCAATAGTAAGCTGACATTT	CASSLGRGTGQPQHF	TGTGCCAGCAGCTTAGGGCGGGGGACAGGGCAGCCCCAGCATTTT	TRAV17	TRAJ56	TRBV7-6	TRBJ1-5	5
PSA1505_SFMC_CAGTAACAGTTGAGTA	PSA1505	SFMC	CD8+	2.16856	17.4963	4058	1709	4128	1709	CIGGWSGGGADGLTF	TGCATCGGCGGATGGTCAGGAGGAGGTGCTGACGGACTCACCTTT	CASSFREMNTEAFF	TGTGCCAGCAGCTTTAGGGAAATGAACACTGAAGCTTTCTTT	TRAV26-1	TRAJ45	TRBV13	TRBJ1-1	5
PSA1505_SFMC_CAGTAACTCGGTGTCG	PSA1505	SFMC	CD8+	3.52873	17.1187	3429	1585	3859	1585	CAVEDLFNQGGKLIF	TGTGCTGTGGAGGATCTGTTTAACCAGGGAGGAAAGCTTATCTTC	CASSGGRITGELFF	TGTGCCAGCAGTGGGGGGCGCATCACCGGGGAGCTGTTTTTT	TRAV2	TRAJ23	TRBV28	TRBJ2-2	5
PSA1505_SFMC_CAGTCCTCACAAGCCC	PSA1505	SFMC	CD8+	2.71084	23.4639	3320	1367	3859	1368	CATDAFGANSKLTF	TGTGCTACGGACGCATTTGGAGCCAATAGTAAGCTGACATTT	CASSLGRGTGQPQHF	TGTGCCAGCAGCTTAGGGCGGGGGACAGGGCAGCCCCAGCATTTT	TRAV17	TRAJ56	TRBV7-6	TRBJ1-5	15
PSA1505_SFMC_CAGTCCTCAGTATCTG	PSA1505	SFMC	CD8+	1.49415	15.9496	5555	2171	4759	2167	CATDAFGANSKLTF	TGTGCTACGGACGCATTTGGAGCCAATAGTAAGCTGACATTT	CASSLGRGTGQPQHF	TGTGCCAGCAGCTTAGGGCGGGGGACAGGGCAGCCCCAGCATTTT	TRAV17	TRAJ56	TRBV7-6	TRBJ1-5	5
PSA1505_SFMC_CAGTCCTCATTACCTT	PSA1505	SFMC	CD8+	3.24721	11.6141	4219	1752	4221	1752	CAVSGGSNYKLTF	TGTGCCGTGAGTGGAGGTAGCAACTATAAACTGACATTT	CARDFGTGESRSYNEQFF	TGTGCCAGGGACTTCGGGACAGGGGAGTCTAGGTCCTACAATGAGCAGTTCTTC	TRAV12-2	TRAJ53	TRBV2	TRBJ2-1	5
PSA1505_SFMC_CAGTCCTGTCTGCAAT	PSA1505	SFMC	CD8+	3.56725	27.924	3420	1397	3898	1397	CAYSVEYGNKLVF	TGTGCTTATAGTGTGGAATATGGAAACAAGCTGGTCTTT	CASSHPDRGRGSPLHF	TGTGCCAGCAGCCACCCCGACAGGGGGCGAGGATCACCCCTCCACTTT	TRAV38-2DV8	TRAJ47	TRBV7-9	TRBJ1-6	2
PSA1505_SFMC_CATATTCAGTTGTAGA	PSA1505	SFMC	CD8+	2.41445	19.8859	5260	1943	4671	1942	CATDAFGANSKLTF	TGTGCTACGGACGCATTTGGAGCCAATAGTAAGCTGACATTT	CASSLGRGTGQPQHF	TGTGCCAGCAGCTTAGGGCGGGGGACAGGGCAGCCCCAGCATTTT	TRAV17	TRAJ56	TRBV7-6	TRBJ1-5	5
PSA1505_SFMC_CATATTCCAGGTGGAT	PSA1505	SFMC	CD8+	4.20799	25.1675	3731	1456	3999	1456	CAMSGFYNTDKLIF	TGTGCAATGAGCGGTTTCTATAACACCGACAAGCTCATCTTT	CSVRTGRITGELFF	TGCAGTGTCAGGACAGGGAGGATTACCGGGGAGCTGTTTTTT	TRAV12-3	TRAJ34	TRBV20-1	TRBJ2-2	5
PSA1505_SFMC_CATATTCTCTACGAGT	PSA1505	SFMC	CD8+	5.66038	18.2063	4081	1658	4141	1658	CATMRLAQKLVF;CLRECGGSNYKLTF	TGTGCTACGATGCGGCTAGCCCAGAAGCTGGTATTT;TGTCTCCGGGAATGTGGAGGTAGCAACTATAAACTGACATTT	CSARPGLGGRFLDEQFF	TGCAGTGCTAGACCGGGGTTGGGGGGGCGGTTTCTCGATGAGCAGTTCTTC	TRAV17;TRAV39	TRAJ54;TRAJ53	TRBV20-1	TRBJ2-1	5
PSA1505_SFMC_CATCAAGTCATTGCCC	PSA1505	SFMC	CD8+	2.89505	19.7105	4145	1684	4168	1684	CATDAFGANSKLTF	TGTGCTACGGACGCATTTGGAGCCAATAGTAAGCTGACATTT	CASSLGRGTGQPQHF	TGTGCCAGCAGCTTAGGGCGGGGGACAGGGCAGCCCCAGCATTTT	TRAV17	TRAJ56	TRBV7-6	TRBJ1-5	5
PSA1505_SFMC_CATCAGACAATGTTGC	PSA1505	SFMC	CD8+	2.8877	23.4652	4675	1889	4481	1889			CASSLGRDYGYTF	TGTGCCAGCAGCTTGGGTCGAGACTATGGCTACACCTTC			TRBV5-6	TRBJ1-2	5
PSA1505_SFMC_CATCCACCACGTAAGG	PSA1505	SFMC	CD8+	2.84022	13.6391	6584	2454	4946	2419	CAVRDGLRGRGSTLGRLYF	TGTGCTGTGAGAGATGGCCTTCGGGGCAGAGGCTCAACCCTGGGGAGGCTATACTTT	CASSSPSKNNEQFF	TGTGCCAGCAGTTCGCCCTCGAAAAACAATGAGCAGTTCTTC	TRAV1-2	TRAJ18	TRBV28	TRBJ2-1	5
PSA1505_SFMC_CATCGGGAGGATATAC	PSA1505	SFMC	CD8+	3.83868	16.5938	4116	1782	4144	1782	CATDAFGANSKLTF	TGTGCTACGGACGCATTTGGAGCCAATAGTAAGCTGACATTT	CASSLGRGTGQPQHF	TGTGCCAGCAGCTTAGGGCGGGGGACAGGGCAGCCCCAGCATTTT	TRAV17	TRAJ56	TRBV7-6	TRBJ1-5	5
PSA1505_SFMC_CATCGGGCAGACAAAT	PSA1505	SFMC	CD8+	3.61773	18.8206	4782	1880	4531	1880	CAVSGGSNYKLTF	TGTGCCGTGAGTGGAGGTAGCAACTATAAACTGACATTT	CARDFGTGESRSYNEQFF	TGTGCCAGGGACTTCGGGACAGGGGAGTCTAGGTCCTACAATGAGCAGTTCTTC	TRAV12-2	TRAJ53	TRBV2	TRBJ2-1	5
PSA1505_SFMC_CATGACAAGGACAGAA	PSA1505	SFMC	CD8+	3.22984	18.5028	3994	1716	4102	1716	CAASDPGAGSYQLTF	TGTGCAGCAAGCGACCCTGGGGCTGGGAGTTACCAACTCACTTTC	CASRSGTSGKRYNEQFF	TGTGCCAGCAGATCCGGGACTAGCGGGAAGCGCTACAATGAGCAGTTCTTC	TRAV29DV5	TRAJ28	TRBV11-2	TRBJ2-1	5
PSA1505_SFMC_CATGACAAGGCCGAAT	PSA1505	SFMC	CD8+	3.04956	17.4333	3935	1750	4060	1750	CATDAFGANSKLTF	TGTGCTACGGACGCATTTGGAGCCAATAGTAAGCTGACATTT	CASSLGRGTGQPQHF	TGTGCCAGCAGCTTAGGGCGGGGGACAGGGCAGCCCCAGCATTTT	TRAV17	TRAJ56	TRBV7-6	TRBJ1-5	5
PSA1505_SFMC_CATGACACACAGGCCT	PSA1505	SFMC	CD8+	3.04823	24.0446	4396	1763	4348	1763	CATMRLAQKLVF;CLRECGGSNYKLTF	TGTGCTACGATGCGGCTAGCCCAGAAGCTGGTATTT;TGTCTCCGGGAATGTGGAGGTAGCAACTATAAACTGACATTT	CSARPGLGGRFLDEQFF	TGCAGTGCTAGACCGGGGTTGGGGGGGCGGTTTCTCGATGAGCAGTTCTTC	TRAV17;TRAV39	TRAJ54;TRAJ53	TRBV20-1	TRBJ2-1	11
PSA1505_SFMC_CATGACATCTACGAGT	PSA1505	SFMC	CD8+	5.90418	3.50877	5928	2674	4965	2643			CASSSRLADTQYF	TGTGCCAGCAGCTCCAGACTTGCAGATACGCAGTATTTT			TRBV6-3	TRBJ2-3	5
PSA1505_SFMC_CATGCCTCAATGAAAC	PSA1505	SFMC	CD8+	2.03402	15.6312	8112	2780	5071	2570	CAVGALYSGAGSYQLTF	TGTGCTGTGGGTGCGCTATACTCTGGGGCTGGGAGTTACCAACTCACTTTC	CASSSRLADTQYF	TGTGCCAGCAGCTCCAGACTTGCAGATACGCAGTATTTT	TRAV8-3	TRAJ28	TRBV6-3	TRBJ2-3	16
PSA1505_SFMC_CATGCCTTCAAGGCTT	PSA1505	SFMC	CD8+	2.92107	16.4906	4827	2038	4557	2038	CAVSGGSNYKLTF	TGTGCCGTGAGTGGAGGTAGCAACTATAAACTGACATTT	CARDFGTGESRSYNEQFF	TGTGCCAGGGACTTCGGGACAGGGGAGTCTAGGTCCTACAATGAGCAGTTCTTC	TRAV12-2	TRAJ53	TRBV2	TRBJ2-1	5
PSA1505_SFMC_CATGCCTTCTACGAGT	PSA1505	SFMC	CD8+	2.32432	15.8108	3700	1651	3967	1651	CATDAFGANSKLTF	TGTGCTACGGACGCATTTGGAGCCAATAGTAAGCTGACATTT	CASSLGRGTGQPQHF	TGTGCCAGCAGCTTAGGGCGGGGGACAGGGCAGCCCCAGCATTTT	TRAV17	TRAJ56	TRBV7-6	TRBJ1-5	11
PSA1505_SFMC_CATGGCGGTCTAGAGG	PSA1505	SFMC	CD8+	2.2082	17.8549	3170	1474	3799	1474	CATMRLAQKLVF;CLRECGGSNYKLTF	TGTGCTACGATGCGGCTAGCCCAGAAGCTGGTATTT;TGTCTCCGGGAATGTGGAGGTAGCAACTATAAACTGACATTT	CSARPGLGGRFLDEQFF	TGCAGTGCTAGACCGGGGTTGGGGGGGCGGTTTCTCGATGAGCAGTTCTTC	TRAV17;TRAV39	TRAJ54;TRAJ53	TRBV20-1	TRBJ2-1	2
PSA1505_SFMC_CATTCGCCATCGGACC	PSA1505	SFMC	CD8+	2.18086	17.5221	5319	1978	4698	1975	CATDAFGANSKLTF	TGTGCTACGGACGCATTTGGAGCCAATAGTAAGCTGACATTT	CASSLGRGTGQPQHF	TGTGCCAGCAGCTTAGGGCGGGGGACAGGGCAGCCCCAGCATTTT	TRAV17	TRAJ56	TRBV7-6	TRBJ1-5	5
PSA1505_SFMC_CATTCGCTCTAACGGT	PSA1505	SFMC	CD8+	2.99693	16.1117	3904	1710	4053	1710	CAMRDFNTDKLIF	TGTGCAATGAGAGATTTTAACACCGACAAGCTCATCTTT	CASSRGQNTEAFF	TGTGCCAGCAGCAGGGGACAGAACACTGAAGCTTTCTTT	TRAV14DV4	TRAJ34	TRBV9	TRBJ1-1	5
PSA1505_SFMC_CCAATCCAGGATATAC	PSA1505	SFMC	CD8+	3.53661	19.3834	4411	1759	4366	1759	CAMSAYTGFQKLVF	TGTGCAATGAGCGCTTACACAGGCTTTCAGAAACTTGTATTT	CASSYGGWGEKLFF	TGTGCCAGCAGTTACGGAGGGTGGGGTGAAAAACTGTTTTTT	TRAV12-3	TRAJ8	TRBV6-5	TRBJ1-4	5
PSA1505_SFMC_CCAATCCCAGAAGCAC	PSA1505	SFMC	CD8+	3.73307	23.852	3027	1327	3799	1329	CIGGWSGGGADGLTF	TGCATCGGCGGATGGTCAGGAGGAGGTGCTGACGGACTCACCTTT	CASSFREMNTEAFF	TGTGCCAGCAGCTTTAGGGAAATGAACACTGAAGCTTTCTTT	TRAV26-1	TRAJ45	TRBV13	TRBJ1-1	5
PSA1505_SFMC_CCAATCCCAGCGTCCA	PSA1505	SFMC	CD8+	3.24424	18.8435	5949	2309	4861	2301	CAVRDGLRGRGSTLGRLYF	TGTGCTGTGAGAGATGGCCTTCGGGGCAGAGGCTCAACCCTGGGGAGGCTATACTTT	CASSSPSKNNEQFF	TGTGCCAGCAGTTCGCCCTCGAAAAACAATGAGCAGTTCTTC	TRAV1-2	TRAJ18	TRBV28	TRBJ2-1	5
PSA1505_SFMC_CCACCTAGTGTGCCTG	PSA1505	SFMC	CD8+	3.14016	14.6285	7834	2596	5026	2448	CAVSGGSNYKLTF	TGTGCCGTGAGTGGAGGTAGCAACTATAAACTGACATTT	CARDFGTGESRSYNEQFF	TGTGCCAGGGACTTCGGGACAGGGGAGTCTAGGTCCTACAATGAGCAGTTCTTC	TRAV12-2	TRAJ53	TRBV2	TRBJ2-1	5
PSA1505_SFMC_CCACCTATCCAAATGC	PSA1505	SFMC	CD8+	2.39215	16.9086	4891	2102	4584	2102	CAASDPGAGSYQLTF	TGTGCAGCAAGCGACCCTGGGGCTGGGAGTTACCAACTCACTTTC	CASRSGTSGKRYNEQFF	TGTGCCAGCAGATCCGGGACTAGCGGGAAGCGCTACAATGAGCAGTTCTTC	TRAV29DV5	TRAJ28	TRBV11-2	TRBJ2-1	5
PSA1505_SFMC_CCACCTATCCGTACAA	PSA1505	SFMC	CD8+	1.51378	17.1035	4426	1948	4379	1948	CAMRDFNTDKLIF	TGTGCAATGAGAGATTTTAACACCGACAAGCTCATCTTT	CASSRGQNTEAFF	TGTGCCAGCAGCAGGGGACAGAACACTGAAGCTTTCTTT	TRAV14DV4	TRAJ34	TRBV9	TRBJ1-1	5
PSA1505_SFMC_CCACGGACACCATGTA	PSA1505	SFMC	CD8+	1.78485	18.9822	4146	1733	4167	1733	CATDAFGANSKLTF	TGTGCTACGGACGCATTTGGAGCCAATAGTAAGCTGACATTT	CASSLGRGTGQPQHF	TGTGCCAGCAGCTTAGGGCGGGGGACAGGGCAGCCCCAGCATTTT	TRAV17	TRAJ56	TRBV7-6	TRBJ1-5	5
PSA1505_SFMC_CCACGGAGTTGACGTT	PSA1505	SFMC	CD8+	2.80977	13.427	4342	1784	4329	1784	CAVRDGLRGRGSTLGRLYF	TGTGCTGTGAGAGATGGCCTTCGGGGCAGAGGCTCAACCCTGGGGAGGCTATACTTT	CASSSPSKNNEQFF	TGTGCCAGCAGTTCGCCCTCGAAAAACAATGAGCAGTTCTTC	TRAV1-2	TRAJ18	TRBV28	TRBJ2-1	5
PSA1505_SFMC_CCACTACAGCCACCTG	PSA1505	SFMC	CD8+	1.99948	22.3578	3851	1643	4032	1643	CAVSGGSNYKLTF	TGTGCCGTGAGTGGAGGTAGCAACTATAAACTGACATTT	CARDFGTGESRSYNEQFF	TGTGCCAGGGACTTCGGGACAGGGGAGTCTAGGTCCTACAATGAGCAGTTCTTC	TRAV12-2	TRAJ53	TRBV2	TRBJ2-1	5
PSA1505_SFMC_CCACTACTCAACACTG	PSA1505	SFMC	CD8+	1.23665	16.6667	3558	1669	3906	1669	CAMSAYTGFQKLVF	TGTGCAATGAGCGCTTACACAGGCTTTCAGAAACTTGTATTT	CASSYGGWGEKLFF	TGTGCCAGCAGTTACGGAGGGTGGGGTGAAAAACTGTTTTTT	TRAV12-3	TRAJ8	TRBV6-5	TRBJ1-4	5
PSA1505_SFMC_CCAGCGAAGGTTCCTA	PSA1505	SFMC	CD8+	1.43464	16.8704	3764	1670	3990	1670	CAYSVEYGNKLVF	TGTGCTTATAGTGTGGAATATGGAAACAAGCTGGTCTTT	CASSHPDRGRGSPLHF	TGTGCCAGCAGCCACCCCGACAGGGGGCGAGGATCACCCCTCCACTTT	TRAV38-2DV8	TRAJ47	TRBV7-9	TRBJ1-6	5
PSA1505_SFMC_CCAGCGATCGCTAGCG	PSA1505	SFMC	CD8+	4.86511	13.6269	4337	1792	4326	1792	CAVGGSNYQLIW	TGTGCTGTGGGTGGGAGCAACTATCAGTTAATCTGG	CASSLGRGYNEQFF	TGTGCCAGCAGCTTAGGCAGGGGCTACAATGAGCAGTTCTTC	TRAV8-3	TRAJ33	TRBV7-6	TRBJ2-1	5
PSA1505_SFMC_CCATGTCGTGCAACGA	PSA1505	SFMC	CD8+	2.27655	9.96972	8917	3013	5202	2686	CIPIHSGGTSYGKLTF	TGCATCCCGATCCATTCTGGTGGTACTAGCTATGGAAAGCTGACATTT	CASSDPGTREEKLFF	TGTGCCAGCAGCGACCCCGGGACCCGCGAAGAAAAACTGTTTTTT	TRAV26-2	TRAJ52	TRBV9	TRBJ1-4	16
PSA1505_SFMC_CCATTCGTCCGTAGGC	PSA1505	SFMC	CD8+	2.75252	21.1108	4069	1685	4140	1685	CAMRDFNTDKLIF	TGTGCAATGAGAGATTTTAACACCGACAAGCTCATCTTT	CASSRGQNTEAFF	TGTGCCAGCAGCAGGGGACAGAACACTGAAGCTTTCTTT	TRAV14DV4	TRAJ34	TRBV9	TRBJ1-1	5
PSA1505_SFMC_CCCAATCAGGCTAGCA	PSA1505	SFMC	CD8+	1.33063	13.7573	4434	1732	4379	1732	CAVGALYSGAGSYQLTF	TGTGCTGTGGGTGCGCTATACTCTGGGGCTGGGAGTTACCAACTCACTTTC	CASSSRLADTQYF	TGTGCCAGCAGCTCCAGACTTGCAGATACGCAGTATTTT	TRAV8-3	TRAJ28	TRBV6-3	TRBJ2-3	5
PSA1505_SFMC_CCCAATCAGTTACCCA	PSA1505	SFMC	CD8+	3.77404	16.6346	4160	1645	4179	1645	CAGQPLYGGSQGNLIF	TGTGCTGGGCAGCCCCTTTATGGAGGAAGCCAAGGAAATCTCATCTTT	CASSLGRDYGYTF	TGTGCCAGCAGCTTGGGTCGAGACTATGGCTACACCTTC	TRAV35	TRAJ42	TRBV5-6	TRBJ1-2	5
PSA1505_SFMC_CCCAGTTGTAAGTGGC	PSA1505	SFMC	CD8+	1.98051	19.7737	3181	1329	3847	1330	CAMRDFNTDKLIF	TGTGCAATGAGAGATTTTAACACCGACAAGCTCATCTTT	CASSRGQNTEAFF	TGTGCCAGCAGCAGGGGACAGAACACTGAAGCTTTCTTT	TRAV14DV4	TRAJ34	TRBV9	TRBJ1-1	5
PSA1505_SFMC_CCCTCCTAGACTCGGA	PSA1505	SFMC	CD8+	2.93695	16.1635	4869	2085	4580	2085	CAVSGGSNYKLTF	TGTGCCGTGAGTGGAGGTAGCAACTATAAACTGACATTT	CARDFGTGESRSYNEQFF	TGTGCCAGGGACTTCGGGACAGGGGAGTCTAGGTCCTACAATGAGCAGTTCTTC	TRAV12-2	TRAJ53	TRBV2	TRBJ2-1	5
PSA1505_SFMC_CCCTCCTGTGGTACAG	PSA1505	SFMC	CD8+	2.10149	18.7852	3902	1747	4038	1747	CAVEDLFNQGGKLIF	TGTGCTGTGGAGGATCTGTTTAACCAGGGAGGAAAGCTTATCTTC	CASSGGRITGELFF	TGTGCCAGCAGTGGGGGGCGCATCACCGGGGAGCTGTTTTTT	TRAV2	TRAJ23	TRBV28	TRBJ2-2	5
PSA1505_SFMC_CCCTCCTTCCAAGTAC	PSA1505	SFMC	CD8+	0.964467	14.9239	3940	1932	4048	1932	CATDAFGANSKLTF	TGTGCTACGGACGCATTTGGAGCCAATAGTAAGCTGACATTT	CASSLGRGTGQPQHF	TGTGCCAGCAGCTTAGGGCGGGGGACAGGGCAGCCCCAGCATTTT	TRAV17	TRAJ56	TRBV7-6	TRBJ1-5	5
PSA1505_SFMC_CCGGGATAGCCAGTAG	PSA1505	SFMC	CD8+	3.47766	17.7107	4342	1769	4331	1769	CAVSGGSNYKLTF	TGTGCCGTGAGTGGAGGTAGCAACTATAAACTGACATTT	CARDFGTGESRSYNEQFF	TGTGCCAGGGACTTCGGGACAGGGGAGTCTAGGTCCTACAATGAGCAGTTCTTC	TRAV12-2	TRAJ53	TRBV2	TRBJ2-1	5
PSA1505_SFMC_CCGGTAGTCGGCGGTT	PSA1505	SFMC	CD8+	1.97905	17.6717	4295	1876	4291	1876	CAMRDFNTDKLIF	TGTGCAATGAGAGATTTTAACACCGACAAGCTCATCTTT	CASSRGQNTEAFF	TGTGCCAGCAGCAGGGGACAGAACACTGAAGCTTTCTTT	TRAV14DV4	TRAJ34	TRBV9	TRBJ1-1	5
PSA1505_SFMC_CCGTACTGTCATGCCG	PSA1505	SFMC	CD8+	3.53435	23.1587	4046	1663	4120	1663	CAMRDFNTDKLIF	TGTGCAATGAGAGATTTTAACACCGACAAGCTCATCTTT	CASSRGQNTEAFF	TGTGCCAGCAGCAGGGGACAGAACACTGAAGCTTTCTTT	TRAV14DV4	TRAJ34	TRBV9	TRBJ1-1	5
PSA1505_SFMC_CCGTGGAAGAATTGTG	PSA1505	SFMC	CD8+	2.90392	22.7989	3237	1487	3815	1487	CAMRDFNTDKLIF	TGTGCAATGAGAGATTTTAACACCGACAAGCTCATCTTT	CASSRGQNTEAFF	TGTGCCAGCAGCAGGGGACAGAACACTGAAGCTTTCTTT	TRAV14DV4	TRAJ34	TRBV9	TRBJ1-1	5
PSA1505_SFMC_CCGTGGACATGGTTGT	PSA1505	SFMC	CD8+	2.51641	18.4081	3656	1681	3942	1681			CASSSRLADTQYF	TGTGCCAGCAGCTCCAGACTTGCAGATACGCAGTATTTT			TRBV6-3	TRBJ2-3	5
PSA1505_SFMC_CCTAAAGGTCATGCAT	PSA1505	SFMC	CD8+	1.55481	19.9015	3859	1563	4042	1563	CAMSAYTGFQKLVF	TGTGCAATGAGCGCTTACACAGGCTTTCAGAAACTTGTATTT	CASSYGGWGEKLFF	TGTGCCAGCAGTTACGGAGGGTGGGGTGAAAAACTGTTTTTT	TRAV12-3	TRAJ8	TRBV6-5	TRBJ1-4	5
PSA1505_SFMC_CCTAAAGTCACCGTAA	PSA1505	SFMC	CD8+	3.21694	13.1702	3637	1598	3935	1598	CAMSAYTGFQKLVF	TGTGCAATGAGCGCTTACACAGGCTTTCAGAAACTTGTATTT	CASSYGGWGEKLFF	TGTGCCAGCAGTTACGGAGGGTGGGGTGAAAAACTGTTTTTT	TRAV12-3	TRAJ8	TRBV6-5	TRBJ1-4	5
PSA1505_SFMC_CCTACACAGTGAACGC	PSA1505	SFMC	CD8+	3.43428	18.389	3203	1400	3822	1401	CAMRDFNTDKLIF	TGTGCAATGAGAGATTTTAACACCGACAAGCTCATCTTT	CASSRGQNTEAFF	TGTGCCAGCAGCAGGGGACAGAACACTGAAGCTTTCTTT	TRAV14DV4	TRAJ34	TRBV9	TRBJ1-1	5
PSA1505_SFMC_CCTACACTCTCATTCA	PSA1505	SFMC	CD8+	2.84314	16.6422	4080	1840	4131	1840	CAASDPGAGSYQLTF	TGTGCAGCAAGCGACCCTGGGGCTGGGAGTTACCAACTCACTTTC	CASRSGTSGKRYNEQFF	TGTGCCAGCAGATCCGGGACTAGCGGGAAGCGCTACAATGAGCAGTTCTTC	TRAV29DV5	TRAJ28	TRBV11-2	TRBJ2-1	5
PSA1505_SFMC_CCTACCACATTCCTCG	PSA1505	SFMC	CD8+	1.86497	23.7016	4236	1799	4236	1799	CAVGGSNYQLIW	TGTGCTGTGGGTGGGAGCAACTATCAGTTAATCTGG	CASSLGRGYNEQFF	TGTGCCAGCAGCTTAGGCAGGGGCTACAATGAGCAGTTCTTC	TRAV8-3	TRAJ33	TRBV7-6	TRBJ2-1	2
PSA1505_SFMC_CCTAGCTCATGCGCAC	PSA1505	SFMC	CD8+	3.01546	20.0258	3880	1743	4037	1743	CATDAFGANSKLTF	TGTGCTACGGACGCATTTGGAGCCAATAGTAAGCTGACATTT	CASSLGRGTGQPQHF	TGTGCCAGCAGCTTAGGGCGGGGGACAGGGCAGCCCCAGCATTTT	TRAV17	TRAJ56	TRBV7-6	TRBJ1-5	5
PSA1505_SFMC_CCTAGCTTCAGAGACG	PSA1505	SFMC	CD8+	3.2967	24.7995	3367	1437	3865	1437	CAVGALYSGAGSYQLTF	TGTGCTGTGGGTGCGCTATACTCTGGGGCTGGGAGTTACCAACTCACTTTC	CASSSRLADTQYF	TGTGCCAGCAGCTCCAGACTTGCAGATACGCAGTATTTT	TRAV8-3	TRAJ28	TRBV6-3	TRBJ2-3	5
PSA1505_SFMC_CCTATTACATCTCGCT	PSA1505	SFMC	CD8+	1.94301	18.7565	3860	1674	4034	1674	CAMSGFYNTDKLIF	TGTGCAATGAGCGGTTTCTATAACACCGACAAGCTCATCTTT	CSVRTGRITGELFF	TGCAGTGTCAGGACAGGGAGGATTACCGGGGAGCTGTTTTTT	TRAV12-3	TRAJ34	TRBV20-1	TRBJ2-2	5
PSA1505_SFMC_CCTATTAGTCCTCTTG	PSA1505	SFMC	CD8+	3.83675	20.4301	4092	1671	4145	1671	CAVGGSNYQLIW	TGTGCTGTGGGTGGGAGCAACTATCAGTTAATCTGG	CASSLGRGYNEQFF	TGTGCCAGCAGCTTAGGCAGGGGCTACAATGAGCAGTTCTTC	TRAV8-3	TRAJ33	TRBV7-6	TRBJ2-1	5
PSA1505_SFMC_CCTCAGTGTCATTAGC	PSA1505	SFMC	CD8+	2.78097	21.1675	4351	1818	4330	1818	CAASDPGAGSYQLTF	TGTGCAGCAAGCGACCCTGGGGCTGGGAGTTACCAACTCACTTTC	CASRSGTSGKRYNEQFF	TGTGCCAGCAGATCCGGGACTAGCGGGAAGCGCTACAATGAGCAGTTCTTC	TRAV29DV5	TRAJ28	TRBV11-2	TRBJ2-1	2
PSA1505_SFMC_CCTTCCCAGTGTCTCA	PSA1505	SFMC	CD8+	2.75344	16.3642	3196	1532	3790	1534	CAVSGGSNYKLTF	TGTGCCGTGAGTGGAGGTAGCAACTATAAACTGACATTT	CARDFGTGESRSYNEQFF	TGTGCCAGGGACTTCGGGACAGGGGAGTCTAGGTCCTACAATGAGCAGTTCTTC	TRAV12-2	TRAJ53	TRBV2	TRBJ2-1	5
PSA1505_SFMC_CCTTCGAGTGACTCAT	PSA1505	SFMC	CD8+	1.22771	17.3633	3421	1602	3858	1604	CAMRDFNTDKLIF	TGTGCAATGAGAGATTTTAACACCGACAAGCTCATCTTT	CASSRGQNTEAFF	TGTGCCAGCAGCAGGGGACAGAACACTGAAGCTTTCTTT	TRAV14DV4	TRAJ34	TRBV9	TRBJ1-1	2
PSA1505_SFMC_CCTTTCTGTTTAAGCC	PSA1505	SFMC	CD8+	2.48566	22.9191	7845	2527	4984	2365	CAGQPLYGGSQGNLIF	TGTGCTGGGCAGCCCCTTTATGGAGGAAGCCAAGGAAATCTCATCTTT	CASSLGRDYGYTF	TGTGCCAGCAGCTTGGGTCGAGACTATGGCTACACCTTC	TRAV35	TRAJ42	TRBV5-6	TRBJ1-2	5
PSA1505_SFMC_CGAACATAGGAGTACC	PSA1505	SFMC	CD8+	2.93197	19.072	3513	1553	3905	1553	CAASDPGAGSYQLTF	TGTGCAGCAAGCGACCCTGGGGCTGGGAGTTACCAACTCACTTTC	CASRSGTSGKRYNEQFF	TGTGCCAGCAGATCCGGGACTAGCGGGAAGCGCTACAATGAGCAGTTCTTC	TRAV29DV5	TRAJ28	TRBV11-2	TRBJ2-1	5
PSA1505_SFMC_CGAACATCAGCTGCAC	PSA1505	SFMC	CD8+	5.91301	14.3961	5564	2252	4799	2250	CAVSGGSNYKLTF	TGTGCCGTGAGTGGAGGTAGCAACTATAAACTGACATTT	CARDFGTGESRSYNEQFF	TGTGCCAGGGACTTCGGGACAGGGGAGTCTAGGTCCTACAATGAGCAGTTCTTC	TRAV12-2	TRAJ53	TRBV2	TRBJ2-1	5
PSA1505_SFMC_CGAATGTAGAAAGTGG	PSA1505	SFMC	CD8+	3.44595	11.5991	4440	1870	4392	1870	CAASDPGAGSYQLTF	TGTGCAGCAAGCGACCCTGGGGCTGGGAGTTACCAACTCACTTTC	CASRSGTSGKRYNEQFF	TGTGCCAGCAGATCCGGGACTAGCGGGAAGCGCTACAATGAGCAGTTCTTC	TRAV29DV5	TRAJ28	TRBV11-2	TRBJ2-1	5
PSA1505_SFMC_CGAATGTCAGTTAACC	PSA1505	SFMC	CD8+	3.77937	16.7518	3916	1686	4053	1686	CAMRDFNTDKLIF	TGTGCAATGAGAGATTTTAACACCGACAAGCTCATCTTT	CASSRGQNTEAFF	TGTGCCAGCAGCAGGGGACAGAACACTGAAGCTTTCTTT	TRAV14DV4	TRAJ34	TRBV9	TRBJ1-1	5
PSA1505_SFMC_CGACCTTAGGCTAGAC	PSA1505	SFMC	CD8+	2.61755	22.4915	4126	1738	4154	1738	CAMSAYTGFQKLVF	TGTGCAATGAGCGCTTACACAGGCTTTCAGAAACTTGTATTT	CASSYGGWGEKLFF	TGTGCCAGCAGTTACGGAGGGTGGGGTGAAAAACTGTTTTTT	TRAV12-3	TRAJ8	TRBV6-5	TRBJ1-4	5
PSA1505_SFMC_CGACTTCAGACTTGAA	PSA1505	SFMC	CD8+	2.09086	19.5405	3874	1686	4039	1686	CAASDPGAGSYQLTF	TGTGCAGCAAGCGACCCTGGGGCTGGGAGTTACCAACTCACTTTC	CASRSGTSGKRYNEQFF	TGTGCCAGCAGATCCGGGACTAGCGGGAAGCGCTACAATGAGCAGTTCTTC	TRAV29DV5	TRAJ28	TRBV11-2	TRBJ2-1	5
PSA1505_SFMC_CGACTTCGTGACGGTA	PSA1505	SFMC	CD8+	2.29713	21.3233	4005	1697	4100	1697	CAGQPLYGGSQGNLIF	TGTGCTGGGCAGCCCCTTTATGGAGGAAGCCAAGGAAATCTCATCTTT	CASSLGRDYGYTF	TGTGCCAGCAGCTTGGGTCGAGACTATGGCTACACCTTC	TRAV35	TRAJ42	TRBV5-6	TRBJ1-2	5
PSA1505_SFMC_CGAGCACCAAGTAGTA	PSA1505	SFMC	CD8+	2.90469	21.3313	3305	1495	3827	1495	CAMRDFNTDKLIF	TGTGCAATGAGAGATTTTAACACCGACAAGCTCATCTTT	CASSRGQNTEAFF	TGTGCCAGCAGCAGGGGACAGAACACTGAAGCTTTCTTT	TRAV14DV4	TRAJ34	TRBV9	TRBJ1-1	11
PSA1505_SFMC_CGAGCACGTGTAACGG	PSA1505	SFMC	CD8+	3.43742	24.2194	3811	1578	4019	1578			CASSLGRDYGYTF	TGTGCCAGCAGCTTGGGTCGAGACTATGGCTACACCTTC			TRBV5-6	TRBJ1-2	5
PSA1505_SFMC_CGAGCACGTGTTGAGG	PSA1505	SFMC	CD8+	2.93601	20.974	5688	2074	4759	2067	CAVEDLFNQGGKLIF	TGTGCTGTGGAGGATCTGTTTAACCAGGGAGGAAAGCTTATCTTC	CASSGGRITGELFF	TGTGCCAGCAGTGGGGGGCGCATCACCGGGGAGCTGTTTTTT	TRAV2	TRAJ23	TRBV28	TRBJ2-2	5
PSA1505_SFMC_CGAGCACGTTTGTTTC	PSA1505	SFMC	CD8+	1.1236	22.4438	3560	1499	3940	1499	CAVSGGSNYKLTF	TGTGCCGTGAGTGGAGGTAGCAACTATAAACTGACATTT	CARDFGTGESRSYNEQFF	TGTGCCAGGGACTTCGGGACAGGGGAGTCTAGGTCCTACAATGAGCAGTTCTTC	TRAV12-2	TRAJ53	TRBV2	TRBJ2-1	2
PSA1505_SFMC_CGAGCCAAGAGTAAGG	PSA1505	SFMC	CD8+	2.55738	18.623	3050	1492	3755	1494	CIGGWSGGGADGLTF	TGCATCGGCGGATGGTCAGGAGGAGGTGCTGACGGACTCACCTTT	CASSFREMNTEAFF	TGTGCCAGCAGCTTTAGGGAAATGAACACTGAAGCTTTCTTT	TRAV26-1	TRAJ45	TRBV13	TRBJ1-1	2
PSA1505_SFMC_CGATCGGCAGTAGAGC	PSA1505	SFMC	CD8+	2.73791	14.4182	4529	1803	4411	1803	CIGGWSGGGADGLTF	TGCATCGGCGGATGGTCAGGAGGAGGTGCTGACGGACTCACCTTT	CASSFREMNTEAFF	TGTGCCAGCAGCTTTAGGGAAATGAACACTGAAGCTTTCTTT	TRAV26-1	TRAJ45	TRBV13	TRBJ1-1	5
PSA1505_SFMC_CGATCGGGTGTGAATA	PSA1505	SFMC	CD8+	2.7115	20.3633	3688	1598	3961	1598	CAMSAYTGFQKLVF	TGTGCAATGAGCGCTTACACAGGCTTTCAGAAACTTGTATTT	CASSYGGWGEKLFF	TGTGCCAGCAGTTACGGAGGGTGGGGTGAAAAACTGTTTTTT	TRAV12-3	TRAJ8	TRBV6-5	TRBJ1-4	5
PSA1505_SFMC_CGATGGCAGGAGTCTG	PSA1505	SFMC	CD8+	1.76871	14.3673	3675	1677	3942	1677	CAVSGGSNYKLTF	TGTGCCGTGAGTGGAGGTAGCAACTATAAACTGACATTT	CARDFGTGESRSYNEQFF	TGTGCCAGGGACTTCGGGACAGGGGAGTCTAGGTCCTACAATGAGCAGTTCTTC	TRAV12-2	TRAJ53	TRBV2	TRBJ2-1	5
PSA1505_SFMC_CGATGGCTCATGCTCC	PSA1505	SFMC	CD8+	2.58373	23.6045	3135	1358	3838	1360	CAMSAYTGFQKLVF	TGTGCAATGAGCGCTTACACAGGCTTTCAGAAACTTGTATTT	CASSYGGWGEKLFF	TGTGCCAGCAGTTACGGAGGGTGGGGTGAAAAACTGTTTTTT	TRAV12-3	TRAJ8	TRBV6-5	TRBJ1-4	5
PSA1505_SFMC_CGATGTATCAGGATCT	PSA1505	SFMC	CD8+	4.79187	27.4201	4132	1621	4172	1621	CAMRDFNTDKLIF	TGTGCAATGAGAGATTTTAACACCGACAAGCTCATCTTT	CASSRGQNTEAFF	TGTGCCAGCAGCAGGGGACAGAACACTGAAGCTTTCTTT	TRAV14DV4	TRAJ34	TRBV9	TRBJ1-1	5
PSA1505_SFMC_CGATTGAAGGGCACTA	PSA1505	SFMC	CD8+	1.8463	18.1399	4333	1700	4322	1700	CAVSGGSNYKLTF	TGTGCCGTGAGTGGAGGTAGCAACTATAAACTGACATTT	CARDFGTGESRSYNEQFF	TGTGCCAGGGACTTCGGGACAGGGGAGTCTAGGTCCTACAATGAGCAGTTCTTC	TRAV12-2	TRAJ53	TRBV2	TRBJ2-1	5
PSA1505_SFMC_CGATTGATCTAACGGT	PSA1505	SFMC	CD8+	1.4507	17.6789	4067	1830	4126	1830	CAMRDFNTDKLIF	TGTGCAATGAGAGATTTTAACACCGACAAGCTCATCTTT	CASSRGQNTEAFF	TGTGCCAGCAGCAGGGGACAGAACACTGAAGCTTTCTTT	TRAV14DV4	TRAJ34	TRBV9	TRBJ1-1	5
PSA1505_SFMC_CGCCAAGCAGGTTTCA	PSA1505	SFMC	CD8+	2.53573	16.9894	4338	1778	4329	1778	CAVGGSNYQLIW	TGTGCTGTGGGTGGGAGCAACTATCAGTTAATCTGG	CASSLGRGYNEQFF	TGTGCCAGCAGCTTAGGCAGGGGCTACAATGAGCAGTTCTTC	TRAV8-3	TRAJ33	TRBV7-6	TRBJ2-1	11
PSA1505_SFMC_CGCGGTAAGATGCGAC	PSA1505	SFMC	CD8+	3.2979	20.1145	3669	1503	3975	1503	CAVGGSNYQLIW	TGTGCTGTGGGTGGGAGCAACTATCAGTTAATCTGG	CASSLGRGYNEQFF	TGTGCCAGCAGCTTAGGCAGGGGCTACAATGAGCAGTTCTTC	TRAV8-3	TRAJ33	TRBV7-6	TRBJ2-1	5
PSA1505_SFMC_CGCGTTTCAAATTGCC	PSA1505	SFMC	CD8+	2.29433	20.2884	3051	1354	3793	1357	CAMRDFNTDKLIF	TGTGCAATGAGAGATTTTAACACCGACAAGCTCATCTTT	CASSRGQNTEAFF	TGTGCCAGCAGCAGGGGACAGAACACTGAAGCTTTCTTT	TRAV14DV4	TRAJ34	TRBV9	TRBJ1-1	5
PSA1505_SFMC_CGCGTTTCAGATGGGT	PSA1505	SFMC	CD8+	1.04	14.0533	3750	1644	3986	1644	CAVGALYSGAGSYQLTF	TGTGCTGTGGGTGCGCTATACTCTGGGGCTGGGAGTTACCAACTCACTTTC	CASSSRLADTQYF	TGTGCCAGCAGCTCCAGACTTGCAGATACGCAGTATTTT	TRAV8-3	TRAJ28	TRBV6-3	TRBJ2-3	5
PSA1505_SFMC_CGCTATCGTGCGGTAA	PSA1505	SFMC	CD8+	2.18852	23.0946	5209	1938	4666	1938	CATMRLAQKLVF;CLRECGGSNYKLTF	TGTGCTACGATGCGGCTAGCCCAGAAGCTGGTATTT;TGTCTCCGGGAATGTGGAGGTAGCAACTATAAACTGACATTT	CSARPGLGGRFLDEQFF	TGCAGTGCTAGACCGGGGTTGGGGGGGCGGTTTCTCGATGAGCAGTTCTTC	TRAV17;TRAV39	TRAJ54;TRAJ53	TRBV20-1	TRBJ2-1	5
PSA1505_SFMC_CGCTTCACAGGACCCT	PSA1505	SFMC	CD8+	4.533	28.7173	4015	1578	4119	1578	CAVGALYSGAGSYQLTF	TGTGCTGTGGGTGCGCTATACTCTGGGGCTGGGAGTTACCAACTCACTTTC	CASSSRLADTQYF	TGTGCCAGCAGCTCCAGACTTGCAGATACGCAGTATTTT	TRAV8-3	TRAJ28	TRBV6-3	TRBJ2-3	2
PSA1505_SFMC_CGGACACCACCATCCT	PSA1505	SFMC	CD8+	3.01382	24.2239	4413	1699	4355	1699	CATDAFGANSKLTF	TGTGCTACGGACGCATTTGGAGCCAATAGTAAGCTGACATTT	CASSLGRGTGQPQHF	TGTGCCAGCAGCTTAGGGCGGGGGACAGGGCAGCCCCAGCATTTT	TRAV17	TRAJ56	TRBV7-6	TRBJ1-5	5
PSA1505_SFMC_CGGACACGTAGGCATG	PSA1505	SFMC	CD8+	1.99601	16.5669	4008	1781	4098	1781	CAVSGGSNYKLTF	TGTGCCGTGAGTGGAGGTAGCAACTATAAACTGACATTT	CARDFGTGESRSYNEQFF	TGTGCCAGGGACTTCGGGACAGGGGAGTCTAGGTCCTACAATGAGCAGTTCTTC	TRAV12-2	TRAJ53	TRBV2	TRBJ2-1	5
PSA1505_SFMC_CGGACACTCCTGCAGG	PSA1505	SFMC	CD8+	1.11449	18.541	3948	1670	4074	1670	CIGGWSGGGADGLTF	TGCATCGGCGGATGGTCAGGAGGAGGTGCTGACGGACTCACCTTT	CASSFREMNTEAFF	TGTGCCAGCAGCTTTAGGGAAATGAACACTGAAGCTTTCTTT	TRAV26-1	TRAJ45	TRBV13	TRBJ1-1	2
PSA1505_SFMC_CGGACGTAGCGTGAGT	PSA1505	SFMC	CD8+	2.60245	19.8679	5149	1909	4634	1908	CAYSVEYGNKLVF	TGTGCTTATAGTGTGGAATATGGAAACAAGCTGGTCTTT	CASSHPDRGRGSPLHF	TGTGCCAGCAGCCACCCCGACAGGGGGCGAGGATCACCCCTCCACTTT	TRAV38-2DV8	TRAJ47	TRBV7-9	TRBJ1-6	5
PSA1505_SFMC_CGGACGTCAACAACCT	PSA1505	SFMC	CD8+	2.02703	19.9674	4292	1683	4289	1683	CAMRDFNTDKLIF	TGTGCAATGAGAGATTTTAACACCGACAAGCTCATCTTT	CASSRGQNTEAFF	TGTGCCAGCAGCAGGGGACAGAACACTGAAGCTTTCTTT	TRAV14DV4	TRAJ34	TRBV9	TRBJ1-1	5
PSA1505_SFMC_CGGACGTGTATCACCA	PSA1505	SFMC	CD8+	2.00312	22.9969	3844	1547	4040	1547	CATDAFGANSKLTF	TGTGCTACGGACGCATTTGGAGCCAATAGTAAGCTGACATTT	CASSLGRGTGQPQHF	TGTGCCAGCAGCTTAGGGCGGGGGACAGGGCAGCCCCAGCATTTT	TRAV17	TRAJ56	TRBV7-6	TRBJ1-5	5
PSA1505_SFMC_CGGACGTTCGGATGTT	PSA1505	SFMC	CD8+	2.39078	21.3649	4601	1856	4448	1856	CAMSAYTGFQKLVF	TGTGCAATGAGCGCTTACACAGGCTTTCAGAAACTTGTATTT	CASSYGGWGEKLFF	TGTGCCAGCAGTTACGGAGGGTGGGGTGAAAAACTGTTTTTT	TRAV12-3	TRAJ8	TRBV6-5	TRBJ1-4	5
PSA1505_SFMC_CGGACTGAGTTGAGTA	PSA1505	SFMC	CD8+	5.72337	25.7234	3145	1287	3828	1287	CAVRDGLRGRGSTLGRLYF	TGTGCTGTGAGAGATGGCCTTCGGGGCAGAGGCTCAACCCTGGGGAGGCTATACTTT	CASSSPSKNNEQFF	TGTGCCAGCAGTTCGCCCTCGAAAAACAATGAGCAGTTCTTC	TRAV1-2	TRAJ18	TRBV28	TRBJ2-1	2
PSA1505_SFMC_CGGAGTCGTGTTTGTG	PSA1505	SFMC	CD8+	3.58252	19.0829	4187	1701	4198	1701	CAMSAYTGFQKLVF	TGTGCAATGAGCGCTTACACAGGCTTTCAGAAACTTGTATTT	CASSYGGWGEKLFF	TGTGCCAGCAGTTACGGAGGGTGGGGTGAAAAACTGTTTTTT	TRAV12-3	TRAJ8	TRBV6-5	TRBJ1-4	5
PSA1505_SFMC_CGGAGTCTCTGTACGA	PSA1505	SFMC	CD8+	2.96263	21.0346	4388	1694	4344	1694	CATDAFGANSKLTF	TGTGCTACGGACGCATTTGGAGCCAATAGTAAGCTGACATTT	CASSLGRGTGQPQHF	TGTGCCAGCAGCTTAGGGCGGGGGACAGGGCAGCCCCAGCATTTT	TRAV17	TRAJ56	TRBV7-6	TRBJ1-5	5
PSA1505_SFMC_CGGCTAGAGACTACAA	PSA1505	SFMC	CD8+	2.1252	19.4964	4329	1766	4319	1766	CATDAFGANSKLTF	TGTGCTACGGACGCATTTGGAGCCAATAGTAAGCTGACATTT	CASSLGRGTGQPQHF	TGTGCCAGCAGCTTAGGGCGGGGGACAGGGCAGCCCCAGCATTTT	TRAV17	TRAJ56	TRBV7-6	TRBJ1-5	5
PSA1505_SFMC_CGGCTAGTCGCAAGCC	PSA1505	SFMC	CD8+	3.82248	21.218	3087	1439	3778	1442	CATDAFGANSKLTF	TGTGCTACGGACGCATTTGGAGCCAATAGTAAGCTGACATTT	CASSLGRGTGQPQHF	TGTGCCAGCAGCTTAGGGCGGGGGACAGGGCAGCCCCAGCATTTT	TRAV17	TRAJ56	TRBV7-6	TRBJ1-5	5
PSA1505_SFMC_CGGGTCAAGGATATAC	PSA1505	SFMC	CD8+	1.92678	22.4952	4152	1674	4172	1674	CAYSVEYGNKLVF	TGTGCTTATAGTGTGGAATATGGAAACAAGCTGGTCTTT	CASSHPDRGRGSPLHF	TGTGCCAGCAGCCACCCCGACAGGGGGCGAGGATCACCCCTCCACTTT	TRAV38-2DV8	TRAJ47	TRBV7-9	TRBJ1-6	5
PSA1505_SFMC_CGGTTAACAGAGCCAA	PSA1505	SFMC	CD8+	4.66478	14.9435	4952	2204	4635	2204	CAVSRHDTGRRALTF	TGTGCTGTGAGCCGGCATGACACGGGCAGGAGAGCACTTACTTTT	CASSFLGDSPLHF	TGTGCCAGCAGTTTTCTTGGGGATTCACCCCTCCACTTT	TRAV3	TRAJ5	TRBV27	TRBJ1-6	8
PSA1505_SFMC_CGTAGCGAGTTAACGA	PSA1505	SFMC	CD8+	3.13792	13.0966	5322	1964	4697	1964			CASSSRLADTQYF	TGTGCCAGCAGCTCCAGACTTGCAGATACGCAGTATTTT			TRBV6-3	TRBJ2-3	5
PSA1505_SFMC_CGTAGGCAGAGTAAGG	PSA1505	SFMC	CD8+	5.88499	28.8655	4469	1660	4372	1660	CAVSRHDTGRRALTF	TGTGCTGTGAGCCGGCATGACACGGGCAGGAGAGCACTTACTTTT	CASSFLGDSPLHF	TGTGCCAGCAGTTTTCTTGGGGATTCACCCCTCCACTTT	TRAV3	TRAJ5	TRBV27	TRBJ1-6	2
PSA1505_SFMC_CGTCAGGCATTCTCAT	PSA1505	SFMC	CD8+	2.60615	18.7408	3415	1532	3860	1532	CAVSRHDTGRRALTF	TGTGCTGTGAGCCGGCATGACACGGGCAGGAGAGCACTTACTTTT	CASSFLGDSPLHF	TGTGCCAGCAGTTTTCTTGGGGATTCACCCCTCCACTTT	TRAV3	TRAJ5	TRBV27	TRBJ1-6	8
PSA1505_SFMC_CGTCAGGGTGTGACGA	PSA1505	SFMC	CD8+	2.67112	22.3428	3594	1509	3942	1509	CAVSRHDTGRRALTF	TGTGCTGTGAGCCGGCATGACACGGGCAGGAGAGCACTTACTTTT	CASSFLGDSPLHF	TGTGCCAGCAGTTTTCTTGGGGATTCACCCCTCCACTTT	TRAV3	TRAJ5	TRBV27	TRBJ1-6	8
PSA1505_SFMC_CGTCAGGGTTTGTGTG	PSA1505	SFMC	CD8+	1.64204	19.1461	3045	1429	3777	1435	CAVSGGSNYKLTF	TGTGCCGTGAGTGGAGGTAGCAACTATAAACTGACATTT	CARDFGTGESRSYNEQFF	TGTGCCAGGGACTTCGGGACAGGGGAGTCTAGGTCCTACAATGAGCAGTTCTTC	TRAV12-2	TRAJ53	TRBV2	TRBJ2-1	2
PSA1505_SFMC_CGTCCATCAATCTGCA	PSA1505	SFMC	CD8+	1.89044	14.0494	4655	2030	4491	2030	CAMRDFNTDKLIF	TGTGCAATGAGAGATTTTAACACCGACAAGCTCATCTTT	CASSRGQNTEAFF	TGTGCCAGCAGCAGGGGACAGAACACTGAAGCTTTCTTT	TRAV14DV4	TRAJ34	TRBV9	TRBJ1-1	5
PSA1505_SFMC_CGTCCATGTACACCGC	PSA1505	SFMC	CD8+	2.94936	26.3773	3594	1444	3949	1444	CAASDPGAGSYQLTF	TGTGCAGCAAGCGACCCTGGGGCTGGGAGTTACCAACTCACTTTC	CASRSGTSGKRYNEQFF	TGTGCCAGCAGATCCGGGACTAGCGGGAAGCGCTACAATGAGCAGTTCTTC	TRAV29DV5	TRAJ28	TRBV11-2	TRBJ2-1	5
PSA1505_SFMC_CGTCTACTCTCTTGAT	PSA1505	SFMC	CD8+	1.82668	18.8615	4708	1911	4500	1911			CASSSRLADTQYF	TGTGCCAGCAGCTCCAGACTTGCAGATACGCAGTATTTT			TRBV6-3	TRBJ2-3	5
PSA1505_SFMC_CGTGAGCCAGATCCAT	PSA1505	SFMC	CD8+	2.64117	20.765	3294	1425	3846	1425	CAASDPGAGSYQLTF	TGTGCAGCAAGCGACCCTGGGGCTGGGAGTTACCAACTCACTTTC	CASRSGTSGKRYNEQFF	TGTGCCAGCAGATCCGGGACTAGCGGGAAGCGCTACAATGAGCAGTTCTTC	TRAV29DV5	TRAJ28	TRBV11-2	TRBJ2-1	5
PSA1505_SFMC_CGTGAGCTCGGTGTCG	PSA1505	SFMC	CD8+	3.02245	19.0846	3474	1450	3898	1450	CAASDPGAGSYQLTF	TGTGCAGCAAGCGACCCTGGGGCTGGGAGTTACCAACTCACTTTC	CASRSGTSGKRYNEQFF	TGTGCCAGCAGATCCGGGACTAGCGGGAAGCGCTACAATGAGCAGTTCTTC	TRAV29DV5	TRAJ28	TRBV11-2	TRBJ2-1	5
PSA1505_SFMC_CGTGTCTAGATGTAAC	PSA1505	SFMC	CD8+	5.39683	30.0265	3780	1474	4021	1474	CAVSRHDTGRRALTF	TGTGCTGTGAGCCGGCATGACACGGGCAGGAGAGCACTTACTTTT	CASSFLGDSPLHF	TGTGCCAGCAGTTTTCTTGGGGATTCACCCCTCCACTTT	TRAV3	TRAJ5	TRBV27	TRBJ1-6	2
PSA1505_SFMC_CGTGTCTGTCTGCCAG	PSA1505	SFMC	CD8+	2.19833	15.1732	4185	1728	4195	1728	CAVSGGSNYKLTF	TGTGCCGTGAGTGGAGGTAGCAACTATAAACTGACATTT	CARDFGTGESRSYNEQFF	TGTGCCAGGGACTTCGGGACAGGGGAGTCTAGGTCCTACAATGAGCAGTTCTTC	TRAV12-2	TRAJ53	TRBV2	TRBJ2-1	5
PSA1505_SFMC_CTAACTTCACACGCTG	PSA1505	SFMC	CD8+	3.72973	25.8649	3700	1477	3998	1477	CAYSVEYGNKLVF	TGTGCTTATAGTGTGGAATATGGAAACAAGCTGGTCTTT	CASSHPDRGRGSPLHF	TGTGCCAGCAGCCACCCCGACAGGGGGCGAGGATCACCCCTCCACTTT	TRAV38-2DV8	TRAJ47	TRBV7-9	TRBJ1-6	2
PSA1505_SFMC_CTAAGACTCTGGGCCA	PSA1505	SFMC	CD8+	1.13135	22.5442	3624	1537	3942	1537	CAVSGGSNYKLTF	TGTGCCGTGAGTGGAGGTAGCAACTATAAACTGACATTT	CARDFGTGESRSYNEQFF	TGTGCCAGGGACTTCGGGACAGGGGAGTCTAGGTCCTACAATGAGCAGTTCTTC	TRAV12-2	TRAJ53	TRBV2	TRBJ2-1	2
PSA1505_SFMC_CTAATGGGTGTAAGTA	PSA1505	SFMC	CD8+	2.40406	14.3361	4534	2060	4429	2060	CAASDPGAGSYQLTF	TGTGCAGCAAGCGACCCTGGGGCTGGGAGTTACCAACTCACTTTC	CASRSGTSGKRYNEQFF	TGTGCCAGCAGATCCGGGACTAGCGGGAAGCGCTACAATGAGCAGTTCTTC	TRAV29DV5	TRAJ28	TRBV11-2	TRBJ2-1	11
PSA1505_SFMC_CTACACCGTCCAGTGC	PSA1505	SFMC	CD8+	2.10701	21.4962	4224	1718	4225	1718	CAMRDFNTDKLIF	TGTGCAATGAGAGATTTTAACACCGACAAGCTCATCTTT	CASSRGQNTEAFF	TGTGCCAGCAGCAGGGGACAGAACACTGAAGCTTTCTTT	TRAV14DV4	TRAJ34	TRBV9	TRBJ1-1	5
PSA1505_SFMC_CTACACCTCATACGGT	PSA1505	SFMC	CD8+	2.4953	18.2989	3727	1387	3982	1387			CASSLGRGYNEQFF	TGTGCCAGCAGCTTAGGCAGGGGCTACAATGAGCAGTTCTTC			TRBV7-6	TRBJ2-1	2
PSA1505_SFMC_CTACATTAGAGTAATC	PSA1505	SFMC	CD8+	2.50522	17.0564	4790	1955	4537	1955	CIGGWSGGGADGLTF	TGCATCGGCGGATGGTCAGGAGGAGGTGCTGACGGACTCACCTTT	CASSFREMNTEAFF	TGTGCCAGCAGCTTTAGGGAAATGAACACTGAAGCTTTCTTT	TRAV26-1	TRAJ45	TRBV13	TRBJ1-1	2
PSA1505_SFMC_CTACATTGTTGGTGGA	PSA1505	SFMC	CD8+	3.66312	17.7596	6115	2202	4844	2184			CASSSRLADTQYF	TGTGCCAGCAGCTCCAGACTTGCAGATACGCAGTATTTT			TRBV6-3	TRBJ2-3	5
PSA1505_SFMC_CTACATTTCAGTACGT	PSA1505	SFMC	CD8+	2.57673	23.7978	6093	2415	4902	2405	CAVGALYSGAGSYQLTF	TGTGCTGTGGGTGCGCTATACTCTGGGGCTGGGAGTTACCAACTCACTTTC	CASSSRLADTQYF	TGTGCCAGCAGCTCCAGACTTGCAGATACGCAGTATTTT	TRAV8-3	TRAJ28	TRBV6-3	TRBJ2-3	16
PSA1505_SFMC_CTACCCAAGCGGCTTC	PSA1505	SFMC	CD8+	3.52745	22.9597	4791	1874	4527	1874	CAMRDFNTDKLIF	TGTGCAATGAGAGATTTTAACACCGACAAGCTCATCTTT	CASSRGQNTEAFF	TGTGCCAGCAGCAGGGGACAGAACACTGAAGCTTTCTTT	TRAV14DV4	TRAJ34	TRBV9	TRBJ1-1	2
PSA1505_SFMC_CTACCCATCTTGCCGT	PSA1505	SFMC	CD8+	0.803093	20.1963	3362	1424	3849	1426	CAMRDFNTDKLIF	TGTGCAATGAGAGATTTTAACACCGACAAGCTCATCTTT	CASSRGQNTEAFF	TGTGCCAGCAGCAGGGGACAGAACACTGAAGCTTTCTTT	TRAV14DV4	TRAJ34	TRBV9	TRBJ1-1	5
PSA1505_SFMC_CTACGTCCACGCCAGT	PSA1505	SFMC	CD8+	4.10959	19.3836	4380	1731	4346	1731	CIPIHSGGTSYGKLTF	TGCATCCCGATCCATTCTGGTGGTACTAGCTATGGAAAGCTGACATTT	CASSDPGTREEKLFF	TGTGCCAGCAGCGACCCCGGGACCCGCGAAGAAAAACTGTTTTTT	TRAV26-2	TRAJ52	TRBV9	TRBJ1-4	2
PSA1505_SFMC_CTAGAGTGTTGGTTTG	PSA1505	SFMC	CD8+	3.12412	23.3887	3553	1409	3939	1409	CAVRDGLRGRGSTLGRLYF	TGTGCTGTGAGAGATGGCCTTCGGGGCAGAGGCTCAACCCTGGGGAGGCTATACTTT	CASSSPSKNNEQFF	TGTGCCAGCAGTTCGCCCTCGAAAAACAATGAGCAGTTCTTC	TRAV1-2	TRAJ18	TRBV28	TRBJ2-1	5
PSA1505_SFMC_CTAGCCTTCCTTCAAT	PSA1505	SFMC	CD8+	2.30094	23.4332	3303	1517	3834	1517	CATMRLAQKLVF;CLRECGGSNYKLTF	TGTGCTACGATGCGGCTAGCCCAGAAGCTGGTATTT;TGTCTCCGGGAATGTGGAGGTAGCAACTATAAACTGACATTT	CSARPGLGGRFLDEQFF	TGCAGTGCTAGACCGGGGTTGGGGGGGCGGTTTCTCGATGAGCAGTTCTTC	TRAV17;TRAV39	TRAJ54;TRAJ53	TRBV20-1	TRBJ2-1	2
PSA1505_SFMC_CTAGTGAAGGCTAGCA	PSA1505	SFMC	CD8+	3.57317	17.9958	6157	2381	4898	2366	CAVRDGLRGRGSTLGRLYF	TGTGCTGTGAGAGATGGCCTTCGGGGCAGAGGCTCAACCCTGGGGAGGCTATACTTT	CASSSPSKNNEQFF	TGTGCCAGCAGTTCGCCCTCGAAAAACAATGAGCAGTTCTTC	TRAV1-2	TRAJ18	TRBV28	TRBJ2-1	5
PSA1505_SFMC_CTCACACCACCACCAG	PSA1505	SFMC	CD8+	5.15521	21.0643	3608	1536	3937	1536	CAVSRHDTGRRALTF	TGTGCTGTGAGCCGGCATGACACGGGCAGGAGAGCACTTACTTTT	CASSFLGDSPLHF	TGTGCCAGCAGTTTTCTTGGGGATTCACCCCTCCACTTT	TRAV3	TRAJ5	TRBV27	TRBJ1-6	8
PSA1505_SFMC_CTCACACGTCACTGGC	PSA1505	SFMC	CD8+	2.47656	21.5677	4159	1738	4174	1738	CAGQPLYGGSQGNLIF	TGTGCTGGGCAGCCCCTTTATGGAGGAAGCCAAGGAAATCTCATCTTT	CASSLGRDYGYTF	TGTGCCAGCAGCTTGGGTCGAGACTATGGCTACACCTTC	TRAV35	TRAJ42	TRBV5-6	TRBJ1-2	5
PSA1505_SFMC_CTCACACGTGAGCGAT	PSA1505	SFMC	CD8+	2.41228	22.5634	4104	1679	4148	1679	CAMSGFYNTDKLIF	TGTGCAATGAGCGGTTTCTATAACACCGACAAGCTCATCTTT	CSVRTGRITGELFF	TGCAGTGTCAGGACAGGGAGGATTACCGGGGAGCTGTTTTTT	TRAV12-3	TRAJ34	TRBV20-1	TRBJ2-2	5
PSA1505_SFMC_CTCACACTCGCCTGTT	PSA1505	SFMC	CD8+	1.50027	23.2133	3666	1604	3952	1604	CAVSGGSNYKLTF	TGTGCCGTGAGTGGAGGTAGCAACTATAAACTGACATTT	CARDFGTGESRSYNEQFF	TGTGCCAGGGACTTCGGGACAGGGGAGTCTAGGTCCTACAATGAGCAGTTCTTC	TRAV12-2	TRAJ53	TRBV2	TRBJ2-1	2
PSA1505_SFMC_CTCAGAACATTTGCTT	PSA1505	SFMC	CD8+	3.65067	19.3626	4958	2049	4607	2049	CAMSAYTGFQKLVF	TGTGCAATGAGCGCTTACACAGGCTTTCAGAAACTTGTATTT	CASSYGGWGEKLFF	TGTGCCAGCAGTTACGGAGGGTGGGGTGAAAAACTGTTTTTT	TRAV12-3	TRAJ8	TRBV6-5	TRBJ1-4	5
PSA1505_SFMC_CTCAGAATCCGCGGTA	PSA1505	SFMC	CD8+	1.99063	21.7799	3416	1529	3878	1529	CAMRDFNTDKLIF	TGTGCAATGAGAGATTTTAACACCGACAAGCTCATCTTT	CASSRGQNTEAFF	TGTGCCAGCAGCAGGGGACAGAACACTGAAGCTTTCTTT	TRAV14DV4	TRAJ34	TRBV9	TRBJ1-1	5
PSA1505_SFMC_CTCCTAGAGTGGGCTA	PSA1505	SFMC	CD8+	2.73506	13.0199	7934	2713	5027	2530	CATMRLAQKLVF;CLRECGGSNYKLTF	TGTGCTACGATGCGGCTAGCCCAGAAGCTGGTATTT;TGTCTCCGGGAATGTGGAGGTAGCAACTATAAACTGACATTT	CSARPGLGGRFLDEQFF	TGCAGTGCTAGACCGGGGTTGGGGGGGCGGTTTCTCGATGAGCAGTTCTTC	TRAV17;TRAV39	TRAJ54;TRAJ53	TRBV20-1	TRBJ2-1	16
PSA1505_SFMC_CTCCTAGTCCATGCTC	PSA1505	SFMC	CD8+	3.82907	10.8314	4727	2192	4539	2192	CAVGALYSGAGSYQLTF	TGTGCTGTGGGTGCGCTATACTCTGGGGCTGGGAGTTACCAACTCACTTTC	CASSSRLADTQYF	TGTGCCAGCAGCTCCAGACTTGCAGATACGCAGTATTTT	TRAV8-3	TRAJ28	TRBV6-3	TRBJ2-3	5
PSA1505_SFMC_CTCGAAATCACATAGC	PSA1505	SFMC	CD8+	2.12766	19.3953	4465	1859	4387	1859	CATMRLAQKLVF;CLRECGGSNYKLTF	TGTGCTACGATGCGGCTAGCCCAGAAGCTGGTATTT;TGTCTCCGGGAATGTGGAGGTAGCAACTATAAACTGACATTT	CSARPGLGGRFLDEQFF	TGCAGTGCTAGACCGGGGTTGGGGGGGCGGTTTCTCGATGAGCAGTTCTTC	TRAV17;TRAV39	TRAJ54;TRAJ53	TRBV20-1	TRBJ2-1	5
PSA1505_SFMC_CTCGAGGCAAATTGCC	PSA1505	SFMC	CD8+	2.79601	23.6805	3505	1457	3908	1457	CATDAFGANSKLTF	TGTGCTACGGACGCATTTGGAGCCAATAGTAAGCTGACATTT	CASSLGRGTGQPQHF	TGTGCCAGCAGCTTAGGGCGGGGGACAGGGCAGCCCCAGCATTTT	TRAV17	TRAJ56	TRBV7-6	TRBJ1-5	2
PSA1505_SFMC_CTCGGAGAGGTGGGTT	PSA1505	SFMC	CD8+	2.66111	16.672	3119	1396	3796	1400	CAMSGFYNTDKLIF	TGTGCAATGAGCGGTTTCTATAACACCGACAAGCTCATCTTT	CSVRTGRITGELFF	TGCAGTGTCAGGACAGGGAGGATTACCGGGGAGCTGTTTTTT	TRAV12-3	TRAJ34	TRBV20-1	TRBJ2-2	5
PSA1505_SFMC_CTCGGGACACCAGGTC	PSA1505	SFMC	CD8+	3.19624	23.1492	4255	1719	4255	1719	CATMRLAQKLVF;CLRECGGSNYKLTF	TGTGCTACGATGCGGCTAGCCCAGAAGCTGGTATTT;TGTCTCCGGGAATGTGGAGGTAGCAACTATAAACTGACATTT	CSARPGLGGRFLDEQFF	TGCAGTGCTAGACCGGGGTTGGGGGGGCGGTTTCTCGATGAGCAGTTCTTC	TRAV17;TRAV39	TRAJ54;TRAJ53	TRBV20-1	TRBJ2-1	5
PSA1505_SFMC_CTCTACGTCGCCTGTT	PSA1505	SFMC	CD8+	1.44526	19.6204	6850	2378	4898	2313	CIPIHSGGTSYGKLTF	TGCATCCCGATCCATTCTGGTGGTACTAGCTATGGAAAGCTGACATTT	CASSDPGTREEKLFF	TGTGCCAGCAGCGACCCCGGGACCCGCGAAGAAAAACTGTTTTTT	TRAV26-2	TRAJ52	TRBV9	TRBJ1-4	5
PSA1505_SFMC_CTCTGGTAGGGCACTA	PSA1505	SFMC	CD8+	2.22277	21.4127	4049	1715	4119	1715	CAMSAYTGFQKLVF	TGTGCAATGAGCGCTTACACAGGCTTTCAGAAACTTGTATTT	CASSYGGWGEKLFF	TGTGCCAGCAGTTACGGAGGGTGGGGTGAAAAACTGTTTTTT	TRAV12-3	TRAJ8	TRBV6-5	TRBJ1-4	5
PSA1505_SFMC_CTCTGGTGTAGCCTAT	PSA1505	SFMC	CD8+	2.07958	18.4542	6107	2385	4872	2363			CASSSRLADTQYF	TGTGCCAGCAGCTCCAGACTTGCAGATACGCAGTATTTT			TRBV6-3	TRBJ2-3	5
PSA1505_SFMC_CTGAAGTAGCCCGAAA	PSA1505	SFMC	CD8+	2.64806	23.7073	5589	2128	4765	2126	CAVSGGSNYKLTF	TGTGCCGTGAGTGGAGGTAGCAACTATAAACTGACATTT	CARDFGTGESRSYNEQFF	TGTGCCAGGGACTTCGGGACAGGGGAGTCTAGGTCCTACAATGAGCAGTTCTTC	TRAV12-2	TRAJ53	TRBV2	TRBJ2-1	5
PSA1505_SFMC_CTGAAGTAGGCTAGAC	PSA1505	SFMC	CD8+	3.46583	21.619	4126	1673	4159	1673	CAVSGGSNYKLTF	TGTGCCGTGAGTGGAGGTAGCAACTATAAACTGACATTT	CARDFGTGESRSYNEQFF	TGTGCCAGGGACTTCGGGACAGGGGAGTCTAGGTCCTACAATGAGCAGTTCTTC	TRAV12-2	TRAJ53	TRBV2	TRBJ2-1	5
PSA1505_SFMC_CTGATAGGTAAACCTC	PSA1505	SFMC	CD8+	1.67944	11.711	8872	3011	5173	2727	CAVSGGSNYKLTF	TGTGCCGTGAGTGGAGGTAGCAACTATAAACTGACATTT	CARDFGTGESRSYNEQFF	TGTGCCAGGGACTTCGGGACAGGGGAGTCTAGGTCCTACAATGAGCAGTTCTTC	TRAV12-2	TRAJ53	TRBV2	TRBJ2-1	16
PSA1505_SFMC_CTGATCCCACCTCGGA	PSA1505	SFMC	CD8+	4.35787	23.341	3029	1329	3801	1333	CAMRDFNTDKLIF	TGTGCAATGAGAGATTTTAACACCGACAAGCTCATCTTT	CASSRGQNTEAFF	TGTGCCAGCAGCAGGGGACAGAACACTGAAGCTTTCTTT	TRAV14DV4	TRAJ34	TRBV9	TRBJ1-1	2
PSA1505_SFMC_CTGCCTAAGTCGTTTG	PSA1505	SFMC	CD8+	1.67653	19.4444	6084	2304	4890	2290	CAMSAYTGFQKLVF	TGTGCAATGAGCGCTTACACAGGCTTTCAGAAACTTGTATTT	CASSYGGWGEKLFF	TGTGCCAGCAGTTACGGAGGGTGGGGTGAAAAACTGTTTTTT	TRAV12-3	TRAJ8	TRBV6-5	TRBJ1-4	5
PSA1505_SFMC_CTGCCTAGTCTAGTGT	PSA1505	SFMC	CD8+	1.18168	19.5224	4062	1787	4129	1787	CAGQPLYGGSQGNLIF	TGTGCTGGGCAGCCCCTTTATGGAGGAAGCCAAGGAAATCTCATCTTT	CASSLGRDYGYTF	TGTGCCAGCAGCTTGGGTCGAGACTATGGCTACACCTTC	TRAV35	TRAJ42	TRBV5-6	TRBJ1-2	2
PSA1505_SFMC_CTGCCTAGTGAAATCA	PSA1505	SFMC	CD8+	2.55864	15.6953	8442	2914	5123	2663	CAVGALYSGAGSYQLTF	TGTGCTGTGGGTGCGCTATACTCTGGGGCTGGGAGTTACCAACTCACTTTC	CASSSRLADTQYF	TGTGCCAGCAGCTCCAGACTTGCAGATACGCAGTATTTT	TRAV8-3	TRAJ28	TRBV6-3	TRBJ2-3	5
PSA1505_SFMC_CTGCCTAGTTCTGAAC	PSA1505	SFMC	CD8+	3.57686	25.4947	3942	1605	4083	1605	CATDAFGANSKLTF	TGTGCTACGGACGCATTTGGAGCCAATAGTAAGCTGACATTT	CASSLGRGTGQPQHF	TGTGCCAGCAGCTTAGGGCGGGGGACAGGGCAGCCCCAGCATTTT	TRAV17	TRAJ56	TRBV7-6	TRBJ1-5	2
PSA1505_SFMC_CTGCGGACAAACGCGA	PSA1505	SFMC	CD8+	1.55157	23.3039	3287	1460	3830	1462	CAMRDFNTDKLIF	TGTGCAATGAGAGATTTTAACACCGACAAGCTCATCTTT	CASSRGQNTEAFF	TGTGCCAGCAGCAGGGGACAGAACACTGAAGCTTTCTTT	TRAV14DV4	TRAJ34	TRBV9	TRBJ1-1	5
PSA1505_SFMC_CTGCGGACACGAAGCA	PSA1505	SFMC	CD8+	2.97842	12.9925	4264	1836	4264	1836	CAASDPGAGSYQLTF	TGTGCAGCAAGCGACCCTGGGGCTGGGAGTTACCAACTCACTTTC	CASRSGTSGKRYNEQFF	TGTGCCAGCAGATCCGGGACTAGCGGGAAGCGCTACAATGAGCAGTTCTTC	TRAV29DV5	TRAJ28	TRBV11-2	TRBJ2-1	5
PSA1505_SFMC_CTGCTGTCATGCTGGC	PSA1505	SFMC	CD8+	1.93459	14.0949	4342	1877	4329	1877	CAMRDFNTDKLIF	TGTGCAATGAGAGATTTTAACACCGACAAGCTCATCTTT	CASSRGQNTEAFF	TGTGCCAGCAGCAGGGGACAGAACACTGAAGCTTTCTTT	TRAV14DV4	TRAJ34	TRBV9	TRBJ1-1	5
PSA1505_SFMC_CTGCTGTTCCGAGCCA	PSA1505	SFMC	CD8+	2.62842	14.5564	7495	2761	4991	2642			CASSSRLADTQYF	TGTGCCAGCAGCTCCAGACTTGCAGATACGCAGTATTTT			TRBV6-3	TRBJ2-3	5
PSA1505_SFMC_CTGCTGTTCTCCAACC	PSA1505	SFMC	CD8+	3.08137	19.8844	4154	1868	4167	1868	CAMRDFNTDKLIF	TGTGCAATGAGAGATTTTAACACCGACAAGCTCATCTTT	CASSRGQNTEAFF	TGTGCCAGCAGCAGGGGACAGAACACTGAAGCTTTCTTT	TRAV14DV4	TRAJ34	TRBV9	TRBJ1-1	5
PSA1505_SFMC_CTGGTCTCAAGGTTTC	PSA1505	SFMC	CD8+	1.90458	17.7258	5303	2089	4697	2088	CAASDPGAGSYQLTF	TGTGCAGCAAGCGACCCTGGGGCTGGGAGTTACCAACTCACTTTC	CASRSGTSGKRYNEQFF	TGTGCCAGCAGATCCGGGACTAGCGGGAAGCGCTACAATGAGCAGTTCTTC	TRAV29DV5	TRAJ28	TRBV11-2	TRBJ2-1	5
PSA1505_SFMC_CTGGTCTGTAGCGTCC	PSA1505	SFMC	CD8+	2.88691	20.2952	4607	1878	4449	1878	CATDAFGANSKLTF	TGTGCTACGGACGCATTTGGAGCCAATAGTAAGCTGACATTT	CASSLGRGTGQPQHF	TGTGCCAGCAGCTTAGGGCGGGGGACAGGGCAGCCCCAGCATTTT	TRAV17	TRAJ56	TRBV7-6	TRBJ1-5	5
PSA1505_SFMC_CTGTGCTAGTTCGCAT	PSA1505	SFMC	CD8+	2.3784	17.1495	5592	2367	4816	2363	CIGGWSGGGADGLTF	TGCATCGGCGGATGGTCAGGAGGAGGTGCTGACGGACTCACCTTT	CASSFREMNTEAFF	TGTGCCAGCAGCTTTAGGGAAATGAACACTGAAGCTTTCTTT	TRAV26-1	TRAJ45	TRBV13	TRBJ1-1	16
PSA1505_SFMC_CTGTGCTTCTTCATGT	PSA1505	SFMC	CD8+	4.25314	22.7774	3903	1778	4048	1778	CATMRLAQKLVF;CLRECGGSNYKLTF	TGTGCTACGATGCGGCTAGCCCAGAAGCTGGTATTT;TGTCTCCGGGAATGTGGAGGTAGCAACTATAAACTGACATTT	CSARPGLGGRFLDEQFF	TGCAGTGCTAGACCGGGGTTGGGGGGGCGGTTTCTCGATGAGCAGTTCTTC	TRAV17;TRAV39	TRAJ54;TRAJ53	TRBV20-1	TRBJ2-1	2
PSA1505_SFMC_CTGTTTAAGTACTTGC	PSA1505	SFMC	CD8+	1.3584	18.8754	6331	2391	4904	2369	CAVSGGSNYKLTF	TGTGCCGTGAGTGGAGGTAGCAACTATAAACTGACATTT	CARDFGTGESRSYNEQFF	TGTGCCAGGGACTTCGGGACAGGGGAGTCTAGGTCCTACAATGAGCAGTTCTTC	TRAV12-2	TRAJ53	TRBV2	TRBJ2-1	5
PSA1505_SFMC_CTGTTTATCCTGCTTG	PSA1505	SFMC	CD8+	3.4064	22.9562	3376	1472	3859	1472	CATDAFGANSKLTF	TGTGCTACGGACGCATTTGGAGCCAATAGTAAGCTGACATTT	CASSLGRGTGQPQHF	TGTGCCAGCAGCTTAGGGCGGGGGACAGGGCAGCCCCAGCATTTT	TRAV17	TRAJ56	TRBV7-6	TRBJ1-5	2
PSA1505_SFMC_CTGTTTATCGCCTGTT	PSA1505	SFMC	CD8+	1.37328	22.1223	4005	1619	4105	1619			CASSLGRDYGYTF	TGTGCCAGCAGCTTGGGTCGAGACTATGGCTACACCTTC			TRBV5-6	TRBJ1-2	5
PSA1505_SFMC_CTTAACTCACTGTGTA	PSA1505	SFMC	CD8+	2.92851	21.1886	3483	1535	3893	1535	CAVEDLFNQGGKLIF	TGTGCTGTGGAGGATCTGTTTAACCAGGGAGGAAAGCTTATCTTC	CASSGGRITGELFF	TGTGCCAGCAGTGGGGGGCGCATCACCGGGGAGCTGTTTTTT	TRAV2	TRAJ23	TRBV28	TRBJ2-2	5
PSA1505_SFMC_CTTACCGCACGACGAA	PSA1505	SFMC	CD8+	1.55061	23.5128	3547	1407	3949	1407	CAMRDFNTDKLIF	TGTGCAATGAGAGATTTTAACACCGACAAGCTCATCTTT	CASSRGQNTEAFF	TGTGCCAGCAGCAGGGGACAGAACACTGAAGCTTTCTTT	TRAV14DV4	TRAJ34	TRBV9	TRBJ1-1	5
PSA1505_SFMC_CTTACCGTCCAAGTAC	PSA1505	SFMC	CD8+	2.61575	25.3727	3823	1565	4031	1565	CIGGWSGGGADGLTF	TGCATCGGCGGATGGTCAGGAGGAGGTGCTGACGGACTCACCTTT	CASSFREMNTEAFF	TGTGCCAGCAGCTTTAGGGAAATGAACACTGAAGCTTTCTTT	TRAV26-1	TRAJ45	TRBV13	TRBJ1-1	5
PSA1505_SFMC_CTTAGGACAGTCACTA	PSA1505	SFMC	CD8+	2.71662	13.0327	5632	2326	4819	2319	CAVSGGSNYKLTF	TGTGCCGTGAGTGGAGGTAGCAACTATAAACTGACATTT	CARDFGTGESRSYNEQFF	TGTGCCAGGGACTTCGGGACAGGGGAGTCTAGGTCCTACAATGAGCAGTTCTTC	TRAV12-2	TRAJ53	TRBV2	TRBJ2-1	16
PSA1505_SFMC_CTTAGGATCATCTGTT	PSA1505	SFMC	CD8+	5.31674	20.6448	3536	1571	3910	1571	CAASDPGAGSYQLTF	TGTGCAGCAAGCGACCCTGGGGCTGGGAGTTACCAACTCACTTTC	CASRSGTSGKRYNEQFF	TGTGCCAGCAGATCCGGGACTAGCGGGAAGCGCTACAATGAGCAGTTCTTC	TRAV29DV5	TRAJ28	TRBV11-2	TRBJ2-1	2
PSA1505_SFMC_CTTAGGATCTGCGGCA	PSA1505	SFMC	CD8+	2.87611	19.3308	3616	1553	3953	1553	CIPIHSGGTSYGKLTF	TGCATCCCGATCCATTCTGGTGGTACTAGCTATGGAAAGCTGACATTT	CASSDPGTREEKLFF	TGTGCCAGCAGCGACCCCGGGACCCGCGAAGAAAAACTGTTTTTT	TRAV26-2	TRAJ52	TRBV9	TRBJ1-4	5
PSA1505_SFMC_GAAACTCAGCGCTTAT	PSA1505	SFMC	CD8+	3.31531	22.6193	4253	1707	4253	1707	CAMSAYTGFQKLVF	TGTGCAATGAGCGCTTACACAGGCTTTCAGAAACTTGTATTT	CASSYGGWGEKLFF	TGTGCCAGCAGTTACGGAGGGTGGGGTGAAAAACTGTTTTTT	TRAV12-3	TRAJ8	TRBV6-5	TRBJ1-4	5
PSA1505_SFMC_GAAACTCTCAGTCAGT	PSA1505	SFMC	CD8+	3.18849	15.9142	3544	1625	3900	1625	CAMRDFNTDKLIF	TGTGCAATGAGAGATTTTAACACCGACAAGCTCATCTTT	CASSRGQNTEAFF	TGTGCCAGCAGCAGGGGACAGAACACTGAAGCTTTCTTT	TRAV14DV4	TRAJ34	TRBV9	TRBJ1-1	5
PSA1505_SFMC_GAACATCAGGCGCTCT	PSA1505	SFMC	CD8+	3.42262	22.2917	3360	1419	3871	1419	CAASDPGAGSYQLTF	TGTGCAGCAAGCGACCCTGGGGCTGGGAGTTACCAACTCACTTTC	CASRSGTSGKRYNEQFF	TGTGCCAGCAGATCCGGGACTAGCGGGAAGCGCTACAATGAGCAGTTCTTC	TRAV29DV5	TRAJ28	TRBV11-2	TRBJ2-1	5
PSA1505_SFMC_GAACATCGTTTGTTTC	PSA1505	SFMC	CD8+	3.57025	17.0909	3025	1505	3733	1508	CAVSGGSNYKLTF	TGTGCCGTGAGTGGAGGTAGCAACTATAAACTGACATTT	CARDFGTGESRSYNEQFF	TGTGCCAGGGACTTCGGGACAGGGGAGTCTAGGTCCTACAATGAGCAGTTCTTC	TRAV12-2	TRAJ53	TRBV2	TRBJ2-1	5
PSA1505_SFMC_GAACCTACAGTGAGTG	PSA1505	SFMC	CD8+	3.08831	17.5089	3918	1694	4063	1694			CASSSRLADTQYF	TGTGCCAGCAGCTCCAGACTTGCAGATACGCAGTATTTT			TRBV6-3	TRBJ2-3	5
PSA1505_SFMC_GAACCTATCAGTTCGA	PSA1505	SFMC	CD8+	3.22646	17.927	4959	1970	4595	1970	CIPIHSGGTSYGKLTF	TGCATCCCGATCCATTCTGGTGGTACTAGCTATGGAAAGCTGACATTT	CASSDPGTREEKLFF	TGTGCCAGCAGCGACCCCGGGACCCGCGAAGAAAAACTGTTTTTT	TRAV26-2	TRAJ52	TRBV9	TRBJ1-4	5
PSA1505_SFMC_GAACGGAGTCTAGCCG	PSA1505	SFMC	CD8+	2.11976	20.8042	4576	1858	4441	1858	CAVRDGLRGRGSTLGRLYF	TGTGCTGTGAGAGATGGCCTTCGGGGCAGAGGCTCAACCCTGGGGAGGCTATACTTT	CASSSPSKNNEQFF	TGTGCCAGCAGTTCGCCCTCGAAAAACAATGAGCAGTTCTTC	TRAV1-2	TRAJ18	TRBV28	TRBJ2-1	5
PSA1505_SFMC_GAATAAGTCCAAACTG	PSA1505	SFMC	CD8+	3.15501	20.2743	3645	1549	3951	1549			CASSLGRGYNEQFF	TGTGCCAGCAGCTTAGGCAGGGGCTACAATGAGCAGTTCTTC			TRBV7-6	TRBJ2-1	5
PSA1505_SFMC_GAATAAGTCCTAGTGA	PSA1505	SFMC	CD8+	2.30932	18.411	4720	1991	4516	1991			CASSSRLADTQYF	TGTGCCAGCAGCTCCAGACTTGCAGATACGCAGTATTTT			TRBV6-3	TRBJ2-3	5
PSA1505_SFMC_GAATGAAAGCATGGCA	PSA1505	SFMC	CD8+	3.12019	20.7647	4551	1922	4431	1922			CASSLGRDYGYTF	TGTGCCAGCAGCTTGGGTCGAGACTATGGCTACACCTTC			TRBV5-6	TRBJ1-2	5
PSA1505_SFMC_GAATGAATCTTAGCCC	PSA1505	SFMC	CD8+	2.16097	25.8214	4535	1676	4412	1676	CIGGWSGGGADGLTF	TGCATCGGCGGATGGTCAGGAGGAGGTGCTGACGGACTCACCTTT	CASSFREMNTEAFF	TGTGCCAGCAGCTTTAGGGAAATGAACACTGAAGCTTTCTTT	TRAV26-1	TRAJ45	TRBV13	TRBJ1-1	5
PSA1505_SFMC_GACACGCCATCGGACC	PSA1505	SFMC	CD8+	2.56016	20.8909	3906	1487	4074	1487	CAMRDFNTDKLIF	TGTGCAATGAGAGATTTTAACACCGACAAGCTCATCTTT	CASSRGQNTEAFF	TGTGCCAGCAGCAGGGGACAGAACACTGAAGCTTTCTTT	TRAV14DV4	TRAJ34	TRBV9	TRBJ1-1	5
PSA1505_SFMC_GACACGCGTACTTCTT	PSA1505	SFMC	CD8+	3.18871	23.0005	3826	1603	4039	1603			CASSLGRGYNEQFF	TGTGCCAGCAGCTTAGGCAGGGGCTACAATGAGCAGTTCTTC			TRBV7-6	TRBJ2-1	5
PSA1505_SFMC_GACACGCGTGTTTGGT	PSA1505	SFMC	CD8+	3.10943	20.1714	5017	1835	4591	1835	CAMSGFYNTDKLIF	TGTGCAATGAGCGGTTTCTATAACACCGACAAGCTCATCTTT	CSVRTGRITGELFF	TGCAGTGTCAGGACAGGGAGGATTACCGGGGAGCTGTTTTTT	TRAV12-3	TRAJ34	TRBV20-1	TRBJ2-2	5
PSA1505_SFMC_GACACGCTCTTCATGT	PSA1505	SFMC	CD8+	1.63371	25.5087	3489	1446	3917	1446	CATDAFGANSKLTF	TGTGCTACGGACGCATTTGGAGCCAATAGTAAGCTGACATTT	CASSLGRGTGQPQHF	TGTGCCAGCAGCTTAGGGCGGGGGACAGGGCAGCCCCAGCATTTT	TRAV17	TRAJ56	TRBV7-6	TRBJ1-5	2
PSA1505_SFMC_GACAGAGCAGGACCCT	PSA1505	SFMC	CD8+	3.69242	25.0285	5254	2005	4675	2005			CASSLGRDYGYTF	TGTGCCAGCAGCTTGGGTCGAGACTATGGCTACACCTTC			TRBV5-6	TRBJ1-2	2
PSA1505_SFMC_GACCAATCAGCTGTAT	PSA1505	SFMC	CD8+	3.60231	24.8739	5552	1873	4734	1869	CATDAFGANSKLTF	TGTGCTACGGACGCATTTGGAGCCAATAGTAAGCTGACATTT	CASSLGRGTGQPQHF	TGTGCCAGCAGCTTAGGGCGGGGGACAGGGCAGCCCCAGCATTTT	TRAV17	TRAJ56	TRBV7-6	TRBJ1-5	5
PSA1505_SFMC_GACCTGGCAGCTGTGC	PSA1505	SFMC	CD8+	3.06324	23.3531	3036	1341	3781	1341			CASSLGRGYNEQFF	TGTGCCAGCAGCTTAGGCAGGGGCTACAATGAGCAGTTCTTC			TRBV7-6	TRBJ2-1	2
PSA1505_SFMC_GACCTGGGTCCCGACA	PSA1505	SFMC	CD8+	1.9306	17.6102	3833	1732	4020	1732	CAGQPLYGGSQGNLIF	TGTGCTGGGCAGCCCCTTTATGGAGGAAGCCAAGGAAATCTCATCTTT	CASSLGRDYGYTF	TGTGCCAGCAGCTTGGGTCGAGACTATGGCTACACCTTC	TRAV35	TRAJ42	TRBV5-6	TRBJ1-2	5
PSA1505_SFMC_GACCTGGTCGTGACAT	PSA1505	SFMC	CD8+	4.1981	16.4972	3049	1425	3769	1428	CATDAFGANSKLTF	TGTGCTACGGACGCATTTGGAGCCAATAGTAAGCTGACATTT	CASSLGRGTGQPQHF	TGTGCCAGCAGCTTAGGGCGGGGGACAGGGCAGCCCCAGCATTTT	TRAV17	TRAJ56	TRBV7-6	TRBJ1-5	5
PSA1505_SFMC_GACGCGTCAAATCCGT	PSA1505	SFMC	CD8+	3.13421	20.8411	3733	1572	3992	1572	CAMRDFNTDKLIF	TGTGCAATGAGAGATTTTAACACCGACAAGCTCATCTTT	CASSRGQNTEAFF	TGTGCCAGCAGCAGGGGACAGAACACTGAAGCTTTCTTT	TRAV14DV4	TRAJ34	TRBV9	TRBJ1-1	5
PSA1505_SFMC_GACGCGTCATCGACGC	PSA1505	SFMC	CD8+	1.94805	25.607	3542	1480	3924	1480	CAMRDFNTDKLIF	TGTGCAATGAGAGATTTTAACACCGACAAGCTCATCTTT	CASSRGQNTEAFF	TGTGCCAGCAGCAGGGGACAGAACACTGAAGCTTTCTTT	TRAV14DV4	TRAJ34	TRBV9	TRBJ1-1	5
PSA1505_SFMC_GACGCGTTCTCGAGTA	PSA1505	SFMC	CD8+	1.02855	18.6398	4764	1861	4516	1861	CAVEDLFNQGGKLIF	TGTGCTGTGGAGGATCTGTTTAACCAGGGAGGAAAGCTTATCTTC	CASSGGRITGELFF	TGTGCCAGCAGTGGGGGGCGCATCACCGGGGAGCTGTTTTTT	TRAV2	TRAJ23	TRBV28	TRBJ2-2	5
PSA1505_SFMC_GACGGCTCAACACCTA	PSA1505	SFMC	CD8+	2.63158	26.6118	3040	1380	3775	1382	CAASDPGAGSYQLTF	TGTGCAGCAAGCGACCCTGGGGCTGGGAGTTACCAACTCACTTTC	CASRSGTSGKRYNEQFF	TGTGCCAGCAGATCCGGGACTAGCGGGAAGCGCTACAATGAGCAGTTCTTC	TRAV29DV5	TRAJ28	TRBV11-2	TRBJ2-1	2
PSA1505_SFMC_GACGGCTCATACTACG	PSA1505	SFMC	CD8+	1.9383	21.3213	3663	1470	3969	1470	CAYSVEYGNKLVF	TGTGCTTATAGTGTGGAATATGGAAACAAGCTGGTCTTT	CASSHPDRGRGSPLHF	TGTGCCAGCAGCCACCCCGACAGGGGGCGAGGATCACCCCTCCACTTT	TRAV38-2DV8	TRAJ47	TRBV7-9	TRBJ1-6	5
PSA1505_SFMC_GACGGCTGTGTGCGTC	PSA1505	SFMC	CD8+	2.90348	26.419	3823	1597	4035	1597	CATDAFGANSKLTF	TGTGCTACGGACGCATTTGGAGCCAATAGTAAGCTGACATTT	CASSLGRGTGQPQHF	TGTGCCAGCAGCTTAGGGCGGGGGACAGGGCAGCCCCAGCATTTT	TRAV17	TRAJ56	TRBV7-6	TRBJ1-5	5
PSA1505_SFMC_GACGGCTGTTATGTGC	PSA1505	SFMC	CD8+	3.43586	13.4817	3056	1420	3751	1420	CAMSAYTGFQKLVF	TGTGCAATGAGCGCTTACACAGGCTTTCAGAAACTTGTATTT	CASSYGGWGEKLFF	TGTGCCAGCAGTTACGGAGGGTGGGGTGAAAAACTGTTTTTT	TRAV12-3	TRAJ8	TRBV6-5	TRBJ1-4	5
PSA1505_SFMC_GACGTGCGTCGAGATG	PSA1505	SFMC	CD8+	3.50877	29.6296	3078	1238	3831	1239	CATDAFGANSKLTF	TGTGCTACGGACGCATTTGGAGCCAATAGTAAGCTGACATTT	CASSLGRGTGQPQHF	TGTGCCAGCAGCTTAGGGCGGGGGACAGGGCAGCCCCAGCATTTT	TRAV17	TRAJ56	TRBV7-6	TRBJ1-5	2
PSA1505_SFMC_GACTACAAGAAGGTTT	PSA1505	SFMC	CD8+	2.12705	20.8106	3479	1627	3878	1627	CAVSGGSNYKLTF	TGTGCCGTGAGTGGAGGTAGCAACTATAAACTGACATTT	CARDFGTGESRSYNEQFF	TGTGCCAGGGACTTCGGGACAGGGGAGTCTAGGTCCTACAATGAGCAGTTCTTC	TRAV12-2	TRAJ53	TRBV2	TRBJ2-1	5
PSA1505_SFMC_GACTACACATGCCTAA	PSA1505	SFMC	CD8+	4.28141	16.1809	4975	2033	4609	2033	CAMRDFNTDKLIF	TGTGCAATGAGAGATTTTAACACCGACAAGCTCATCTTT	CASSRGQNTEAFF	TGTGCCAGCAGCAGGGGACAGAACACTGAAGCTTTCTTT	TRAV14DV4	TRAJ34	TRBV9	TRBJ1-1	5
PSA1505_SFMC_GACTGCGCAGCGTTCG	PSA1505	SFMC	CD8+	3.94218	15.1905	3805	1614	4017	1614	CAASDPGAGSYQLTF	TGTGCAGCAAGCGACCCTGGGGCTGGGAGTTACCAACTCACTTTC	CASRSGTSGKRYNEQFF	TGTGCCAGCAGATCCGGGACTAGCGGGAAGCGCTACAATGAGCAGTTCTTC	TRAV29DV5	TRAJ28	TRBV11-2	TRBJ2-1	5
PSA1505_SFMC_GACTGCGTCTACTCAT	PSA1505	SFMC	CD8+	4.54084	20.9538	3942	1704	4076	1704	CAVSGGSNYKLTF	TGTGCCGTGAGTGGAGGTAGCAACTATAAACTGACATTT	CARDFGTGESRSYNEQFF	TGTGCCAGGGACTTCGGGACAGGGGAGTCTAGGTCCTACAATGAGCAGTTCTTC	TRAV12-2	TRAJ53	TRBV2	TRBJ2-1	5
PSA1505_SFMC_GAGGTGAGTACCAGTT	PSA1505	SFMC	CD8+	1.55878	17.7279	3785	1579	4018	1579	CAASDPGAGSYQLTF	TGTGCAGCAAGCGACCCTGGGGCTGGGAGTTACCAACTCACTTTC	CASRSGTSGKRYNEQFF	TGTGCCAGCAGATCCGGGACTAGCGGGAAGCGCTACAATGAGCAGTTCTTC	TRAV29DV5	TRAJ28	TRBV11-2	TRBJ2-1	5
PSA1505_SFMC_GAGGTGAGTGCAGACA	PSA1505	SFMC	CD8+	2.85225	22.5043	3506	1591	3903	1591	CAGQPLYGGSQGNLIF	TGTGCTGGGCAGCCCCTTTATGGAGGAAGCCAAGGAAATCTCATCTTT	CASSLGRDYGYTF	TGTGCCAGCAGCTTGGGTCGAGACTATGGCTACACCTTC	TRAV35	TRAJ42	TRBV5-6	TRBJ1-2	5
PSA1505_SFMC_GATCGATAGGCCCTTG	PSA1505	SFMC	CD8+	2.62386	21.0426	5793	2055	4792	2049	CAMSGFYNTDKLIF	TGTGCAATGAGCGGTTTCTATAACACCGACAAGCTCATCTTT	CSVRTGRITGELFF	TGCAGTGTCAGGACAGGGAGGATTACCGGGGAGCTGTTTTTT	TRAV12-3	TRAJ34	TRBV20-1	TRBJ2-2	5
PSA1505_SFMC_GATCGATGTTGGACCC	PSA1505	SFMC	CD8+	1.88014	16.0282	4255	1835	4255	1835	CAASDPGAGSYQLTF	TGTGCAGCAAGCGACCCTGGGGCTGGGAGTTACCAACTCACTTTC	CASRSGTSGKRYNEQFF	TGTGCCAGCAGATCCGGGACTAGCGGGAAGCGCTACAATGAGCAGTTCTTC	TRAV29DV5	TRAJ28	TRBV11-2	TRBJ2-1	5
PSA1505_SFMC_GATCGATTCGAATCCA	PSA1505	SFMC	CD8+	2.07036	14.694	5458	1948	4712	1946	CAVGALYSGAGSYQLTF	TGTGCTGTGGGTGCGCTATACTCTGGGGCTGGGAGTTACCAACTCACTTTC	CASSSRLADTQYF	TGTGCCAGCAGCTCCAGACTTGCAGATACGCAGTATTTT	TRAV8-3	TRAJ28	TRBV6-3	TRBJ2-3	5
PSA1505_SFMC_GATCGCGCACCACCAG	PSA1505	SFMC	CD8+	2.49439	24.1207	4009	1628	4113	1628	CATDAFGANSKLTF	TGTGCTACGGACGCATTTGGAGCCAATAGTAAGCTGACATTT	CASSLGRGTGQPQHF	TGTGCCAGCAGCTTAGGGCGGGGGACAGGGCAGCCCCAGCATTTT	TRAV17	TRAJ56	TRBV7-6	TRBJ1-5	2
PSA1505_SFMC_GATCGCGGTATGGTTC	PSA1505	SFMC	CD8+	5.15523	23.0903	6925	2248	4865	2186	CIPIHSGGTSYGKLTF	TGCATCCCGATCCATTCTGGTGGTACTAGCTATGGAAAGCTGACATTT	CASSDPGTREEKLFF	TGTGCCAGCAGCGACCCCGGGACCCGCGAAGAAAAACTGTTTTTT	TRAV26-2	TRAJ52	TRBV9	TRBJ1-4	5
PSA1505_SFMC_GATCTAGTCGAGCCCA	PSA1505	SFMC	CD8+	2.61757	23.3585	4508	1795	4406	1795	CATDAFGANSKLTF	TGTGCTACGGACGCATTTGGAGCCAATAGTAAGCTGACATTT	CASSLGRGTGQPQHF	TGTGCCAGCAGCTTAGGGCGGGGGACAGGGCAGCCCCAGCATTTT	TRAV17	TRAJ56	TRBV7-6	TRBJ1-5	5
PSA1505_SFMC_GATGAAAAGAAAGTGG	PSA1505	SFMC	CD8+	1.07285	19.2615	4008	1739	4093	1739	CAASDPGAGSYQLTF	TGTGCAGCAAGCGACCCTGGGGCTGGGAGTTACCAACTCACTTTC	CASRSGTSGKRYNEQFF	TGTGCCAGCAGATCCGGGACTAGCGGGAAGCGCTACAATGAGCAGTTCTTC	TRAV29DV5	TRAJ28	TRBV11-2	TRBJ2-1	5
PSA1505_SFMC_GATGAAAAGCCGGTAA	PSA1505	SFMC	CD8+	2.81264	15.4262	4622	1919	4466	1919	CATMRLAQKLVF;CLRECGGSNYKLTF	TGTGCTACGATGCGGCTAGCCCAGAAGCTGGTATTT;TGTCTCCGGGAATGTGGAGGTAGCAACTATAAACTGACATTT	CSARPGLGGRFLDEQFF	TGCAGTGCTAGACCGGGGTTGGGGGGGCGGTTTCTCGATGAGCAGTTCTTC	TRAV17;TRAV39	TRAJ54;TRAJ53	TRBV20-1	TRBJ2-1	5
PSA1505_SFMC_GATGAGGGTAGGGACT	PSA1505	SFMC	CD8+	0.772472	16.2687	4272	1790	4272	1790	CIPIHSGGTSYGKLTF	TGCATCCCGATCCATTCTGGTGGTACTAGCTATGGAAAGCTGACATTT	CASSDPGTREEKLFF	TGTGCCAGCAGCGACCCCGGGACCCGCGAAGAAAAACTGTTTTTT	TRAV26-2	TRAJ52	TRBV9	TRBJ1-4	5
PSA1505_SFMC_GATTCAGGTTCCACAA	PSA1505	SFMC	CD8+	3.05261	14.9599	4619	1953	4458	1953	CAMSAYTGFQKLVF	TGTGCAATGAGCGCTTACACAGGCTTTCAGAAACTTGTATTT	CASSYGGWGEKLFF	TGTGCCAGCAGTTACGGAGGGTGGGGTGAAAAACTGTTTTTT	TRAV12-3	TRAJ8	TRBV6-5	TRBJ1-4	5
PSA1505_SFMC_GATTCAGTCCACTCCA	PSA1505	SFMC	CD8+	1.41815	18.7601	4936	1854	4579	1854	CATDAFGANSKLTF	TGTGCTACGGACGCATTTGGAGCCAATAGTAAGCTGACATTT	CASSLGRGTGQPQHF	TGTGCCAGCAGCTTAGGGCGGGGGACAGGGCAGCCCCAGCATTTT	TRAV17	TRAJ56	TRBV7-6	TRBJ1-5	5
PSA1505_SFMC_GCAAACTAGGATTCGG	PSA1505	SFMC	CD8+	2.91971	16.8445	3562	1677	3894	1677	CAMSAYTGFQKLVF	TGTGCAATGAGCGCTTACACAGGCTTTCAGAAACTTGTATTT	CASSYGGWGEKLFF	TGTGCCAGCAGTTACGGAGGGTGGGGTGAAAAACTGTTTTTT	TRAV12-3	TRAJ8	TRBV6-5	TRBJ1-4	5
PSA1505_SFMC_GCAAACTCAGTGGAGT	PSA1505	SFMC	CD8+	4.86092	31.329	3559	1449	3945	1449	CAMRDFNTDKLIF	TGTGCAATGAGAGATTTTAACACCGACAAGCTCATCTTT	CASSRGQNTEAFF	TGTGCCAGCAGCAGGGGACAGAACACTGAAGCTTTCTTT	TRAV14DV4	TRAJ34	TRBV9	TRBJ1-1	2
PSA1505_SFMC_GCAAACTGTCCGTCAG	PSA1505	SFMC	CD8+	2.43478	22.9275	3450	1480	3893	1480	CATDAFGANSKLTF	TGTGCTACGGACGCATTTGGAGCCAATAGTAAGCTGACATTT	CASSLGRGTGQPQHF	TGTGCCAGCAGCTTAGGGCGGGGGACAGGGCAGCCCCAGCATTTT	TRAV17	TRAJ56	TRBV7-6	TRBJ1-5	5
PSA1505_SFMC_GCAAACTGTCTAGAGG	PSA1505	SFMC	CD8+	3.39845	22.9596	3737	1520	4006	1520	CAMRDFNTDKLIF	TGTGCAATGAGAGATTTTAACACCGACAAGCTCATCTTT	CASSRGQNTEAFF	TGTGCCAGCAGCAGGGGACAGAACACTGAAGCTTTCTTT	TRAV14DV4	TRAJ34	TRBV9	TRBJ1-1	5
PSA1505_SFMC_GCAAACTGTGAGGGAG	PSA1505	SFMC	CD8+	2.5585	21.0584	4573	1786	4438	1786	CATDAFGANSKLTF	TGTGCTACGGACGCATTTGGAGCCAATAGTAAGCTGACATTT	CASSLGRGTGQPQHF	TGTGCCAGCAGCTTAGGGCGGGGGACAGGGCAGCCCCAGCATTTT	TRAV17	TRAJ56	TRBV7-6	TRBJ1-5	5
PSA1505_SFMC_GCAATCAAGAGCTGGT	PSA1505	SFMC	CD8+	2.72339	19.7164	4443	1799	4378	1799	CATDAFGANSKLTF	TGTGCTACGGACGCATTTGGAGCCAATAGTAAGCTGACATTT	CASSLGRGTGQPQHF	TGTGCCAGCAGCTTAGGGCGGGGGACAGGGCAGCCCCAGCATTTT	TRAV17	TRAJ56	TRBV7-6	TRBJ1-5	5
PSA1505_SFMC_GCAATCAAGGCACATG	PSA1505	SFMC	CD8+	3.18066	17.6209	4716	1884	4502	1884	CAMRDFNTDKLIF	TGTGCAATGAGAGATTTTAACACCGACAAGCTCATCTTT	CASSRGQNTEAFF	TGTGCCAGCAGCAGGGGACAGAACACTGAAGCTTTCTTT	TRAV14DV4	TRAJ34	TRBV9	TRBJ1-1	5
PSA1505_SFMC_GCAATCACAGCGTAAG	PSA1505	SFMC	CD8+	2.31964	14.2158	4699	1815	4482	1815	CAVGALYSGAGSYQLTF	TGTGCTGTGGGTGCGCTATACTCTGGGGCTGGGAGTTACCAACTCACTTTC	CASSSRLADTQYF	TGTGCCAGCAGCTCCAGACTTGCAGATACGCAGTATTTT	TRAV8-3	TRAJ28	TRBV6-3	TRBJ2-3	5
PSA1505_SFMC_GCACATAGTAGCCTAT	PSA1505	SFMC	CD8+	2.50379	16.439	3954	1722	4075	1722	CAASDPGAGSYQLTF	TGTGCAGCAAGCGACCCTGGGGCTGGGAGTTACCAACTCACTTTC	CASRSGTSGKRYNEQFF	TGTGCCAGCAGATCCGGGACTAGCGGGAAGCGCTACAATGAGCAGTTCTTC	TRAV29DV5	TRAJ28	TRBV11-2	TRBJ2-1	5
PSA1505_SFMC_GCACTCTGTATAATGG	PSA1505	SFMC	CD8+	1.92666	15.4755	4827	2117	4575	2117	CAMRDFNTDKLIF	TGTGCAATGAGAGATTTTAACACCGACAAGCTCATCTTT	CASSRGQNTEAFF	TGTGCCAGCAGCAGGGGACAGAACACTGAAGCTTTCTTT	TRAV14DV4	TRAJ34	TRBV9	TRBJ1-1	5
PSA1505_SFMC_GCACTCTGTCGGCTCA	PSA1505	SFMC	CD8+	0.968463	20.1887	4027	1709	4116	1709	CAVSGGSNYKLTF	TGTGCCGTGAGTGGAGGTAGCAACTATAAACTGACATTT	CARDFGTGESRSYNEQFF	TGTGCCAGGGACTTCGGGACAGGGGAGTCTAGGTCCTACAATGAGCAGTTCTTC	TRAV12-2	TRAJ53	TRBV2	TRBJ2-1	5
PSA1505_SFMC_GCACTCTGTTGAGTTC	PSA1505	SFMC	CD8+	2.80882	16.5207	3311	1543	3826	1545	CAMRDFNTDKLIF	TGTGCAATGAGAGATTTTAACACCGACAAGCTCATCTTT	CASSRGQNTEAFF	TGTGCCAGCAGCAGGGGACAGAACACTGAAGCTTTCTTT	TRAV14DV4	TRAJ34	TRBV9	TRBJ1-1	11
PSA1505_SFMC_GCACTCTTCTTGAGAC	PSA1505	SFMC	CD8+	1.50646	22.0708	4182	1673	4194	1673	CAVGALYSGAGSYQLTF	TGTGCTGTGGGTGCGCTATACTCTGGGGCTGGGAGTTACCAACTCACTTTC	CASSSRLADTQYF	TGTGCCAGCAGCTCCAGACTTGCAGATACGCAGTATTTT	TRAV8-3	TRAJ28	TRBV6-3	TRBJ2-3	5
PSA1505_SFMC_GCAGCCACAGCTGGCT	PSA1505	SFMC	CD8+	3.08751	16.5585	5085	2070	4660	2069	CAMSAYTGFQKLVF	TGTGCAATGAGCGCTTACACAGGCTTTCAGAAACTTGTATTT	CASSYGGWGEKLFF	TGTGCCAGCAGTTACGGAGGGTGGGGTGAAAAACTGTTTTTT	TRAV12-3	TRAJ8	TRBV6-5	TRBJ1-4	5
PSA1505_SFMC_GCAGCCACAGGGTTAG	PSA1505	SFMC	CD8+	1.48894	20.6466	7052	2483	4907	2406	CAASDPGAGSYQLTF	TGTGCAGCAAGCGACCCTGGGGCTGGGAGTTACCAACTCACTTTC	CASRSGTSGKRYNEQFF	TGTGCCAGCAGATCCGGGACTAGCGGGAAGCGCTACAATGAGCAGTTCTTC	TRAV29DV5	TRAJ28	TRBV11-2	TRBJ2-1	5
PSA1505_SFMC_GCATACAAGCTCTCGG	PSA1505	SFMC	CD8+	1.72977	19.9413	3064	1317	3805	1319	CAMSGFYNTDKLIF	TGTGCAATGAGCGGTTTCTATAACACCGACAAGCTCATCTTT	CSVRTGRITGELFF	TGCAGTGTCAGGACAGGGAGGATTACCGGGGAGCTGTTTTTT	TRAV12-3	TRAJ34	TRBV20-1	TRBJ2-2	5
PSA1505_SFMC_GCATGATCATATACGC	PSA1505	SFMC	CD8+	2.95546	16.0228	4737	1894	4509	1894	CAASDPGAGSYQLTF	TGTGCAGCAAGCGACCCTGGGGCTGGGAGTTACCAACTCACTTTC	CASRSGTSGKRYNEQFF	TGTGCCAGCAGATCCGGGACTAGCGGGAAGCGCTACAATGAGCAGTTCTTC	TRAV29DV5	TRAJ28	TRBV11-2	TRBJ2-1	5
PSA1505_SFMC_GCATGCGCACAAGACG	PSA1505	SFMC	CD8+	2.25284	19.685	4572	1845	4436	1845	CAMRDFNTDKLIF	TGTGCAATGAGAGATTTTAACACCGACAAGCTCATCTTT	CASSRGQNTEAFF	TGTGCCAGCAGCAGGGGACAGAACACTGAAGCTTTCTTT	TRAV14DV4	TRAJ34	TRBV9	TRBJ1-1	5
PSA1505_SFMC_GCATGCGCACCCATGG	PSA1505	SFMC	CD8+	3.06818	24.5739	3520	1483	3918	1483	CAVSGGSNYKLTF	TGTGCCGTGAGTGGAGGTAGCAACTATAAACTGACATTT	CARDFGTGESRSYNEQFF	TGTGCCAGGGACTTCGGGACAGGGGAGTCTAGGTCCTACAATGAGCAGTTCTTC	TRAV12-2	TRAJ53	TRBV2	TRBJ2-1	2
PSA1505_SFMC_GCATGCGTCCGCGCAA	PSA1505	SFMC	CD8+	2.19605	22.6607	3142	1445	3801	1447	CAMRDFNTDKLIF	TGTGCAATGAGAGATTTTAACACCGACAAGCTCATCTTT	CASSRGQNTEAFF	TGTGCCAGCAGCAGGGGACAGAACACTGAAGCTTTCTTT	TRAV14DV4	TRAJ34	TRBV9	TRBJ1-1	5
PSA1505_SFMC_GCATGTACACCACGTG	PSA1505	SFMC	CD8+	2.85285	20.4204	3330	1468	3850	1468	CAVSGGSNYKLTF	TGTGCCGTGAGTGGAGGTAGCAACTATAAACTGACATTT	CARDFGTGESRSYNEQFF	TGTGCCAGGGACTTCGGGACAGGGGAGTCTAGGTCCTACAATGAGCAGTTCTTC	TRAV12-2	TRAJ53	TRBV2	TRBJ2-1	5
PSA1505_SFMC_GCATGTATCCGTTGCT	PSA1505	SFMC	CD8+	2.1259	25.0966	3622	1490	3957	1490	CAMSAYTGFQKLVF	TGTGCAATGAGCGCTTACACAGGCTTTCAGAAACTTGTATTT	CASSYGGWGEKLFF	TGTGCCAGCAGTTACGGAGGGTGGGGTGAAAAACTGTTTTTT	TRAV12-3	TRAJ8	TRBV6-5	TRBJ1-4	2
PSA1505_SFMC_GCCAAATCAAATACAG	PSA1505	SFMC	CD8+	4.73515	23.6223	3738	1622	3984	1622	CAMSAYTGFQKLVF	TGTGCAATGAGCGCTTACACAGGCTTTCAGAAACTTGTATTT	CASSYGGWGEKLFF	TGTGCCAGCAGTTACGGAGGGTGGGGTGAAAAACTGTTTTTT	TRAV12-3	TRAJ8	TRBV6-5	TRBJ1-4	2
PSA1505_SFMC_GCCAAATCAGGTCTCG	PSA1505	SFMC	CD8+	1.8104	25.0165	3038	1396	3766	1398	CIGGWSGGGADGLTF	TGCATCGGCGGATGGTCAGGAGGAGGTGCTGACGGACTCACCTTT	CASSFREMNTEAFF	TGTGCCAGCAGCTTTAGGGAAATGAACACTGAAGCTTTCTTT	TRAV26-1	TRAJ45	TRBV13	TRBJ1-1	2
PSA1505_SFMC_GCGACCACAGCTTCGG	PSA1505	SFMC	CD8+	2.38158	14.2366	3779	1694	3989	1694	CAYSVEYGNKLVF	TGTGCTTATAGTGTGGAATATGGAAACAAGCTGGTCTTT	CASSHPDRGRGSPLHF	TGTGCCAGCAGCCACCCCGACAGGGGGCGAGGATCACCCCTCCACTTT	TRAV38-2DV8	TRAJ47	TRBV7-9	TRBJ1-6	5
PSA1505_SFMC_GCGACCATCTTGAGAC	PSA1505	SFMC	CD8+	3.50972	27.5918	3704	1457	3991	1457	CAMRDFNTDKLIF	TGTGCAATGAGAGATTTTAACACCGACAAGCTCATCTTT	CASSRGQNTEAFF	TGTGCCAGCAGCAGGGGACAGAACACTGAAGCTTTCTTT	TRAV14DV4	TRAJ34	TRBV9	TRBJ1-1	2
PSA1505_SFMC_GCGAGAAAGGCTAGAC	PSA1505	SFMC	CD8+	3.63005	21.9381	3168	1346	3830	1348			CASSSRLADTQYF	TGTGCCAGCAGCTCCAGACTTGCAGATACGCAGTATTTT			TRBV6-3	TRBJ2-3	5
PSA1505_SFMC_GCGAGAACACGGCGTT	PSA1505	SFMC	CD8+	1.8111	24.4383	4362	1702	4332	1702	CIGGWSGGGADGLTF	TGCATCGGCGGATGGTCAGGAGGAGGTGCTGACGGACTCACCTTT	CASSFREMNTEAFF	TGTGCCAGCAGCTTTAGGGAAATGAACACTGAAGCTTTCTTT	TRAV26-1	TRAJ45	TRBV13	TRBJ1-1	2
PSA1505_SFMC_GCGAGAAGTACCTACA	PSA1505	SFMC	CD8+	4.1599	16.4933	6154	2277	4879	2264	CATDAFGANSKLTF	TGTGCTACGGACGCATTTGGAGCCAATAGTAAGCTGACATTT	CASSLGRGTGQPQHF	TGTGCCAGCAGCTTAGGGCGGGGGACAGGGCAGCCCCAGCATTTT	TRAV17	TRAJ56	TRBV7-6	TRBJ1-5	5
PSA1505_SFMC_GCGAGAAGTATAATGG	PSA1505	SFMC	CD8+	4.26997	19.3985	4356	1839	4338	1839	CATDAFGANSKLTF	TGTGCTACGGACGCATTTGGAGCCAATAGTAAGCTGACATTT	CASSLGRGTGQPQHF	TGTGCCAGCAGCTTAGGGCGGGGGACAGGGCAGCCCCAGCATTTT	TRAV17	TRAJ56	TRBV7-6	TRBJ1-5	5
PSA1505_SFMC_GCGCAACGTCAGCTAT	PSA1505	SFMC	CD8+	2.08145	18.6124	3315	1464	3846	1464	CAMRDFNTDKLIF	TGTGCAATGAGAGATTTTAACACCGACAAGCTCATCTTT	CASSRGQNTEAFF	TGTGCCAGCAGCAGGGGACAGAACACTGAAGCTTTCTTT	TRAV14DV4	TRAJ34	TRBV9	TRBJ1-1	2
PSA1505_SFMC_GCGCAGTAGAATGTTG	PSA1505	SFMC	CD8+	2.98934	18.6639	3847	1581	4031	1581	CAYSVEYGNKLVF	TGTGCTTATAGTGTGGAATATGGAAACAAGCTGGTCTTT	CASSHPDRGRGSPLHF	TGTGCCAGCAGCCACCCCGACAGGGGGCGAGGATCACCCCTCCACTTT	TRAV38-2DV8	TRAJ47	TRBV7-9	TRBJ1-6	5
PSA1505_SFMC_GCGCCAACAAGCGATG	PSA1505	SFMC	CD8+	2.61256	11.5342	3598	1667	3919	1667	CATDAFGANSKLTF	TGTGCTACGGACGCATTTGGAGCCAATAGTAAGCTGACATTT	CASSLGRGTGQPQHF	TGTGCCAGCAGCTTAGGGCGGGGGACAGGGCAGCCCCAGCATTTT	TRAV17	TRAJ56	TRBV7-6	TRBJ1-5	5
PSA1505_SFMC_GCGGGTTCAACAACCT	PSA1505	SFMC	CD8+	1.39764	15.3467	3649	1791	3917	1791	CATMRLAQKLVF;CLRECGGSNYKLTF	TGTGCTACGATGCGGCTAGCCCAGAAGCTGGTATTT;TGTCTCCGGGAATGTGGAGGTAGCAACTATAAACTGACATTT	CSARPGLGGRFLDEQFF	TGCAGTGCTAGACCGGGGTTGGGGGGGCGGTTTCTCGATGAGCAGTTCTTC	TRAV17;TRAV39	TRAJ54;TRAJ53	TRBV20-1	TRBJ2-1	5
PSA1505_SFMC_GCTCCTAGTAGTAGTA	PSA1505	SFMC	CD8+	2.92087	14.7637	5649	2336	4821	2332	CATMRLAQKLVF;CLRECGGSNYKLTF	TGTGCTACGATGCGGCTAGCCCAGAAGCTGGTATTT;TGTCTCCGGGAATGTGGAGGTAGCAACTATAAACTGACATTT	CSARPGLGGRFLDEQFF	TGCAGTGCTAGACCGGGGTTGGGGGGGCGGTTTCTCGATGAGCAGTTCTTC	TRAV17;TRAV39	TRAJ54;TRAJ53	TRBV20-1	TRBJ2-1	5
PSA1505_SFMC_GCTCCTAGTTCCCGAG	PSA1505	SFMC	CD8+	3.20019	18.0565	4281	1822	4280	1822	CAVSGGSNYKLTF	TGTGCCGTGAGTGGAGGTAGCAACTATAAACTGACATTT	CARDFGTGESRSYNEQFF	TGTGCCAGGGACTTCGGGACAGGGGAGTCTAGGTCCTACAATGAGCAGTTCTTC	TRAV12-2	TRAJ53	TRBV2	TRBJ2-1	2
PSA1505_SFMC_GCTGCAGAGAGTGAGA	PSA1505	SFMC	CD8+	1.16618	20.0901	3773	1707	3990	1707	CAMSAYTGFQKLVF	TGTGCAATGAGCGCTTACACAGGCTTTCAGAAACTTGTATTT	CASSYGGWGEKLFF	TGTGCCAGCAGTTACGGAGGGTGGGGTGAAAAACTGTTTTTT	TRAV12-3	TRAJ8	TRBV6-5	TRBJ1-4	5
PSA1505_SFMC_GCTGCAGCATGCAACT	PSA1505	SFMC	CD8+	1.62556	16.2836	3568	1588	3908	1588	CAVSGGSNYKLTF	TGTGCCGTGAGTGGAGGTAGCAACTATAAACTGACATTT	CARDFGTGESRSYNEQFF	TGTGCCAGGGACTTCGGGACAGGGGAGTCTAGGTCCTACAATGAGCAGTTCTTC	TRAV12-2	TRAJ53	TRBV2	TRBJ2-1	5
PSA1505_SFMC_GCTGCGAAGGAGTTTA	PSA1505	SFMC	CD8+	1.37186	13.585	8237	2720	5080	2497	CATDAFGANSKLTF	TGTGCTACGGACGCATTTGGAGCCAATAGTAAGCTGACATTT	CASSLGRGTGQPQHF	TGTGCCAGCAGCTTAGGGCGGGGGACAGGGCAGCCCCAGCATTTT	TRAV17	TRAJ56	TRBV7-6	TRBJ1-5	5
PSA1505_SFMC_GCTGCGAGTAGTACCT	PSA1505	SFMC	CD8+	2.56876	18.9673	3854	1618	4037	1618			CASSLGRGYNEQFF	TGTGCCAGCAGCTTAGGCAGGGGCTACAATGAGCAGTTCTTC			TRBV7-6	TRBJ2-1	5
PSA1505_SFMC_GCTGCTTAGGTACTCT	PSA1505	SFMC	CD8+	3.44088	17.5767	8864	3185	5181	2871	CAMRDFNTDKLIF	TGTGCAATGAGAGATTTTAACACCGACAAGCTCATCTTT	CASSRGQNTEAFF	TGTGCCAGCAGCAGGGGACAGAACACTGAAGCTTTCTTT	TRAV14DV4	TRAJ34	TRBV9	TRBJ1-1	9
PSA1505_SFMC_GCTGCTTCAGGTTTCA	PSA1505	SFMC	CD8+	4.89646	14.7972	4636	1968	4476	1968	CAMSAYTGFQKLVF	TGTGCAATGAGCGCTTACACAGGCTTTCAGAAACTTGTATTT	CASSYGGWGEKLFF	TGTGCCAGCAGTTACGGAGGGTGGGGTGAAAAACTGTTTTTT	TRAV12-3	TRAJ8	TRBV6-5	TRBJ1-4	5
PSA1505_SFMC_GCTGCTTGTTAAGATG	PSA1505	SFMC	CD8+	1.96796	18.4897	4370	1837	4347	1837	CAMSGFYNTDKLIF	TGTGCAATGAGCGGTTTCTATAACACCGACAAGCTCATCTTT	CSVRTGRITGELFF	TGCAGTGTCAGGACAGGGAGGATTACCGGGGAGCTGTTTTTT	TRAV12-3	TRAJ34	TRBV20-1	TRBJ2-2	5
PSA1505_SFMC_GCTTCCAGTAAGTAGT	PSA1505	SFMC	CD8+	2.48175	17.9805	4110	1780	4147	1780	CAMRDFNTDKLIF	TGTGCAATGAGAGATTTTAACACCGACAAGCTCATCTTT	CASSRGQNTEAFF	TGTGCCAGCAGCAGGGGACAGAACACTGAAGCTTTCTTT	TRAV14DV4	TRAJ34	TRBV9	TRBJ1-1	5
PSA1505_SFMC_GCTTCCATCCTTTCGG	PSA1505	SFMC	CD8+	3.08861	18.2025	3950	1692	4070	1692			CASSLGRGYNEQFF	TGTGCCAGCAGCTTAGGCAGGGGCTACAATGAGCAGTTCTTC			TRBV7-6	TRBJ2-1	5
PSA1505_SFMC_GCTTGAAAGTGAATTG	PSA1505	SFMC	CD8+	2.50627	26.4069	4389	1725	4347	1725	CATDAFGANSKLTF	TGTGCTACGGACGCATTTGGAGCCAATAGTAAGCTGACATTT	CASSLGRGTGQPQHF	TGTGCCAGCAGCTTAGGGCGGGGGACAGGGCAGCCCCAGCATTTT	TRAV17	TRAJ56	TRBV7-6	TRBJ1-5	5
PSA1505_SFMC_GCTTGAACATTTCAGG	PSA1505	SFMC	CD8+	1.8808	23.1314	4094	1731	4147	1731	CAVSGGSNYKLTF	TGTGCCGTGAGTGGAGGTAGCAACTATAAACTGACATTT	CARDFGTGESRSYNEQFF	TGTGCCAGGGACTTCGGGACAGGGGAGTCTAGGTCCTACAATGAGCAGTTCTTC	TRAV12-2	TRAJ53	TRBV2	TRBJ2-1	5
PSA1505_SFMC_GCTTGAATCTACCTGC	PSA1505	SFMC	CD8+	2.0913	17.6231	3921	1631	4064	1631	CAASDPGAGSYQLTF	TGTGCAGCAAGCGACCCTGGGGCTGGGAGTTACCAACTCACTTTC	CASRSGTSGKRYNEQFF	TGTGCCAGCAGATCCGGGACTAGCGGGAAGCGCTACAATGAGCAGTTCTTC	TRAV29DV5	TRAJ28	TRBV11-2	TRBJ2-1	5
PSA1505_SFMC_GGAAAGCCACCCATTC	PSA1505	SFMC	CD8+	2.75928	26.3241	3153	1264	3852	1266	CAGQPLYGGSQGNLIF	TGTGCTGGGCAGCCCCTTTATGGAGGAAGCCAAGGAAATCTCATCTTT	CASSLGRDYGYTF	TGTGCCAGCAGCTTGGGTCGAGACTATGGCTACACCTTC	TRAV35	TRAJ42	TRBV5-6	TRBJ1-2	5
PSA1505_SFMC_GGAAAGCTCGAGCCCA	PSA1505	SFMC	CD8+	1.46252	18.3425	3282	1428	3842	1429			CASSSRLADTQYF	TGTGCCAGCAGCTCCAGACTTGCAGATACGCAGTATTTT			TRBV6-3	TRBJ2-3	5
PSA1505_SFMC_GGAATAATCAGCACAT	PSA1505	SFMC	CD8+	3.43477	21.5125	3319	1493	3850	1493	CAVSGGSNYKLTF	TGTGCCGTGAGTGGAGGTAGCAACTATAAACTGACATTT	CARDFGTGESRSYNEQFF	TGTGCCAGGGACTTCGGGACAGGGGAGTCTAGGTCCTACAATGAGCAGTTCTTC	TRAV12-2	TRAJ53	TRBV2	TRBJ2-1	5
PSA1505_SFMC_GGACAAGCAAGTTCTG	PSA1505	SFMC	CD8+	1.8984	21.4706	3740	1689	3984	1689			CASSLGRGYNEQFF	TGTGCCAGCAGCTTAGGCAGGGGCTACAATGAGCAGTTCTTC			TRBV7-6	TRBJ2-1	5
PSA1505_SFMC_GGACAGAGTCCTCTTG	PSA1505	SFMC	CD8+	3.83099	26.169	3550	1454	3940	1454	CIGGWSGGGADGLTF	TGCATCGGCGGATGGTCAGGAGGAGGTGCTGACGGACTCACCTTT	CASSFREMNTEAFF	TGTGCCAGCAGCTTTAGGGAAATGAACACTGAAGCTTTCTTT	TRAV26-1	TRAJ45	TRBV13	TRBJ1-1	2
PSA1505_SFMC_GGACAGATCGGCGCTA	PSA1505	SFMC	CD8+	3.67165	20.4563	3813	1655	4018	1655	CAVGGSNYQLIW	TGTGCTGTGGGTGGGAGCAACTATCAGTTAATCTGG	CASSLGRGYNEQFF	TGTGCCAGCAGCTTAGGCAGGGGCTACAATGAGCAGTTCTTC	TRAV8-3	TRAJ33	TRBV7-6	TRBJ2-1	5
PSA1505_SFMC_GGAGCAAAGTCCATAC	PSA1505	SFMC	CD8+	2.73632	19.2786	3216	1445	3819	1445	CATMRLAQKLVF;CLRECGGSNYKLTF	TGTGCTACGATGCGGCTAGCCCAGAAGCTGGTATTT;TGTCTCCGGGAATGTGGAGGTAGCAACTATAAACTGACATTT	CSARPGLGGRFLDEQFF	TGCAGTGCTAGACCGGGGTTGGGGGGGCGGTTTCTCGATGAGCAGTTCTTC	TRAV17;TRAV39	TRAJ54;TRAJ53	TRBV20-1	TRBJ2-1	5
PSA1505_SFMC_GGAGCAAGTCTGCAAT	PSA1505	SFMC	CD8+	2.7972	17.4825	3432	1519	3868	1519	CAYSVEYGNKLVF	TGTGCTTATAGTGTGGAATATGGAAACAAGCTGGTCTTT	CASSHPDRGRGSPLHF	TGTGCCAGCAGCCACCCCGACAGGGGGCGAGGATCACCCCTCCACTTT	TRAV38-2DV8	TRAJ47	TRBV7-9	TRBJ1-6	5
PSA1505_SFMC_GGATTACAGGGATGGG	PSA1505	SFMC	CD8+	2.4866	20.836	4665	1762	4472	1762	CATMRLAQKLVF;CLRECGGSNYKLTF	TGTGCTACGATGCGGCTAGCCCAGAAGCTGGTATTT;TGTCTCCGGGAATGTGGAGGTAGCAACTATAAACTGACATTT	CSARPGLGGRFLDEQFF	TGCAGTGCTAGACCGGGGTTGGGGGGGCGGTTTCTCGATGAGCAGTTCTTC	TRAV17;TRAV39	TRAJ54;TRAJ53	TRBV20-1	TRBJ2-1	5
PSA1505_SFMC_GGATTACTCTGCTTGC	PSA1505	SFMC	CD8+	1.55024	18.4498	5225	2213	4721	2212	CAVGALYSGAGSYQLTF	TGTGCTGTGGGTGCGCTATACTCTGGGGCTGGGAGTTACCAACTCACTTTC	CASSSRLADTQYF	TGTGCCAGCAGCTCCAGACTTGCAGATACGCAGTATTTT	TRAV8-3	TRAJ28	TRBV6-3	TRBJ2-3	16
PSA1505_SFMC_GGCAATTCATGTTGAC	PSA1505	SFMC	CD8+	3.22165	17.6869	3104	1449	3780	1450	CAVSGGSNYKLTF	TGTGCCGTGAGTGGAGGTAGCAACTATAAACTGACATTT	CARDFGTGESRSYNEQFF	TGTGCCAGGGACTTCGGGACAGGGGAGTCTAGGTCCTACAATGAGCAGTTCTTC	TRAV12-2	TRAJ53	TRBV2	TRBJ2-1	2
PSA1505_SFMC_GGCCGATGTCTCTCGT	PSA1505	SFMC	CD8+	0.900062	18.9323	3222	1507	3802	1509	CAVEDLFNQGGKLIF	TGTGCTGTGGAGGATCTGTTTAACCAGGGAGGAAAGCTTATCTTC	CASSGGRITGELFF	TGTGCCAGCAGTGGGGGGCGCATCACCGGGGAGCTGTTTTTT	TRAV2	TRAJ23	TRBV28	TRBJ2-2	5
PSA1505_SFMC_GGCGACTAGGCATGGT	PSA1505	SFMC	CD8+	1.48196	18.4493	4656	1903	4477	1903	CAMRDFNTDKLIF	TGTGCAATGAGAGATTTTAACACCGACAAGCTCATCTTT	CASSRGQNTEAFF	TGTGCCAGCAGCAGGGGACAGAACACTGAAGCTTTCTTT	TRAV14DV4	TRAJ34	TRBV9	TRBJ1-1	5
PSA1505_SFMC_GGCGACTTCACGCGGT	PSA1505	SFMC	CD8+	3.31894	15.2725	3706	1672	3955	1672			CASSLGRDYGYTF	TGTGCCAGCAGCTTGGGTCGAGACTATGGCTACACCTTC			TRBV5-6	TRBJ1-2	5
PSA1505_SFMC_GGCGTGTCACGTGAGA	PSA1505	SFMC	CD8+	2.61321	16.2699	5587	2053	4762	2052	CAMRDFNTDKLIF	TGTGCAATGAGAGATTTTAACACCGACAAGCTCATCTTT	CASSRGQNTEAFF	TGTGCCAGCAGCAGGGGACAGAACACTGAAGCTTTCTTT	TRAV14DV4	TRAJ34	TRBV9	TRBJ1-1	5
PSA1505_SFMC_GGCTCGACATCGATGT	PSA1505	SFMC	CD8+	2.51789	18.1553	3773	1523	4016	1523	CATDAFGANSKLTF	TGTGCTACGGACGCATTTGGAGCCAATAGTAAGCTGACATTT	CASSLGRGTGQPQHF	TGTGCCAGCAGCTTAGGGCGGGGGACAGGGCAGCCCCAGCATTTT	TRAV17	TRAJ56	TRBV7-6	TRBJ1-5	5
PSA1505_SFMC_GGGAATGAGACTTGAA	PSA1505	SFMC	CD8+	4.07475	15.3186	3264	1478	3811	1479	CIPIHSGGTSYGKLTF	TGCATCCCGATCCATTCTGGTGGTACTAGCTATGGAAAGCTGACATTT	CASSDPGTREEKLFF	TGTGCCAGCAGCGACCCCGGGACCCGCGAAGAAAAACTGTTTTTT	TRAV26-2	TRAJ52	TRBV9	TRBJ1-4	5
PSA1505_SFMC_GGGAATGTCTTAGCCC	PSA1505	SFMC	CD8+	2.28205	22.359	3900	1608	4067	1608	CAMRDFNTDKLIF	TGTGCAATGAGAGATTTTAACACCGACAAGCTCATCTTT	CASSRGQNTEAFF	TGTGCCAGCAGCAGGGGACAGAACACTGAAGCTTTCTTT	TRAV14DV4	TRAJ34	TRBV9	TRBJ1-1	5
PSA1505_SFMC_GGGAGATCATGCCACG	PSA1505	SFMC	CD8+	3.08433	24.8886	5609	1961	4720	1958	CATMRLAQKLVF;CLRECGGSNYKLTF	TGTGCTACGATGCGGCTAGCCCAGAAGCTGGTATTT;TGTCTCCGGGAATGTGGAGGTAGCAACTATAAACTGACATTT	CSARPGLGGRFLDEQFF	TGCAGTGCTAGACCGGGGTTGGGGGGGCGGTTTCTCGATGAGCAGTTCTTC	TRAV17;TRAV39	TRAJ54;TRAJ53	TRBV20-1	TRBJ2-1	5
PSA1505_SFMC_GGGAGATGTTCGCGAC	PSA1505	SFMC	CD8+	3.17101	23.5561	3532	1503	3925	1503	CATDAFGANSKLTF	TGTGCTACGGACGCATTTGGAGCCAATAGTAAGCTGACATTT	CASSLGRGTGQPQHF	TGTGCCAGCAGCTTAGGGCGGGGGACAGGGCAGCCCCAGCATTTT	TRAV17	TRAJ56	TRBV7-6	TRBJ1-5	2
PSA1505_SFMC_GGGATGAAGTTAGGTA	PSA1505	SFMC	CD8+	2.44331	18.6852	5689	2249	4797	2245	CAVGALYSGAGSYQLTF	TGTGCTGTGGGTGCGCTATACTCTGGGGCTGGGAGTTACCAACTCACTTTC	CASSSRLADTQYF	TGTGCCAGCAGCTCCAGACTTGCAGATACGCAGTATTTT	TRAV8-3	TRAJ28	TRBV6-3	TRBJ2-3	5
PSA1505_SFMC_GGGATGAGTAAATGAC	PSA1505	SFMC	CD8+	3.63967	26.2056	4396	1699	4346	1699	CAASDPGAGSYQLTF	TGTGCAGCAAGCGACCCTGGGGCTGGGAGTTACCAACTCACTTTC	CASRSGTSGKRYNEQFF	TGTGCCAGCAGATCCGGGACTAGCGGGAAGCGCTACAATGAGCAGTTCTTC	TRAV29DV5	TRAJ28	TRBV11-2	TRBJ2-1	5
PSA1505_SFMC_GGGATGATCACAAACC	PSA1505	SFMC	CD8+	2.0794	19.1871	5290	1956	4673	1956	CAASDPGAGSYQLTF	TGTGCAGCAAGCGACCCTGGGGCTGGGAGTTACCAACTCACTTTC	CASRSGTSGKRYNEQFF	TGTGCCAGCAGATCCGGGACTAGCGGGAAGCGCTACAATGAGCAGTTCTTC	TRAV29DV5	TRAJ28	TRBV11-2	TRBJ2-1	5
PSA1505_SFMC_GGGATGATCACTATTC	PSA1505	SFMC	CD8+	3.02654	22.8479	4031	1599	4123	1599	CATDAFGANSKLTF	TGTGCTACGGACGCATTTGGAGCCAATAGTAAGCTGACATTT	CASSLGRGTGQPQHF	TGTGCCAGCAGCTTAGGGCGGGGGACAGGGCAGCCCCAGCATTTT	TRAV17	TRAJ56	TRBV7-6	TRBJ1-5	5
PSA1505_SFMC_GGGCACTTCTTGACGA	PSA1505	SFMC	CD8+	1.69885	14.9597	8182	2977	5137	2765	CAGQPLYGGSQGNLIF	TGTGCTGGGCAGCCCCTTTATGGAGGAAGCCAAGGAAATCTCATCTTT	CASSLGRDYGYTF	TGTGCCAGCAGCTTGGGTCGAGACTATGGCTACACCTTC	TRAV35	TRAJ42	TRBV5-6	TRBJ1-2	16
PSA1505_SFMC_GGGCATCTCTTGTATC	PSA1505	SFMC	CD8+	1.85067	14.8904	4701	2038	4501	2038			CASSLGRGYNEQFF	TGTGCCAGCAGCTTAGGCAGGGGCTACAATGAGCAGTTCTTC			TRBV7-6	TRBJ2-1	5
PSA1505_SFMC_GGTATTGTCGTGGGAA	PSA1505	SFMC	CD8+	1.34783	19.7886	6529	2522	4956	2490	CAVSGGSNYKLTF	TGTGCCGTGAGTGGAGGTAGCAACTATAAACTGACATTT	CARDFGTGESRSYNEQFF	TGTGCCAGGGACTTCGGGACAGGGGAGTCTAGGTCCTACAATGAGCAGTTCTTC	TRAV12-2	TRAJ53	TRBV2	TRBJ2-1	5
PSA1505_SFMC_GGTGCGTCAGGATTGG	PSA1505	SFMC	CD8+	3.71437	22.0847	3473	1480	3898	1480			CASSLGRGYNEQFF	TGTGCCAGCAGCTTAGGCAGGGGCTACAATGAGCAGTTCTTC			TRBV7-6	TRBJ2-1	5
PSA1505_SFMC_GTAACGTCACGAGAGT	PSA1505	SFMC	CD8+	2.6936	15.2637	3564	1445	3936	1445	CAVSGGSNYKLTF	TGTGCCGTGAGTGGAGGTAGCAACTATAAACTGACATTT	CARDFGTGESRSYNEQFF	TGTGCCAGGGACTTCGGGACAGGGGAGTCTAGGTCCTACAATGAGCAGTTCTTC	TRAV12-2	TRAJ53	TRBV2	TRBJ2-1	5
PSA1505_SFMC_GTAACGTCAGATGGCA	PSA1505	SFMC	CD8+	3.05132	19.3944	4326	1762	4317	1762	CAMSAYTGFQKLVF	TGTGCAATGAGCGCTTACACAGGCTTTCAGAAACTTGTATTT	CASSYGGWGEKLFF	TGTGCCAGCAGTTACGGAGGGTGGGGTGAAAAACTGTTTTTT	TRAV12-3	TRAJ8	TRBV6-5	TRBJ1-4	5
PSA1505_SFMC_GTAACGTCAGCTGTTA	PSA1505	SFMC	CD8+	3.94141	20.9321	3755	1558	3996	1558	CAMSAYTGFQKLVF	TGTGCAATGAGCGCTTACACAGGCTTTCAGAAACTTGTATTT	CASSYGGWGEKLFF	TGTGCCAGCAGTTACGGAGGGTGGGGTGAAAAACTGTTTTTT	TRAV12-3	TRAJ8	TRBV6-5	TRBJ1-4	5
PSA1505_SFMC_GTAACGTTCTGAGGGA	PSA1505	SFMC	CD8+	3.95055	18.6778	3721	1614	3981	1614	CAASDPGAGSYQLTF	TGTGCAGCAAGCGACCCTGGGGCTGGGAGTTACCAACTCACTTTC	CASRSGTSGKRYNEQFF	TGTGCCAGCAGATCCGGGACTAGCGGGAAGCGCTACAATGAGCAGTTCTTC	TRAV29DV5	TRAJ28	TRBV11-2	TRBJ2-1	5
PSA1505_SFMC_GTACTCCAGAGAGCTC	PSA1505	SFMC	CD8+	2.09618	20.561	3244	1557	3794	1559	CAVRDGLRGRGSTLGRLYF	TGTGCTGTGAGAGATGGCCTTCGGGGCAGAGGCTCAACCCTGGGGAGGCTATACTTT	CASSSPSKNNEQFF	TGTGCCAGCAGTTCGCCCTCGAAAAACAATGAGCAGTTCTTC	TRAV1-2	TRAJ18	TRBV28	TRBJ2-1	2
PSA1505_SFMC_GTACTCCTCCCAACGG	PSA1505	SFMC	CD8+	2.9074	19.9365	4093	1653	4144	1653	CATDAFGANSKLTF	TGTGCTACGGACGCATTTGGAGCCAATAGTAAGCTGACATTT	CASSLGRGTGQPQHF	TGTGCCAGCAGCTTAGGGCGGGGGACAGGGCAGCCCCAGCATTTT	TRAV17	TRAJ56	TRBV7-6	TRBJ1-5	5
PSA1505_SFMC_GTACTTTCATCCGGGT	PSA1505	SFMC	CD8+	2.56954	22.6225	3775	1602	4006	1602	CAVSGGSNYKLTF	TGTGCCGTGAGTGGAGGTAGCAACTATAAACTGACATTT	CARDFGTGESRSYNEQFF	TGTGCCAGGGACTTCGGGACAGGGGAGTCTAGGTCCTACAATGAGCAGTTCTTC	TRAV12-2	TRAJ53	TRBV2	TRBJ2-1	5
PSA1505_SFMC_GTACTTTGTTCGTCTC	PSA1505	SFMC	CD8+	2.9811	21.6432	4126	1644	4166	1644	CAVSGGSNYKLTF	TGTGCCGTGAGTGGAGGTAGCAACTATAAACTGACATTT	CARDFGTGESRSYNEQFF	TGTGCCAGGGACTTCGGGACAGGGGAGTCTAGGTCCTACAATGAGCAGTTCTTC	TRAV12-2	TRAJ53	TRBV2	TRBJ2-1	5
PSA1505_SFMC_GTAGGCCCAGAAGCAC	PSA1505	SFMC	CD8+	4.12294	23.6882	4002	1625	4111	1625	CATDAFGANSKLTF	TGTGCTACGGACGCATTTGGAGCCAATAGTAAGCTGACATTT	CASSLGRGTGQPQHF	TGTGCCAGCAGCTTAGGGCGGGGGACAGGGCAGCCCCAGCATTTT	TRAV17	TRAJ56	TRBV7-6	TRBJ1-5	5
PSA1505_SFMC_GTAGGCCTCCGGGTGT	PSA1505	SFMC	CD8+	2.77629	17.3518	3746	1578	3992	1578			CASSSRLADTQYF	TGTGCCAGCAGCTCCAGACTTGCAGATACGCAGTATTTT			TRBV6-3	TRBJ2-3	5
PSA1505_SFMC_GTAGTCAAGAGTCGGT	PSA1505	SFMC	CD8+	2.07394	21.8816	3327	1431	3855	1431	CAASDPGAGSYQLTF	TGTGCAGCAAGCGACCCTGGGGCTGGGAGTTACCAACTCACTTTC	CASRSGTSGKRYNEQFF	TGTGCCAGCAGATCCGGGACTAGCGGGAAGCGCTACAATGAGCAGTTCTTC	TRAV29DV5	TRAJ28	TRBV11-2	TRBJ2-1	5
PSA1505_SFMC_GTAGTCATCCTTTCTC	PSA1505	SFMC	CD8+	3.6195	21.9862	6686	2486	4928	2433	CAMRDFNTDKLIF	TGTGCAATGAGAGATTTTAACACCGACAAGCTCATCTTT	CASSRGQNTEAFF	TGTGCCAGCAGCAGGGGACAGAACACTGAAGCTTTCTTT	TRAV14DV4	TRAJ34	TRBV9	TRBJ1-1	2
PSA1505_SFMC_GTATCTTCAATGGAAT	PSA1505	SFMC	CD8+	3.30899	16.6493	6709	2253	4886	2214	CAMRDFNTDKLIF	TGTGCAATGAGAGATTTTAACACCGACAAGCTCATCTTT	CASSRGQNTEAFF	TGTGCCAGCAGCAGGGGACAGAACACTGAAGCTTTCTTT	TRAV14DV4	TRAJ34	TRBV9	TRBJ1-1	5
PSA1505_SFMC_GTATCTTGTGTATGGG	PSA1505	SFMC	CD8+	2.2038	17.0412	4583	2007	4457	2007	CAVGGSNYQLIW	TGTGCTGTGGGTGGGAGCAACTATCAGTTAATCTGG	CASSLGRGYNEQFF	TGTGCCAGCAGCTTAGGCAGGGGCTACAATGAGCAGTTCTTC	TRAV8-3	TRAJ33	TRBV7-6	TRBJ2-1	5
PSA1505_SFMC_GTATTCTAGACTAGAT	PSA1505	SFMC	CD8+	1.52091	25.8555	4734	1824	4494	1824	CAVSGGSNYKLTF	TGTGCCGTGAGTGGAGGTAGCAACTATAAACTGACATTT	CARDFGTGESRSYNEQFF	TGTGCCAGGGACTTCGGGACAGGGGAGTCTAGGTCCTACAATGAGCAGTTCTTC	TRAV12-2	TRAJ53	TRBV2	TRBJ2-1	5
PSA1505_SFMC_GTATTCTCAGCCAGAA	PSA1505	SFMC	CD8+	3.05424	23.881	3798	1532	4025	1532	CATDAFGANSKLTF	TGTGCTACGGACGCATTTGGAGCCAATAGTAAGCTGACATTT	CASSLGRGTGQPQHF	TGTGCCAGCAGCTTAGGGCGGGGGACAGGGCAGCCCCAGCATTTT	TRAV17	TRAJ56	TRBV7-6	TRBJ1-5	5
PSA1505_SFMC_GTATTCTTCCGTAGGC	PSA1505	SFMC	CD8+	3.23668	20.8586	4449	1718	4375	1718	CATDAFGANSKLTF	TGTGCTACGGACGCATTTGGAGCCAATAGTAAGCTGACATTT	CASSLGRGTGQPQHF	TGTGCCAGCAGCTTAGGGCGGGGGACAGGGCAGCCCCAGCATTTT	TRAV17	TRAJ56	TRBV7-6	TRBJ1-5	5
PSA1505_SFMC_GTCACAAGTATAGGTA	PSA1505	SFMC	CD8+	4.91205	11.4836	3013	1684	3651	1690	CATDAFGANSKLTF	TGTGCTACGGACGCATTTGGAGCCAATAGTAAGCTGACATTT	CASSLGRGTGQPQHF	TGTGCCAGCAGCTTAGGGCGGGGGACAGGGCAGCCCCAGCATTTT	TRAV17	TRAJ56	TRBV7-6	TRBJ1-5	9
PSA1505_SFMC_GTCACGGAGGCAGTCA	PSA1505	SFMC	CD8+	2.13339	16.9014	4828	1870	4546	1870	CAMRDFNTDKLIF	TGTGCAATGAGAGATTTTAACACCGACAAGCTCATCTTT	CASSRGQNTEAFF	TGTGCCAGCAGCAGGGGACAGAACACTGAAGCTTTCTTT	TRAV14DV4	TRAJ34	TRBV9	TRBJ1-1	5
PSA1505_SFMC_GTCACGGTCGCAAACT	PSA1505	SFMC	CD8+	2.24359	20.8625	3432	1574	3861	1574	CAASDPGAGSYQLTF	TGTGCAGCAAGCGACCCTGGGGCTGGGAGTTACCAACTCACTTTC	CASRSGTSGKRYNEQFF	TGTGCCAGCAGATCCGGGACTAGCGGGAAGCGCTACAATGAGCAGTTCTTC	TRAV29DV5	TRAJ28	TRBV11-2	TRBJ2-1	2
PSA1505_SFMC_GTCGGGTCAAATTGCC	PSA1505	SFMC	CD8+	3.6793	23.5585	3642	1543	3952	1543	CAVGGSNYQLIW	TGTGCTGTGGGTGGGAGCAACTATCAGTTAATCTGG	CASSLGRGYNEQFF	TGTGCCAGCAGCTTAGGCAGGGGCTACAATGAGCAGTTCTTC	TRAV8-3	TRAJ33	TRBV7-6	TRBJ2-1	5
PSA1505_SFMC_GTCGTAATCCGCAAGC	PSA1505	SFMC	CD8+	2.24436	21.186	10337	3228	5103	2605			CASSLGRGYNEQFF	TGTGCCAGCAGCTTAGGCAGGGGCTACAATGAGCAGTTCTTC			TRBV7-6	TRBJ2-1	5
PSA1505_SFMC_GTCTCGTAGGCCCTTG	PSA1505	SFMC	CD8+	2.72365	13.3968	4516	1780	4416	1780	CAMSAYTGFQKLVF	TGTGCAATGAGCGCTTACACAGGCTTTCAGAAACTTGTATTT	CASSYGGWGEKLFF	TGTGCCAGCAGTTACGGAGGGTGGGGTGAAAAACTGTTTTTT	TRAV12-3	TRAJ8	TRBV6-5	TRBJ1-4	5
PSA1505_SFMC_GTCTCGTGTCATTAGC	PSA1505	SFMC	CD8+	2.68298	23.3937	4249	1724	4249	1724	CAMSAYTGFQKLVF	TGTGCAATGAGCGCTTACACAGGCTTTCAGAAACTTGTATTT	CASSYGGWGEKLFF	TGTGCCAGCAGTTACGGAGGGTGGGGTGAAAAACTGTTTTTT	TRAV12-3	TRAJ8	TRBV6-5	TRBJ1-4	2
PSA1505_SFMC_GTCTCGTTCCATGAGT	PSA1505	SFMC	CD8+	5.15192	24.0753	3028	1304	3790	1305	CAMRDFNTDKLIF	TGTGCAATGAGAGATTTTAACACCGACAAGCTCATCTTT	CASSRGQNTEAFF	TGTGCCAGCAGCAGGGGACAGAACACTGAAGCTTTCTTT	TRAV14DV4	TRAJ34	TRBV9	TRBJ1-1	2
PSA1505_SFMC_GTCTTCGCACTTCTGC	PSA1505	SFMC	CD8+	2.88336	21.3893	3815	1673	4016	1673	CAMSAYTGFQKLVF	TGTGCAATGAGCGCTTACACAGGCTTTCAGAAACTTGTATTT	CASSYGGWGEKLFF	TGTGCCAGCAGTTACGGAGGGTGGGGTGAAAAACTGTTTTTT	TRAV12-3	TRAJ8	TRBV6-5	TRBJ1-4	2
PSA1505_SFMC_GTCTTCGTCGAACTGT	PSA1505	SFMC	CD8+	1.59218	22.1508	3580	1555	3940	1555	CAMRDFNTDKLIF	TGTGCAATGAGAGATTTTAACACCGACAAGCTCATCTTT	CASSRGQNTEAFF	TGTGCCAGCAGCAGGGGACAGAACACTGAAGCTTTCTTT	TRAV14DV4	TRAJ34	TRBV9	TRBJ1-1	5
PSA1505_SFMC_GTGAAGGCAAGACACG	PSA1505	SFMC	CD8+	1.79747	26.2785	3950	1588	4084	1588	CAASDPGAGSYQLTF	TGTGCAGCAAGCGACCCTGGGGCTGGGAGTTACCAACTCACTTTC	CASRSGTSGKRYNEQFF	TGTGCCAGCAGATCCGGGACTAGCGGGAAGCGCTACAATGAGCAGTTCTTC	TRAV29DV5	TRAJ28	TRBV11-2	TRBJ2-1	5
PSA1505_SFMC_GTGAAGGTCACAGTAC	PSA1505	SFMC	CD8+	3.88839	17.1861	3369	1520	3841	1520			CASSLGRDYGYTF	TGTGCCAGCAGCTTGGGTCGAGACTATGGCTACACCTTC			TRBV5-6	TRBJ1-2	5
PSA1505_SFMC_GTGAAGGTCTAACTTC	PSA1505	SFMC	CD8+	2.27818	22.7518	3336	1565	3826	1567	CATDAFGANSKLTF	TGTGCTACGGACGCATTTGGAGCCAATAGTAAGCTGACATTT	CASSLGRGTGQPQHF	TGTGCCAGCAGCTTAGGGCGGGGGACAGGGCAGCCCCAGCATTTT	TRAV17	TRAJ56	TRBV7-6	TRBJ1-5	5
PSA1505_SFMC_GTGCAGCAGGCGATAC	PSA1505	SFMC	CD8+	3.03178	19.1198	4090	1746	4142	1746	CAMSGFYNTDKLIF	TGTGCAATGAGCGGTTTCTATAACACCGACAAGCTCATCTTT	CSVRTGRITGELFF	TGCAGTGTCAGGACAGGGAGGATTACCGGGGAGCTGTTTTTT	TRAV12-3	TRAJ34	TRBV20-1	TRBJ2-2	5
PSA1505_SFMC_GTGCAGCCATCTACGA	PSA1505	SFMC	CD8+	4.77537	22.4945	3183	1373	3824	1374	CAMRDFNTDKLIF	TGTGCAATGAGAGATTTTAACACCGACAAGCTCATCTTT	CASSRGQNTEAFF	TGTGCCAGCAGCAGGGGACAGAACACTGAAGCTTTCTTT	TRAV14DV4	TRAJ34	TRBV9	TRBJ1-1	2
PSA1505_SFMC_GTGCAGCGTCCGACGT	PSA1505	SFMC	CD8+	1.68983	14.4726	3669	1656	3950	1656	CAGQPLYGGSQGNLIF	TGTGCTGGGCAGCCCCTTTATGGAGGAAGCCAAGGAAATCTCATCTTT	CASSLGRDYGYTF	TGTGCCAGCAGCTTGGGTCGAGACTATGGCTACACCTTC	TRAV35	TRAJ42	TRBV5-6	TRBJ1-2	5
PSA1505_SFMC_GTGCATAGTTGCCTCT	PSA1505	SFMC	CD8+	3.36792	11.9648	12144	3433	5095	2367	CATDAFGANSKLTF	TGTGCTACGGACGCATTTGGAGCCAATAGTAAGCTGACATTT	CASSLGRGTGQPQHF	TGTGCCAGCAGCTTAGGGCGGGGGACAGGGCAGCCCCAGCATTTT	TRAV17	TRAJ56	TRBV7-6	TRBJ1-5	16
PSA1505_SFMC_GTGCGGTCACTGAAGG	PSA1505	SFMC	CD8+	2.39356	23.1991	4345	1775	4330	1775	CAMRDFNTDKLIF	TGTGCAATGAGAGATTTTAACACCGACAAGCTCATCTTT	CASSRGQNTEAFF	TGTGCCAGCAGCAGGGGACAGAACACTGAAGCTTTCTTT	TRAV14DV4	TRAJ34	TRBV9	TRBJ1-1	5
PSA1505_SFMC_GTGCGGTCATCACGTA	PSA1505	SFMC	CD8+	3.73645	19.595	3506	1641	3885	1641	CATDAFGANSKLTF	TGTGCTACGGACGCATTTGGAGCCAATAGTAAGCTGACATTT	CASSLGRGTGQPQHF	TGTGCCAGCAGCTTAGGGCGGGGGACAGGGCAGCCCCAGCATTTT	TRAV17	TRAJ56	TRBV7-6	TRBJ1-5	2
PSA1505_SFMC_GTGCGGTCATGTTGAC	PSA1505	SFMC	CD8+	2.31065	25.4429	3895	1580	4059	1580	CIGGWSGGGADGLTF	TGCATCGGCGGATGGTCAGGAGGAGGTGCTGACGGACTCACCTTT	CASSFREMNTEAFF	TGTGCCAGCAGCTTTAGGGAAATGAACACTGAAGCTTTCTTT	TRAV26-1	TRAJ45	TRBV13	TRBJ1-1	5
PSA1505_SFMC_GTGCGGTTCCACTCCA	PSA1505	SFMC	CD8+	2.21693	13.2421	6721	2247	4879	2196	CAVGGSNYQLIW	TGTGCTGTGGGTGGGAGCAACTATCAGTTAATCTGG	CASSLGRGYNEQFF	TGTGCCAGCAGCTTAGGCAGGGGCTACAATGAGCAGTTCTTC	TRAV8-3	TRAJ33	TRBV7-6	TRBJ2-1	5
PSA1505_SFMC_GTGCTTCCATGTTCCC	PSA1505	SFMC	CD8+	2.65722	27.3398	3387	1354	3900	1354	CAMSAYTGFQKLVF	TGTGCAATGAGCGCTTACACAGGCTTTCAGAAACTTGTATTT	CASSYGGWGEKLFF	TGTGCCAGCAGTTACGGAGGGTGGGGTGAAAAACTGTTTTTT	TRAV12-3	TRAJ8	TRBV6-5	TRBJ1-4	2
PSA1505_SFMC_GTGGGTCAGACAAAGG	PSA1505	SFMC	CD8+	2.47012	17.7955	3765	1711	3982	1711	CIPIHSGGTSYGKLTF	TGCATCCCGATCCATTCTGGTGGTACTAGCTATGGAAAGCTGACATTT	CASSDPGTREEKLFF	TGTGCCAGCAGCGACCCCGGGACCCGCGAAGAAAAACTGTTTTTT	TRAV26-2	TRAJ52	TRBV9	TRBJ1-4	5
PSA1505_SFMC_GTGTGCGGTATTACCG	PSA1505	SFMC	CD8+	4.38021	20.6794	3356	1551	3833	1551	CAVEDLFNQGGKLIF	TGTGCTGTGGAGGATCTGTTTAACCAGGGAGGAAAGCTTATCTTC	CASSGGRITGELFF	TGTGCCAGCAGTGGGGGGCGCATCACCGGGGAGCTGTTTTTT	TRAV2	TRAJ23	TRBV28	TRBJ2-2	5
PSA1505_SFMC_GTGTGCGTCAAGATCC	PSA1505	SFMC	CD8+	2.77431	24.8753	3208	1403	3809	1403	CAASDPGAGSYQLTF	TGTGCAGCAAGCGACCCTGGGGCTGGGAGTTACCAACTCACTTTC	CASRSGTSGKRYNEQFF	TGTGCCAGCAGATCCGGGACTAGCGGGAAGCGCTACAATGAGCAGTTCTTC	TRAV29DV5	TRAJ28	TRBV11-2	TRBJ2-1	2
PSA1505_SFMC_GTGTTAGAGAATTCCC	PSA1505	SFMC	CD8+	1.40235	15.5496	4849	1960	4561	1960	CAMRDFNTDKLIF	TGTGCAATGAGAGATTTTAACACCGACAAGCTCATCTTT	CASSRGQNTEAFF	TGTGCCAGCAGCAGGGGACAGAACACTGAAGCTTTCTTT	TRAV14DV4	TRAJ34	TRBV9	TRBJ1-1	5
PSA1505_SFMC_GTGTTAGGTCGCATAT	PSA1505	SFMC	CD8+	3.84615	23.137	3328	1370	3875	1370	CATDAFGANSKLTF	TGTGCTACGGACGCATTTGGAGCCAATAGTAAGCTGACATTT	CASSLGRGTGQPQHF	TGTGCCAGCAGCTTAGGGCGGGGGACAGGGCAGCCCCAGCATTTT	TRAV17	TRAJ56	TRBV7-6	TRBJ1-5	5
PSA1505_SFMC_GTTAAGCGTGTTAAGA	PSA1505	SFMC	CD8+	3.89251	17.4539	7219	2616	4941	2520	CAMSAYTGFQKLVF	TGTGCAATGAGCGCTTACACAGGCTTTCAGAAACTTGTATTT	CASSYGGWGEKLFF	TGTGCCAGCAGTTACGGAGGGTGGGGTGAAAAACTGTTTTTT	TRAV12-3	TRAJ8	TRBV6-5	TRBJ1-4	5
PSA1505_SFMC_GTTACAGGTACACCGC	PSA1505	SFMC	CD8+	3.77011	23.2574	5968	2048	4789	2040	CAMSAYTGFQKLVF	TGTGCAATGAGCGCTTACACAGGCTTTCAGAAACTTGTATTT	CASSYGGWGEKLFF	TGTGCCAGCAGTTACGGAGGGTGGGGTGAAAAACTGTTTTTT	TRAV12-3	TRAJ8	TRBV6-5	TRBJ1-4	5
PSA1505_SFMC_GTTCATTAGCGTAGTG	PSA1505	SFMC	CD8+	3.28327	17.1033	8589	2691	5055	2439	CAMRDFNTDKLIF	TGTGCAATGAGAGATTTTAACACCGACAAGCTCATCTTT	CASSRGQNTEAFF	TGTGCCAGCAGCAGGGGACAGAACACTGAAGCTTTCTTT	TRAV14DV4	TRAJ34	TRBV9	TRBJ1-1	5
PSA1505_SFMC_GTTCATTTCCTTTCTC	PSA1505	SFMC	CD8+	3.01843	20.7373	4340	1838	4328	1838	CATMRLAQKLVF;CLRECGGSNYKLTF	TGTGCTACGATGCGGCTAGCCCAGAAGCTGGTATTT;TGTCTCCGGGAATGTGGAGGTAGCAACTATAAACTGACATTT	CSARPGLGGRFLDEQFF	TGCAGTGCTAGACCGGGGTTGGGGGGGCGGTTTCTCGATGAGCAGTTCTTC	TRAV17;TRAV39	TRAJ54;TRAJ53	TRBV20-1	TRBJ2-1	5
PSA1505_SFMC_GTTCGGGCAGGATCGA	PSA1505	SFMC	CD8+	2.36977	10.8675	9579	3155	5254	2715	CAASDPGAGSYQLTF	TGTGCAGCAAGCGACCCTGGGGCTGGGAGTTACCAACTCACTTTC	CASRSGTSGKRYNEQFF	TGTGCCAGCAGATCCGGGACTAGCGGGAAGCGCTACAATGAGCAGTTCTTC	TRAV29DV5	TRAJ28	TRBV11-2	TRBJ2-1	16
PSA1505_SFMC_GTTCGGGGTAAATGTG	PSA1505	SFMC	CD8+	3.37637	21.6343	7049	2377	4915	2314			CASSLGRGYNEQFF	TGTGCCAGCAGCTTAGGCAGGGGCTACAATGAGCAGTTCTTC			TRBV7-6	TRBJ2-1	9
PSA1505_SFMC_GTTCGGGTCACTTATC	PSA1505	SFMC	CD8+	4.66546	25.2803	5530	1886	4711	1885	CAVSGGSNYKLTF	TGTGCCGTGAGTGGAGGTAGCAACTATAAACTGACATTT	CARDFGTGESRSYNEQFF	TGTGCCAGGGACTTCGGGACAGGGGAGTCTAGGTCCTACAATGAGCAGTTCTTC	TRAV12-2	TRAJ53	TRBV2	TRBJ2-1	5
PSA1505_SFMC_GTTCTCGAGCGCCTTG	PSA1505	SFMC	CD8+	1.74375	24.4882	3957	1600	4084	1600	CAGQPLYGGSQGNLIF	TGTGCTGGGCAGCCCCTTTATGGAGGAAGCCAAGGAAATCTCATCTTT	CASSLGRDYGYTF	TGTGCCAGCAGCTTGGGTCGAGACTATGGCTACACCTTC	TRAV35	TRAJ42	TRBV5-6	TRBJ1-2	5
PSA1505_SFMC_GTTCTCGAGCTGTCTA	PSA1505	SFMC	CD8+	1.86916	11.4778	3424	1585	3847	1585			CASSSRLADTQYF	TGTGCCAGCAGCTCCAGACTTGCAGATACGCAGTATTTT			TRBV6-3	TRBJ2-3	5
PSA1505_SFMC_GTTCTCGTCCAAATGC	PSA1505	SFMC	CD8+	1.80428	20.5199	3270	1485	3827	1486	CAASDPGAGSYQLTF	TGTGCAGCAAGCGACCCTGGGGCTGGGAGTTACCAACTCACTTTC	CASRSGTSGKRYNEQFF	TGTGCCAGCAGATCCGGGACTAGCGGGAAGCGCTACAATGAGCAGTTCTTC	TRAV29DV5	TRAJ28	TRBV11-2	TRBJ2-1	5
PSA1505_SFMC_GTTTCTAAGCAGGTCA	PSA1505	SFMC	CD8+	1.73969	15.2706	4656	2020	4480	2020			CASSLGRGYNEQFF	TGTGCCAGCAGCTTAGGCAGGGGCTACAATGAGCAGTTCTTC			TRBV7-6	TRBJ2-1	5
PSA1505_SFMC_TAAGAGACAGGGTACA	PSA1505	SFMC	CD8+	3.25301	9.52811	9960	3115	5241	2621	CAGQPLYGGSQGNLIF	TGTGCTGGGCAGCCCCTTTATGGAGGAAGCCAAGGAAATCTCATCTTT	CASSLGRDYGYTF	TGTGCCAGCAGCTTGGGTCGAGACTATGGCTACACCTTC	TRAV35	TRAJ42	TRBV5-6	TRBJ1-2	16
PSA1505_SFMC_TAAGAGAGTCCTGCTT	PSA1505	SFMC	CD8+	2.4453	24.9421	3885	1618	4055	1618			CASSLGRGYNEQFF	TGTGCCAGCAGCTTAGGCAGGGGCTACAATGAGCAGTTCTTC			TRBV7-6	TRBJ2-1	2
PSA1505_SFMC_TAAGTGCCACATAACC	PSA1505	SFMC	CD8+	2.28962	21.5103	4979	2021	4608	2021	CAASDPGAGSYQLTF	TGTGCAGCAAGCGACCCTGGGGCTGGGAGTTACCAACTCACTTTC	CASRSGTSGKRYNEQFF	TGTGCCAGCAGATCCGGGACTAGCGGGAAGCGCTACAATGAGCAGTTCTTC	TRAV29DV5	TRAJ28	TRBV11-2	TRBJ2-1	5
PSA1505_SFMC_TACACGACAACACGCC	PSA1505	SFMC	CD8+	2.94343	16.9439	3907	1686	4052	1686	CATDAFGANSKLTF	TGTGCTACGGACGCATTTGGAGCCAATAGTAAGCTGACATTT	CASSLGRGTGQPQHF	TGTGCCAGCAGCTTAGGGCGGGGGACAGGGCAGCCCCAGCATTTT	TRAV17	TRAJ56	TRBV7-6	TRBJ1-5	5
PSA1505_SFMC_TACACGACATGGTAGG	PSA1505	SFMC	CD8+	1.85512	20.318	3396	1454	3873	1454	CATDAFGANSKLTF	TGTGCTACGGACGCATTTGGAGCCAATAGTAAGCTGACATTT	CASSLGRGTGQPQHF	TGTGCCAGCAGCTTAGGGCGGGGGACAGGGCAGCCCCAGCATTTT	TRAV17	TRAJ56	TRBV7-6	TRBJ1-5	2
PSA1505_SFMC_TACAGTGCAGCCTGTG	PSA1505	SFMC	CD8+	2.55573	19.658	5204	1945	4661	1945	CATDAFGANSKLTF	TGTGCTACGGACGCATTTGGAGCCAATAGTAAGCTGACATTT	CASSLGRGTGQPQHF	TGTGCCAGCAGCTTAGGGCGGGGGACAGGGCAGCCCCAGCATTTT	TRAV17	TRAJ56	TRBV7-6	TRBJ1-5	5
PSA1505_SFMC_TACCTATAGGTGCACA	PSA1505	SFMC	CD8+	1.89562	22.3964	4273	1714	4273	1714	CATMRLAQKLVF;CLRECGGSNYKLTF	TGTGCTACGATGCGGCTAGCCCAGAAGCTGGTATTT;TGTCTCCGGGAATGTGGAGGTAGCAACTATAAACTGACATTT	CSARPGLGGRFLDEQFF	TGCAGTGCTAGACCGGGGTTGGGGGGGCGGTTTCTCGATGAGCAGTTCTTC	TRAV17;TRAV39	TRAJ54;TRAJ53	TRBV20-1	TRBJ2-1	5
PSA1505_SFMC_TACCTATAGTACGCGA	PSA1505	SFMC	CD8+	2.51907	11.7171	8654	3050	5201	2775	CAMSAYTGFQKLVF	TGTGCAATGAGCGCTTACACAGGCTTTCAGAAACTTGTATTT	CASSYGGWGEKLFF	TGTGCCAGCAGTTACGGAGGGTGGGGTGAAAAACTGTTTTTT	TRAV12-3	TRAJ8	TRBV6-5	TRBJ1-4	16
PSA1505_SFMC_TACCTATCAGTTAACC	PSA1505	SFMC	CD8+	3.25641	22.5385	3900	1619	4057	1619	CAMSGFYNTDKLIF	TGTGCAATGAGCGGTTTCTATAACACCGACAAGCTCATCTTT	CSVRTGRITGELFF	TGCAGTGTCAGGACAGGGAGGATTACCGGGGAGCTGTTTTTT	TRAV12-3	TRAJ34	TRBV20-1	TRBJ2-2	5
PSA1505_SFMC_TACGGATAGCCTATGT	PSA1505	SFMC	CD8+	3.29877	22.1175	3183	1511	3790	1512	CATDAFGANSKLTF	TGTGCTACGGACGCATTTGGAGCCAATAGTAAGCTGACATTT	CASSLGRGTGQPQHF	TGTGCCAGCAGCTTAGGGCGGGGGACAGGGCAGCCCCAGCATTTT	TRAV17	TRAJ56	TRBV7-6	TRBJ1-5	2
PSA1505_SFMC_TACGGATGTTCCGGCA	PSA1505	SFMC	CD8+	5.27771	16.9892	3979	1684	4084	1684	CAGQPLYGGSQGNLIF	TGTGCTGGGCAGCCCCTTTATGGAGGAAGCCAAGGAAATCTCATCTTT	CASSLGRDYGYTF	TGTGCCAGCAGCTTGGGTCGAGACTATGGCTACACCTTC	TRAV35	TRAJ42	TRBV5-6	TRBJ1-2	5
PSA1505_SFMC_TACGGGCAGGCATTGG	PSA1505	SFMC	CD8+	3.35347	16.2236	3310	1522	3828	1523	CIGGWSGGGADGLTF	TGCATCGGCGGATGGTCAGGAGGAGGTGCTGACGGACTCACCTTT	CASSFREMNTEAFF	TGTGCCAGCAGCTTTAGGGAAATGAACACTGAAGCTTTCTTT	TRAV26-1	TRAJ45	TRBV13	TRBJ1-1	5
PSA1505_SFMC_TACGGGCAGTCATCCA	PSA1505	SFMC	CD8+	3.23538	26.7735	3369	1444	3875	1444	CAMSAYTGFQKLVF	TGTGCAATGAGCGCTTACACAGGCTTTCAGAAACTTGTATTT	CASSYGGWGEKLFF	TGTGCCAGCAGTTACGGAGGGTGGGGTGAAAAACTGTTTTTT	TRAV12-3	TRAJ8	TRBV6-5	TRBJ1-4	2
PSA1505_SFMC_TACGGGCGTTTAAGCC	PSA1505	SFMC	CD8+	2.69008	21.614	5353	1999	4694	1996			CASSLGRDYGYTF	TGTGCCAGCAGCTTGGGTCGAGACTATGGCTACACCTTC			TRBV5-6	TRBJ1-2	5
PSA1505_SFMC_TACGGTAAGAGACTAT	PSA1505	SFMC	CD8+	1.77404	24.8366	3213	1401	3827	1404	CAYSVEYGNKLVF	TGTGCTTATAGTGTGGAATATGGAAACAAGCTGGTCTTT	CASSHPDRGRGSPLHF	TGTGCCAGCAGCCACCCCGACAGGGGGCGAGGATCACCCCTCCACTTT	TRAV38-2DV8	TRAJ47	TRBV7-9	TRBJ1-6	5
PSA1505_SFMC_TACGGTAAGTGGAGTC	PSA1505	SFMC	CD8+	2.64887	23.4702	4870	1905	4547	1905	CATDAFGANSKLTF	TGTGCTACGGACGCATTTGGAGCCAATAGTAAGCTGACATTT	CASSLGRGTGQPQHF	TGTGCCAGCAGCTTAGGGCGGGGGACAGGGCAGCCCCAGCATTTT	TRAV17	TRAJ56	TRBV7-6	TRBJ1-5	5
PSA1505_SFMC_TACGGTAGTAACGACG	PSA1505	SFMC	CD8+	1.94268	17.5159	3140	1506	3778	1509	CAMSGFYNTDKLIF	TGTGCAATGAGCGGTTTCTATAACACCGACAAGCTCATCTTT	CSVRTGRITGELFF	TGCAGTGTCAGGACAGGGAGGATTACCGGGGAGCTGTTTTTT	TRAV12-3	TRAJ34	TRBV20-1	TRBJ2-2	5
PSA1505_SFMC_TACGGTAGTCGCATCG	PSA1505	SFMC	CD8+	1.66084	22.4942	3432	1437	3900	1437	CAYSVEYGNKLVF	TGTGCTTATAGTGTGGAATATGGAAACAAGCTGGTCTTT	CASSHPDRGRGSPLHF	TGTGCCAGCAGCCACCCCGACAGGGGGCGAGGATCACCCCTCCACTTT	TRAV38-2DV8	TRAJ47	TRBV7-9	TRBJ1-6	5
PSA1505_SFMC_TACTTACAGTGGGATC	PSA1505	SFMC	CD8+	1.66235	22.7332	4632	1760	4453	1760	CAASDPGAGSYQLTF	TGTGCAGCAAGCGACCCTGGGGCTGGGAGTTACCAACTCACTTTC	CASRSGTSGKRYNEQFF	TGTGCCAGCAGATCCGGGACTAGCGGGAAGCGCTACAATGAGCAGTTCTTC	TRAV29DV5	TRAJ28	TRBV11-2	TRBJ2-1	5
PSA1505_SFMC_TACTTACGTACCCAAT	PSA1505	SFMC	CD8+	1.97265	17.7315	4461	1709	4383	1709	CATDAFGANSKLTF	TGTGCTACGGACGCATTTGGAGCCAATAGTAAGCTGACATTT	CASSLGRGTGQPQHF	TGTGCCAGCAGCTTAGGGCGGGGGACAGGGCAGCCCCAGCATTTT	TRAV17	TRAJ56	TRBV7-6	TRBJ1-5	5
PSA1505_SFMC_TACTTGTGTTCCCTTG	PSA1505	SFMC	CD8+	4.91832	15.1456	5632	2170	4785	2166	CATDAFGANSKLTF	TGTGCTACGGACGCATTTGGAGCCAATAGTAAGCTGACATTT	CASSLGRGTGQPQHF	TGTGCCAGCAGCTTAGGGCGGGGGACAGGGCAGCCCCAGCATTTT	TRAV17	TRAJ56	TRBV7-6	TRBJ1-5	5
PSA1505_SFMC_TACTTGTTCGTTGCCT	PSA1505	SFMC	CD8+	1.96804	21.8628	5132	1899	4637	1899	CAMRDFNTDKLIF	TGTGCAATGAGAGATTTTAACACCGACAAGCTCATCTTT	CASSRGQNTEAFF	TGTGCCAGCAGCAGGGGACAGAACACTGAAGCTTTCTTT	TRAV14DV4	TRAJ34	TRBV9	TRBJ1-1	5
PSA1505_SFMC_TAGACCACAAGCGAGT	PSA1505	SFMC	CD8+	3.20532	19.9577	3307	1412	3844	1412	CAVEDLFNQGGKLIF	TGTGCTGTGGAGGATCTGTTTAACCAGGGAGGAAAGCTTATCTTC	CASSGGRITGELFF	TGTGCCAGCAGTGGGGGGCGCATCACCGGGGAGCTGTTTTTT	TRAV2	TRAJ23	TRBV28	TRBJ2-2	5
PSA1505_SFMC_TAGAGCTGTTCACCTC	PSA1505	SFMC	CD8+	3.15653	17.6714	3865	1825	4024	1825			CASSLGRGYNEQFF	TGTGCCAGCAGCTTAGGCAGGGGCTACAATGAGCAGTTCTTC			TRBV7-6	TRBJ2-1	2
PSA1505_SFMC_TAGGCATCATCGATTG	PSA1505	SFMC	CD8+	2.38647	18.7674	4316	1763	4307	1763	CAMSGFYNTDKLIF	TGTGCAATGAGCGGTTTCTATAACACCGACAAGCTCATCTTT	CSVRTGRITGELFF	TGCAGTGTCAGGACAGGGAGGATTACCGGGGAGCTGTTTTTT	TRAV12-3	TRAJ34	TRBV20-1	TRBJ2-2	5
PSA1505_SFMC_TAGGCATTCCTTGGTC	PSA1505	SFMC	CD8+	1.40056	21.1951	3213	1449	3810	1450	CATDAFGANSKLTF	TGTGCTACGGACGCATTTGGAGCCAATAGTAAGCTGACATTT	CASSLGRGTGQPQHF	TGTGCCAGCAGCTTAGGGCGGGGGACAGGGCAGCCCCAGCATTTT	TRAV17	TRAJ56	TRBV7-6	TRBJ1-5	5
PSA1505_SFMC_TAGTGGTTCACGAAGG	PSA1505	SFMC	CD8+	2.14302	19.986	4293	1805	4289	1805	CAMRDFNTDKLIF	TGTGCAATGAGAGATTTTAACACCGACAAGCTCATCTTT	CASSRGQNTEAFF	TGTGCCAGCAGCAGGGGACAGAACACTGAAGCTTTCTTT	TRAV14DV4	TRAJ34	TRBV9	TRBJ1-1	5
PSA1505_SFMC_TAGTTGGAGTGGAGTC	PSA1505	SFMC	CD8+	2.5256	12.4403	5860	2172	4817	2167	CAVGGSNYQLIW	TGTGCTGTGGGTGGGAGCAACTATCAGTTAATCTGG	CASSLGRGYNEQFF	TGTGCCAGCAGCTTAGGCAGGGGCTACAATGAGCAGTTCTTC	TRAV8-3	TRAJ33	TRBV7-6	TRBJ2-1	5
PSA1505_SFMC_TAGTTGGGTAGAGTGC	PSA1505	SFMC	CD8+	1.82857	16.1429	3500	1538	3896	1538	CAASDPGAGSYQLTF	TGTGCAGCAAGCGACCCTGGGGCTGGGAGTTACCAACTCACTTTC	CASRSGTSGKRYNEQFF	TGTGCCAGCAGATCCGGGACTAGCGGGAAGCGCTACAATGAGCAGTTCTTC	TRAV29DV5	TRAJ28	TRBV11-2	TRBJ2-1	5
PSA1505_SFMC_TATCAGGGTGTTTGGT	PSA1505	SFMC	CD8+	0.277638	17.4659	3962	1752	4066	1752	CATMRLAQKLVF;CLRECGGSNYKLTF	TGTGCTACGATGCGGCTAGCCCAGAAGCTGGTATTT;TGTCTCCGGGAATGTGGAGGTAGCAACTATAAACTGACATTT	CSARPGLGGRFLDEQFF	TGCAGTGCTAGACCGGGGTTGGGGGGGCGGTTTCTCGATGAGCAGTTCTTC	TRAV17;TRAV39	TRAJ54;TRAJ53	TRBV20-1	TRBJ2-1	5
PSA1505_SFMC_TATCTCACATGGGAAC	PSA1505	SFMC	CD8+	5.54871	14.4513	4055	1626	4126	1626	CAVSGGSNYKLTF	TGTGCCGTGAGTGGAGGTAGCAACTATAAACTGACATTT	CARDFGTGESRSYNEQFF	TGTGCCAGGGACTTCGGGACAGGGGAGTCTAGGTCCTACAATGAGCAGTTCTTC	TRAV12-2	TRAJ53	TRBV2	TRBJ2-1	5
PSA1505_SFMC_TATCTCATCAGCCTAA	PSA1505	SFMC	CD8+	3.38877	22.2466	3187	1494	3797	1494	CAVGALYSGAGSYQLTF	TGTGCTGTGGGTGCGCTATACTCTGGGGCTGGGAGTTACCAACTCACTTTC	CASSSRLADTQYF	TGTGCCAGCAGCTCCAGACTTGCAGATACGCAGTATTTT	TRAV8-3	TRAJ28	TRBV6-3	TRBJ2-3	2
PSA1505_SFMC_TATCTCATCTGTTTGT	PSA1505	SFMC	CD8+	1.94859	18.1385	4824	1976	4552	1976			CASSLGRGYNEQFF	TGTGCCAGCAGCTTAGGCAGGGGCTACAATGAGCAGTTCTTC			TRBV7-6	TRBJ2-1	5
PSA1505_SFMC_TATGCCCAGCTAGTGG	PSA1505	SFMC	CD8+	2.24653	22.6722	6766	2264	4894	2222	CAVSGGSNYKLTF	TGTGCCGTGAGTGGAGGTAGCAACTATAAACTGACATTT	CARDFGTGESRSYNEQFF	TGTGCCAGGGACTTCGGGACAGGGGAGTCTAGGTCCTACAATGAGCAGTTCTTC	TRAV12-2	TRAJ53	TRBV2	TRBJ2-1	5
PSA1505_SFMC_TATGCCCCAGGCTCAC	PSA1505	SFMC	CD8+	3.73609	31.6375	3774	1453	4023	1453	CATDAFGANSKLTF	TGTGCTACGGACGCATTTGGAGCCAATAGTAAGCTGACATTT	CASSLGRGTGQPQHF	TGTGCCAGCAGCTTAGGGCGGGGGACAGGGCAGCCCCAGCATTTT	TRAV17	TRAJ56	TRBV7-6	TRBJ1-5	2
PSA1505_SFMC_TATGCCCGTCCATCCT	PSA1505	SFMC	CD8+	2.37491	25.9396	4337	1716	4323	1716	CATDAFGANSKLTF	TGTGCTACGGACGCATTTGGAGCCAATAGTAAGCTGACATTT	CASSLGRGTGQPQHF	TGTGCCAGCAGCTTAGGGCGGGGGACAGGGCAGCCCCAGCATTTT	TRAV17	TRAJ56	TRBV7-6	TRBJ1-5	5
PSA1505_SFMC_TATGCCCTCTGACCTC	PSA1505	SFMC	CD8+	3.5812	17.5182	4384	1771	4355	1771	CAMSGFYNTDKLIF	TGTGCAATGAGCGGTTTCTATAACACCGACAAGCTCATCTTT	CSVRTGRITGELFF	TGCAGTGTCAGGACAGGGAGGATTACCGGGGAGCTGTTTTTT	TRAV12-3	TRAJ34	TRBV20-1	TRBJ2-2	5
PSA1505_SFMC_TATTACCTCATGGTCA	PSA1505	SFMC	CD8+	2.43702	18.2913	3652	1624	3950	1624	CAVSGGSNYKLTF	TGTGCCGTGAGTGGAGGTAGCAACTATAAACTGACATTT	CARDFGTGESRSYNEQFF	TGTGCCAGGGACTTCGGGACAGGGGAGTCTAGGTCCTACAATGAGCAGTTCTTC	TRAV12-2	TRAJ53	TRBV2	TRBJ2-1	5
PSA1505_SFMC_TCAACGACAGCGTTCG	PSA1505	SFMC	CD8+	1.70742	10.3603	6911	2692	5028	2621	CAVSGGSNYKLTF	TGTGCCGTGAGTGGAGGTAGCAACTATAAACTGACATTT	CARDFGTGESRSYNEQFF	TGTGCCAGGGACTTCGGGACAGGGGAGTCTAGGTCCTACAATGAGCAGTTCTTC	TRAV12-2	TRAJ53	TRBV2	TRBJ2-1	16
PSA1505_SFMC_TCAACGAGTGCGAAAC	PSA1505	SFMC	CD8+	2.11498	21.4477	3357	1460	3866	1461	CATDAFGANSKLTF	TGTGCTACGGACGCATTTGGAGCCAATAGTAAGCTGACATTT	CASSLGRGTGQPQHF	TGTGCCAGCAGCTTAGGGCGGGGGACAGGGCAGCCCCAGCATTTT	TRAV17	TRAJ56	TRBV7-6	TRBJ1-5	2
PSA1505_SFMC_TCAATCTGTAATCACC	PSA1505	SFMC	CD8+	2.48307	22.8743	3987	1634	4088	1634	CAVEDLFNQGGKLIF	TGTGCTGTGGAGGATCTGTTTAACCAGGGAGGAAAGCTTATCTTC	CASSGGRITGELFF	TGTGCCAGCAGTGGGGGGCGCATCACCGGGGAGCTGTTTTTT	TRAV2	TRAJ23	TRBV28	TRBJ2-2	2
PSA1505_SFMC_TCACAAGAGCGATCCC	PSA1505	SFMC	CD8+	4.0363	20.2441	3196	1434	3815	1435			CASSSRLADTQYF	TGTGCCAGCAGCTCCAGACTTGCAGATACGCAGTATTTT			TRBV6-3	TRBJ2-3	5
PSA1505_SFMC_TCACAAGCAGGACGTA	PSA1505	SFMC	CD8+	2.98761	5.22225	8234	3133	5178	2910	CAMRDFNTDKLIF	TGTGCAATGAGAGATTTTAACACCGACAAGCTCATCTTT	CASSRGQNTEAFF	TGTGCCAGCAGCAGGGGACAGAACACTGAAGCTTTCTTT	TRAV14DV4	TRAJ34	TRBV9	TRBJ1-1	5
PSA1505_SFMC_TCACAAGGTGGTCTCG	PSA1505	SFMC	CD8+	2.49942	18.1032	4281	1764	4280	1764	CAMRDFNTDKLIF	TGTGCAATGAGAGATTTTAACACCGACAAGCTCATCTTT	CASSRGQNTEAFF	TGTGCCAGCAGCAGGGGACAGAACACTGAAGCTTTCTTT	TRAV14DV4	TRAJ34	TRBV9	TRBJ1-1	5
PSA1505_SFMC_TCACGAAAGGGAAACA	PSA1505	SFMC	CD8+	3.14564	18.2447	3179	1539	3785	1542			CASSSRLADTQYF	TGTGCCAGCAGCTCCAGACTTGCAGATACGCAGTATTTT			TRBV6-3	TRBJ2-3	5
PSA1505_SFMC_TCACGAACATCACCCT	PSA1505	SFMC	CD8+	1.30876	21.4744	3744	1571	3997	1571	CAVRDGLRGRGSTLGRLYF	TGTGCTGTGAGAGATGGCCTTCGGGGCAGAGGCTCAACCCTGGGGAGGCTATACTTT	CASSSPSKNNEQFF	TGTGCCAGCAGTTCGCCCTCGAAAAACAATGAGCAGTTCTTC	TRAV1-2	TRAJ18	TRBV28	TRBJ2-1	5
PSA1505_SFMC_TCACGAATCTCGGACG	PSA1505	SFMC	CD8+	3.1379	16.3088	4844	2039	4573	2039	CAVSGGSNYKLTF	TGTGCCGTGAGTGGAGGTAGCAACTATAAACTGACATTT	CARDFGTGESRSYNEQFF	TGTGCCAGGGACTTCGGGACAGGGGAGTCTAGGTCCTACAATGAGCAGTTCTTC	TRAV12-2	TRAJ53	TRBV2	TRBJ2-1	5
PSA1505_SFMC_TCAGATGGTCTGATTG	PSA1505	SFMC	CD8+	2.64417	18.8114	3971	1680	4089	1680	CAMRDFNTDKLIF	TGTGCAATGAGAGATTTTAACACCGACAAGCTCATCTTT	CASSRGQNTEAFF	TGTGCCAGCAGCAGGGGACAGAACACTGAAGCTTTCTTT	TRAV14DV4	TRAJ34	TRBV9	TRBJ1-1	5
PSA1505_SFMC_TCAGCAATCAGAAATG	PSA1505	SFMC	CD8+	3.28755	21.4366	4441	1773	4375	1773	CATDAFGANSKLTF	TGTGCTACGGACGCATTTGGAGCCAATAGTAAGCTGACATTT	CASSLGRGTGQPQHF	TGTGCCAGCAGCTTAGGGCGGGGGACAGGGCAGCCCCAGCATTTT	TRAV17	TRAJ56	TRBV7-6	TRBJ1-5	5
PSA1505_SFMC_TCAGCTCGTTCACCTC	PSA1505	SFMC	CD8+	1.78756	19.0933	3860	1674	4027	1674	CIGGWSGGGADGLTF	TGCATCGGCGGATGGTCAGGAGGAGGTGCTGACGGACTCACCTTT	CASSFREMNTEAFF	TGTGCCAGCAGCTTTAGGGAAATGAACACTGAAGCTTTCTTT	TRAV26-1	TRAJ45	TRBV13	TRBJ1-1	5
PSA1505_SFMC_TCAGCTCTCGGTTAAC	PSA1505	SFMC	CD8+	2.27001	17.8913	3348	1573	3839	1574	CAVRDGLRGRGSTLGRLYF	TGTGCTGTGAGAGATGGCCTTCGGGGCAGAGGCTCAACCCTGGGGAGGCTATACTTT	CASSSPSKNNEQFF	TGTGCCAGCAGTTCGCCCTCGAAAAACAATGAGCAGTTCTTC	TRAV1-2	TRAJ18	TRBV28	TRBJ2-1	5
PSA1505_SFMC_TCAGCTCTCGTTACGA	PSA1505	SFMC	CD8+	2.92299	20.0112	3558	1718	3890	1718	CATDAFGANSKLTF	TGTGCTACGGACGCATTTGGAGCCAATAGTAAGCTGACATTT	CASSLGRGTGQPQHF	TGTGCCAGCAGCTTAGGGCGGGGGACAGGGCAGCCCCAGCATTTT	TRAV17	TRAJ56	TRBV7-6	TRBJ1-5	2
PSA1505_SFMC_TCAGGATAGTGTACTC	PSA1505	SFMC	CD8+	2.57719	19.3927	3919	1618	4063	1618	CAMRDFNTDKLIF	TGTGCAATGAGAGATTTTAACACCGACAAGCTCATCTTT	CASSRGQNTEAFF	TGTGCCAGCAGCAGGGGACAGAACACTGAAGCTTTCTTT	TRAV14DV4	TRAJ34	TRBV9	TRBJ1-1	5
PSA1505_SFMC_TCAGGATGTCGCGGTT	PSA1505	SFMC	CD8+	4.5208	24.9031	3871	1488	4062	1488			CASSSRLADTQYF	TGTGCCAGCAGCTCCAGACTTGCAGATACGCAGTATTTT			TRBV6-3	TRBJ2-3	2
PSA1505_SFMC_TCAGGTAAGATGCCAG	PSA1505	SFMC	CD8+	1.67973	16.5957	4465	1847	4398	1847			CASSSRLADTQYF	TGTGCCAGCAGCTCCAGACTTGCAGATACGCAGTATTTT			TRBV6-3	TRBJ2-3	5
PSA1505_SFMC_TCAGGTAAGTTGTAGA	PSA1505	SFMC	CD8+	1.99645	19.8092	4508	1822	4414	1822	CAVSGGSNYKLTF	TGTGCCGTGAGTGGAGGTAGCAACTATAAACTGACATTT	CARDFGTGESRSYNEQFF	TGTGCCAGGGACTTCGGGACAGGGGAGTCTAGGTCCTACAATGAGCAGTTCTTC	TRAV12-2	TRAJ53	TRBV2	TRBJ2-1	5
PSA1505_SFMC_TCAGGTACATGGTTGT	PSA1505	SFMC	CD8+	1.39136	14.0912	3378	1533	3845	1533	CAMSAYTGFQKLVF	TGTGCAATGAGCGCTTACACAGGCTTTCAGAAACTTGTATTT	CASSYGGWGEKLFF	TGTGCCAGCAGTTACGGAGGGTGGGGTGAAAAACTGTTTTTT	TRAV12-3	TRAJ8	TRBV6-5	TRBJ1-4	5
PSA1505_SFMC_TCAGGTAGTCAGAAGC	PSA1505	SFMC	CD8+	2.23319	18.7588	4254	1640	4254	1640	CAVGALYSGAGSYQLTF	TGTGCTGTGGGTGCGCTATACTCTGGGGCTGGGAGTTACCAACTCACTTTC	CASSSRLADTQYF	TGTGCCAGCAGCTCCAGACTTGCAGATACGCAGTATTTT	TRAV8-3	TRAJ28	TRBV6-3	TRBJ2-3	5
PSA1505_SFMC_TCATTACTCTCATTCA	PSA1505	SFMC	CD8+	1.67072	18.1349	3292	1492	3842	1492	CAVSGGSNYKLTF	TGTGCCGTGAGTGGAGGTAGCAACTATAAACTGACATTT	CARDFGTGESRSYNEQFF	TGTGCCAGGGACTTCGGGACAGGGGAGTCTAGGTCCTACAATGAGCAGTTCTTC	TRAV12-2	TRAJ53	TRBV2	TRBJ2-1	5
PSA1505_SFMC_TCATTTGGTGTTCGAT	PSA1505	SFMC	CD8+	2.02718	22.1653	4489	1804	4394	1804	CAVSGGSNYKLTF	TGTGCCGTGAGTGGAGGTAGCAACTATAAACTGACATTT	CARDFGTGESRSYNEQFF	TGTGCCAGGGACTTCGGGACAGGGGAGTCTAGGTCCTACAATGAGCAGTTCTTC	TRAV12-2	TRAJ53	TRBV2	TRBJ2-1	2
PSA1505_SFMC_TCCACACGTCAGATAA	PSA1505	SFMC	CD8+	2.86738	17.9435	4464	1807	4387	1807	CAVSGGSNYKLTF	TGTGCCGTGAGTGGAGGTAGCAACTATAAACTGACATTT	CARDFGTGESRSYNEQFF	TGTGCCAGGGACTTCGGGACAGGGGAGTCTAGGTCCTACAATGAGCAGTTCTTC	TRAV12-2	TRAJ53	TRBV2	TRBJ2-1	5
PSA1505_SFMC_TCGAGGCAGCGATAGC	PSA1505	SFMC	CD8+	2.7917	16.44	4191	1661	4200	1661	CAMRDFNTDKLIF	TGTGCAATGAGAGATTTTAACACCGACAAGCTCATCTTT	CASSRGQNTEAFF	TGTGCCAGCAGCAGGGGACAGAACACTGAAGCTTTCTTT	TRAV14DV4	TRAJ34	TRBV9	TRBJ1-1	5
PSA1505_SFMC_TCGAGGCCATGCCTTC	PSA1505	SFMC	CD8+	2.59454	14.4819	5897	2280	4850	2273	CAMRDFNTDKLIF	TGTGCAATGAGAGATTTTAACACCGACAAGCTCATCTTT	CASSRGQNTEAFF	TGTGCCAGCAGCAGGGGACAGAACACTGAAGCTTTCTTT	TRAV14DV4	TRAJ34	TRBV9	TRBJ1-1	5
PSA1505_SFMC_TCGAGGCTCCCACTTG	PSA1505	SFMC	CD8+	2.39489	17.802	3758	1639	3990	1639	CAMRDFNTDKLIF	TGTGCAATGAGAGATTTTAACACCGACAAGCTCATCTTT	CASSRGQNTEAFF	TGTGCCAGCAGCAGGGGACAGAACACTGAAGCTTTCTTT	TRAV14DV4	TRAJ34	TRBV9	TRBJ1-1	5
PSA1505_SFMC_TCGCGAGAGGCCGAAT	PSA1505	SFMC	CD8+	2.49023	22.1924	4096	1657	4147	1657	CATDAFGANSKLTF	TGTGCTACGGACGCATTTGGAGCCAATAGTAAGCTGACATTT	CASSLGRGTGQPQHF	TGTGCCAGCAGCTTAGGGCGGGGGACAGGGCAGCCCCAGCATTTT	TRAV17	TRAJ56	TRBV7-6	TRBJ1-5	5
PSA1505_SFMC_TCGCGTTAGGATCGCA	PSA1505	SFMC	CD8+	3.37915	19.9026	3492	1528	3892	1528	CAVRDGLRGRGSTLGRLYF	TGTGCTGTGAGAGATGGCCTTCGGGGCAGAGGCTCAACCCTGGGGAGGCTATACTTT	CASSSPSKNNEQFF	TGTGCCAGCAGTTCGCCCTCGAAAAACAATGAGCAGTTCTTC	TRAV1-2	TRAJ18	TRBV28	TRBJ2-1	5
PSA1505_SFMC_TCGCGTTAGGTGGGTT	PSA1505	SFMC	CD8+	2.46657	24.8143	3365	1402	3863	1403	CAVGGSNYQLIW	TGTGCTGTGGGTGGGAGCAACTATCAGTTAATCTGG	CASSLGRGYNEQFF	TGTGCCAGCAGCTTAGGCAGGGGCTACAATGAGCAGTTCTTC	TRAV8-3	TRAJ33	TRBV7-6	TRBJ2-1	5
PSA1505_SFMC_TCGCGTTTCCAGAAGG	PSA1505	SFMC	CD8+	2.71493	18.9819	4420	1728	4365	1728	CAMRDFNTDKLIF	TGTGCAATGAGAGATTTTAACACCGACAAGCTCATCTTT	CASSRGQNTEAFF	TGTGCCAGCAGCAGGGGACAGAACACTGAAGCTTTCTTT	TRAV14DV4	TRAJ34	TRBV9	TRBJ1-1	5
PSA1505_SFMC_TCGCGTTTCTTGAGAC	PSA1505	SFMC	CD8+	1.39358	20.9671	4736	1861	4505	1861	CATDAFGANSKLTF	TGTGCTACGGACGCATTTGGAGCCAATAGTAAGCTGACATTT	CASSLGRGTGQPQHF	TGTGCCAGCAGCTTAGGGCGGGGGACAGGGCAGCCCCAGCATTTT	TRAV17	TRAJ56	TRBV7-6	TRBJ1-5	5
PSA1505_SFMC_TCGGGACCAGCGTTCG	PSA1505	SFMC	CD8+	1.12782	18.891	3192	1519	3801	1521	CAMRDFNTDKLIF	TGTGCAATGAGAGATTTTAACACCGACAAGCTCATCTTT	CASSRGQNTEAFF	TGTGCCAGCAGCAGGGGACAGAACACTGAAGCTTTCTTT	TRAV14DV4	TRAJ34	TRBV9	TRBJ1-1	5
PSA1505_SFMC_TCGGGACCATGCAACT	PSA1505	SFMC	CD8+	2.71129	10.8663	9442	2824	5196	2428	CIPIHSGGTSYGKLTF	TGCATCCCGATCCATTCTGGTGGTACTAGCTATGGAAAGCTGACATTT	CASSDPGTREEKLFF	TGTGCCAGCAGCGACCCCGGGACCCGCGAAGAAAAACTGTTTTTT	TRAV26-2	TRAJ52	TRBV9	TRBJ1-4	16
PSA1505_SFMC_TCGGGACCATTCACTT	PSA1505	SFMC	CD8+	1.48723	22.7934	3093	1310	3821	1311			CASSSRLADTQYF	TGTGCCAGCAGCTCCAGACTTGCAGATACGCAGTATTTT			TRBV6-3	TRBJ2-3	2
PSA1505_SFMC_TCGGTAACACATAACC	PSA1505	SFMC	CD8+	2.19905	18.8436	5275	2097	4700	2096	CAVRDGLRGRGSTLGRLYF	TGTGCTGTGAGAGATGGCCTTCGGGGCAGAGGCTCAACCCTGGGGAGGCTATACTTT	CASSSPSKNNEQFF	TGTGCCAGCAGTTCGCCCTCGAAAAACAATGAGCAGTTCTTC	TRAV1-2	TRAJ18	TRBV28	TRBJ2-1	5
PSA1505_SFMC_TCGTAGACAAAGGTGC	PSA1505	SFMC	CD8+	4.01914	25.5502	3135	1371	3815	1371			CASSSRLADTQYF	TGTGCCAGCAGCTCCAGACTTGCAGATACGCAGTATTTT			TRBV6-3	TRBJ2-3	2
PSA1505_SFMC_TCTATTGAGATGTTAG	PSA1505	SFMC	CD8+	3.80607	16.5383	4414	1821	4370	1821	CAMRDFNTDKLIF	TGTGCAATGAGAGATTTTAACACCGACAAGCTCATCTTT	CASSRGQNTEAFF	TGTGCCAGCAGCAGGGGACAGAACACTGAAGCTTTCTTT	TRAV14DV4	TRAJ34	TRBV9	TRBJ1-1	5
PSA1505_SFMC_TCTATTGAGTCTCGGC	PSA1505	SFMC	CD8+	1.64049	17.2949	5730	2143	4800	2138	CAGQPLYGGSQGNLIF	TGTGCTGGGCAGCCCCTTTATGGAGGAAGCCAAGGAAATCTCATCTTT	CASSLGRDYGYTF	TGTGCCAGCAGCTTGGGTCGAGACTATGGCTACACCTTC	TRAV35	TRAJ42	TRBV5-6	TRBJ1-2	5
PSA1505_SFMC_TCTCATATCCTGCTTG	PSA1505	SFMC	CD8+	2.23789	20.1717	3262	1464	3841	1466			CASSLGRDYGYTF	TGTGCCAGCAGCTTGGGTCGAGACTATGGCTACACCTTC			TRBV5-6	TRBJ1-2	5
PSA1505_SFMC_TCTCTAACACATAACC	PSA1505	SFMC	CD8+	4.86013	30.0367	3539	1440	3936	1441			CASSSRLADTQYF	TGTGCCAGCAGCTCCAGACTTGCAGATACGCAGTATTTT			TRBV6-3	TRBJ2-3	2
PSA1505_SFMC_TCTCTAATCTACTTAC	PSA1505	SFMC	CD8+	2.64645	15.776	3892	1836	4037	1836	CAASDPGAGSYQLTF	TGTGCAGCAAGCGACCCTGGGGCTGGGAGTTACCAACTCACTTTC	CASRSGTSGKRYNEQFF	TGTGCCAGCAGATCCGGGACTAGCGGGAAGCGCTACAATGAGCAGTTCTTC	TRAV29DV5	TRAJ28	TRBV11-2	TRBJ2-1	2
PSA1505_SFMC_TCTGGAAGTGACTCAT	PSA1505	SFMC	CD8+	2.63881	17.812	5457	2200	4776	2197	CAVRDGLRGRGSTLGRLYF	TGTGCTGTGAGAGATGGCCTTCGGGGCAGAGGCTCAACCCTGGGGAGGCTATACTTT	CASSSPSKNNEQFF	TGTGCCAGCAGTTCGCCCTCGAAAAACAATGAGCAGTTCTTC	TRAV1-2	TRAJ18	TRBV28	TRBJ2-1	5
PSA1505_SFMC_TCTTCGGCAATGGAAT	PSA1505	SFMC	CD8+	3.80016	21.8177	3763	1579	4003	1579	CAVGGSNYQLIW	TGTGCTGTGGGTGGGAGCAACTATCAGTTAATCTGG	CASSLGRGYNEQFF	TGTGCCAGCAGCTTAGGCAGGGGCTACAATGAGCAGTTCTTC	TRAV8-3	TRAJ33	TRBV7-6	TRBJ2-1	5
PSA1505_SFMC_TCTTCGGCAATGTTGC	PSA1505	SFMC	CD8+	1.36986	20.3836	3650	1646	3936	1646	CAMRDFNTDKLIF	TGTGCAATGAGAGATTTTAACACCGACAAGCTCATCTTT	CASSRGQNTEAFF	TGTGCCAGCAGCAGGGGACAGAACACTGAAGCTTTCTTT	TRAV14DV4	TRAJ34	TRBV9	TRBJ1-1	5
PSA1505_SFMC_TCTTTCCCACATCTTT	PSA1505	SFMC	CD8+	3.2197	30.3977	3168	1305	3837	1306	CAVGALYSGAGSYQLTF	TGTGCTGTGGGTGCGCTATACTCTGGGGCTGGGAGTTACCAACTCACTTTC	CASSSRLADTQYF	TGTGCCAGCAGCTCCAGACTTGCAGATACGCAGTATTTT	TRAV8-3	TRAJ28	TRBV6-3	TRBJ2-3	5
PSA1505_SFMC_TCTTTCCGTCGAAAGC	PSA1505	SFMC	CD8+	2.17452	26.4009	3587	1480	3947	1480	CAMRDFNTDKLIF	TGTGCAATGAGAGATTTTAACACCGACAAGCTCATCTTT	CASSRGQNTEAFF	TGTGCCAGCAGCAGGGGACAGAACACTGAAGCTTTCTTT	TRAV14DV4	TRAJ34	TRBV9	TRBJ1-1	2
PSA1505_SFMC_TCTTTCCGTGCAACTT	PSA1505	SFMC	CD8+	0.995914	17.7222	3916	1769	4052	1769	CAGQPLYGGSQGNLIF	TGTGCTGGGCAGCCCCTTTATGGAGGAAGCCAAGGAAATCTCATCTTT	CASSLGRDYGYTF	TGTGCCAGCAGCTTGGGTCGAGACTATGGCTACACCTTC	TRAV35	TRAJ42	TRBV5-6	TRBJ1-2	5
PSA1505_SFMC_TGACAACAGTCTCCTC	PSA1505	SFMC	CD8+	1.60157	18.7131	3559	1571	3911	1571			CASSLGRDYGYTF	TGTGCCAGCAGCTTGGGTCGAGACTATGGCTACACCTTC			TRBV5-6	TRBJ1-2	5
PSA1505_SFMC_TGACAACCAAGACACG	PSA1505	SFMC	CD8+	3.62931	18.5343	12895	3241	4763	1941	CAMSAYTGFQKLVF	TGTGCAATGAGCGCTTACACAGGCTTTCAGAAACTTGTATTT	CASSYGGWGEKLFF	TGTGCCAGCAGTTACGGAGGGTGGGGTGAAAAACTGTTTTTT	TRAV12-3	TRAJ8	TRBV6-5	TRBJ1-4	16
PSA1505_SFMC_TGACAACGTTATGTGC	PSA1505	SFMC	CD8+	2.19011	21.6302	4429	1779	4367	1779	CAASDPGAGSYQLTF	TGTGCAGCAAGCGACCCTGGGGCTGGGAGTTACCAACTCACTTTC	CASRSGTSGKRYNEQFF	TGTGCCAGCAGATCCGGGACTAGCGGGAAGCGCTACAATGAGCAGTTCTTC	TRAV29DV5	TRAJ28	TRBV11-2	TRBJ2-1	5
PSA1505_SFMC_TGACGGCCATGCCTTC	PSA1505	SFMC	CD8+	4.3526	20.8303	5468	1958	4713	1958	CATMRLAQKLVF;CLRECGGSNYKLTF	TGTGCTACGATGCGGCTAGCCCAGAAGCTGGTATTT;TGTCTCCGGGAATGTGGAGGTAGCAACTATAAACTGACATTT	CSARPGLGGRFLDEQFF	TGCAGTGCTAGACCGGGGTTGGGGGGGCGGTTTCTCGATGAGCAGTTCTTC	TRAV17;TRAV39	TRAJ54;TRAJ53	TRBV20-1	TRBJ2-1	5
PSA1505_SFMC_TGACTAGCAGAGCCAA	PSA1505	SFMC	CD8+	3.36598	17.4354	5615	2104	4768	2102	CATDAFGANSKLTF	TGTGCTACGGACGCATTTGGAGCCAATAGTAAGCTGACATTT	CASSLGRGTGQPQHF	TGTGCCAGCAGCTTAGGGCGGGGGACAGGGCAGCCCCAGCATTTT	TRAV17	TRAJ56	TRBV7-6	TRBJ1-5	5
PSA1505_SFMC_TGACTTTCAGAAGCAC	PSA1505	SFMC	CD8+	1.23949	24.9889	4518	1648	4404	1648	CAMRDFNTDKLIF	TGTGCAATGAGAGATTTTAACACCGACAAGCTCATCTTT	CASSRGQNTEAFF	TGTGCCAGCAGCAGGGGACAGAACACTGAAGCTTTCTTT	TRAV14DV4	TRAJ34	TRBV9	TRBJ1-1	5
PSA1505_SFMC_TGACTTTGTCTCTTAT	PSA1505	SFMC	CD8+	2.66514	11.3269	5253	2094	4706	2093			CASSSRLADTQYF	TGTGCCAGCAGCTCCAGACTTGCAGATACGCAGTATTTT			TRBV6-3	TRBJ2-3	5
PSA1505_SFMC_TGAGAGGCAAATTGCC	PSA1505	SFMC	CD8+	2.37124	20.2448	3922	1671	4066	1671	CATDAFGANSKLTF	TGTGCTACGGACGCATTTGGAGCCAATAGTAAGCTGACATTT	CASSLGRGTGQPQHF	TGTGCCAGCAGCTTAGGGCGGGGGACAGGGCAGCCCCAGCATTTT	TRAV17	TRAJ56	TRBV7-6	TRBJ1-5	2
PSA1505_SFMC_TGAGAGGCACTCTGTC	PSA1505	SFMC	CD8+	2.34838	22.4627	4897	1862	4555	1862	CAMSAYTGFQKLVF	TGTGCAATGAGCGCTTACACAGGCTTTCAGAAACTTGTATTT	CASSYGGWGEKLFF	TGTGCCAGCAGTTACGGAGGGTGGGGTGAAAAACTGTTTTTT	TRAV12-3	TRAJ8	TRBV6-5	TRBJ1-4	5
PSA1505_SFMC_TGAGAGGTCTGCTGTC	PSA1505	SFMC	CD8+	2.52888	21.0116	3203	1472	3809	1472			CASSLGRGYNEQFF	TGTGCCAGCAGCTTAGGCAGGGGCTACAATGAGCAGTTCTTC			TRBV7-6	TRBJ2-1	5
PSA1505_SFMC_TGAGCCGCAGGGTACA	PSA1505	SFMC	CD8+	1.53784	18.9397	4942	1923	4586	1923			CASSSRLADTQYF	TGTGCCAGCAGCTCCAGACTTGCAGATACGCAGTATTTT			TRBV6-3	TRBJ2-3	5
PSA1505_SFMC_TGAGCCGGTCCATCCT	PSA1505	SFMC	CD8+	3.0411	19.0685	3650	1480	3968	1480			CASSLGRGYNEQFF	TGTGCCAGCAGCTTAGGCAGGGGCTACAATGAGCAGTTCTTC			TRBV7-6	TRBJ2-1	5
PSA1505_SFMC_TGAGCCGGTCTGCCAG	PSA1505	SFMC	CD8+	3.51876	23.3635	3865	1556	4055	1556	CAYSVEYGNKLVF	TGTGCTTATAGTGTGGAATATGGAAACAAGCTGGTCTTT	CASSHPDRGRGSPLHF	TGTGCCAGCAGCCACCCCGACAGGGGGCGAGGATCACCCCTCCACTTT	TRAV38-2DV8	TRAJ47	TRBV7-9	TRBJ1-6	5
PSA1505_SFMC_TGAGCCGGTTCCCTTG	PSA1505	SFMC	CD8+	1.92061	17.1362	4686	1907	4487	1907	CATDAFGANSKLTF	TGTGCTACGGACGCATTTGGAGCCAATAGTAAGCTGACATTT	CASSLGRGTGQPQHF	TGTGCCAGCAGCTTAGGGCGGGGGACAGGGCAGCCCCAGCATTTT	TRAV17	TRAJ56	TRBV7-6	TRBJ1-5	5
PSA1505_SFMC_TGATTTCTCCCTCAGT	PSA1505	SFMC	CD8+	2.04138	20.3586	3625	1550	3944	1550	CATDAFGANSKLTF	TGTGCTACGGACGCATTTGGAGCCAATAGTAAGCTGACATTT	CASSLGRGTGQPQHF	TGTGCCAGCAGCTTAGGGCGGGGGACAGGGCAGCCCCAGCATTTT	TRAV17	TRAJ56	TRBV7-6	TRBJ1-5	2
PSA1505_SFMC_TGCACCTTCAAACAAG	PSA1505	SFMC	CD8+	2.00588	17.3041	3739	1753	3968	1753	CAGQPLYGGSQGNLIF	TGTGCTGGGCAGCCCCTTTATGGAGGAAGCCAAGGAAATCTCATCTTT	CASSLGRDYGYTF	TGTGCCAGCAGCTTGGGTCGAGACTATGGCTACACCTTC	TRAV35	TRAJ42	TRBV5-6	TRBJ1-2	5
PSA1505_SFMC_TGCACCTTCTGCAGTA	PSA1505	SFMC	CD8+	3.38762	9.08795	3070	1757	3664	1765	CAVSGGSNYKLTF	TGTGCCGTGAGTGGAGGTAGCAACTATAAACTGACATTT	CARDFGTGESRSYNEQFF	TGTGCCAGGGACTTCGGGACAGGGGAGTCTAGGTCCTACAATGAGCAGTTCTTC	TRAV12-2	TRAJ53	TRBV2	TRBJ2-1	6
PSA1505_SFMC_TGCCAAATCCCAAGTA	PSA1505	SFMC	CD8+	2.7693	23.8334	4586	1753	4441	1753	CATDAFGANSKLTF	TGTGCTACGGACGCATTTGGAGCCAATAGTAAGCTGACATTT	CASSLGRGTGQPQHF	TGTGCCAGCAGCTTAGGGCGGGGGACAGGGCAGCCCCAGCATTTT	TRAV17	TRAJ56	TRBV7-6	TRBJ1-5	5
PSA1505_SFMC_TGCGCAGCACAGGAGT	PSA1505	SFMC	CD8+	3.99316	17.0137	6436	2321	4911	2292	CAMRDFNTDKLIF	TGTGCAATGAGAGATTTTAACACCGACAAGCTCATCTTT	CASSRGQNTEAFF	TGTGCCAGCAGCAGGGGACAGAACACTGAAGCTTTCTTT	TRAV14DV4	TRAJ34	TRBV9	TRBJ1-1	5
PSA1505_SFMC_TGCGGGTCAATGAAAC	PSA1505	SFMC	CD8+	3.02467	22.8177	7538	2727	4966	2579	CATDAFGANSKLTF	TGTGCTACGGACGCATTTGGAGCCAATAGTAAGCTGACATTT	CASSLGRGTGQPQHF	TGTGCCAGCAGCTTAGGGCGGGGGACAGGGCAGCCCCAGCATTTT	TRAV17	TRAJ56	TRBV7-6	TRBJ1-5	9
PSA1505_SFMC_TGCGTGGCAAGCCGTC	PSA1505	SFMC	CD8+	1.65653	20.0854	7727	2525	4977	2383	CAVSGGSNYKLTF	TGTGCCGTGAGTGGAGGTAGCAACTATAAACTGACATTT	CARDFGTGESRSYNEQFF	TGTGCCAGGGACTTCGGGACAGGGGAGTCTAGGTCCTACAATGAGCAGTTCTTC	TRAV12-2	TRAJ53	TRBV2	TRBJ2-1	16
PSA1505_SFMC_TGCTACCCATGGTCAT	PSA1505	SFMC	CD8+	2.06471	22.8043	3245	1481	3836	1483	CAVRDGLRGRGSTLGRLYF	TGTGCTGTGAGAGATGGCCTTCGGGGCAGAGGCTCAACCCTGGGGAGGCTATACTTT	CASSSPSKNNEQFF	TGTGCCAGCAGTTCGCCCTCGAAAAACAATGAGCAGTTCTTC	TRAV1-2	TRAJ18	TRBV28	TRBJ2-1	5
PSA1505_SFMC_TGCTACCTCACAATGC	PSA1505	SFMC	CD8+	2.47669	22.2028	3432	1492	3897	1492	CAVRDGLRGRGSTLGRLYF	TGTGCTGTGAGAGATGGCCTTCGGGGCAGAGGCTCAACCCTGGGGAGGCTATACTTT	CASSSPSKNNEQFF	TGTGCCAGCAGTTCGCCCTCGAAAAACAATGAGCAGTTCTTC	TRAV1-2	TRAJ18	TRBV28	TRBJ2-1	9
PSA1505_SFMC_TGCTGCTAGAATTCCC	PSA1505	SFMC	CD8+	0.924066	19.0438	4978	1988	4608	1988	CATDAFGANSKLTF	TGTGCTACGGACGCATTTGGAGCCAATAGTAAGCTGACATTT	CASSLGRGTGQPQHF	TGTGCCAGCAGCTTAGGGCGGGGGACAGGGCAGCCCCAGCATTTT	TRAV17	TRAJ56	TRBV7-6	TRBJ1-5	5
PSA1505_SFMC_TGCTGCTAGGCGCTCT	PSA1505	SFMC	CD8+	1.14482	11.9824	5241	2132	4709	2131	CAVSGGSNYKLTF	TGTGCCGTGAGTGGAGGTAGCAACTATAAACTGACATTT	CARDFGTGESRSYNEQFF	TGTGCCAGGGACTTCGGGACAGGGGAGTCTAGGTCCTACAATGAGCAGTTCTTC	TRAV12-2	TRAJ53	TRBV2	TRBJ2-1	5
PSA1505_SFMC_TGGACGCGTTGTACAC	PSA1505	SFMC	CD8+	2.69436	27.7294	3563	1429	3948	1429	CAVGGSNYQLIW	TGTGCTGTGGGTGGGAGCAACTATCAGTTAATCTGG	CASSLGRGYNEQFF	TGTGCCAGCAGCTTAGGCAGGGGCTACAATGAGCAGTTCTTC	TRAV8-3	TRAJ33	TRBV7-6	TRBJ2-1	2
PSA1505_SFMC_TGGACGCTCCAGGGCT	PSA1505	SFMC	CD8+	0.888192	22.7273	3828	1579	4028	1579	CAVGALYSGAGSYQLTF	TGTGCTGTGGGTGCGCTATACTCTGGGGCTGGGAGTTACCAACTCACTTTC	CASSSRLADTQYF	TGTGCCAGCAGCTCCAGACTTGCAGATACGCAGTATTTT	TRAV8-3	TRAJ28	TRBV6-3	TRBJ2-3	5
PSA1505_SFMC_TGGCCAGCATGGTAGG	PSA1505	SFMC	CD8+	3.69364	22.868	3682	1577	3962	1577	CAMSGFYNTDKLIF	TGTGCAATGAGCGGTTTCTATAACACCGACAAGCTCATCTTT	CSVRTGRITGELFF	TGCAGTGTCAGGACAGGGAGGATTACCGGGGAGCTGTTTTTT	TRAV12-3	TRAJ34	TRBV20-1	TRBJ2-2	2
PSA1505_SFMC_TGGCTGGAGGAACTGC	PSA1505	SFMC	CD8+	1.77066	14.6922	4744	2103	4537	2103	CAVGALYSGAGSYQLTF	TGTGCTGTGGGTGCGCTATACTCTGGGGCTGGGAGTTACCAACTCACTTTC	CASSSRLADTQYF	TGTGCCAGCAGCTCCAGACTTGCAGATACGCAGTATTTT	TRAV8-3	TRAJ28	TRBV6-3	TRBJ2-3	5
PSA1505_SFMC_TGGGAAGTCCGGGTGT	PSA1505	SFMC	CD8+	3.35998	10.8678	8631	2791	5155	2519	CAYSVEYGNKLVF	TGTGCTTATAGTGTGGAATATGGAAACAAGCTGGTCTTT	CASSHPDRGRGSPLHF	TGTGCCAGCAGCCACCCCGACAGGGGGCGAGGATCACCCCTCCACTTT	TRAV38-2DV8	TRAJ47	TRBV7-9	TRBJ1-6	16
PSA1505_SFMC_TGGGCGTAGTTAGCGG	PSA1505	SFMC	CD8+	1.85506	19.8615	4043	1610	4124	1610	CAVRDGLRGRGSTLGRLYF	TGTGCTGTGAGAGATGGCCTTCGGGGCAGAGGCTCAACCCTGGGGAGGCTATACTTT	CASSSPSKNNEQFF	TGTGCCAGCAGTTCGCCCTCGAAAAACAATGAGCAGTTCTTC	TRAV1-2	TRAJ18	TRBV28	TRBJ2-1	5
PSA1505_SFMC_TGGGCGTTCAGTTTGG	PSA1505	SFMC	CD8+	2.29555	20.5452	3485	1537	3891	1537	CAMRDFNTDKLIF	TGTGCAATGAGAGATTTTAACACCGACAAGCTCATCTTT	CASSRGQNTEAFF	TGTGCCAGCAGCAGGGGACAGAACACTGAAGCTTTCTTT	TRAV14DV4	TRAJ34	TRBV9	TRBJ1-1	5
PSA1505_SFMC_TGGTTCCAGTAAGTAC	PSA1505	SFMC	CD8+	1.43805	18.7223	3616	1729	3911	1729	CAASDPGAGSYQLTF	TGTGCAGCAAGCGACCCTGGGGCTGGGAGTTACCAACTCACTTTC	CASRSGTSGKRYNEQFF	TGTGCCAGCAGATCCGGGACTAGCGGGAAGCGCTACAATGAGCAGTTCTTC	TRAV29DV5	TRAJ28	TRBV11-2	TRBJ2-1	2
PSA1505_SFMC_TGGTTCCTCAGTACGT	PSA1505	SFMC	CD8+	1.31715	22.1849	3872	1768	4033	1768			CASSLGRDYGYTF	TGTGCCAGCAGCTTGGGTCGAGACTATGGCTACACCTTC			TRBV5-6	TRBJ1-2	5
PSA1505_SFMC_TGGTTCCTCTTACCGC	PSA1505	SFMC	CD8+	1.42646	22.8906	7431	2651	4915	2526	CAVSGGSNYKLTF	TGTGCCGTGAGTGGAGGTAGCAACTATAAACTGACATTT	CARDFGTGESRSYNEQFF	TGTGCCAGGGACTTCGGGACAGGGGAGTCTAGGTCCTACAATGAGCAGTTCTTC	TRAV12-2	TRAJ53	TRBV2	TRBJ2-1	5
PSA1505_SFMC_TGTATTCTCTATCCTA	PSA1505	SFMC	CD8+	2.39255	24.0525	4723	1800	4482	1800	CAYSVEYGNKLVF	TGTGCTTATAGTGTGGAATATGGAAACAAGCTGGTCTTT	CASSHPDRGRGSPLHF	TGTGCCAGCAGCCACCCCGACAGGGGGCGAGGATCACCCCTCCACTTT	TRAV38-2DV8	TRAJ47	TRBV7-9	TRBJ1-6	5
PSA1505_SFMC_TGTCCCACATCCTAGA	PSA1505	SFMC	CD8+	2.42904	20.1146	3664	1592	3959	1592	CAVGGSNYQLIW	TGTGCTGTGGGTGGGAGCAACTATCAGTTAATCTGG	CASSLGRGYNEQFF	TGTGCCAGCAGCTTAGGCAGGGGCTACAATGAGCAGTTCTTC	TRAV8-3	TRAJ33	TRBV7-6	TRBJ2-1	5
PSA1505_SFMC_TGTCCCATCTCTAGGA	PSA1505	SFMC	CD8+	2.28245	15.0262	4206	1656	4209	1656			CASSLGRDYGYTF	TGTGCCAGCAGCTTGGGTCGAGACTATGGCTACACCTTC			TRBV5-6	TRBJ1-2	5
PSA1505_SFMC_TGTGGTACAGTGAGTG	PSA1505	SFMC	CD8+	2.01236	20.8473	5665	2114	4765	2111	CATDAFGANSKLTF	TGTGCTACGGACGCATTTGGAGCCAATAGTAAGCTGACATTT	CASSLGRGTGQPQHF	TGTGCCAGCAGCTTAGGGCGGGGGACAGGGCAGCCCCAGCATTTT	TRAV17	TRAJ56	TRBV7-6	TRBJ1-5	5
PSA1505_SFMC_TGTGGTACATCGGTTA	PSA1505	SFMC	CD8+	2.43033	16.105	3086	1470	3761	1475	CATDAFGANSKLTF	TGTGCTACGGACGCATTTGGAGCCAATAGTAAGCTGACATTT	CASSLGRGTGQPQHF	TGTGCCAGCAGCTTAGGGCGGGGGACAGGGCAGCCCCAGCATTTT	TRAV17	TRAJ56	TRBV7-6	TRBJ1-5	5
PSA1505_SFMC_TGTGGTAGTACTCAAC	PSA1505	SFMC	CD8+	1.77871	14.8313	3823	1876	3995	1876	CAGQPLYGGSQGNLIF	TGTGCTGGGCAGCCCCTTTATGGAGGAAGCCAAGGAAATCTCATCTTT	CASSLGRDYGYTF	TGTGCCAGCAGCTTGGGTCGAGACTATGGCTACACCTTC	TRAV35	TRAJ42	TRBV5-6	TRBJ1-2	2
PSA1505_SFMC_TGTTCCGAGCCCGAAA	PSA1505	SFMC	CD8+	1.58642	8.16866	7186	2624	4963	2533	CAASDPGAGSYQLTF	TGTGCAGCAAGCGACCCTGGGGCTGGGAGTTACCAACTCACTTTC	CASRSGTSGKRYNEQFF	TGTGCCAGCAGATCCGGGACTAGCGGGAAGCGCTACAATGAGCAGTTCTTC	TRAV29DV5	TRAJ28	TRBV11-2	TRBJ2-1	5
PSA1505_SFMC_TGTTCCGCACGGATAG	PSA1505	SFMC	CD8+	2.85465	22.2255	3433	1508	3883	1508	CATDAFGANSKLTF	TGTGCTACGGACGCATTTGGAGCCAATAGTAAGCTGACATTT	CASSLGRGTGQPQHF	TGTGCCAGCAGCTTAGGGCGGGGGACAGGGCAGCCCCAGCATTTT	TRAV17	TRAJ56	TRBV7-6	TRBJ1-5	5
PSA1505_SFMC_TTAACTCAGTCTCAAC	PSA1505	SFMC	CD8+	1.89404	18.3365	3643	1669	3925	1669			CASSLGRDYGYTF	TGTGCCAGCAGCTTGGGTCGAGACTATGGCTACACCTTC			TRBV5-6	TRBJ1-2	5
PSA1505_SFMC_TTAACTCCAAGGACAC	PSA1505	SFMC	CD8+	3.69266	19.3578	4360	1711	4334	1711	CAVSRHDTGRRALTF	TGTGCTGTGAGCCGGCATGACACGGGCAGGAGAGCACTTACTTTT	CASSFLGDSPLHF	TGTGCCAGCAGTTTTCTTGGGGATTCACCCCTCCACTTT	TRAV3	TRAJ5	TRBV27	TRBJ1-6	8
PSA1505_SFMC_TTAACTCCAAGGTTCT	PSA1505	SFMC	CD8+	2.61171	13.0133	6624	2533	4997	2484			CASSSRLADTQYF	TGTGCCAGCAGCTCCAGACTTGCAGATACGCAGTATTTT			TRBV6-3	TRBJ2-3	16
PSA1505_SFMC_TTAACTCCACTTCTGC	PSA1505	SFMC	CD8+	2.4726	12.261	3923	1681	4073	1681	CAVGGSNYQLIW	TGTGCTGTGGGTGGGAGCAACTATCAGTTAATCTGG	CASSLGRGYNEQFF	TGTGCCAGCAGCTTAGGCAGGGGCTACAATGAGCAGTTCTTC	TRAV8-3	TRAJ33	TRBV7-6	TRBJ2-1	5
PSA1505_SFMC_TTAACTCCATGGTCAT	PSA1505	SFMC	CD8+	2.7168	19.3654	4601	1880	4454	1880	CAVSGGSNYKLTF	TGTGCCGTGAGTGGAGGTAGCAACTATAAACTGACATTT	CARDFGTGESRSYNEQFF	TGTGCCAGGGACTTCGGGACAGGGGAGTCTAGGTCCTACAATGAGCAGTTCTTC	TRAV12-2	TRAJ53	TRBV2	TRBJ2-1	5
PSA1505_SFMC_TTAACTCGTTACGTCA	PSA1505	SFMC	CD8+	2.34597	15.7257	3879	1746	4042	1746	CAMRDFNTDKLIF	TGTGCAATGAGAGATTTTAACACCGACAAGCTCATCTTT	CASSRGQNTEAFF	TGTGCCAGCAGCAGGGGACAGAACACTGAAGCTTTCTTT	TRAV14DV4	TRAJ34	TRBV9	TRBJ1-1	5
PSA1505_SFMC_TTAGGACAGATCGGGT	PSA1505	SFMC	CD8+	3.10231	21.1221	3030	1450	3765	1452	CAVGALYSGAGSYQLTF	TGTGCTGTGGGTGCGCTATACTCTGGGGCTGGGAGTTACCAACTCACTTTC	CASSSRLADTQYF	TGTGCCAGCAGCTCCAGACTTGCAGATACGCAGTATTTT	TRAV8-3	TRAJ28	TRBV6-3	TRBJ2-3	2
PSA1505_SFMC_TTAGGACTCACTTCAT	PSA1505	SFMC	CD8+	1.95599	18.6362	3681	1686	3946	1686	CAMRDFNTDKLIF	TGTGCAATGAGAGATTTTAACACCGACAAGCTCATCTTT	CASSRGQNTEAFF	TGTGCCAGCAGCAGGGGACAGAACACTGAAGCTTTCTTT	TRAV14DV4	TRAJ34	TRBV9	TRBJ1-1	5
PSA1505_SFMC_TTAGTTCCACACTGCG	PSA1505	SFMC	CD8+	1.75659	21.4304	3985	1767	4090	1767	CAMRDFNTDKLIF	TGTGCAATGAGAGATTTTAACACCGACAAGCTCATCTTT	CASSRGQNTEAFF	TGTGCCAGCAGCAGGGGACAGAACACTGAAGCTTTCTTT	TRAV14DV4	TRAJ34	TRBV9	TRBJ1-1	5
PSA1505_SFMC_TTAGTTCTCTTACCGC	PSA1505	SFMC	CD8+	3.96609	22.8883	3303	1467	3846	1467	CAASDPGAGSYQLTF	TGTGCAGCAAGCGACCCTGGGGCTGGGAGTTACCAACTCACTTTC	CASRSGTSGKRYNEQFF	TGTGCCAGCAGATCCGGGACTAGCGGGAAGCGCTACAATGAGCAGTTCTTC	TRAV29DV5	TRAJ28	TRBV11-2	TRBJ2-1	2
PSA1505_SFMC_TTATGCTCATGCATGT	PSA1505	SFMC	CD8+	1.38028	20.6761	3550	1568	3915	1568	CATDAFGANSKLTF	TGTGCTACGGACGCATTTGGAGCCAATAGTAAGCTGACATTT	CASSLGRGTGQPQHF	TGTGCCAGCAGCTTAGGGCGGGGGACAGGGCAGCCCCAGCATTTT	TRAV17	TRAJ56	TRBV7-6	TRBJ1-5	5
PSA1505_SFMC_TTCCCAGTCATTTGGG	PSA1505	SFMC	CD8+	2.41915	26.9162	3927	1663	4069	1663	CATMRLAQKLVF;CLRECGGSNYKLTF	TGTGCTACGATGCGGCTAGCCCAGAAGCTGGTATTT;TGTCTCCGGGAATGTGGAGGTAGCAACTATAAACTGACATTT	CSARPGLGGRFLDEQFF	TGCAGTGCTAGACCGGGGTTGGGGGGGCGGTTTCTCGATGAGCAGTTCTTC	TRAV17;TRAV39	TRAJ54;TRAJ53	TRBV20-1	TRBJ2-1	2
PSA1505_SFMC_TTCGGTCAGCTAACTC	PSA1505	SFMC	CD8+	7.96867	4.37601	3702	1706	3940	1706	CATDAFGANSKLTF	TGTGCTACGGACGCATTTGGAGCCAATAGTAAGCTGACATTT	CASSLGRGTGQPQHF	TGTGCCAGCAGCTTAGGGCGGGGGACAGGGCAGCCCCAGCATTTT	TRAV17	TRAJ56	TRBV7-6	TRBJ1-5	5
PSA1505_SFMC_TTCGGTCCAAGAAGAG	PSA1505	SFMC	CD8+	3.67681	19.3677	4270	1646	4270	1646	CATDAFGANSKLTF	TGTGCTACGGACGCATTTGGAGCCAATAGTAAGCTGACATTT	CASSLGRGTGQPQHF	TGTGCCAGCAGCTTAGGGCGGGGGACAGGGCAGCCCCAGCATTTT	TRAV17	TRAJ56	TRBV7-6	TRBJ1-5	5
PSA1505_SFMC_TTCGGTCTCGTTTATC	PSA1505	SFMC	CD8+	3.64164	25.7493	3103	1349	3813	1349	CAASDPGAGSYQLTF	TGTGCAGCAAGCGACCCTGGGGCTGGGAGTTACCAACTCACTTTC	CASRSGTSGKRYNEQFF	TGTGCCAGCAGATCCGGGACTAGCGGGAAGCGCTACAATGAGCAGTTCTTC	TRAV29DV5	TRAJ28	TRBV11-2	TRBJ2-1	2
PSA1505_SFMC_TTCTACACACGGCCAT	PSA1505	SFMC	CD8+	3.003	21.5943	3663	1658	3948	1658	CAMSAYTGFQKLVF	TGTGCAATGAGCGCTTACACAGGCTTTCAGAAACTTGTATTT	CASSYGGWGEKLFF	TGTGCCAGCAGTTACGGAGGGTGGGGTGAAAAACTGTTTTTT	TRAV12-3	TRAJ8	TRBV6-5	TRBJ1-4	5
PSA1505_SFMC_TTCTACAGTGCACTTA	PSA1505	SFMC	CD8+	3.29335	15.064	4919	1956	4589	1956	CAASDPGAGSYQLTF	TGTGCAGCAAGCGACCCTGGGGCTGGGAGTTACCAACTCACTTTC	CASRSGTSGKRYNEQFF	TGTGCCAGCAGATCCGGGACTAGCGGGAAGCGCTACAATGAGCAGTTCTTC	TRAV29DV5	TRAJ28	TRBV11-2	TRBJ2-1	5
PSA1505_SFMC_TTCTCAAAGCTGAACG	PSA1505	SFMC	CD8+	2.29288	21.8689	4623	1813	4452	1813	CAMRDFNTDKLIF	TGTGCAATGAGAGATTTTAACACCGACAAGCTCATCTTT	CASSRGQNTEAFF	TGTGCCAGCAGCAGGGGACAGAACACTGAAGCTTTCTTT	TRAV14DV4	TRAJ34	TRBV9	TRBJ1-1	5
PSA1505_SFMC_TTCTCCTCATGCGCAC	PSA1505	SFMC	CD8+	1.9686	22.4514	4267	1704	4267	1704	CAVSGGSNYKLTF	TGTGCCGTGAGTGGAGGTAGCAACTATAAACTGACATTT	CARDFGTGESRSYNEQFF	TGTGCCAGGGACTTCGGGACAGGGGAGTCTAGGTCCTACAATGAGCAGTTCTTC	TRAV12-2	TRAJ53	TRBV2	TRBJ2-1	5
PSA1505_SFMC_TTCTTAGCAATGTTGC	PSA1505	SFMC	CD8+	1.75986	23.1905	3523	1545	3912	1545	CATDAFGANSKLTF	TGTGCTACGGACGCATTTGGAGCCAATAGTAAGCTGACATTT	CASSLGRGTGQPQHF	TGTGCCAGCAGCTTAGGGCGGGGGACAGGGCAGCCCCAGCATTTT	TRAV17	TRAJ56	TRBV7-6	TRBJ1-5	2
PSA1505_SFMC_TTCTTAGGTTCGCGAC	PSA1505	SFMC	CD8+	2.09457	18.9781	3151	1453	3801	1454	CAASDPGAGSYQLTF	TGTGCAGCAAGCGACCCTGGGGCTGGGAGTTACCAACTCACTTTC	CASRSGTSGKRYNEQFF	TGTGCCAGCAGATCCGGGACTAGCGGGAAGCGCTACAATGAGCAGTTCTTC	TRAV29DV5	TRAJ28	TRBV11-2	TRBJ2-1	2
PSA1505_SFMC_TTGAACGCAGTTCATG	PSA1505	SFMC	CD8+	1.93949	14.5074	3867	1728	4033	1728	CATDAFGANSKLTF	TGTGCTACGGACGCATTTGGAGCCAATAGTAAGCTGACATTT	CASSLGRGTGQPQHF	TGTGCCAGCAGCTTAGGGCGGGGGACAGGGCAGCCCCAGCATTTT	TRAV17	TRAJ56	TRBV7-6	TRBJ1-5	5
PSA1505_SFMC_TTGAACGTCAGAGGTG	PSA1505	SFMC	CD8+	2.42398	19.2816	4538	1780	4424	1780	CAMRDFNTDKLIF	TGTGCAATGAGAGATTTTAACACCGACAAGCTCATCTTT	CASSRGQNTEAFF	TGTGCCAGCAGCAGGGGACAGAACACTGAAGCTTTCTTT	TRAV14DV4	TRAJ34	TRBV9	TRBJ1-1	5
PSA1505_SFMC_TTGACTTGTTACGCGC	PSA1505	SFMC	CD8+	4.58515	17.3854	3664	1603	3944	1603	CAVSRHDTGRRALTF	TGTGCTGTGAGCCGGCATGACACGGGCAGGAGAGCACTTACTTTT	CASSFLGDSPLHF	TGTGCCAGCAGTTTTCTTGGGGATTCACCCCTCCACTTT	TRAV3	TRAJ5	TRBV27	TRBJ1-6	8
PSA1505_SFMC_TTGCCGTGTAAGTAGT	PSA1505	SFMC	CD8+	3.13117	19.2384	3545	1569	3908	1569	CAGQPLYGGSQGNLIF	TGTGCTGGGCAGCCCCTTTATGGAGGAAGCCAAGGAAATCTCATCTTT	CASSLGRDYGYTF	TGTGCCAGCAGCTTGGGTCGAGACTATGGCTACACCTTC	TRAV35	TRAJ42	TRBV5-6	TRBJ1-2	5
PSA1505_SFMC_TTGCCGTGTTGGACCC	PSA1505	SFMC	CD8+	4.93208	18.767	4785	1968	4535	1968	CIGGWSGGGADGLTF	TGCATCGGCGGATGGTCAGGAGGAGGTGCTGACGGACTCACCTTT	CASSFREMNTEAFF	TGTGCCAGCAGCTTTAGGGAAATGAACACTGAAGCTTTCTTT	TRAV26-1	TRAJ45	TRBV13	TRBJ1-1	16
PSA1505_SFMC_TTGGAACGTCTCTCTG	PSA1505	SFMC	CD8+	4.95385	23.2615	3250	1395	3850	1396			CASSLGRGYNEQFF	TGTGCCAGCAGCTTAGGCAGGGGCTACAATGAGCAGTTCTTC			TRBV7-6	TRBJ2-1	2
PSA1505_SFMC_TTGGCAACAATGGAGC	PSA1505	SFMC	CD8+	1.90821	17.1498	4140	1825	4162	1825	CAMRDFNTDKLIF	TGTGCAATGAGAGATTTTAACACCGACAAGCTCATCTTT	CASSRGQNTEAFF	TGTGCCAGCAGCAGGGGACAGAACACTGAAGCTTTCTTT	TRAV14DV4	TRAJ34	TRBV9	TRBJ1-1	5
PSA1505_SFMC_TTGTAGGTCTCTAAGG	PSA1505	SFMC	CD8+	3.6626	26.0599	4505	1838	4395	1838			CASSLGRDYGYTF	TGTGCCAGCAGCTTGGGTCGAGACTATGGCTACACCTTC			TRBV5-6	TRBJ1-2	2
PSA1505_SFMC_TTTACTGAGCTAAACA	PSA1505	SFMC	CD8+	2.49516	18.2413	4128	1577	4163	1577	CATDAFGANSKLTF	TGTGCTACGGACGCATTTGGAGCCAATAGTAAGCTGACATTT	CASSLGRGTGQPQHF	TGTGCCAGCAGCTTAGGGCGGGGGACAGGGCAGCCCCAGCATTTT	TRAV17	TRAJ56	TRBV7-6	TRBJ1-5	5
PSA1505_SFMC_TTTACTGCATGCAACT	PSA1505	SFMC	CD8+	2.42351	17.7522	3301	1334	3869	1335	CAMRDFNTDKLIF	TGTGCAATGAGAGATTTTAACACCGACAAGCTCATCTTT	CASSRGQNTEAFF	TGTGCCAGCAGCAGGGGACAGAACACTGAAGCTTTCTTT	TRAV14DV4	TRAJ34	TRBV9	TRBJ1-1	5
PSA1505_SFMC_TTTACTGGTACTCAAC	PSA1505	SFMC	CD8+	3.6806	20.8983	3206	1488	3806	1488	CATMRLAQKLVF;CLRECGGSNYKLTF	TGTGCTACGATGCGGCTAGCCCAGAAGCTGGTATTT;TGTCTCCGGGAATGTGGAGGTAGCAACTATAAACTGACATTT	CSARPGLGGRFLDEQFF	TGCAGTGCTAGACCGGGGTTGGGGGGGCGGTTTCTCGATGAGCAGTTCTTC	TRAV17;TRAV39	TRAJ54;TRAJ53	TRBV20-1	TRBJ2-1	5
PSA1505_SFMC_TTTACTGGTCGTCTTC	PSA1505	SFMC	CD8+	3.45935	18.1863	4047	1686	4123	1686	CATMRLAQKLVF;CLRECGGSNYKLTF	TGTGCTACGATGCGGCTAGCCCAGAAGCTGGTATTT;TGTCTCCGGGAATGTGGAGGTAGCAACTATAAACTGACATTT	CSARPGLGGRFLDEQFF	TGCAGTGCTAGACCGGGGTTGGGGGGGCGGTTTCTCGATGAGCAGTTCTTC	TRAV17;TRAV39	TRAJ54;TRAJ53	TRBV20-1	TRBJ2-1	5
PSA1505_SFMC_TTTATGCGTGCGGTAA	PSA1505	SFMC	CD8+	2.47449	23.3418	3920	1605	4064	1605	CATDAFGANSKLTF	TGTGCTACGGACGCATTTGGAGCCAATAGTAAGCTGACATTT	CASSLGRGTGQPQHF	TGTGCCAGCAGCTTAGGGCGGGGGACAGGGCAGCCCCAGCATTTT	TRAV17	TRAJ56	TRBV7-6	TRBJ1-5	5
PSA1505_SFMC_TTTATGCTCAACCATG	PSA1505	SFMC	CD8+	2.53499	17.7449	3787	1631	4010	1631	CAYSVEYGNKLVF	TGTGCTTATAGTGTGGAATATGGAAACAAGCTGGTCTTT	CASSHPDRGRGSPLHF	TGTGCCAGCAGCCACCCCGACAGGGGGCGAGGATCACCCCTCCACTTT	TRAV38-2DV8	TRAJ47	TRBV7-9	TRBJ1-6	5
PSA1505_SFMC_TTTATGCTCGAATGGG	PSA1505	SFMC	CD8+	1.60851	21.851	4041	1655	4122	1655	CAMRDFNTDKLIF	TGTGCAATGAGAGATTTTAACACCGACAAGCTCATCTTT	CASSRGQNTEAFF	TGTGCCAGCAGCAGGGGACAGAACACTGAAGCTTTCTTT	TRAV14DV4	TRAJ34	TRBV9	TRBJ1-1	5
PSA1505_SFMC_TTTCCTCCAGCCTTTC	PSA1505	SFMC	CD8+	1.90397	19.9779	3624	1530	3948	1530	CAASDPGAGSYQLTF	TGTGCAGCAAGCGACCCTGGGGCTGGGAGTTACCAACTCACTTTC	CASRSGTSGKRYNEQFF	TGTGCCAGCAGATCCGGGACTAGCGGGAAGCGCTACAATGAGCAGTTCTTC	TRAV29DV5	TRAJ28	TRBV11-2	TRBJ2-1	5
PSA1505_SFMC_TTTCCTCTCAATACCG	PSA1505	SFMC	CD8+	1.64007	20.102	4512	1970	4415	1970	CAVSGGSNYKLTF	TGTGCCGTGAGTGGAGGTAGCAACTATAAACTGACATTT	CARDFGTGESRSYNEQFF	TGTGCCAGGGACTTCGGGACAGGGGAGTCTAGGTCCTACAATGAGCAGTTCTTC	TRAV12-2	TRAJ53	TRBV2	TRBJ2-1	13
PSA1505_SFMC_TTTGGTTAGGAGTACC	PSA1505	SFMC	CD8+	2.95343	18.0045	5282	2063	4702	2063	CAVSGGSNYKLTF	TGTGCCGTGAGTGGAGGTAGCAACTATAAACTGACATTT	CARDFGTGESRSYNEQFF	TGTGCCAGGGACTTCGGGACAGGGGAGTCTAGGTCCTACAATGAGCAGTTCTTC	TRAV12-2	TRAJ53	TRBV2	TRBJ2-1	5
PSA1505_SFMC_TTTGGTTTCCGAAGAG	PSA1505	SFMC	CD8+	2.11904	18.4481	3209	1509	3801	1510			CASSLGRDYGYTF	TGTGCCAGCAGCTTGGGTCGAGACTATGGCTACACCTTC			TRBV5-6	TRBJ1-2	5
PSA1505_SFMC_TTTGTCACAATGGATA	PSA1505	SFMC	CD8+	4.13793	25.8934	3190	1370	3818	1371	CAVSGGSNYKLTF	TGTGCCGTGAGTGGAGGTAGCAACTATAAACTGACATTT	CARDFGTGESRSYNEQFF	TGTGCCAGGGACTTCGGGACAGGGGAGTCTAGGTCCTACAATGAGCAGTTCTTC	TRAV12-2	TRAJ53	TRBV2	TRBJ2-1	5
PSA1505_SFMC_TTTGTCACATCCTTGC	PSA1505	SFMC	CD8+	1.82077	25.377	3515	1495	3919	1495	CAMSAYTGFQKLVF	TGTGCAATGAGCGCTTACACAGGCTTTCAGAAACTTGTATTT	CASSYGGWGEKLFF	TGTGCCAGCAGTTACGGAGGGTGGGGTGAAAAACTGTTTTTT	TRAV12-3	TRAJ8	TRBV6-5	TRBJ1-4	5
PSA1505_SFMC_TTTGTCATCGCCAGCA	PSA1505	SFMC	CD8+	4.70756	32.0766	4907	1721	4521	1721	CAVSRHDTGRRALTF	TGTGCTGTGAGCCGGCATGACACGGGCAGGAGAGCACTTACTTTT	CASSFLGDSPLHF	TGTGCCAGCAGTTTTCTTGGGGATTCACCCCTCCACTTT	TRAV3	TRAJ5	TRBV27	TRBJ1-6	8
PSA1607_SFMC_AAACCTGAGTTTGCGT	PSA1607	SFMC	CD8+	2.60295	30.4196	2574	1083	3143	1084			CASSPTGGYHNEQFF	TGTGCCAGCAGCCCGACAGGGGGGTATCACAATGAGCAGTTCTTC			TRBV27	TRBJ2-1	2
PSA1607_SFMC_AAACGGGAGAACAACT	PSA1607	SFMC	CD8+	5.90134	20.4703	2169	1035	3020	1043			CASSWGLLTEAFF	TGTGCCAGCAGTTGGGGGCTCCTCACTGAAGCTTTCTTT			TRBV28	TRBJ1-1	8
PSA1607_SFMC_AAAGATGCAAGTTAAG	PSA1607	SFMC	CD8+	4.52231	35.4897	3339	1201	3390	1201	CAVRDPLNRDDKIIF	TGTGCTGTGAGAGACCCTCTGAACAGAGATGACAAGATCATCTTT	CASSPTGGYHNEQFF	TGTGCCAGCAGCCCGACAGGGGGGTATCACAATGAGCAGTTCTTC	TRAV3	TRAJ30	TRBV27	TRBJ2-1	5
PSA1607_SFMC_AACACGTAGTCTCGGC	PSA1607	SFMC	CD8+	3.73281	24.4597	4072	1578	3700	1578			CASSWGLLTEAFF	TGTGCCAGCAGTTGGGGGCTCCTCACTGAAGCTTTCTTT			TRBV28	TRBJ1-1	8
PSA1607_SFMC_AACACGTCATTAGCCA	PSA1607	SFMC	CD8+	4.56224	39.9739	4603	1477	3774	1472			CASSLDTHETSGGSSSYNEQFF	TGTGCCAGCAGCTTAGATACTCACGAGACTAGCGGGGGGTCGAGCTCCTACAATGAGCAGTTCTTC			TRBV11-2	TRBJ2-1	7
PSA1607_SFMC_AACACGTTCAGGATCT	PSA1607	SFMC	CD8+	6.49496	8.7346	1786	1115	2815	1143			CASSWGLLTEAFF	TGTGCCAGCAGTTGGGGGCTCCTCACTGAAGCTTTCTTT			TRBV28	TRBJ1-1	13
PSA1607_SFMC_AACCATGCACCTGGTG	PSA1607	SFMC	CD8+	3.20773	25.0298	8386	2458	4294	2197	CAVRDPLNRDDKIIF	TGTGCTGTGAGAGACCCTCTGAACAGAGATGACAAGATCATCTTT	CASSPTGGYHNEQFF	TGTGCCAGCAGCCCGACAGGGGGGTATCACAATGAGCAGTTCTTC	TRAV3	TRAJ30	TRBV27	TRBJ2-1	5
PSA1607_SFMC_AACCGCGAGATAGGAG	PSA1607	SFMC	CD8+	4.79244	23.2872	2963	1315	3228	1315			CASSWGLLTEAFF	TGTGCCAGCAGTTGGGGGCTCCTCACTGAAGCTTTCTTT			TRBV28	TRBJ1-1	8
PSA1607_SFMC_AACCGCGCAAGTAGTA	PSA1607	SFMC	CD8+	4.22987	31.9137	3428	1336	3428	1336			CASSLDTHETSGGSSSYNEQFF	TGTGCCAGCAGCTTAGATACTCACGAGACTAGCGGGGGGTCGAGCTCCTACAATGAGCAGTTCTTC			TRBV11-2	TRBJ2-1	4
PSA1607_SFMC_AACGTTGCATGGATGG	PSA1607	SFMC	CD8+	4.59989	20.0599	3674	1553	3567	1553			CASSWGLLTEAFF	TGTGCCAGCAGTTGGGGGCTCCTCACTGAAGCTTTCTTT			TRBV28	TRBJ1-1	8
PSA1607_SFMC_AACTCAGAGGGATACC	PSA1607	SFMC	CD8+	4.51697	33.1854	3830	1453	3614	1453			CASSWGLLTEAFF	TGTGCCAGCAGTTGGGGGCTCCTCACTGAAGCTTTCTTT			TRBV28	TRBJ1-1	7
PSA1607_SFMC_AACTCCCAGCTAACAA	PSA1607	SFMC	CD8+	6.53474	20.5706	2173	1038	3033	1047	CAVGDTGFQKLVF	TGTGCTGTGGGGGACACAGGCTTTCAGAAACTTGTATTT	CASSLGLATPNTEAFF	TGCGCCAGCAGCTTGGGGCTTGCGACTCCGAACACTGAAGCTTTCTTT	TRAV21	TRAJ8	TRBV5-1	TRBJ1-1	8
PSA1607_SFMC_AACTCCCGTAAACGCG	PSA1607	SFMC	CD8+	5.73534	24.0628	3121	1262	3292	1262			CASSWGLLTEAFF	TGTGCCAGCAGTTGGGGGCTCCTCACTGAAGCTTTCTTT			TRBV28	TRBJ1-1	8
PSA1607_SFMC_AACTCCCGTTTAGCTG	PSA1607	SFMC	CD8+	4.95374	21.5658	7025	2307	4221	2188			CASSWGLLTEAFF	TGTGCCAGCAGTTGGGGGCTCCTCACTGAAGCTTTCTTT			TRBV28	TRBJ1-1	16
PSA1607_SFMC_AACTCTTAGACAGACC	PSA1607	SFMC	CD8+	3.43806	20.984	3374	1487	3389	1487			CASSWGLLTEAFF	TGTGCCAGCAGTTGGGGGCTCCTCACTGAAGCTTTCTTT			TRBV28	TRBJ1-1	8
PSA1607_SFMC_AACTCTTCAAATTGCC	PSA1607	SFMC	CD8+	5.05747	18.6782	3480	1591	3478	1591			CASSWGLLTEAFF	TGTGCCAGCAGTTGGGGGCTCCTCACTGAAGCTTTCTTT			TRBV28	TRBJ1-1	8
PSA1607_SFMC_AACTGGTTCCGGGTGT	PSA1607	SFMC	CD8+	3.20033	24.1064	2406	1099	3070	1103	CAMREGYNFNKFYF	TGTGCAATGAGAGAAGGTTACAACTTCAACAAATTTTACTTT	CAISDPTGGTDTQYF	TGTGCCATCAGTGACCCGACAGGGGGCACAGATACGCAGTATTTT	TRAV14DV4	TRAJ21	TRBV10-3	TRBJ2-3	5
PSA1607_SFMC_AACTTTCGTCAAAGCG	PSA1607	SFMC	CD8+	4.26793	27.7416	3374	1329	3393	1329	CAVGDTGFQKLVF	TGTGCTGTGGGGGACACAGGCTTTCAGAAACTTGTATTT	CASSLGLATPNTEAFF	TGCGCCAGCAGCTTGGGGCTTGCGACTCCGAACACTGAAGCTTTCTTT	TRAV21	TRAJ8	TRBV5-1	TRBJ1-1	8
PSA1607_SFMC_AACTTTCGTTCCGTCT	PSA1607	SFMC	CD8+	2.96326	22.5207	2531	1159	3099	1161	CAMREGYNFNKFYF	TGTGCAATGAGAGAAGGTTACAACTTCAACAAATTTTACTTT	CAISDPTGGTDTQYF	TGTGCCATCAGTGACCCGACAGGGGGCACAGATACGCAGTATTTT	TRAV14DV4	TRAJ21	TRBV10-3	TRBJ2-3	5
PSA1607_SFMC_AAGACCTAGACAAAGG	PSA1607	SFMC	CD8+	4.11548	32.4631	3256	1244	3358	1244	CAVRDPLNRDDKIIF	TGTGCTGTGAGAGACCCTCTGAACAGAGATGACAAGATCATCTTT	CASSPTGGYHNEQFF	TGTGCCAGCAGCCCGACAGGGGGGTATCACAATGAGCAGTTCTTC	TRAV3	TRAJ30	TRBV27	TRBJ2-1	2
PSA1607_SFMC_AAGACCTCACAGACAG	PSA1607	SFMC	CD8+	3.58411	22.764	3097	1339	3269	1339			CASSWGLLTEAFF	TGTGCCAGCAGTTGGGGGCTCCTCACTGAAGCTTTCTTT			TRBV28	TRBJ1-1	8
PSA1607_SFMC_AAGCCGCCATCCTTGC	PSA1607	SFMC	CD8+	3.47761	36.3022	3997	1404	3652	1404	CAVLPQSGGSYIPTF	TGTGCTGTGCTCCCCCAGTCAGGAGGAAGCTACATACCTACATTT	CASSTGTGELFF	TGTGCCAGCTCAACAGGGACCGGGGAGCTGTTTTTT	TRAV22	TRAJ6	TRBV27	TRBJ2-2	2
PSA1607_SFMC_AAGCCGCTCCCATTAT	PSA1607	SFMC	CD8+	6.59288	29.3551	2078	860	3071	864			CASSWGLLTEAFF	TGTGCCAGCAGTTGGGGGCTCCTCACTGAAGCTTTCTTT			TRBV28	TRBJ1-1	8
PSA1607_SFMC_AAGGAGCAGATGTGTA	PSA1607	SFMC	CD8+	3.8742	26.8459	2194	1026	3053	1031	CAVEDQGYQKVTF	TGTGCTGTGGAGGATCAGGGTTACCAGAAAGTTACCTTT	CASRGGGYGTDTQYF	TGCGCCAGCAGAGGCGGAGGGTATGGGACAGATACGCAGTATTTT	TRAV2	TRAJ13	TRBV5-1	TRBJ2-3	8
PSA1607_SFMC_AAGGCAGCAACGATGG	PSA1607	SFMC	CD8+	3.17931	34.6757	2359	964	3120	967			CASSWGLLTEAFF	TGTGCCAGCAGTTGGGGGCTCCTCACTGAAGCTTTCTTT			TRBV28	TRBJ1-1	8
PSA1607_SFMC_AAGGCAGCATACTACG	PSA1607	SFMC	CD8+	3.45622	31.7972	2170	952	3068	956	CAVRDPLNRDDKIIF	TGTGCTGTGAGAGACCCTCTGAACAGAGATGACAAGATCATCTTT	CASSPTGGYHNEQFF	TGTGCCAGCAGCCCGACAGGGGGGTATCACAATGAGCAGTTCTTC	TRAV3	TRAJ30	TRBV27	TRBJ2-1	2
PSA1607_SFMC_AAGGTTCAGTGGTCCC	PSA1607	SFMC	CD8+	4.05658	31.225	3747	1245	3576	1245	CAVRDPLNRDDKIIF	TGTGCTGTGAGAGACCCTCTGAACAGAGATGACAAGATCATCTTT	CASSPTGGYHNEQFF	TGTGCCAGCAGCCCGACAGGGGGGTATCACAATGAGCAGTTCTTC	TRAV3	TRAJ30	TRBV27	TRBJ2-1	5
PSA1607_SFMC_AAGGTTCCAGGTCTCG	PSA1607	SFMC	CD8+	5.42373	19.096	1770	943	2960	963			CASSWGLLTEAFF	TGTGCCAGCAGTTGGGGGCTCCTCACTGAAGCTTTCTTT			TRBV28	TRBJ1-1	8
PSA1607_SFMC_AAGTCTGCACAGGAGT	PSA1607	SFMC	CD8+	5.33842	32.3165	3147	1214	3318	1214	CAVRDQGSNYQLIW	TGCGCTGTGAGAGATCAGGGTAGCAACTATCAGTTAATCTGG	CASSGQETKETQYF	TGCGCCAGCAGTGGACAGGAGACAAAAGAGACCCAGTACTTC	TRAV1-1	TRAJ33	TRBV5-1	TRBJ2-5	2
PSA1607_SFMC_AAGTCTGGTCGTGGCT	PSA1607	SFMC	CD8+	5.18519	33.6182	1755	799	3030	822			CASSWGLLTEAFF	TGTGCCAGCAGTTGGGGGCTCCTCACTGAAGCTTTCTTT			TRBV28	TRBJ1-1	8
PSA1607_SFMC_AAGTCTGTCTACGAGT	PSA1607	SFMC	CD8+	3.16506	31.2901	2496	1072	3119	1076	CAVRDQGSNYQLIW	TGCGCTGTGAGAGATCAGGGTAGCAACTATCAGTTAATCTGG	CASSGQETKETQYF	TGCGCCAGCAGTGGACAGGAGACAAAAGAGACCCAGTACTTC	TRAV1-1	TRAJ33	TRBV5-1	TRBJ2-5	2
PSA1607_SFMC_AATCGGTTCTTGGGTA	PSA1607	SFMC	CD8+	5.43442	27.4405	2981	1252	3248	1252			CASSWGLLTEAFF	TGTGCCAGCAGTTGGGGGCTCCTCACTGAAGCTTTCTTT			TRBV28	TRBJ1-1	8
PSA1607_SFMC_ACACCAATCGGAGGTA	PSA1607	SFMC	CD8+	4.27487	21.0947	2503	1193	3075	1193	CAVGDTGFQKLVF	TGTGCTGTGGGGGACACAGGCTTTCAGAAACTTGTATTT	CASSLGLATPNTEAFF	TGCGCCAGCAGCTTGGGGCTTGCGACTCCGAACACTGAAGCTTTCTTT	TRAV21	TRAJ8	TRBV5-1	TRBJ1-1	8
PSA1607_SFMC_ACACTGACACCAGCAC	PSA1607	SFMC	CD8+	3.81295	23.777	2780	1259	3166	1260			CASSWGLLTEAFF	TGTGCCAGCAGTTGGGGGCTCCTCACTGAAGCTTTCTTT			TRBV28	TRBJ1-1	8
PSA1607_SFMC_ACACTGAGTCTAAAGA	PSA1607	SFMC	CD8+	4.64561	20.8654	3767	1581	3610	1581			CASSWGLLTEAFF	TGTGCCAGCAGTTGGGGGCTCCTCACTGAAGCTTTCTTT			TRBV28	TRBJ1-1	8
PSA1607_SFMC_ACACTGAGTTCACCTC	PSA1607	SFMC	CD8+	4.04872	20.6386	3038	1338	3255	1338			CASSWGLLTEAFF	TGTGCCAGCAGTTGGGGGCTCCTCACTGAAGCTTTCTTT			TRBV28	TRBJ1-1	8
PSA1607_SFMC_ACAGCCGTCATGCAAC	PSA1607	SFMC	CD8+	2.35832	22.4921	2841	1331	3174	1331	CAVGDTGFQKLVF	TGTGCTGTGGGGGACACAGGCTTTCAGAAACTTGTATTT	CASSLGLATPNTEAFF	TGCGCCAGCAGCTTGGGGCTTGCGACTCCGAACACTGAAGCTTTCTTT	TRAV21	TRAJ8	TRBV5-1	TRBJ1-1	9
PSA1607_SFMC_ACAGCTAAGGCTAGCA	PSA1607	SFMC	CD8+	5.42867	23.5684	3021	1331	3258	1331			CASSWGLLTEAFF	TGTGCCAGCAGTTGGGGGCTCCTCACTGAAGCTTTCTTT			TRBV28	TRBJ1-1	8
PSA1607_SFMC_ACAGCTATCCAATGGT	PSA1607	SFMC	CD8+	1.78248	29.426	3310	1429	3367	1429	CAVEDQGYQKVTF	TGTGCTGTGGAGGATCAGGGTTACCAGAAAGTTACCTTT	CASRGGGYGTDTQYF	TGCGCCAGCAGAGGCGGAGGGTATGGGACAGATACGCAGTATTTT	TRAV2	TRAJ13	TRBV5-1	TRBJ2-3	8
PSA1607_SFMC_ACATACGTCCAGATCA	PSA1607	SFMC	CD8+	5.66308	27.8136	2790	1164	3195	1164			CASSWGLLTEAFF	TGTGCCAGCAGTTGGGGGCTCCTCACTGAAGCTTTCTTT			TRBV28	TRBJ1-1	8
PSA1607_SFMC_ACATCAGGTTCGGCAC	PSA1607	SFMC	CD8+	3.7527	39.1469	3704	1224	3548	1224			CASSWGLLTEAFF	TGTGCCAGCAGTTGGGGGCTCCTCACTGAAGCTTTCTTT			TRBV28	TRBJ1-1	8
PSA1607_SFMC_ACATGGTAGGATCGCA	PSA1607	SFMC	CD8+	2.95858	19.2577	1859	999	2903	1022	CAVGDTGFQKLVF	TGTGCTGTGGGGGACACAGGCTTTCAGAAACTTGTATTT	CASSLGLATPNTEAFF	TGCGCCAGCAGCTTGGGGCTTGCGACTCCGAACACTGAAGCTTTCTTT	TRAV21	TRAJ8	TRBV5-1	TRBJ1-1	11
PSA1607_SFMC_ACATGGTGTTAGTGGG	PSA1607	SFMC	CD8+	5.58937	16.021	3614	1639	3553	1639			CASSWGLLTEAFF	TGTGCCAGCAGTTGGGGGCTCCTCACTGAAGCTTTCTTT			TRBV28	TRBJ1-1	8
PSA1607_SFMC_ACCAGTAAGACCCACC	PSA1607	SFMC	CD8+	5.88235	23.9139	2601	1171	3128	1172	CAVRDPLNRDDKIIF	TGTGCTGTGAGAGACCCTCTGAACAGAGATGACAAGATCATCTTT	CASSPTGGYHNEQFF	TGTGCCAGCAGCCCGACAGGGGGGTATCACAATGAGCAGTTCTTC	TRAV3	TRAJ30	TRBV27	TRBJ2-1	5
PSA1607_SFMC_ACCAGTAAGAGGGCTT	PSA1607	SFMC	CD8+	5.00157	22.0195	3179	1420	3309	1420			CASSWGLLTEAFF	TGTGCCAGCAGTTGGGGGCTCCTCACTGAAGCTTTCTTT			TRBV28	TRBJ1-1	8
PSA1607_SFMC_ACCAGTAAGTCAAGCG	PSA1607	SFMC	CD8+	9.35135	17.7297	1850	1029	2929	1049	CAVRDQGSNYQLIW	TGCGCTGTGAGAGATCAGGGTAGCAACTATCAGTTAATCTGG	CASSGQETKETQYF	TGCGCCAGCAGTGGACAGGAGACAAAAGAGACCCAGTACTTC	TRAV1-1	TRAJ33	TRBV5-1	TRBJ2-5	2
PSA1607_SFMC_ACCCACTCAGATGGCA	PSA1607	SFMC	CD8+	5.77609	39.6075	4484	1398	3732	1397	CAVLPQSGGSYIPTF	TGTGCTGTGCTCCCCCAGTCAGGAGGAAGCTACATACCTACATTT	CASSTGTGELFF	TGTGCCAGCTCAACAGGGACCGGGGAGCTGTTTTTT	TRAV22	TRAJ6	TRBV27	TRBJ2-2	2
PSA1607_SFMC_ACCCACTGTGAAGGCT	PSA1607	SFMC	CD8+	4.72214	28.1601	3473	1405	3472	1405			CASSWGLLTEAFF	TGTGCCAGCAGTTGGGGGCTCCTCACTGAAGCTTTCTTT			TRBV28	TRBJ1-1	8
PSA1607_SFMC_ACCGTAAGTCTTGTCC	PSA1607	SFMC	CD8+	6.64126	9.47197	1837	1119	2834	1140	CAVGDTGFQKLVF	TGTGCTGTGGGGGACACAGGCTTTCAGAAACTTGTATTT	CASSLGLATPNTEAFF	TGCGCCAGCAGCTTGGGGCTTGCGACTCCGAACACTGAAGCTTTCTTT	TRAV21	TRAJ8	TRBV5-1	TRBJ1-1	8
PSA1607_SFMC_ACCTTTAAGCCAACAG	PSA1607	SFMC	CD8+	5.28579	40.6171	3954	1353	3628	1353			CASSLDTHETSGGSSSYNEQFF	TGTGCCAGCAGCTTAGATACTCACGAGACTAGCGGGGGGTCGAGCTCCTACAATGAGCAGTTCTTC			TRBV11-2	TRBJ2-1	7
PSA1607_SFMC_ACGAGGACAAGTACCT	PSA1607	SFMC	CD8+	7.07596	12.6604	2883	1418	3158	1418			CASSWGLLTEAFF	TGTGCCAGCAGTTGGGGGCTCCTCACTGAAGCTTTCTTT			TRBV28	TRBJ1-1	8
PSA1607_SFMC_ACGAGGAGTTAAAGTG	PSA1607	SFMC	CD8+	6.84259	31.7889	3259	1252	3358	1252	CAVRDQGSNYQLIW	TGCGCTGTGAGAGATCAGGGTAGCAACTATCAGTTAATCTGG	CASSGQETKETQYF	TGCGCCAGCAGTGGACAGGAGACAAAAGAGACCCAGTACTTC	TRAV1-1	TRAJ33	TRBV5-1	TRBJ2-5	2
PSA1607_SFMC_ACGAGGAGTTTGTTTC	PSA1607	SFMC	CD8+	2.83664	21.5995	2926	1488	3179	1489	CAVLPQSGGSYIPTF	TGTGCTGTGCTCCCCCAGTCAGGAGGAAGCTACATACCTACATTT	CASSTGTGELFF	TGTGCCAGCTCAACAGGGACCGGGGAGCTGTTTTTT	TRAV22	TRAJ6	TRBV27	TRBJ2-2	5
PSA1607_SFMC_ACGATACAGGTGCTTT	PSA1607	SFMC	CD8+	4.6415	33.01	2887	1191	3236	1191			CASSWGLLTEAFF	TGTGCCAGCAGTTGGGGGCTCCTCACTGAAGCTTTCTTT			TRBV28	TRBJ1-1	8
PSA1607_SFMC_ACGCAGCCATAGACTC	PSA1607	SFMC	CD8+	3.88411	19.9618	3141	1368	3299	1368			CASSWGLLTEAFF	TGTGCCAGCAGTTGGGGGCTCCTCACTGAAGCTTTCTTT			TRBV28	TRBJ1-1	8
PSA1607_SFMC_ACGCCAGAGGTTCCTA	PSA1607	SFMC	CD8+	5.911	26.1678	4517	1749	3822	1748	CAVEDQGYQKVTF	TGTGCTGTGGAGGATCAGGGTTACCAGAAAGTTACCTTT	CASRGGGYGTDTQYF	TGCGCCAGCAGAGGCGGAGGGTATGGGACAGATACGCAGTATTTT	TRAV2	TRAJ13	TRBV5-1	TRBJ2-3	8
PSA1607_SFMC_ACGCCAGGTGGGTATG	PSA1607	SFMC	CD8+	5.00844	12.9994	1777	1051	2862	1078	CAVRDQGSNYQLIW	TGCGCTGTGAGAGATCAGGGTAGCAACTATCAGTTAATCTGG	CASSGQETKETQYF	TGCGCCAGCAGTGGACAGGAGACAAAAGAGACCCAGTACTTC	TRAV1-1	TRAJ33	TRBV5-1	TRBJ2-5	5
PSA1607_SFMC_ACGCCGAAGCGTAGTG	PSA1607	SFMC	CD8+	4.50161	35.3113	3421	1290	3421	1290			CASSLDTHETSGGSSSYNEQFF	TGTGCCAGCAGCTTAGATACTCACGAGACTAGCGGGGGGTCGAGCTCCTACAATGAGCAGTTCTTC			TRBV11-2	TRBJ2-1	7
PSA1607_SFMC_ACGGCCAAGCGAGAAA	PSA1607	SFMC	CD8+	5.12271	37.8127	4197	1427	3690	1427			CASSLDTHETSGGSSSYNEQFF	TGTGCCAGCAGCTTAGATACTCACGAGACTAGCGGGGGGTCGAGCTCCTACAATGAGCAGTTCTTC			TRBV11-2	TRBJ2-1	2
PSA1607_SFMC_ACGGGCTAGTACGCCC	PSA1607	SFMC	CD8+	6.65806	34.8903	3875	1317	3598	1317	CAVLPQSGGSYIPTF	TGTGCTGTGCTCCCCCAGTCAGGAGGAAGCTACATACCTACATTT	CASSTGTGELFF	TGTGCCAGCTCAACAGGGACCGGGGAGCTGTTTTTT	TRAV22	TRAJ6	TRBV27	TRBJ2-2	9
PSA1607_SFMC_ACGGGTCGTCAGATAA	PSA1607	SFMC	CD8+	3.95656	27.308	2578	1133	3128	1134	CAVGDTGFQKLVF	TGTGCTGTGGGGGACACAGGCTTTCAGAAACTTGTATTT	CASSLGLATPNTEAFF	TGCGCCAGCAGCTTGGGGCTTGCGACTCCGAACACTGAAGCTTTCTTT	TRAV21	TRAJ8	TRBV5-1	TRBJ1-1	8
PSA1607_SFMC_ACGTCAAAGTGACATA	PSA1607	SFMC	CD8+	5.14587	20.5835	2468	1221	3053	1224	CAVRDPLNRDDKIIF	TGTGCTGTGAGAGACCCTCTGAACAGAGATGACAAGATCATCTTT	CASSPTGGYHNEQFF	TGTGCCAGCAGCCCGACAGGGGGGTATCACAATGAGCAGTTCTTC	TRAV3	TRAJ30	TRBV27	TRBJ2-1	2
PSA1607_SFMC_ACGTCAACAATGGAGC	PSA1607	SFMC	CD8+	3.34572	27.658	2690	1129	3156	1129	CAVRDPLNRDDKIIF	TGTGCTGTGAGAGACCCTCTGAACAGAGATGACAAGATCATCTTT	CASSPTGGYHNEQFF	TGTGCCAGCAGCCCGACAGGGGGGTATCACAATGAGCAGTTCTTC	TRAV3	TRAJ30	TRBV27	TRBJ2-1	2
PSA1607_SFMC_ACTGAGTCATGGTCAT	PSA1607	SFMC	CD8+	4.60211	31.5756	3129	1275	3303	1275	CAVLPQSGGSYIPTF	TGTGCTGTGCTCCCCCAGTCAGGAGGAAGCTACATACCTACATTT	CASSTGTGELFF	TGTGCCAGCTCAACAGGGACCGGGGAGCTGTTTTTT	TRAV22	TRAJ6	TRBV27	TRBJ2-2	5
PSA1607_SFMC_ACTGAGTTCTGTGCAA	PSA1607	SFMC	CD8+	5.45152	26.2172	2403	1051	3090	1051			CASSWGLLTEAFF	TGTGCCAGCAGTTGGGGGCTCCTCACTGAAGCTTTCTTT			TRBV28	TRBJ1-1	8
PSA1607_SFMC_ACTGCTCTCGTGACAT	PSA1607	SFMC	CD8+	3.53958	33.6678	3588	1345	3515	1345	CAVRDQGSNYQLIW	TGCGCTGTGAGAGATCAGGGTAGCAACTATCAGTTAATCTGG	CASSGQETKETQYF	TGCGCCAGCAGTGGACAGGAGACAAAAGAGACCCAGTACTTC	TRAV1-1	TRAJ33	TRBV5-1	TRBJ2-5	2
PSA1607_SFMC_ACTGTCCAGTGGTCCC	PSA1607	SFMC	CD8+	4.86891	15.9176	3204	1560	3293	1560	CAVRDPLNRDDKIIF	TGTGCTGTGAGAGACCCTCTGAACAGAGATGACAAGATCATCTTT	CASSPTGGYHNEQFF	TGTGCCAGCAGCCCGACAGGGGGGTATCACAATGAGCAGTTCTTC	TRAV3	TRAJ30	TRBV27	TRBJ2-1	5
PSA1607_SFMC_ACTGTCCGTACCAGTT	PSA1607	SFMC	CD8+	3.90183	19.4147	3178	1429	3305	1429			CASSWGLLTEAFF	TGTGCCAGCAGTTGGGGGCTCCTCACTGAAGCTTTCTTT			TRBV28	TRBJ1-1	8
PSA1607_SFMC_ACTTACTAGCCCAGCT	PSA1607	SFMC	CD8+	5.90834	32.413	3622	1318	3529	1318	CAVLPQSGGSYIPTF	TGTGCTGTGCTCCCCCAGTCAGGAGGAAGCTACATACCTACATTT	CASSTGTGELFF	TGTGCCAGCTCAACAGGGACCGGGGAGCTGTTTTTT	TRAV22	TRAJ6	TRBV27	TRBJ2-2	7
PSA1607_SFMC_ACTTACTGTCCTCCAT	PSA1607	SFMC	CD8+	6.95559	22.2579	1869	866	2999	878			CASSWGLLTEAFF	TGTGCCAGCAGTTGGGGGCTCCTCACTGAAGCTTTCTTT			TRBV28	TRBJ1-1	8
PSA1607_SFMC_ACTTGTTTCCATGAAC	PSA1607	SFMC	CD8+	4.16577	30.8997	4657	1646	3838	1644			CASSLDTHETSGGSSSYNEQFF	TGTGCCAGCAGCTTAGATACTCACGAGACTAGCGGGGGGTCGAGCTCCTACAATGAGCAGTTCTTC			TRBV11-2	TRBJ2-1	7
PSA1607_SFMC_ACTTTCAAGCTGCCCA	PSA1607	SFMC	CD8+	5.01944	25.8749	2829	1187	3190	1187			CASSWGLLTEAFF	TGTGCCAGCAGTTGGGGGCTCCTCACTGAAGCTTTCTTT			TRBV28	TRBJ1-1	8
PSA1607_SFMC_ACTTTCAGTAGGGACT	PSA1607	SFMC	CD8+	6.94811	21.6945	3411	1446	3414	1446	CAVGDTGFQKLVF	TGTGCTGTGGGGGACACAGGCTTTCAGAAACTTGTATTT	CASSLGLATPNTEAFF	TGCGCCAGCAGCTTGGGGCTTGCGACTCCGAACACTGAAGCTTTCTTT	TRAV21	TRAJ8	TRBV5-1	TRBJ1-1	8
PSA1607_SFMC_AGACGTTGTGTAAGTA	PSA1607	SFMC	CD8+	5.81689	25.9484	1977	912	3036	920			CASSWGLLTEAFF	TGTGCCAGCAGTTGGGGGCTCCTCACTGAAGCTTTCTTT			TRBV28	TRBJ1-1	8
PSA1607_SFMC_AGAGCGAGTCATCCCT	PSA1607	SFMC	CD8+	6.5925	36.5884	2427	936	3153	936	CAVLPQSGGSYIPTF	TGTGCTGTGCTCCCCCAGTCAGGAGGAAGCTACATACCTACATTT	CASSTGTGELFF	TGTGCCAGCTCAACAGGGACCGGGGAGCTGTTTTTT	TRAV22	TRAJ6	TRBV27	TRBJ2-2	2
PSA1607_SFMC_AGAGCTTGTCCCTACT	PSA1607	SFMC	CD8+	4.67877	19.6927	2864	1181	3203	1181	CAVGDTGFQKLVF	TGTGCTGTGGGGGACACAGGCTTTCAGAAACTTGTATTT	CASSLGLATPNTEAFF	TGCGCCAGCAGCTTGGGGCTTGCGACTCCGAACACTGAAGCTTTCTTT	TRAV21	TRAJ8	TRBV5-1	TRBJ1-1	8
PSA1607_SFMC_AGAGTGGGTTCAGTAC	PSA1607	SFMC	CD8+	4.94825	25.8409	3092	1247	3285	1247	CAMREGYNFNKFYF	TGTGCAATGAGAGAAGGTTACAACTTCAACAAATTTTACTTT	CAISDPTGGTDTQYF	TGTGCCATCAGTGACCCGACAGGGGGCACAGATACGCAGTATTTT	TRAV14DV4	TRAJ21	TRBV10-3	TRBJ2-3	5
PSA1607_SFMC_AGATTGCAGATAGCAT	PSA1607	SFMC	CD8+	4.922	28.9941	3718	1362	3569	1362	CAVRDPLNRDDKIIF	TGTGCTGTGAGAGACCCTCTGAACAGAGATGACAAGATCATCTTT	CASSPTGGYHNEQFF	TGTGCCAGCAGCCCGACAGGGGGGTATCACAATGAGCAGTTCTTC	TRAV3	TRAJ30	TRBV27	TRBJ2-1	5
PSA1607_SFMC_AGATTGCAGGGTTTCT	PSA1607	SFMC	CD8+	3.3367	22.4469	2967	1290	3221	1290	CAVRDPLNRDDKIIF	TGTGCTGTGAGAGACCCTCTGAACAGAGATGACAAGATCATCTTT	CASSPTGGYHNEQFF	TGTGCCAGCAGCCCGACAGGGGGGTATCACAATGAGCAGTTCTTC	TRAV3	TRAJ30	TRBV27	TRBJ2-1	5
PSA1607_SFMC_AGATTGCTCGTTACGA	PSA1607	SFMC	CD8+	4.28197	27.4104	3433	1448	3433	1448	CAVGDTGFQKLVF	TGTGCTGTGGGGGACACAGGCTTTCAGAAACTTGTATTT	CASSLGLATPNTEAFF	TGCGCCAGCAGCTTGGGGCTTGCGACTCCGAACACTGAAGCTTTCTTT	TRAV21	TRAJ8	TRBV5-1	TRBJ1-1	8
PSA1607_SFMC_AGCAGCCAGTCCGTAT	PSA1607	SFMC	CD8+	6.22078	15.8576	2781	1212	3171	1212			CASSWGLLTEAFF	TGTGCCAGCAGTTGGGGGCTCCTCACTGAAGCTTTCTTT			TRBV28	TRBJ1-1	8
PSA1607_SFMC_AGCAGCCGTACGACCC	PSA1607	SFMC	CD8+	2.8481	25.0633	3160	1320	3308	1320	CAVRDPLNRDDKIIF	TGTGCTGTGAGAGACCCTCTGAACAGAGATGACAAGATCATCTTT	CASSPTGGYHNEQFF	TGTGCCAGCAGCCCGACAGGGGGGTATCACAATGAGCAGTTCTTC	TRAV3	TRAJ30	TRBV27	TRBJ2-1	2
PSA1607_SFMC_AGCATACAGACGCACA	PSA1607	SFMC	CD8+	2.46072	32.4044	3373	1315	3393	1315	CAVRDPLNRDDKIIF	TGTGCTGTGAGAGACCCTCTGAACAGAGATGACAAGATCATCTTT	CASSPTGGYHNEQFF	TGTGCCAGCAGCCCGACAGGGGGGTATCACAATGAGCAGTTCTTC	TRAV3	TRAJ30	TRBV27	TRBJ2-1	2
PSA1607_SFMC_AGCATACGTCTTCGTC	PSA1607	SFMC	CD8+	1.89573	32.562	3587	1488	3526	1488	CAVLPQSGGSYIPTF	TGTGCTGTGCTCCCCCAGTCAGGAGGAAGCTACATACCTACATTT	CASSTGTGELFF	TGTGCCAGCTCAACAGGGACCGGGGAGCTGTTTTTT	TRAV22	TRAJ6	TRBV27	TRBJ2-2	2
PSA1607_SFMC_AGCCTAATCGATGAGG	PSA1607	SFMC	CD8+	4.33531	23.0617	5559	1892	4006	1877	CAVRDPLNRDDKIIF	TGTGCTGTGAGAGACCCTCTGAACAGAGATGACAAGATCATCTTT	CASSPTGGYHNEQFF	TGTGCCAGCAGCCCGACAGGGGGGTATCACAATGAGCAGTTCTTC	TRAV3	TRAJ30	TRBV27	TRBJ2-1	5
PSA1607_SFMC_AGCGGTCGTGACGCCT	PSA1607	SFMC	CD8+	6.58307	33.8558	2233	874	3113	876			CASSWGLLTEAFF	TGTGCCAGCAGTTGGGGGCTCCTCACTGAAGCTTTCTTT			TRBV28	TRBJ1-1	8
PSA1607_SFMC_AGCGGTCTCAAACGGG	PSA1607	SFMC	CD8+	6.36829	4.88491	3910	2054	3748	2051	CAMREGYNFNKFYF	TGTGCAATGAGAGAAGGTTACAACTTCAACAAATTTTACTTT	CAISDPTGGTDTQYF	TGTGCCATCAGTGACCCGACAGGGGGCACAGATACGCAGTATTTT	TRAV14DV4	TRAJ21	TRBV10-3	TRBJ2-3	13
PSA1607_SFMC_AGCGGTCTCATGCTCC	PSA1607	SFMC	CD8+	4.49305	27.2244	3383	1390	3398	1390	CAMREGYNFNKFYF	TGTGCAATGAGAGAAGGTTACAACTTCAACAAATTTTACTTT	CAISDPTGGTDTQYF	TGTGCCATCAGTGACCCGACAGGGGGCACAGATACGCAGTATTTT	TRAV14DV4	TRAJ21	TRBV10-3	TRBJ2-3	2
PSA1607_SFMC_AGCGTATAGGGTGTGT	PSA1607	SFMC	CD8+	8.22785	20.8861	2370	1191	3038	1197			CASSWGLLTEAFF	TGTGCCAGCAGTTGGGGGCTCCTCACTGAAGCTTTCTTT			TRBV28	TRBJ1-1	8
PSA1607_SFMC_AGCGTATCACGCTTTC	PSA1607	SFMC	CD8+	3.69971	31.6451	2784	1133	3198	1133			CASSWGLLTEAFF	TGTGCCAGCAGTTGGGGGCTCCTCACTGAAGCTTTCTTT			TRBV28	TRBJ1-1	8
PSA1607_SFMC_AGCTCCTGTGTGACGA	PSA1607	SFMC	CD8+	2.97589	39.9179	3898	1349	3602	1349	CAVLPQSGGSYIPTF	TGTGCTGTGCTCCCCCAGTCAGGAGGAAGCTACATACCTACATTT	CASSTGTGELFF	TGTGCCAGCTCAACAGGGACCGGGGAGCTGTTTTTT	TRAV22	TRAJ6	TRBV27	TRBJ2-2	1
PSA1607_SFMC_AGCTTGAGTGCCTGCA	PSA1607	SFMC	CD8+	6.96165	32.8614	3390	1244	3407	1244			CASSWGLLTEAFF	TGTGCCAGCAGTTGGGGGCTCCTCACTGAAGCTTTCTTT			TRBV28	TRBJ1-1	8
PSA1607_SFMC_AGGGAGTAGAGGACGG	PSA1607	SFMC	CD8+	4.32155	18.6461	3309	1462	3356	1462			CASSWGLLTEAFF	TGTGCCAGCAGTTGGGGGCTCCTCACTGAAGCTTTCTTT			TRBV28	TRBJ1-1	8
PSA1607_SFMC_AGGGAGTAGCACCGCT	PSA1607	SFMC	CD8+	5.46392	30.378	2910	1165	3233	1165			CASSWGLLTEAFF	TGTGCCAGCAGTTGGGGGCTCCTCACTGAAGCTTTCTTT			TRBV28	TRBJ1-1	8
PSA1607_SFMC_AGGGAGTAGGAGTTGC	PSA1607	SFMC	CD8+	3.61578	24.7991	2738	1251	3159	1252			CASSWGLLTEAFF	TGTGCCAGCAGTTGGGGGCTCCTCACTGAAGCTTTCTTT			TRBV28	TRBJ1-1	8
PSA1607_SFMC_AGGTCCGCATTGCGGC	PSA1607	SFMC	CD8+	4.13927	38.2761	4107	1314	3662	1314			CASSLDTHETSGGSSSYNEQFF	TGTGCCAGCAGCTTAGATACTCACGAGACTAGCGGGGGGTCGAGCTCCTACAATGAGCAGTTCTTC			TRBV11-2	TRBJ2-1	12
PSA1607_SFMC_AGTAGTCAGGCCATAG	PSA1607	SFMC	CD8+	5.46645	42.3241	3055	1014	3307	1014	CAVRDQGSNYQLIW	TGCGCTGTGAGAGATCAGGGTAGCAACTATCAGTTAATCTGG	CASSGQETKETQYF	TGCGCCAGCAGTGGACAGGAGACAAAAGAGACCCAGTACTTC	TRAV1-1	TRAJ33	TRBV5-1	TRBJ2-5	2
PSA1607_SFMC_AGTCTTTGTCACTTCC	PSA1607	SFMC	CD8+	3.8138	28.7437	3566	1356	3510	1356	CAVRDPLNRDDKIIF	TGTGCTGTGAGAGACCCTCTGAACAGAGATGACAAGATCATCTTT	CASSPTGGYHNEQFF	TGTGCCAGCAGCCCGACAGGGGGGTATCACAATGAGCAGTTCTTC	TRAV3	TRAJ30	TRBV27	TRBJ2-1	2
PSA1607_SFMC_AGTCTTTGTCTCATCC	PSA1607	SFMC	CD8+	4.8328	23.6759	4097	1590	3721	1590			CASSWGLLTEAFF	TGTGCCAGCAGTTGGGGGCTCCTCACTGAAGCTTTCTTT			TRBV28	TRBJ1-1	8
PSA1607_SFMC_AGTCTTTTCCTCTAGC	PSA1607	SFMC	CD8+	8.57643	6.88448	1714	1005	2878	1050			CASSWGLLTEAFF	TGTGCCAGCAGTTGGGGGCTCCTCACTGAAGCTTTCTTT			TRBV28	TRBJ1-1	8
PSA1607_SFMC_AGTGAGGGTCTTCAAG	PSA1607	SFMC	CD8+	6.90033	22.9463	1826	900	2975	918			CASSWGLLTEAFF	TGTGCCAGCAGTTGGGGGCTCCTCACTGAAGCTTTCTTT			TRBV28	TRBJ1-1	9
PSA1607_SFMC_AGTTGGTAGAGCTTCT	PSA1607	SFMC	CD8+	4.335	27.2633	6782	2083	4095	1981	CAVRDPLNRDDKIIF	TGTGCTGTGAGAGACCCTCTGAACAGAGATGACAAGATCATCTTT	CASSPTGGYHNEQFF	TGTGCCAGCAGCCCGACAGGGGGGTATCACAATGAGCAGTTCTTC	TRAV3	TRAJ30	TRBV27	TRBJ2-1	9
PSA1607_SFMC_AGTTGGTAGATGAGAG	PSA1607	SFMC	CD8+	4.88255	26.8409	3789	1560	3604	1560			CASSWGLLTEAFF	TGTGCCAGCAGTTGGGGGCTCCTCACTGAAGCTTTCTTT			TRBV28	TRBJ1-1	9
PSA1607_SFMC_ATAACGCCACTTAAGC	PSA1607	SFMC	CD8+	2.68053	23.4409	3656	1521	3559	1521			CASSWGLLTEAFF	TGTGCCAGCAGTTGGGGGCTCCTCACTGAAGCTTTCTTT			TRBV28	TRBJ1-1	8
PSA1607_SFMC_ATAACGCTCATCGATG	PSA1607	SFMC	CD8+	3.03102	40.1551	4256	1371	3693	1371			CASSLDTHETSGGSSSYNEQFF	TGTGCCAGCAGCTTAGATACTCACGAGACTAGCGGGGGGTCGAGCTCCTACAATGAGCAGTTCTTC			TRBV11-2	TRBJ2-1	2
PSA1607_SFMC_ATAAGAGAGGCATGGT	PSA1607	SFMC	CD8+	4.45997	22.2998	1861	973	2939	985			CASSWGLLTEAFF	TGTGCCAGCAGTTGGGGGCTCCTCACTGAAGCTTTCTTT			TRBV28	TRBJ1-1	11
PSA1607_SFMC_ATAAGAGCAGCAGTTT	PSA1607	SFMC	CD8+	3.6626	38.1521	3604	1238	3515	1238	CAVEDQGYQKVTF	TGTGCTGTGGAGGATCAGGGTTACCAGAAAGTTACCTTT	CASRGGGYGTDTQYF	TGCGCCAGCAGAGGCGGAGGGTATGGGACAGATACGCAGTATTTT	TRAV2	TRAJ13	TRBV5-1	TRBJ2-3	1
PSA1607_SFMC_ATAGACCAGCGCCTCA	PSA1607	SFMC	CD8+	4.811	32.8647	3201	1196	3341	1196	CAVEDQGYQKVTF	TGTGCTGTGGAGGATCAGGGTTACCAGAAAGTTACCTTT	CASRGGGYGTDTQYF	TGCGCCAGCAGAGGCGGAGGGTATGGGACAGATACGCAGTATTTT	TRAV2	TRAJ13	TRBV5-1	TRBJ2-3	8
PSA1607_SFMC_ATAGACCTCCGGCACA	PSA1607	SFMC	CD8+	4.30267	24.5178	2696	1151	3161	1152			CASSWGLLTEAFF	TGTGCCAGCAGTTGGGGGCTCCTCACTGAAGCTTTCTTT			TRBV28	TRBJ1-1	8
PSA1607_SFMC_ATAGACCTCGGCTTGG	PSA1607	SFMC	CD8+	4.14201	25.5917	3380	1355	3395	1355			CASSWGLLTEAFF	TGTGCCAGCAGTTGGGGGCTCCTCACTGAAGCTTTCTTT			TRBV28	TRBJ1-1	8
PSA1607_SFMC_ATCACGACACGAAAGC	PSA1607	SFMC	CD8+	4.99013	33.8032	3547	1335	3500	1335			CASSWGLLTEAFF	TGTGCCAGCAGTTGGGGGCTCCTCACTGAAGCTTTCTTT			TRBV28	TRBJ1-1	8
PSA1607_SFMC_ATCACGAGTGTGGCTC	PSA1607	SFMC	CD8+	6.47922	21.8419	2454	1242	3038	1244			CASSLDTHETSGGSSSYNEQFF	TGTGCCAGCAGCTTAGATACTCACGAGACTAGCGGGGGGTCGAGCTCCTACAATGAGCAGTTCTTC			TRBV11-2	TRBJ2-1	6
PSA1607_SFMC_ATCCACCTCCGTCAAA	PSA1607	SFMC	CD8+	2.74115	31.1936	2882	1162	3222	1162			CASSWGLLTEAFF	TGTGCCAGCAGTTGGGGGCTCCTCACTGAAGCTTTCTTT			TRBV28	TRBJ1-1	8
PSA1607_SFMC_ATCCGAAGTAGCGATG	PSA1607	SFMC	CD8+	4.99315	18.4061	5107	1848	3949	1843			CASSWGLLTEAFF	TGTGCCAGCAGTTGGGGGCTCCTCACTGAAGCTTTCTTT			TRBV28	TRBJ1-1	8
PSA1607_SFMC_ATCCGAAGTCAGTGGA	PSA1607	SFMC	CD8+	4.64653	31.3641	3013	1242	3263	1242	CAVRDPLNRDDKIIF	TGTGCTGTGAGAGACCCTCTGAACAGAGATGACAAGATCATCTTT	CASSPTGGYHNEQFF	TGTGCCAGCAGCCCGACAGGGGGGTATCACAATGAGCAGTTCTTC	TRAV3	TRAJ30	TRBV27	TRBJ2-1	5
PSA1607_SFMC_ATCCGAATCAGTCAGT	PSA1607	SFMC	CD8+	3.76462	32.9678	2736	1194	3172	1194	CAVLPQSGGSYIPTF	TGTGCTGTGCTCCCCCAGTCAGGAGGAAGCTACATACCTACATTT	CASSTGTGELFF	TGTGCCAGCTCAACAGGGACCGGGGAGCTGTTTTTT	TRAV22	TRAJ6	TRBV27	TRBJ2-2	2
PSA1607_SFMC_ATCGAGTTCTCTGAGA	PSA1607	SFMC	CD8+	3.56983	43.9313	4482	1418	3741	1416	CAVLPQSGGSYIPTF	TGTGCTGTGCTCCCCCAGTCAGGAGGAAGCTACATACCTACATTT	CASSTGTGELFF	TGTGCCAGCTCAACAGGGACCGGGGAGCTGTTTTTT	TRAV22	TRAJ6	TRBV27	TRBJ2-2	15
PSA1607_SFMC_ATCTACTTCGGGAGTA	PSA1607	SFMC	CD8+	6.35603	18.8645	4421	1765	3837	1762			CASSWGLLTEAFF	TGTGCCAGCAGTTGGGGGCTCCTCACTGAAGCTTTCTTT			TRBV28	TRBJ1-1	8
PSA1607_SFMC_ATCTGCCTCCTACAGA	PSA1607	SFMC	CD8+	4.02393	17.1425	7356	2587	4374	2452	CAVRDPLNRDDKIIF	TGTGCTGTGAGAGACCCTCTGAACAGAGATGACAAGATCATCTTT	CASSPTGGYHNEQFF	TGTGCCAGCAGCCCGACAGGGGGGTATCACAATGAGCAGTTCTTC	TRAV3	TRAJ30	TRBV27	TRBJ2-1	16
PSA1607_SFMC_ATGCGATAGTCGTACT	PSA1607	SFMC	CD8+	4.41452	22.1848	2673	1219	3131	1219			CASSWGLLTEAFF	TGTGCCAGCAGTTGGGGGCTCCTCACTGAAGCTTTCTTT			TRBV28	TRBJ1-1	8
PSA1607_SFMC_ATGCGATCAAGCCATT	PSA1607	SFMC	CD8+	4.37818	25.7745	6875	2149	4117	2060	CAVRDPLNRDDKIIF	TGTGCTGTGAGAGACCCTCTGAACAGAGATGACAAGATCATCTTT	CASSPTGGYHNEQFF	TGTGCCAGCAGCCCGACAGGGGGGTATCACAATGAGCAGTTCTTC	TRAV3	TRAJ30	TRBV27	TRBJ2-1	5
PSA1607_SFMC_ATGGGAGCATGCAACT	PSA1607	SFMC	CD8+	4.34671	28.3179	3888	1478	3637	1478	CAVRDPLNRDDKIIF	TGTGCTGTGAGAGACCCTCTGAACAGAGATGACAAGATCATCTTT	CASSPTGGYHNEQFF	TGTGCCAGCAGCCCGACAGGGGGGTATCACAATGAGCAGTTCTTC	TRAV3	TRAJ30	TRBV27	TRBJ2-1	5
PSA1607_SFMC_ATGGGAGTCCAAATGC	PSA1607	SFMC	CD8+	3.70169	22.1557	1837	950	2969	963			CASSWGLLTEAFF	TGTGCCAGCAGTTGGGGGCTCCTCACTGAAGCTTTCTTT			TRBV28	TRBJ1-1	8
PSA1607_SFMC_ATTACTCCAGGCTCAC	PSA1607	SFMC	CD8+	7.67364	33.7276	3297	1175	3380	1175			CASSLDTHETSGGSSSYNEQFF	TGTGCCAGCAGCTTAGATACTCACGAGACTAGCGGGGGGTCGAGCTCCTACAATGAGCAGTTCTTC			TRBV11-2	TRBJ2-1	9
PSA1607_SFMC_ATTCTACCAATCGGTT	PSA1607	SFMC	CD8+	4.8403	19.2954	3037	1294	3267	1294			CASSWGLLTEAFF	TGTGCCAGCAGTTGGGGGCTCCTCACTGAAGCTTTCTTT			TRBV28	TRBJ1-1	8
PSA1607_SFMC_ATTCTACCATCCAACA	PSA1607	SFMC	CD8+	5.93556	33.5218	1769	819	3031	837	CAVRDQGSNYQLIW	TGCGCTGTGAGAGATCAGGGTAGCAACTATCAGTTAATCTGG	CASSGQETKETQYF	TGCGCCAGCAGTGGACAGGAGACAAAAGAGACCCAGTACTTC	TRAV1-1	TRAJ33	TRBV5-1	TRBJ2-5	2
PSA1607_SFMC_ATTCTACCATGTTCCC	PSA1607	SFMC	CD8+	4.17163	35.1609	2517	1048	3141	1050			CASSLDTHETSGGSSSYNEQFF	TGTGCCAGCAGCTTAGATACTCACGAGACTAGCGGGGGGTCGAGCTCCTACAATGAGCAGTTCTTC			TRBV11-2	TRBJ2-1	7
PSA1607_SFMC_ATTGGACTCGCTTGTC	PSA1607	SFMC	CD8+	5.56783	36.3677	2263	936	3093	938	CAVLPQSGGSYIPTF	TGTGCTGTGCTCCCCCAGTCAGGAGGAAGCTACATACCTACATTT	CASSTGTGELFF	TGTGCCAGCTCAACAGGGACCGGGGAGCTGTTTTTT	TRAV22	TRAJ6	TRBV27	TRBJ2-2	10
PSA1607_SFMC_CAACTAGTCGAATGGG	PSA1607	SFMC	CD8+	4.98418	30.6171	2528	1065	3126	1065	CAVRDPLNRDDKIIF	TGTGCTGTGAGAGACCCTCTGAACAGAGATGACAAGATCATCTTT	CASSPTGGYHNEQFF	TGTGCCAGCAGCCCGACAGGGGGGTATCACAATGAGCAGTTCTTC	TRAV3	TRAJ30	TRBV27	TRBJ2-1	9
PSA1607_SFMC_CAAGAAACATGTCGAT	PSA1607	SFMC	CD8+	3.18489	35.6815	3705	1364	3562	1364	CAVRDPLNRDDKIIF	TGTGCTGTGAGAGACCCTCTGAACAGAGATGACAAGATCATCTTT	CASSPTGGYHNEQFF	TGTGCCAGCAGCCCGACAGGGGGGTATCACAATGAGCAGTTCTTC	TRAV3	TRAJ30	TRBV27	TRBJ2-1	2
PSA1607_SFMC_CAAGATCTCACGGTTA	PSA1607	SFMC	CD8+	4.14828	25.8605	2266	1088	3050	1091			CASSWGLLTEAFF	TGTGCCAGCAGTTGGGGGCTCCTCACTGAAGCTTTCTTT			TRBV28	TRBJ1-1	8
PSA1607_SFMC_CAAGGCCCACTTACGA	PSA1607	SFMC	CD8+	4.58248	24.983	2946	1251	3228	1251	CAVGDTGFQKLVF	TGTGCTGTGGGGGACACAGGCTTTCAGAAACTTGTATTT	CASSLGLATPNTEAFF	TGCGCCAGCAGCTTGGGGCTTGCGACTCCGAACACTGAAGCTTTCTTT	TRAV21	TRAJ8	TRBV5-1	TRBJ1-1	8
PSA1607_SFMC_CAAGGCCGTCCAGTAT	PSA1607	SFMC	CD8+	5.84085	20.8546	2551	1198	3095	1199			CASSWGLLTEAFF	TGTGCCAGCAGTTGGGGGCTCCTCACTGAAGCTTTCTTT			TRBV28	TRBJ1-1	8
PSA1607_SFMC_CAAGGCCTCCTAAGTG	PSA1607	SFMC	CD8+	5.75039	44.9289	3165	1006	3347	1006			CASSLDTHETSGGSSSYNEQFF	TGTGCCAGCAGCTTAGATACTCACGAGACTAGCGGGGGGTCGAGCTCCTACAATGAGCAGTTCTTC			TRBV11-2	TRBJ2-1	12
PSA1607_SFMC_CAAGTTGCAGATAATG	PSA1607	SFMC	CD8+	3.17848	25.4279	3272	1363	3355	1363			CASSWGLLTEAFF	TGTGCCAGCAGTTGGGGGCTCCTCACTGAAGCTTTCTTT			TRBV28	TRBJ1-1	8
PSA1607_SFMC_CAAGTTGGTTCATGGT	PSA1607	SFMC	CD8+	3.9458	22.9574	2509	1135	3097	1137			CASSWGLLTEAFF	TGTGCCAGCAGTTGGGGGCTCCTCACTGAAGCTTTCTTT			TRBV28	TRBJ1-1	8
PSA1607_SFMC_CACACAAAGACTACAA	PSA1607	SFMC	CD8+	3.12128	33.0559	3364	1378	3393	1378	CAVRDPLNRDDKIIF	TGTGCTGTGAGAGACCCTCTGAACAGAGATGACAAGATCATCTTT	CASSPTGGYHNEQFF	TGTGCCAGCAGCCCGACAGGGGGGTATCACAATGAGCAGTTCTTC	TRAV3	TRAJ30	TRBV27	TRBJ2-1	7
PSA1607_SFMC_CACACAAGTATGAAAC	PSA1607	SFMC	CD8+	4.15863	23.6849	3631	1480	3543	1480	CAMREGYNFNKFYF	TGTGCAATGAGAGAAGGTTACAACTTCAACAAATTTTACTTT	CAISDPTGGTDTQYF	TGTGCCATCAGTGACCCGACAGGGGGCACAGATACGCAGTATTTT	TRAV14DV4	TRAJ21	TRBV10-3	TRBJ2-3	5
PSA1607_SFMC_CACACAATCTTCAACT	PSA1607	SFMC	CD8+	3.73413	21.0232	2678	1246	3133	1246			CASSWGLLTEAFF	TGTGCCAGCAGTTGGGGGCTCCTCACTGAAGCTTTCTTT			TRBV28	TRBJ1-1	8
PSA1607_SFMC_CACACCTAGACACTAA	PSA1607	SFMC	CD8+	8.74126	8.56643	1716	1036	2832	1089	CAVLPQSGGSYIPTF	TGTGCTGTGCTCCCCCAGTCAGGAGGAAGCTACATACCTACATTT	CASSTGTGELFF	TGTGCCAGCTCAACAGGGACCGGGGAGCTGTTTTTT	TRAV22	TRAJ6	TRBV27	TRBJ2-2	6
PSA1607_SFMC_CACACCTGTTGCCTCT	PSA1607	SFMC	CD8+	4.75735	25.0538	4183	1627	3741	1627	CAVGDTGFQKLVF	TGTGCTGTGGGGGACACAGGCTTTCAGAAACTTGTATTT	CASSLGLATPNTEAFF	TGCGCCAGCAGCTTGGGGCTTGCGACTCCGAACACTGAAGCTTTCTTT	TRAV21	TRAJ8	TRBV5-1	TRBJ1-1	8
PSA1607_SFMC_CACAGGCAGTGTGAAT	PSA1607	SFMC	CD8+	3.79	31.5315	3219	1289	3342	1289			CASSWGLLTEAFF	TGTGCCAGCAGTTGGGGGCTCCTCACTGAAGCTTTCTTT			TRBV28	TRBJ1-1	8
PSA1607_SFMC_CACATAGAGAAGGACA	PSA1607	SFMC	CD8+	7.23258	5.44347	2627	1511	3011	1527			CASSWGLLTEAFF	TGTGCCAGCAGTTGGGGGCTCCTCACTGAAGCTTTCTTT			TRBV28	TRBJ1-1	13
PSA1607_SFMC_CACATTTTCGCCAAAT	PSA1607	SFMC	CD8+	5.11096	27.8749	2974	1228	3249	1228			CASSWGLLTEAFF	TGTGCCAGCAGTTGGGGGCTCCTCACTGAAGCTTTCTTT			TRBV28	TRBJ1-1	8
PSA1607_SFMC_CACATTTTCGGTGTCG	PSA1607	SFMC	CD8+	4.88902	37.6125	3334	1191	3394	1191	CAVLPQSGGSYIPTF	TGTGCTGTGCTCCCCCAGTCAGGAGGAAGCTACATACCTACATTT	CASSTGTGELFF	TGTGCCAGCTCAACAGGGACCGGGGAGCTGTTTTTT	TRAV22	TRAJ6	TRBV27	TRBJ2-2	1
PSA1607_SFMC_CACCAGGAGAGTACAT	PSA1607	SFMC	CD8+	4.36611	21.2807	3092	1428	3266	1428			CASSWGLLTEAFF	TGTGCCAGCAGTTGGGGGCTCCTCACTGAAGCTTTCTTT			TRBV28	TRBJ1-1	8
PSA1607_SFMC_CACCAGGGTCTGATCA	PSA1607	SFMC	CD8+	3.50719	36.271	3336	1295	3387	1295			CASSLDTHETSGGSSSYNEQFF	TGTGCCAGCAGCTTAGATACTCACGAGACTAGCGGGGGGTCGAGCTCCTACAATGAGCAGTTCTTC			TRBV11-2	TRBJ2-1	6
PSA1607_SFMC_CACCTTGCAGGTCCAC	PSA1607	SFMC	CD8+	4.18283	25.3463	3610	1480	3533	1480			CASSWGLLTEAFF	TGTGCCAGCAGTTGGGGGCTCCTCACTGAAGCTTTCTTT			TRBV28	TRBJ1-1	8
PSA1607_SFMC_CACCTTGCATGTCTCC	PSA1607	SFMC	CD8+	5.33415	15.6959	3262	1478	3334	1478	CAVEDQGYQKVTF	TGTGCTGTGGAGGATCAGGGTTACCAGAAAGTTACCTTT	CASRGGGYGTDTQYF	TGCGCCAGCAGAGGCGGAGGGTATGGGACAGATACGCAGTATTTT	TRAV2	TRAJ13	TRBV5-1	TRBJ2-3	8
PSA1607_SFMC_CACTCCAGTCTGCGGT	PSA1607	SFMC	CD8+	2.50635	32.8046	3152	1267	3314	1267			CASSWGLLTEAFF	TGTGCCAGCAGTTGGGGGCTCCTCACTGAAGCTTTCTTT			TRBV28	TRBJ1-1	8
PSA1607_SFMC_CAGAATCGTTTGTTTC	PSA1607	SFMC	CD8+	4.225	37.6	4000	1364	3639	1364	CAVRDQGSNYQLIW	TGCGCTGTGAGAGATCAGGGTAGCAACTATCAGTTAATCTGG	CASSGQETKETQYF	TGCGCCAGCAGTGGACAGGAGACAAAAGAGACCCAGTACTTC	TRAV1-1	TRAJ33	TRBV5-1	TRBJ2-5	1
PSA1607_SFMC_CAGATCAAGTGGAGTC	PSA1607	SFMC	CD8+	3.79464	30.0383	3136	1250	3307	1250			CASSWGLLTEAFF	TGTGCCAGCAGTTGGGGGCTCCTCACTGAAGCTTTCTTT			TRBV28	TRBJ1-1	8
PSA1607_SFMC_CAGATCATCGTCCAGG	PSA1607	SFMC	CD8+	4.59105	23.3025	2592	1226	3109	1226	CAVEDQGYQKVTF	TGTGCTGTGGAGGATCAGGGTTACCAGAAAGTTACCTTT	CASRGGGYGTDTQYF	TGCGCCAGCAGAGGCGGAGGGTATGGGACAGATACGCAGTATTTT	TRAV2	TRAJ13	TRBV5-1	TRBJ2-3	8
PSA1607_SFMC_CAGCAGCTCACTGGGC	PSA1607	SFMC	CD8+	3.65719	18.0273	2707	1387	3098	1390	CAVLPQSGGSYIPTF	TGTGCTGTGCTCCCCCAGTCAGGAGGAAGCTACATACCTACATTT	CASSTGTGELFF	TGTGCCAGCTCAACAGGGACCGGGGAGCTGTTTTTT	TRAV22	TRAJ6	TRBV27	TRBJ2-2	13
PSA1607_SFMC_CAGCAGCTCCGTTGTC	PSA1607	SFMC	CD8+	4.16284	38.0165	3267	1193	3366	1193	CAVRDQGSNYQLIW	TGCGCTGTGAGAGATCAGGGTAGCAACTATCAGTTAATCTGG	CASSGQETKETQYF	TGCGCCAGCAGTGGACAGGAGACAAAAGAGACCCAGTACTTC	TRAV1-1	TRAJ33	TRBV5-1	TRBJ2-5	2
PSA1607_SFMC_CAGCCGATCTAGCACA	PSA1607	SFMC	CD8+	4.73173	19.5184	2367	1220	3013	1226			CASSWGLLTEAFF	TGTGCCAGCAGTTGGGGGCTCCTCACTGAAGCTTTCTTT			TRBV28	TRBJ1-1	8
PSA1607_SFMC_CAGCGACAGCGCCTTG	PSA1607	SFMC	CD8+	7.58514	6.14035	1938	1152	2866	1191			CASSWGLLTEAFF	TGTGCCAGCAGTTGGGGGCTCCTCACTGAAGCTTTCTTT			TRBV28	TRBJ1-1	8
PSA1607_SFMC_CAGCGACGTAATCACC	PSA1607	SFMC	CD8+	4.45732	24.4523	3971	1537	3662	1537			CASSWGLLTEAFF	TGTGCCAGCAGTTGGGGGCTCCTCACTGAAGCTTTCTTT			TRBV28	TRBJ1-1	8
PSA1607_SFMC_CAGCTGGGTCTAGCGC	PSA1607	SFMC	CD8+	6.28086	18.0472	3646	1577	3555	1577			CASSWGLLTEAFF	TGTGCCAGCAGTTGGGGGCTCCTCACTGAAGCTTTCTTT			TRBV28	TRBJ1-1	8
PSA1607_SFMC_CAGTCCTCAGTCGTGC	PSA1607	SFMC	CD8+	3.45259	41.9565	3997	1354	3633	1354			CASSLDTHETSGGSSSYNEQFF	TGTGCCAGCAGCTTAGATACTCACGAGACTAGCGGGGGGTCGAGCTCCTACAATGAGCAGTTCTTC			TRBV11-2	TRBJ2-1	7
PSA1607_SFMC_CAGTCCTCATGTCCTC	PSA1607	SFMC	CD8+	3.08492	47.4177	2885	949	3286	949	CAVLPQSGGSYIPTF	TGTGCTGTGCTCCCCCAGTCAGGAGGAAGCTACATACCTACATTT	CASSTGTGELFF	TGTGCCAGCTCAACAGGGACCGGGGAGCTGTTTTTT	TRAV22	TRAJ6	TRBV27	TRBJ2-2	1
PSA1607_SFMC_CATATGGAGTTCCACA	PSA1607	SFMC	CD8+	6.2145	27.1968	2993	1219	3256	1219			CASSWGLLTEAFF	TGTGCCAGCAGTTGGGGGCTCCTCACTGAAGCTTTCTTT			TRBV28	TRBJ1-1	8
PSA1607_SFMC_CATATGGGTGGAAAGA	PSA1607	SFMC	CD8+	5.71338	36.2689	3168	1174	3328	1174	CAVRDQGSNYQLIW	TGCGCTGTGAGAGATCAGGGTAGCAACTATCAGTTAATCTGG	CASSGQETKETQYF	TGCGCCAGCAGTGGACAGGAGACAAAAGAGACCCAGTACTTC	TRAV1-1	TRAJ33	TRBV5-1	TRBJ2-5	2
PSA1607_SFMC_CATATTCTCGGTTCGG	PSA1607	SFMC	CD8+	9.53823	35.2511	3963	1248	3623	1248	CAVLPQSGGSYIPTF	TGTGCTGTGCTCCCCCAGTCAGGAGGAAGCTACATACCTACATTT	CASSTGTGELFF	TGTGCCAGCTCAACAGGGACCGGGGAGCTGTTTTTT	TRAV22	TRAJ6	TRBV27	TRBJ2-2	2
PSA1607_SFMC_CATCAGAAGGTCGGAT	PSA1607	SFMC	CD8+	3.3557	38.255	2682	1016	3195	1017	CAVRDPLNRDDKIIF	TGTGCTGTGAGAGACCCTCTGAACAGAGATGACAAGATCATCTTT	CASSPTGGYHNEQFF	TGTGCCAGCAGCCCGACAGGGGGGTATCACAATGAGCAGTTCTTC	TRAV3	TRAJ30	TRBV27	TRBJ2-1	2
PSA1607_SFMC_CATCAGACAAGCCCAC	PSA1607	SFMC	CD8+	6.48056	38.5444	5015	1528	3822	1520	CAVRDQGSNYQLIW	TGCGCTGTGAGAGATCAGGGTAGCAACTATCAGTTAATCTGG	CASSGQETKETQYF	TGCGCCAGCAGTGGACAGGAGACAAAAGAGACCCAGTACTTC	TRAV1-1	TRAJ33	TRBV5-1	TRBJ2-5	2
PSA1607_SFMC_CATCAGATCAAAGTAG	PSA1607	SFMC	CD8+	5.13721	28.5181	4555	1608	3814	1607			CASSWGLLTEAFF	TGTGCCAGCAGTTGGGGGCTCCTCACTGAAGCTTTCTTT			TRBV28	TRBJ1-1	13
PSA1607_SFMC_CATCCACAGTGTGAAT	PSA1607	SFMC	CD8+	5.82865	30.3371	2848	1230	3193	1230	CAMREGYNFNKFYF	TGTGCAATGAGAGAAGGTTACAACTTCAACAAATTTTACTTT	CAISDPTGGTDTQYF	TGTGCCATCAGTGACCCGACAGGGGGCACAGATACGCAGTATTTT	TRAV14DV4	TRAJ21	TRBV10-3	TRBJ2-3	5
PSA1607_SFMC_CATCCACCACCGGAAA	PSA1607	SFMC	CD8+	5.67272	13.708	7492	2669	4422	2505	CAVGDTGFQKLVF	TGTGCTGTGGGGGACACAGGCTTTCAGAAACTTGTATTT	CASSLGLATPNTEAFF	TGCGCCAGCAGCTTGGGGCTTGCGACTCCGAACACTGAAGCTTTCTTT	TRAV21	TRAJ8	TRBV5-1	TRBJ1-1	16
PSA1607_SFMC_CATCCACCATGGTAGG	PSA1607	SFMC	CD8+	6.08833	37.918	3170	1203	3332	1203			CASSLDTHETSGGSSSYNEQFF	TGTGCCAGCAGCTTAGATACTCACGAGACTAGCGGGGGGTCGAGCTCCTACAATGAGCAGTTCTTC			TRBV11-2	TRBJ2-1	12
PSA1607_SFMC_CATCGAATCAAGGTAA	PSA1607	SFMC	CD8+	6.17146	22.005	3581	1458	3520	1458			CASSWGLLTEAFF	TGTGCCAGCAGTTGGGGGCTCCTCACTGAAGCTTTCTTT			TRBV28	TRBJ1-1	8
PSA1607_SFMC_CATCGGGAGAAACCGC	PSA1607	SFMC	CD8+	3.94504	25.8422	2256	1053	3055	1060	CAVRDPLNRDDKIIF	TGTGCTGTGAGAGACCCTCTGAACAGAGATGACAAGATCATCTTT	CASSPTGGYHNEQFF	TGTGCCAGCAGCCCGACAGGGGGGTATCACAATGAGCAGTTCTTC	TRAV3	TRAJ30	TRBV27	TRBJ2-1	2
PSA1607_SFMC_CATCGGGAGTAGGCCA	PSA1607	SFMC	CD8+	4.22989	26.1149	2175	999	3045	1008			CASSWGLLTEAFF	TGTGCCAGCAGTTGGGGGCTCCTCACTGAAGCTTTCTTT			TRBV28	TRBJ1-1	8
PSA1607_SFMC_CATCGGGCAATGGACG	PSA1607	SFMC	CD8+	3.67127	25.16	2969	1323	3234	1323			CASSWGLLTEAFF	TGTGCCAGCAGTTGGGGGCTCCTCACTGAAGCTTTCTTT			TRBV28	TRBJ1-1	8
PSA1607_SFMC_CATGGCGAGACTACAA	PSA1607	SFMC	CD8+	4.60165	24.5879	2912	1269	3211	1269	CAVRDPLNRDDKIIF	TGTGCTGTGAGAGACCCTCTGAACAGAGATGACAAGATCATCTTT	CASSPTGGYHNEQFF	TGTGCCAGCAGCCCGACAGGGGGGTATCACAATGAGCAGTTCTTC	TRAV3	TRAJ30	TRBV27	TRBJ2-1	2
PSA1607_SFMC_CATGGCGGTATCACCA	PSA1607	SFMC	CD8+	4.75776	28.0534	3447	1386	3447	1386			CASSWGLLTEAFF	TGTGCCAGCAGTTGGGGGCTCCTCACTGAAGCTTTCTTT			TRBV28	TRBJ1-1	2
PSA1607_SFMC_CATTATCCAGCGTTCG	PSA1607	SFMC	CD8+	4.96631	39.456	4007	1362	3648	1362	CAVLPQSGGSYIPTF	TGTGCTGTGCTCCCCCAGTCAGGAGGAAGCTACATACCTACATTT	CASSTGTGELFF	TGTGCCAGCTCAACAGGGACCGGGGAGCTGTTTTTT	TRAV22	TRAJ6	TRBV27	TRBJ2-2	2
PSA1607_SFMC_CATTATCTCAAGGCTT	PSA1607	SFMC	CD8+	4.97774	24.8887	2471	1168	3074	1169			CASSWGLLTEAFF	TGTGCCAGCAGTTGGGGGCTCCTCACTGAAGCTTTCTTT			TRBV28	TRBJ1-1	8
PSA1607_SFMC_CATTATCTCTAACTTC	PSA1607	SFMC	CD8+	4.14095	31.7937	5023	1716	3892	1707			CASSWGLLTEAFF	TGTGCCAGCAGTTGGGGGCTCCTCACTGAAGCTTTCTTT			TRBV28	TRBJ1-1	2
PSA1607_SFMC_CATTCGCCAGTTTACG	PSA1607	SFMC	CD8+	5.20833	20.4973	2976	1363	3223	1363	CAVGDTGFQKLVF	TGTGCTGTGGGGGACACAGGCTTTCAGAAACTTGTATTT	CASSLGLATPNTEAFF	TGCGCCAGCAGCTTGGGGCTTGCGACTCCGAACACTGAAGCTTTCTTT	TRAV21	TRAJ8	TRBV5-1	TRBJ1-1	8
PSA1607_SFMC_CCACGGAAGAAACGCC	PSA1607	SFMC	CD8+	4.17518	41.5182	3425	1198	3425	1198			CASSLDTHETSGGSSSYNEQFF	TGTGCCAGCAGCTTAGATACTCACGAGACTAGCGGGGGGTCGAGCTCCTACAATGAGCAGTTCTTC			TRBV11-2	TRBJ2-1	3
PSA1607_SFMC_CCACGGAGTTCACGGC	PSA1607	SFMC	CD8+	3.9421	25.1309	3247	1356	3349	1356			CASSWGLLTEAFF	TGTGCCAGCAGTTGGGGGCTCCTCACTGAAGCTTTCTTT			TRBV28	TRBJ1-1	8
PSA1607_SFMC_CCACTACTCGGACAAG	PSA1607	SFMC	CD8+	2.51976	8.3004	2024	1368	2783	1389	CAVLPQSGGSYIPTF	TGTGCTGTGCTCCCCCAGTCAGGAGGAAGCTACATACCTACATTT	CASSTGTGELFF	TGTGCCAGCTCAACAGGGACCGGGGAGCTGTTTTTT	TRAV22	TRAJ6	TRBV27	TRBJ2-2	6
PSA1607_SFMC_CCAGCGAGTGCATCTA	PSA1607	SFMC	CD8+	6.40357	25.2792	2686	1150	3157	1151			CASSWGLLTEAFF	TGTGCCAGCAGTTGGGGGCTCCTCACTGAAGCTTTCTTT			TRBV28	TRBJ1-1	8
PSA1607_SFMC_CCAGCGAGTGCCTGGT	PSA1607	SFMC	CD8+	7.66404	24.8294	1905	919	2991	931			CASSWGLLTEAFF	TGTGCCAGCAGTTGGGGGCTCCTCACTGAAGCTTTCTTT			TRBV28	TRBJ1-1	8
PSA1607_SFMC_CCAGCGAGTGGGTATG	PSA1607	SFMC	CD8+	3.19645	24.5217	4286	1605	3769	1605			CASSWGLLTEAFF	TGTGCCAGCAGTTGGGGGCTCCTCACTGAAGCTTTCTTT			TRBV28	TRBJ1-1	8
PSA1607_SFMC_CCATGTCAGCCGTCGT	PSA1607	SFMC	CD8+	2.46609	30.2404	3244	1257	3348	1257	CAVRDPLNRDDKIIF	TGTGCTGTGAGAGACCCTCTGAACAGAGATGACAAGATCATCTTT	CASSPTGGYHNEQFF	TGTGCCAGCAGCCCGACAGGGGGGTATCACAATGAGCAGTTCTTC	TRAV3	TRAJ30	TRBV27	TRBJ2-1	5
PSA1607_SFMC_CCATGTCCATTTCAGG	PSA1607	SFMC	CD8+	3.91048	16.7486	4066	1643	3717	1642			CASSWGLLTEAFF	TGTGCCAGCAGTTGGGGGCTCCTCACTGAAGCTTTCTTT			TRBV28	TRBJ1-1	8
PSA1607_SFMC_CCATTCGTCCGTACAA	PSA1607	SFMC	CD8+	4.75487	35.3219	3386	1326	3405	1326	CAVLPQSGGSYIPTF	TGTGCTGTGCTCCCCCAGTCAGGAGGAAGCTACATACCTACATTT	CASSTGTGELFF	TGTGCCAGCTCAACAGGGACCGGGGAGCTGTTTTTT	TRAV22	TRAJ6	TRBV27	TRBJ2-2	2
PSA1607_SFMC_CCCAATCAGCGATATA	PSA1607	SFMC	CD8+	5.71429	28.2331	2660	1104	3163	1104	CAVGDTGFQKLVF	TGTGCTGTGGGGGACACAGGCTTTCAGAAACTTGTATTT	CASSLGLATPNTEAFF	TGCGCCAGCAGCTTGGGGCTTGCGACTCCGAACACTGAAGCTTTCTTT	TRAV21	TRAJ8	TRBV5-1	TRBJ1-1	8
PSA1607_SFMC_CCCAGTTTCAGCATGT	PSA1607	SFMC	CD8+	4.44373	28.3248	3128	1245	3306	1245			CASSWGLLTEAFF	TGTGCCAGCAGTTGGGGGCTCCTCACTGAAGCTTTCTTT			TRBV28	TRBJ1-1	8
PSA1607_SFMC_CCCAGTTTCGCCAGCA	PSA1607	SFMC	CD8+	3.125	23.4568	2592	1222	3101	1223			CASSWGLLTEAFF	TGTGCCAGCAGTTGGGGGCTCCTCACTGAAGCTTTCTTT			TRBV28	TRBJ1-1	8
PSA1607_SFMC_CCCTCCTCAATCACAC	PSA1607	SFMC	CD8+	5.09248	20.2686	3947	1771	3697	1771			CASSWGLLTEAFF	TGTGCCAGCAGTTGGGGGCTCCTCACTGAAGCTTTCTTT			TRBV28	TRBJ1-1	8
PSA1607_SFMC_CCGGGATCATTCGACA	PSA1607	SFMC	CD8+	2.51799	32.8237	3336	1250	3384	1250	CAVRDPLNRDDKIIF	TGTGCTGTGAGAGACCCTCTGAACAGAGATGACAAGATCATCTTT	CASSPTGGYHNEQFF	TGTGCCAGCAGCCCGACAGGGGGGTATCACAATGAGCAGTTCTTC	TRAV3	TRAJ30	TRBV27	TRBJ2-1	2
PSA1607_SFMC_CCGGTAGAGAGTCGGT	PSA1607	SFMC	CD8+	4.3379	33.0594	2190	929	3076	937	CAVRDQGSNYQLIW	TGCGCTGTGAGAGATCAGGGTAGCAACTATCAGTTAATCTGG	CASSGQETKETQYF	TGCGCCAGCAGTGGACAGGAGACAAAAGAGACCCAGTACTTC	TRAV1-1	TRAJ33	TRBV5-1	TRBJ2-5	2
PSA1607_SFMC_CCGGTAGCACGCATCG	PSA1607	SFMC	CD8+	5.40831	20.8811	2792	1319	3154	1319			CASSWGLLTEAFF	TGTGCCAGCAGTTGGGGGCTCCTCACTGAAGCTTTCTTT			TRBV28	TRBJ1-1	8
PSA1607_SFMC_CCTAAAGAGTTGAGTA	PSA1607	SFMC	CD8+	2.27338	31.4532	3475	1272	3474	1272	CAVRDPLNRDDKIIF	TGTGCTGTGAGAGACCCTCTGAACAGAGATGACAAGATCATCTTT	CASSPTGGYHNEQFF	TGTGCCAGCAGCCCGACAGGGGGGTATCACAATGAGCAGTTCTTC	TRAV3	TRAJ30	TRBV27	TRBJ2-1	5
PSA1607_SFMC_CCTAAAGGTAGCAAAT	PSA1607	SFMC	CD8+	4.16848	24.1424	2303	1123	3045	1124			CASSWGLLTEAFF	TGTGCCAGCAGTTGGGGGCTCCTCACTGAAGCTTTCTTT			TRBV28	TRBJ1-1	8
PSA1607_SFMC_CCTATTAGTTGGGACA	PSA1607	SFMC	CD8+	6.90678	41.1864	2360	877	3154	880			CASSLDTHETSGGSSSYNEQFF	TGTGCCAGCAGCTTAGATACTCACGAGACTAGCGGGGGGTCGAGCTCCTACAATGAGCAGTTCTTC			TRBV11-2	TRBJ2-1	7
PSA1607_SFMC_CCTATTATCCTCGCAT	PSA1607	SFMC	CD8+	4.34439	23.1833	2532	1197	3094	1198	CAMREGYNFNKFYF	TGTGCAATGAGAGAAGGTTACAACTTCAACAAATTTTACTTT	CAISDPTGGTDTQYF	TGTGCCATCAGTGACCCGACAGGGGGCACAGATACGCAGTATTTT	TRAV14DV4	TRAJ21	TRBV10-3	TRBJ2-3	5
PSA1607_SFMC_CCTCTGAGTGCGATAG	PSA1607	SFMC	CD8+	4.23341	20.5187	2622	1157	3121	1158			CASSWGLLTEAFF	TGTGCCAGCAGTTGGGGGCTCCTCACTGAAGCTTTCTTT			TRBV28	TRBJ1-1	11
PSA1607_SFMC_CCTTCGAGTCACTGGC	PSA1607	SFMC	CD8+	4.77223	25.3796	3227	1318	3335	1318	CAVGDTGFQKLVF	TGTGCTGTGGGGGACACAGGCTTTCAGAAACTTGTATTT	CASSLGLATPNTEAFF	TGCGCCAGCAGCTTGGGGCTTGCGACTCCGAACACTGAAGCTTTCTTT	TRAV21	TRAJ8	TRBV5-1	TRBJ1-1	8
PSA1607_SFMC_CGAACATTCACATAGC	PSA1607	SFMC	CD8+	3.86084	24.0772	4714	1684	3870	1682	CAVRDPLNRDDKIIF	TGTGCTGTGAGAGACCCTCTGAACAGAGATGACAAGATCATCTTT	CASSPTGGYHNEQFF	TGTGCCAGCAGCCCGACAGGGGGGTATCACAATGAGCAGTTCTTC	TRAV3	TRAJ30	TRBV27	TRBJ2-1	5
PSA1607_SFMC_CGACCTTCAGCTGTAT	PSA1607	SFMC	CD8+	5.49987	24.2651	11873	2999	4300	2096	CAVRDPLNRDDKIIF	TGTGCTGTGAGAGACCCTCTGAACAGAGATGACAAGATCATCTTT	CASSPTGGYHNEQFF	TGTGCCAGCAGCCCGACAGGGGGGTATCACAATGAGCAGTTCTTC	TRAV3	TRAJ30	TRBV27	TRBJ2-1	16
PSA1607_SFMC_CGACTTCCACATCTTT	PSA1607	SFMC	CD8+	3.68852	27.9567	3416	1417	3417	1417	CAVRDPLNRDDKIIF	TGTGCTGTGAGAGACCCTCTGAACAGAGATGACAAGATCATCTTT	CASSPTGGYHNEQFF	TGTGCCAGCAGCCCGACAGGGGGGTATCACAATGAGCAGTTCTTC	TRAV3	TRAJ30	TRBV27	TRBJ2-1	5
PSA1607_SFMC_CGAGAAGTCAGTTCGA	PSA1607	SFMC	CD8+	4.14334	22.2284	3572	1511	3520	1511	CAVGDTGFQKLVF	TGTGCTGTGGGGGACACAGGCTTTCAGAAACTTGTATTT	CASSLGLATPNTEAFF	TGCGCCAGCAGCTTGGGGCTTGCGACTCCGAACACTGAAGCTTTCTTT	TRAV21	TRAJ8	TRBV5-1	TRBJ1-1	8
PSA1607_SFMC_CGAGCACTCAATCACG	PSA1607	SFMC	CD8+	3.78251	25.2617	2961	1253	3232	1253			CASSWGLLTEAFF	TGTGCCAGCAGTTGGGGGCTCCTCACTGAAGCTTTCTTT			TRBV28	TRBJ1-1	8
PSA1607_SFMC_CGATGGCCACCGAAAG	PSA1607	SFMC	CD8+	4.83794	29.3613	4196	1546	3728	1546	CAVLPQSGGSYIPTF	TGTGCTGTGCTCCCCCAGTCAGGAGGAAGCTACATACCTACATTT	CASSTGTGELFF	TGTGCCAGCTCAACAGGGACCGGGGAGCTGTTTTTT	TRAV22	TRAJ6	TRBV27	TRBJ2-2	15
PSA1607_SFMC_CGATGTACAGTTCCCT	PSA1607	SFMC	CD8+	3.39166	31.1171	3715	1425	3571	1425	CAVRDPLNRDDKIIF	TGTGCTGTGAGAGACCCTCTGAACAGAGATGACAAGATCATCTTT	CASSPTGGYHNEQFF	TGTGCCAGCAGCCCGACAGGGGGGTATCACAATGAGCAGTTCTTC	TRAV3	TRAJ30	TRBV27	TRBJ2-1	8
PSA1607_SFMC_CGCCAAGCACCCAGTG	PSA1607	SFMC	CD8+	2.45757	30.0301	11312	2782	4167	1999			CASSLDTHETSGGSSSYNEQFF	TGTGCCAGCAGCTTAGATACTCACGAGACTAGCGGGGGGTCGAGCTCCTACAATGAGCAGTTCTTC			TRBV11-2	TRBJ2-1	5
PSA1607_SFMC_CGCCAAGTCCTATGTT	PSA1607	SFMC	CD8+	4.45898	32.2533	10092	2662	4185	2091	CAVRDPLNRDDKIIF	TGTGCTGTGAGAGACCCTCTGAACAGAGATGACAAGATCATCTTT	CASSPTGGYHNEQFF	TGTGCCAGCAGCCCGACAGGGGGGTATCACAATGAGCAGTTCTTC	TRAV3	TRAJ30	TRBV27	TRBJ2-1	8
PSA1607_SFMC_CGCGTTTGTTCCCTTG	PSA1607	SFMC	CD8+	2.74524	23.9385	2732	1186	3162	1186	CAVRDPLNRDDKIIF	TGTGCTGTGAGAGACCCTCTGAACAGAGATGACAAGATCATCTTT	CASSPTGGYHNEQFF	TGTGCCAGCAGCCCGACAGGGGGGTATCACAATGAGCAGTTCTTC	TRAV3	TRAJ30	TRBV27	TRBJ2-1	5
PSA1607_SFMC_CGCGTTTTCAGGCGAA	PSA1607	SFMC	CD8+	4.96575	29.8516	3504	1431	3491	1431			CASSWGLLTEAFF	TGTGCCAGCAGTTGGGGGCTCCTCACTGAAGCTTTCTTT			TRBV28	TRBJ1-1	2
PSA1607_SFMC_CGCTATCGTCTCTTTA	PSA1607	SFMC	CD8+	2.60791	33.4532	3336	1421	3380	1421	CAVGDTGFQKLVF	TGTGCTGTGGGGGACACAGGCTTTCAGAAACTTGTATTT	CASSLGLATPNTEAFF	TGCGCCAGCAGCTTGGGGCTTGCGACTCCGAACACTGAAGCTTTCTTT	TRAV21	TRAJ8	TRBV5-1	TRBJ1-1	8
PSA1607_SFMC_CGCTATCTCCAAACAC	PSA1607	SFMC	CD8+	3.53795	30.2691	3307	1412	3371	1412			CASSWGLLTEAFF	TGTGCCAGCAGTTGGGGGCTCCTCACTGAAGCTTTCTTT			TRBV28	TRBJ1-1	8
PSA1607_SFMC_CGCTGGACACTGTGTA	PSA1607	SFMC	CD8+	8.02708	7.7853	2068	1273	2876	1291			CASSWGLLTEAFF	TGTGCCAGCAGTTGGGGGCTCCTCACTGAAGCTTTCTTT			TRBV28	TRBJ1-1	8
PSA1607_SFMC_CGCTGGAGTGCCTGGT	PSA1607	SFMC	CD8+	4.02627	35.8652	3502	1236	3485	1236	CAVRDQGSNYQLIW	TGCGCTGTGAGAGATCAGGGTAGCAACTATCAGTTAATCTGG	CASSGQETKETQYF	TGCGCCAGCAGTGGACAGGAGACAAAAGAGACCCAGTACTTC	TRAV1-1	TRAJ33	TRBV5-1	TRBJ2-5	2
PSA1607_SFMC_CGCTTCAAGGTGCAAC	PSA1607	SFMC	CD8+	3.86043	17.3719	2694	1288	3121	1289			CASSWGLLTEAFF	TGTGCCAGCAGTTGGGGGCTCCTCACTGAAGCTTTCTTT			TRBV28	TRBJ1-1	8
PSA1607_SFMC_CGGACACAGATATGGT	PSA1607	SFMC	CD8+	7.38916	11.6883	2233	1204	2984	1212			CASSWGLLTEAFF	TGTGCCAGCAGTTGGGGGCTCCTCACTGAAGCTTTCTTT			TRBV28	TRBJ1-1	8
PSA1607_SFMC_CGGACGTCACTTCTGC	PSA1607	SFMC	CD8+	2.83297	35.2833	2718	1112	3164	1112	CAVLPQSGGSYIPTF	TGTGCTGTGCTCCCCCAGTCAGGAGGAAGCTACATACCTACATTT	CASSTGTGELFF	TGTGCCAGCTCAACAGGGACCGGGGAGCTGTTTTTT	TRAV22	TRAJ6	TRBV27	TRBJ2-2	2
PSA1607_SFMC_CGGAGCTAGAATGTGT	PSA1607	SFMC	CD8+	2.91102	22.7588	3023	1354	3248	1354			CASSWGLLTEAFF	TGTGCCAGCAGTTGGGGGCTCCTCACTGAAGCTTTCTTT			TRBV28	TRBJ1-1	8
PSA1607_SFMC_CGGAGCTGTGCGAAAC	PSA1607	SFMC	CD8+	3.70963	26.575	3127	1268	3296	1268			CASSWGLLTEAFF	TGTGCCAGCAGTTGGGGGCTCCTCACTGAAGCTTTCTTT			TRBV28	TRBJ1-1	8
PSA1607_SFMC_CGGAGTCGTATGCTTG	PSA1607	SFMC	CD8+	3.98337	28.4378	2887	1256	3211	1256			CASSWGLLTEAFF	TGTGCCAGCAGTTGGGGGCTCCTCACTGAAGCTTTCTTT			TRBV28	TRBJ1-1	8
PSA1607_SFMC_CGGCTAGAGTGTGAAT	PSA1607	SFMC	CD8+	2.13378	30.1846	4171	1596	3736	1596	CAVRDPLNRDDKIIF	TGTGCTGTGAGAGACCCTCTGAACAGAGATGACAAGATCATCTTT	CASSPTGGYHNEQFF	TGTGCCAGCAGCCCGACAGGGGGGTATCACAATGAGCAGTTCTTC	TRAV3	TRAJ30	TRBV27	TRBJ2-1	2
PSA1607_SFMC_CGGCTAGGTTCCGGCA	PSA1607	SFMC	CD8+	8.00142	8.25036	2812	1567	3094	1568			CASSWGLLTEAFF	TGTGCCAGCAGTTGGGGGCTCCTCACTGAAGCTTTCTTT			TRBV28	TRBJ1-1	8
PSA1607_SFMC_CGGGTCAAGGCGATAC	PSA1607	SFMC	CD8+	2.94935	30.9254	4679	1721	3839	1719	CAVRDPLNRDDKIIF	TGTGCTGTGAGAGACCCTCTGAACAGAGATGACAAGATCATCTTT	CASSPTGGYHNEQFF	TGTGCCAGCAGCCCGACAGGGGGGTATCACAATGAGCAGTTCTTC	TRAV3	TRAJ30	TRBV27	TRBJ2-1	2
PSA1607_SFMC_CGGGTCATCACGACTA	PSA1607	SFMC	CD8+	8.83753	15.3297	2942	1446	3187	1446	CAVRDQGSNYQLIW	TGCGCTGTGAGAGATCAGGGTAGCAACTATCAGTTAATCTGG	CASSGQETKETQYF	TGCGCCAGCAGTGGACAGGAGACAAAAGAGACCCAGTACTTC	TRAV1-1	TRAJ33	TRBV5-1	TRBJ2-5	13
PSA1607_SFMC_CGGTTAACACGGCGTT	PSA1607	SFMC	CD8+	4.28465	21.0693	5368	1890	3988	1876			CASSWGLLTEAFF	TGTGCCAGCAGTTGGGGGCTCCTCACTGAAGCTTTCTTT			TRBV28	TRBJ1-1	8
PSA1607_SFMC_CGTCACTCACTGCCAG	PSA1607	SFMC	CD8+	4.21572	33.1181	5266	1643	3875	1633	CAVLPQSGGSYIPTF	TGTGCTGTGCTCCCCCAGTCAGGAGGAAGCTACATACCTACATTT	CASSTGTGELFF	TGTGCCAGCTCAACAGGGACCGGGGAGCTGTTTTTT	TRAV22	TRAJ6	TRBV27	TRBJ2-2	2
PSA1607_SFMC_CGTCACTCACTTCTGC	PSA1607	SFMC	CD8+	3.29105	18.7864	2917	1321	3201	1321	CAVRDPLNRDDKIIF	TGTGCTGTGAGAGACCCTCTGAACAGAGATGACAAGATCATCTTT	CASSPTGGYHNEQFF	TGTGCCAGCAGCCCGACAGGGGGGTATCACAATGAGCAGTTCTTC	TRAV3	TRAJ30	TRBV27	TRBJ2-1	5
PSA1607_SFMC_CGTCAGGCAGGTGCCT	PSA1607	SFMC	CD8+	5.41608	36.9535	3545	1316	3497	1316	CAVLPQSGGSYIPTF	TGTGCTGTGCTCCCCCAGTCAGGAGGAAGCTACATACCTACATTT	CASSTGTGELFF	TGTGCCAGCTCAACAGGGACCGGGGAGCTGTTTTTT	TRAV22	TRAJ6	TRBV27	TRBJ2-2	7
PSA1607_SFMC_CGTCAGGTCCAACCAA	PSA1607	SFMC	CD8+	3.64121	30.8763	3378	1350	3395	1350			CASSWGLLTEAFF	TGTGCCAGCAGTTGGGGGCTCCTCACTGAAGCTTTCTTT			TRBV28	TRBJ1-1	8
PSA1607_SFMC_CGTCCATTCTCATTCA	PSA1607	SFMC	CD8+	5.46379	40.9149	4722	1494	3800	1494			CASSLDTHETSGGSSSYNEQFF	TGTGCCAGCAGCTTAGATACTCACGAGACTAGCGGGGGGTCGAGCTCCTACAATGAGCAGTTCTTC			TRBV11-2	TRBJ2-1	7
PSA1607_SFMC_CGTCTACTCGAATGCT	PSA1607	SFMC	CD8+	4.00482	33.8452	3321	1316	3379	1316	CAVLPQSGGSYIPTF	TGTGCTGTGCTCCCCCAGTCAGGAGGAAGCTACATACCTACATTT	CASSTGTGELFF	TGTGCCAGCTCAACAGGGACCGGGGAGCTGTTTTTT	TRAV22	TRAJ6	TRBV27	TRBJ2-2	1
PSA1607_SFMC_CGTGAGCAGTGGAGAA	PSA1607	SFMC	CD8+	5.46512	27.8682	2580	1147	3128	1149	CAVGDTGFQKLVF	TGTGCTGTGGGGGACACAGGCTTTCAGAAACTTGTATTT	CASSLGLATPNTEAFF	TGCGCCAGCAGCTTGGGGCTTGCGACTCCGAACACTGAAGCTTTCTTT	TRAV21	TRAJ8	TRBV5-1	TRBJ1-1	8
PSA1607_SFMC_CGTGAGCCACGGTTTA	PSA1607	SFMC	CD8+	4.74661	27.9086	2802	1170	3214	1170	CAVGDTGFQKLVF	TGTGCTGTGGGGGACACAGGCTTTCAGAAACTTGTATTT	CASSLGLATPNTEAFF	TGCGCCAGCAGCTTGGGGCTTGCGACTCCGAACACTGAAGCTTTCTTT	TRAV21	TRAJ8	TRBV5-1	TRBJ1-1	8
PSA1607_SFMC_CGTGTCTAGCTCCTCT	PSA1607	SFMC	CD8+	3.65416	30.2773	3065	1276	3273	1276			CASSWGLLTEAFF	TGTGCCAGCAGTTGGGGGCTCCTCACTGAAGCTTTCTTT			TRBV28	TRBJ1-1	8
PSA1607_SFMC_CGTGTCTTCCACGAAT	PSA1607	SFMC	CD8+	4.85088	35.5013	2783	1104	3211	1104	CAVRDQGSNYQLIW	TGCGCTGTGAGAGATCAGGGTAGCAACTATCAGTTAATCTGG	CASSGQETKETQYF	TGCGCCAGCAGTGGACAGGAGACAAAAGAGACCCAGTACTTC	TRAV1-1	TRAJ33	TRBV5-1	TRBJ2-5	1
PSA1607_SFMC_CGTGTCTTCTTCTGGC	PSA1607	SFMC	CD8+	3.98169	27.7346	2185	1047	3034	1052			CASSWGLLTEAFF	TGTGCCAGCAGTTGGGGGCTCCTCACTGAAGCTTTCTTT			TRBV28	TRBJ1-1	8
PSA1607_SFMC_CGTTAGAAGGTGACCA	PSA1607	SFMC	CD8+	5.48951	27.5175	2860	1231	3207	1231			CASSWGLLTEAFF	TGTGCCAGCAGTTGGGGGCTCCTCACTGAAGCTTTCTTT			TRBV28	TRBJ1-1	8
PSA1607_SFMC_CGTTCTGCATCCGCGA	PSA1607	SFMC	CD8+	3.68798	32.1571	3769	1352	3578	1352			CASSWGLLTEAFF	TGTGCCAGCAGTTGGGGGCTCCTCACTGAAGCTTTCTTT			TRBV28	TRBJ1-1	8
PSA1607_SFMC_CTAACTTGTCTAGCCG	PSA1607	SFMC	CD8+	3.92157	23.4581	2805	1174	3199	1174			CASSWGLLTEAFF	TGTGCCAGCAGTTGGGGGCTCCTCACTGAAGCTTTCTTT			TRBV28	TRBJ1-1	8
PSA1607_SFMC_CTAAGACAGCTCCCAG	PSA1607	SFMC	CD8+	3.87244	40.2809	2634	975	3204	977	CAVLPQSGGSYIPTF	TGTGCTGTGCTCCCCCAGTCAGGAGGAAGCTACATACCTACATTT	CASSTGTGELFF	TGTGCCAGCTCAACAGGGACCGGGGAGCTGTTTTTT	TRAV22	TRAJ6	TRBV27	TRBJ2-2	2
PSA1607_SFMC_CTAAGACCATCGATGT	PSA1607	SFMC	CD8+	5.41958	23.1818	2860	1232	3200	1232			CASSWGLLTEAFF	TGTGCCAGCAGTTGGGGGCTCCTCACTGAAGCTTTCTTT			TRBV28	TRBJ1-1	8
PSA1607_SFMC_CTACACCGTAAGTGTA	PSA1607	SFMC	CD8+	7.20452	21.3147	3012	1323	3241	1323	CAVGDTGFQKLVF	TGTGCTGTGGGGGACACAGGCTTTCAGAAACTTGTATTT	CASSLGLATPNTEAFF	TGCGCCAGCAGCTTGGGGCTTGCGACTCCGAACACTGAAGCTTTCTTT	TRAV21	TRAJ8	TRBV5-1	TRBJ1-1	8
PSA1607_SFMC_CTACACCGTACAAGTA	PSA1607	SFMC	CD8+	6.84689	39.338	3958	1264	3613	1264	CAVLPQSGGSYIPTF	TGTGCTGTGCTCCCCCAGTCAGGAGGAAGCTACATACCTACATTT	CASSTGTGELFF	TGTGCCAGCTCAACAGGGACCGGGGAGCTGTTTTTT	TRAV22	TRAJ6	TRBV27	TRBJ2-2	7
PSA1607_SFMC_CTACATTAGGACATTA	PSA1607	SFMC	CD8+	4.4495	27.3141	3079	1343	3274	1343			CASSWGLLTEAFF	TGTGCCAGCAGTTGGGGGCTCCTCACTGAAGCTTTCTTT			TRBV28	TRBJ1-1	8
PSA1607_SFMC_CTACATTCAGTTTACG	PSA1607	SFMC	CD8+	6.5562	19.3084	2776	1231	3160	1231			CASSWGLLTEAFF	TGTGCCAGCAGTTGGGGGCTCCTCACTGAAGCTTTCTTT			TRBV28	TRBJ1-1	8
PSA1607_SFMC_CTACCCACAGCCAGAA	PSA1607	SFMC	CD8+	7.87476	25.4269	2108	955	3020	963	CAVGDTGFQKLVF	TGTGCTGTGGGGGACACAGGCTTTCAGAAACTTGTATTT	CASSLGLATPNTEAFF	TGCGCCAGCAGCTTGGGGCTTGCGACTCCGAACACTGAAGCTTTCTTT	TRAV21	TRAJ8	TRBV5-1	TRBJ1-1	8
PSA1607_SFMC_CTACGTCAGGATGGTC	PSA1607	SFMC	CD8+	7.6014	4.78109	3723	1931	3647	1931			CASSWGLLTEAFF	TGTGCCAGCAGTTGGGGGCTCCTCACTGAAGCTTTCTTT			TRBV28	TRBJ1-1	16
PSA1607_SFMC_CTAGAGTCACACGCTG	PSA1607	SFMC	CD8+	8.97656	8.34763	1749	1063	2822	1109			CASSLDTHETSGGSSSYNEQFF	TGTGCCAGCAGCTTAGATACTCACGAGACTAGCGGGGGGTCGAGCTCCTACAATGAGCAGTTCTTC			TRBV11-2	TRBJ2-1	13
PSA1607_SFMC_CTAGCCTAGCTTATCG	PSA1607	SFMC	CD8+	2.46624	23.1063	3406	1553	3409	1553			CASSWGLLTEAFF	TGTGCCAGCAGTTGGGGGCTCCTCACTGAAGCTTTCTTT			TRBV28	TRBJ1-1	8
PSA1607_SFMC_CTAGCCTTCTGCCAGG	PSA1607	SFMC	CD8+	3.46667	23.3905	2625	1212	3116	1213			CASSPTGGYHNEQFF	TGTGCCAGCAGCCCGACAGGGGGGTATCACAATGAGCAGTTCTTC			TRBV27	TRBJ2-1	2
PSA1607_SFMC_CTAGTGACACCGGAAA	PSA1607	SFMC	CD8+	4.99356	24.7423	3104	1313	3280	1313			CASSWGLLTEAFF	TGTGCCAGCAGTTGGGGGCTCCTCACTGAAGCTTTCTTT			TRBV28	TRBJ1-1	8
PSA1607_SFMC_CTCACACCATCGGGTC	PSA1607	SFMC	CD8+	4.30839	25.5329	2205	1030	3035	1035	CAVGDTGFQKLVF	TGTGCTGTGGGGGACACAGGCTTTCAGAAACTTGTATTT	CASSLGLATPNTEAFF	TGCGCCAGCAGCTTGGGGCTTGCGACTCCGAACACTGAAGCTTTCTTT	TRAV21	TRAJ8	TRBV5-1	TRBJ1-1	8
PSA1607_SFMC_CTCATTATCTGAGGGA	PSA1607	SFMC	CD8+	5.98205	7.27817	2006	1150	2894	1175			CASSWGLLTEAFF	TGTGCCAGCAGTTGGGGGCTCCTCACTGAAGCTTTCTTT			TRBV28	TRBJ1-1	8
PSA1607_SFMC_CTCCTAGGTCATGCAT	PSA1607	SFMC	CD8+	4.32269	36.7566	3632	1335	3524	1335	CAVLPQSGGSYIPTF	TGTGCTGTGCTCCCCCAGTCAGGAGGAAGCTACATACCTACATTT	CASSTGTGELFF	TGTGCCAGCTCAACAGGGACCGGGGAGCTGTTTTTT	TRAV22	TRAJ6	TRBV27	TRBJ2-2	7
PSA1607_SFMC_CTCCTAGTCATCTGCC	PSA1607	SFMC	CD8+	4.5977	26.1883	3219	1375	3328	1375	CAVGDTGFQKLVF	TGTGCTGTGGGGGACACAGGCTTTCAGAAACTTGTATTT	CASSLGLATPNTEAFF	TGCGCCAGCAGCTTGGGGCTTGCGACTCCGAACACTGAAGCTTTCTTT	TRAV21	TRAJ8	TRBV5-1	TRBJ1-1	8
PSA1607_SFMC_CTCGAAAGTACAAGTA	PSA1607	SFMC	CD8+	4.41403	16.2873	6502	2163	4166	2085	CAVRDPLNRDDKIIF	TGTGCTGTGAGAGACCCTCTGAACAGAGATGACAAGATCATCTTT	CASSPTGGYHNEQFF	TGTGCCAGCAGCCCGACAGGGGGGTATCACAATGAGCAGTTCTTC	TRAV3	TRAJ30	TRBV27	TRBJ2-1	5
PSA1607_SFMC_CTCGAGGCAGGTCTCG	PSA1607	SFMC	CD8+	6.81145	31.9348	2026	924	3040	938	CAVLPQSGGSYIPTF	TGTGCTGTGCTCCCCCAGTCAGGAGGAAGCTACATACCTACATTT	CASSTGTGELFF	TGTGCCAGCTCAACAGGGACCGGGGAGCTGTTTTTT	TRAV22	TRAJ6	TRBV27	TRBJ2-2	9
PSA1607_SFMC_CTCGGAGAGGAGTTTA	PSA1607	SFMC	CD8+	6.08947	29.3506	3465	1388	3465	1388			CASSWGLLTEAFF	TGTGCCAGCAGTTGGGGGCTCCTCACTGAAGCTTTCTTT			TRBV28	TRBJ1-1	8
PSA1607_SFMC_CTCGGGAGTCCCGACA	PSA1607	SFMC	CD8+	3.97577	18.0803	5282	1758	3961	1744			CASSWGLLTEAFF	TGTGCCAGCAGTTGGGGGCTCCTCACTGAAGCTTTCTTT			TRBV28	TRBJ1-1	8
PSA1607_SFMC_CTCGGGAGTTTAGGAA	PSA1607	SFMC	CD8+	2.28175	27.6786	2016	1086	2947	1096			CASSWGLLTEAFF	TGTGCCAGCAGTTGGGGGCTCCTCACTGAAGCTTTCTTT			TRBV28	TRBJ1-1	2
PSA1607_SFMC_CTCGTCAGTCTCTTAT	PSA1607	SFMC	CD8+	4.25087	21.6725	2870	1325	3193	1325			CASSWGLLTEAFF	TGTGCCAGCAGTTGGGGGCTCCTCACTGAAGCTTTCTTT			TRBV28	TRBJ1-1	8
PSA1607_SFMC_CTCTAATGTGATGTGG	PSA1607	SFMC	CD8+	5.4211	18.514	4132	1690	3749	1690			CASSWGLLTEAFF	TGTGCCAGCAGTTGGGGGCTCCTCACTGAAGCTTTCTTT			TRBV28	TRBJ1-1	8
PSA1607_SFMC_CTCTAATGTGTAATGA	PSA1607	SFMC	CD8+	7.55639	28.3083	2660	1066	3179	1066			CASSWGLLTEAFF	TGTGCCAGCAGTTGGGGGCTCCTCACTGAAGCTTTCTTT			TRBV28	TRBJ1-1	8
PSA1607_SFMC_CTCTACGCATGGTCTA	PSA1607	SFMC	CD8+	4.36552	11.5427	2703	1496	3058	1497	CAVLPQSGGSYIPTF	TGTGCTGTGCTCCCCCAGTCAGGAGGAAGCTACATACCTACATTT	CASSTGTGELFF	TGTGCCAGCTCAACAGGGACCGGGGAGCTGTTTTTT	TRAV22	TRAJ6	TRBV27	TRBJ2-2	13
PSA1607_SFMC_CTCTACGTCAGTCCCT	PSA1607	SFMC	CD8+	5.5489	8.86228	2505	1376	3004	1385			CASSWGLLTEAFF	TGTGCCAGCAGTTGGGGGCTCCTCACTGAAGCTTTCTTT			TRBV28	TRBJ1-1	8
PSA1607_SFMC_CTCTGGTGTAGAAAGG	PSA1607	SFMC	CD8+	4.02863	25.5215	4890	1867	3922	1865			CASSWGLLTEAFF	TGTGCCAGCAGTTGGGGGCTCCTCACTGAAGCTTTCTTT			TRBV28	TRBJ1-1	8
PSA1607_SFMC_CTGATAGAGACAAGCC	PSA1607	SFMC	CD8+	4.32404	35.9729	3839	1365	3603	1365			CASSWGLLTEAFF	TGTGCCAGCAGTTGGGGGCTCCTCACTGAAGCTTTCTTT			TRBV28	TRBJ1-1	8
PSA1607_SFMC_CTGATCCGTCCGAATT	PSA1607	SFMC	CD8+	7.26496	7.69231	1872	1131	2826	1169			CASSWGLLTEAFF	TGTGCCAGCAGTTGGGGGCTCCTCACTGAAGCTTTCTTT			TRBV28	TRBJ1-1	13
PSA1607_SFMC_CTGATCCGTTCGCGAC	PSA1607	SFMC	CD8+	4.32331	39.7791	4256	1352	3689	1352	CAVLPQSGGSYIPTF	TGTGCTGTGCTCCCCCAGTCAGGAGGAAGCTACATACCTACATTT	CASSTGTGELFF	TGTGCCAGCTCAACAGGGACCGGGGAGCTGTTTTTT	TRAV22	TRAJ6	TRBV27	TRBJ2-2	2
PSA1607_SFMC_CTGCCTAGTCGAGATG	PSA1607	SFMC	CD8+	2.5856	30.1887	4293	1707	3787	1706	CAVRDPLNRDDKIIF	TGTGCTGTGAGAGACCCTCTGAACAGAGATGACAAGATCATCTTT	CASSPTGGYHNEQFF	TGTGCCAGCAGCCCGACAGGGGGGTATCACAATGAGCAGTTCTTC	TRAV3	TRAJ30	TRBV27	TRBJ2-1	2
PSA1607_SFMC_CTGGTCTCAAAGGCGT	PSA1607	SFMC	CD8+	2.70112	30.505	3406	1343	3412	1343	CAVRDPLNRDDKIIF	TGTGCTGTGAGAGACCCTCTGAACAGAGATGACAAGATCATCTTT	CASSPTGGYHNEQFF	TGTGCCAGCAGCCCGACAGGGGGGTATCACAATGAGCAGTTCTTC	TRAV3	TRAJ30	TRBV27	TRBJ2-1	5
PSA1607_SFMC_CTGTGCTTCTGTCTCG	PSA1607	SFMC	CD8+	2.5329	18.5498	4027	1806	3731	1805			CASSWGLLTEAFF	TGTGCCAGCAGTTGGGGGCTCCTCACTGAAGCTTTCTTT			TRBV28	TRBJ1-1	8
PSA1607_SFMC_CTGTTTAAGCTCAACT	PSA1607	SFMC	CD8+	6.17138	18.9465	2544	1286	3072	1288			CASSWGLLTEAFF	TGTGCCAGCAGTTGGGGGCTCCTCACTGAAGCTTTCTTT			TRBV28	TRBJ1-1	8
PSA1607_SFMC_CTTAACTCAGATGGCA	PSA1607	SFMC	CD8+	8.70237	7.15757	1942	1088	2902	1122			CASSWGLLTEAFF	TGTGCCAGCAGTTGGGGGCTCCTCACTGAAGCTTTCTTT			TRBV28	TRBJ1-1	8
PSA1607_SFMC_CTTAACTGTCGGCATC	PSA1607	SFMC	CD8+	4.02649	26.1722	3775	1429	3602	1429	CAVRDPLNRDDKIIF	TGTGCTGTGAGAGACCCTCTGAACAGAGATGACAAGATCATCTTT	CASSPTGGYHNEQFF	TGTGCCAGCAGCCCGACAGGGGGGTATCACAATGAGCAGTTCTTC	TRAV3	TRAJ30	TRBV27	TRBJ2-1	5
PSA1607_SFMC_CTTCTCTTCCCTCTTT	PSA1607	SFMC	CD8+	4.97738	12.0664	1989	1116	2912	1125			CASSWGLLTEAFF	TGTGCCAGCAGTTGGGGGCTCCTCACTGAAGCTTTCTTT			TRBV28	TRBJ1-1	8
PSA1607_SFMC_CTTGGCTAGTGTCCAT	PSA1607	SFMC	CD8+	4.46841	25.3621	3245	1430	3343	1430			CASSLDTHETSGGSSSYNEQFF	TGTGCCAGCAGCTTAGATACTCACGAGACTAGCGGGGGGTCGAGCTCCTACAATGAGCAGTTCTTC			TRBV11-2	TRBJ2-1	7
PSA1607_SFMC_CTTGGCTGTTGTACAC	PSA1607	SFMC	CD8+	4.51093	36.1795	4345	1526	3734	1525	CAVLPQSGGSYIPTF	TGTGCTGTGCTCCCCCAGTCAGGAGGAAGCTACATACCTACATTT	CASSTGTGELFF	TGTGCCAGCTCAACAGGGACCGGGGAGCTGTTTTTT	TRAV22	TRAJ6	TRBV27	TRBJ2-2	15
PSA1607_SFMC_CTTGGCTTCACAACGT	PSA1607	SFMC	CD8+	8.15166	8.38863	2110	1256	2887	1280			CASSWGLLTEAFF	TGTGCCAGCAGTTGGGGGCTCCTCACTGAAGCTTTCTTT			TRBV28	TRBJ1-1	8
PSA1607_SFMC_CTTGGCTTCCCGACTT	PSA1607	SFMC	CD8+	4.49495	24.0657	3960	1553	3670	1553			CASSWGLLTEAFF	TGTGCCAGCAGTTGGGGGCTCCTCACTGAAGCTTTCTTT			TRBV28	TRBJ1-1	8
PSA1607_SFMC_CTTTGCGCAGTACACT	PSA1607	SFMC	CD8+	6.0902	35.2198	3481	1264	3476	1264	CAVLPQSGGSYIPTF	TGTGCTGTGCTCCCCCAGTCAGGAGGAAGCTACATACCTACATTT	CASSTGTGELFF	TGTGCCAGCTCAACAGGGACCGGGGAGCTGTTTTTT	TRAV22	TRAJ6	TRBV27	TRBJ2-2	2
PSA1607_SFMC_GAAACTCCATGCTGGC	PSA1607	SFMC	CD8+	3.95074	21.0877	1949	994	2976	1007			CASSWGLLTEAFF	TGTGCCAGCAGTTGGGGGCTCCTCACTGAAGCTTTCTTT			TRBV28	TRBJ1-1	8
PSA1607_SFMC_GAAACTCGTTCCACAA	PSA1607	SFMC	CD8+	4.68256	18.8452	3481	1508	3479	1508	CAVRDPLNRDDKIIF	TGTGCTGTGAGAGACCCTCTGAACAGAGATGACAAGATCATCTTT	CASSPTGGYHNEQFF	TGTGCCAGCAGCCCGACAGGGGGGTATCACAATGAGCAGTTCTTC	TRAV3	TRAJ30	TRBV27	TRBJ2-1	16
PSA1607_SFMC_GAACATCCATTCTTAC	PSA1607	SFMC	CD8+	9.21273	7.73869	2985	1571	3190	1572			CASSWGLLTEAFF	TGTGCCAGCAGTTGGGGGCTCCTCACTGAAGCTTTCTTT			TRBV28	TRBJ1-1	8
PSA1607_SFMC_GAACGGAAGATAGCAT	PSA1607	SFMC	CD8+	5.92197	28.4022	4306	1566	3757	1566			CASSWGLLTEAFF	TGTGCCAGCAGTTGGGGGCTCCTCACTGAAGCTTTCTTT			TRBV28	TRBJ1-1	8
PSA1607_SFMC_GAACGGACAATCTACG	PSA1607	SFMC	CD8+	3.96442	37.7891	3935	1340	3626	1340			CASSLDTHETSGGSSSYNEQFF	TGTGCCAGCAGCTTAGATACTCACGAGACTAGCGGGGGGTCGAGCTCCTACAATGAGCAGTTCTTC			TRBV11-2	TRBJ2-1	7
PSA1607_SFMC_GAACGGATCGAATGCT	PSA1607	SFMC	CD8+	3.98053	26.4384	5753	2093	4061	2064	CAMREGYNFNKFYF	TGTGCAATGAGAGAAGGTTACAACTTCAACAAATTTTACTTT	CAISDPTGGTDTQYF	TGTGCCATCAGTGACCCGACAGGGGGCACAGATACGCAGTATTTT	TRAV14DV4	TRAJ21	TRBV10-3	TRBJ2-3	8
PSA1607_SFMC_GAAGCAGGTGATGCCC	PSA1607	SFMC	CD8+	5.41854	17.4514	2676	1278	3116	1278			CASSWGLLTEAFF	TGTGCCAGCAGTTGGGGGCTCCTCACTGAAGCTTTCTTT			TRBV28	TRBJ1-1	8
PSA1607_SFMC_GAATAAGGTATTAGCC	PSA1607	SFMC	CD8+	5.86777	18.0165	3630	1475	3546	1475	CAVEDQGYQKVTF	TGTGCTGTGGAGGATCAGGGTTACCAGAAAGTTACCTTT	CASRGGGYGTDTQYF	TGCGCCAGCAGAGGCGGAGGGTATGGGACAGATACGCAGTATTTT	TRAV2	TRAJ13	TRBV5-1	TRBJ2-3	8
PSA1607_SFMC_GAATAAGTCGCTTGTC	PSA1607	SFMC	CD8+	2.6997	19.9334	2704	1345	3107	1346			CASSWGLLTEAFF	TGTGCCAGCAGTTGGGGGCTCCTCACTGAAGCTTTCTTT			TRBV28	TRBJ1-1	8
PSA1607_SFMC_GAATGAAAGGGCTTCC	PSA1607	SFMC	CD8+	6.66202	19.7768	2867	1326	3173	1326			CASSWGLLTEAFF	TGTGCCAGCAGTTGGGGGCTCCTCACTGAAGCTTTCTTT			TRBV28	TRBJ1-1	8
PSA1607_SFMC_GAATGAAGTTAAGAAC	PSA1607	SFMC	CD8+	4.69263	24.8752	7011	2213	4151	2103	CAVRDPLNRDDKIIF	TGTGCTGTGAGAGACCCTCTGAACAGAGATGACAAGATCATCTTT	CASSPTGGYHNEQFF	TGTGCCAGCAGCCCGACAGGGGGGTATCACAATGAGCAGTTCTTC	TRAV3	TRAJ30	TRBV27	TRBJ2-1	5
PSA1607_SFMC_GACACGCTCTAACTTC	PSA1607	SFMC	CD8+	4.48598	22.1807	3210	1453	3322	1453			CASSWGLLTEAFF	TGTGCCAGCAGTTGGGGGCTCCTCACTGAAGCTTTCTTT			TRBV28	TRBJ1-1	8
PSA1607_SFMC_GACCAATGTGTAAGTA	PSA1607	SFMC	CD8+	8.53167	16.7704	2731	1357	3114	1358	CAVGDTGFQKLVF	TGTGCTGTGGGGGACACAGGCTTTCAGAAACTTGTATTT	CASSLGLATPNTEAFF	TGCGCCAGCAGCTTGGGGCTTGCGACTCCGAACACTGAAGCTTTCTTT	TRAV21	TRAJ8	TRBV5-1	TRBJ1-1	8
PSA1607_SFMC_GACCTGGAGCGTAGTG	PSA1607	SFMC	CD8+	5.71584	23.0811	1837	915	2973	934			CASSWGLLTEAFF	TGTGCCAGCAGTTGGGGGCTCCTCACTGAAGCTTTCTTT			TRBV28	TRBJ1-1	8
PSA1607_SFMC_GACGCGTCAAAGGTGC	PSA1607	SFMC	CD8+	4.97791	40.0295	3395	1194	3410	1194	CAVLPQSGGSYIPTF	TGTGCTGTGCTCCCCCAGTCAGGAGGAAGCTACATACCTACATTT	CASSTGTGELFF	TGTGCCAGCTCAACAGGGACCGGGGAGCTGTTTTTT	TRAV22	TRAJ6	TRBV27	TRBJ2-2	2
PSA1607_SFMC_GACGCGTGTGAGCGAT	PSA1607	SFMC	CD8+	5.14783	28.6261	2875	1177	3218	1177			CASSWGLLTEAFF	TGTGCCAGCAGTTGGGGGCTCCTCACTGAAGCTTTCTTT			TRBV28	TRBJ1-1	8
PSA1607_SFMC_GACGGCTGTCTGGTCG	PSA1607	SFMC	CD8+	5.78479	26.0518	2472	1079	3107	1081			CASSWGLLTEAFF	TGTGCCAGCAGTTGGGGGCTCCTCACTGAAGCTTTCTTT			TRBV28	TRBJ1-1	8
PSA1607_SFMC_GACGGCTGTTATCGGT	PSA1607	SFMC	CD8+	3.83964	22.6708	3542	1561	3514	1561			CASSWGLLTEAFF	TGTGCCAGCAGTTGGGGGCTCCTCACTGAAGCTTTCTTT			TRBV28	TRBJ1-1	8
PSA1607_SFMC_GACGTGCTCCGGCACA	PSA1607	SFMC	CD8+	3.65931	25.8044	3170	1342	3310	1342			CASSWGLLTEAFF	TGTGCCAGCAGTTGGGGGCTCCTCACTGAAGCTTTCTTT			TRBV28	TRBJ1-1	8
PSA1607_SFMC_GACGTTACATAGGATA	PSA1607	SFMC	CD8+	4.97588	28.6699	7255	2340	4158	2185			CASSLDTHETSGGSSSYNEQFF	TGTGCCAGCAGCTTAGATACTCACGAGACTAGCGGGGGGTCGAGCTCCTACAATGAGCAGTTCTTC			TRBV11-2	TRBJ2-1	7
PSA1607_SFMC_GACGTTATCCCTCAGT	PSA1607	SFMC	CD8+	5.79453	20.7252	2813	1285	3174	1285			CASSWGLLTEAFF	TGTGCCAGCAGTTGGGGGCTCCTCACTGAAGCTTTCTTT			TRBV28	TRBJ1-1	8
PSA1607_SFMC_GACTACATCAAACCAC	PSA1607	SFMC	CD8+	6.36244	5.92365	2279	1305	2917	1326	CAVGDTGFQKLVF	TGTGCTGTGGGGGACACAGGCTTTCAGAAACTTGTATTT	CASSLGLATPNTEAFF	TGCGCCAGCAGCTTGGGGCTTGCGACTCCGAACACTGAAGCTTTCTTT	TRAV21	TRAJ8	TRBV5-1	TRBJ1-1	8
PSA1607_SFMC_GAGCAGAAGCCGGTAA	PSA1607	SFMC	CD8+	6.32634	30.5982	3193	1180	3336	1180	CAVLPQSGGSYIPTF	TGTGCTGTGCTCCCCCAGTCAGGAGGAAGCTACATACCTACATTT	CASSTGTGELFF	TGTGCCAGCTCAACAGGGACCGGGGAGCTGTTTTTT	TRAV22	TRAJ6	TRBV27	TRBJ2-2	5
PSA1607_SFMC_GAGCAGAGTTGCCTCT	PSA1607	SFMC	CD8+	4.25339	23.4087	3315	1298	3369	1298			CASSWGLLTEAFF	TGTGCCAGCAGTTGGGGGCTCCTCACTGAAGCTTTCTTT			TRBV28	TRBJ1-1	8
PSA1607_SFMC_GAGGTGACAAACAACA	PSA1607	SFMC	CD8+	5.53836	28.311	2907	1199	3232	1199			CASSWGLLTEAFF	TGTGCCAGCAGTTGGGGGCTCCTCACTGAAGCTTTCTTT			TRBV28	TRBJ1-1	2
PSA1607_SFMC_GAGTCCGCAAAGCGGT	PSA1607	SFMC	CD8+	5.05968	40.9964	3854	1078	3585	1078	CAVLPQSGGSYIPTF	TGTGCTGTGCTCCCCCAGTCAGGAGGAAGCTACATACCTACATTT	CASSTGTGELFF	TGTGCCAGCTCAACAGGGACCGGGGAGCTGTTTTTT	TRAV22	TRAJ6	TRBV27	TRBJ2-2	1
PSA1607_SFMC_GATCGCGTCCCTCTTT	PSA1607	SFMC	CD8+	6.28871	36.2077	2099	847	3099	850			CASSLDTHETSGGSSSYNEQFF	TGTGCCAGCAGCTTAGATACTCACGAGACTAGCGGGGGGTCGAGCTCCTACAATGAGCAGTTCTTC			TRBV11-2	TRBJ2-1	2
PSA1607_SFMC_GATCGCGTCGAATGCT	PSA1607	SFMC	CD8+	4.88372	27.6279	2150	1011	3035	1020			CASSWGLLTEAFF	TGTGCCAGCAGTTGGGGGCTCCTCACTGAAGCTTTCTTT			TRBV28	TRBJ1-1	8
PSA1607_SFMC_GATCTAGGTCATACTG	PSA1607	SFMC	CD8+	4.93726	24.3863	3666	1495	3557	1495			CASSWGLLTEAFF	TGTGCCAGCAGTTGGGGGCTCCTCACTGAAGCTTTCTTT			TRBV28	TRBJ1-1	8
PSA1607_SFMC_GATGAAACAATTGCTG	PSA1607	SFMC	CD8+	4.38912	27.5924	3896	1473	3636	1473	CAVRDPLNRDDKIIF	TGTGCTGTGAGAGACCCTCTGAACAGAGATGACAAGATCATCTTT	CASSPTGGYHNEQFF	TGTGCCAGCAGCCCGACAGGGGGGTATCACAATGAGCAGTTCTTC	TRAV3	TRAJ30	TRBV27	TRBJ2-1	5
PSA1607_SFMC_GATGAGGCATCCTAGA	PSA1607	SFMC	CD8+	5.26581	42.6556	3969	1260	3612	1260	CAVRDQGSNYQLIW	TGCGCTGTGAGAGATCAGGGTAGCAACTATCAGTTAATCTGG	CASSGQETKETQYF	TGCGCCAGCAGTGGACAGGAGACAAAAGAGACCCAGTACTTC	TRAV1-1	TRAJ33	TRBV5-1	TRBJ2-5	9
PSA1607_SFMC_GATGCTAAGGCCCGTT	PSA1607	SFMC	CD8+	4.35465	23.5779	2549	1158	3101	1158			CASSWGLLTEAFF	TGTGCCAGCAGTTGGGGGCTCCTCACTGAAGCTTTCTTT			TRBV28	TRBJ1-1	8
PSA1607_SFMC_GATGCTACAAGGTTCT	PSA1607	SFMC	CD8+	3.45463	29.7098	2171	969	3049	971	CAVRDPLNRDDKIIF	TGTGCTGTGAGAGACCCTCTGAACAGAGATGACAAGATCATCTTT	CASSPTGGYHNEQFF	TGTGCCAGCAGCCCGACAGGGGGGTATCACAATGAGCAGTTCTTC	TRAV3	TRAJ30	TRBV27	TRBJ2-1	2
PSA1607_SFMC_GATGCTACACGGTTTA	PSA1607	SFMC	CD8+	3.72943	22.4497	2735	1220	3152	1220	CAVRDPLNRDDKIIF	TGTGCTGTGAGAGACCCTCTGAACAGAGATGACAAGATCATCTTT	CASSPTGGYHNEQFF	TGTGCCAGCAGCCCGACAGGGGGGTATCACAATGAGCAGTTCTTC	TRAV3	TRAJ30	TRBV27	TRBJ2-1	5
PSA1607_SFMC_GATTCAGAGACTTGAA	PSA1607	SFMC	CD8+	4.16667	28.8088	3912	1458	3639	1458	CAVRDPLNRDDKIIF	TGTGCTGTGAGAGACCCTCTGAACAGAGATGACAAGATCATCTTT	CASSPTGGYHNEQFF	TGTGCCAGCAGCCCGACAGGGGGGTATCACAATGAGCAGTTCTTC	TRAV3	TRAJ30	TRBV27	TRBJ2-1	2
PSA1607_SFMC_GATTCAGAGTATGACA	PSA1607	SFMC	CD8+	5.76132	29.6296	5103	1603	3861	1598	CAVLPQSGGSYIPTF	TGTGCTGTGCTCCCCCAGTCAGGAGGAAGCTACATACCTACATTT	CASSTGTGELFF	TGTGCCAGCTCAACAGGGACCGGGGAGCTGTTTTTT	TRAV22	TRAJ6	TRBV27	TRBJ2-2	7
PSA1607_SFMC_GATTCAGCAAGCCCAC	PSA1607	SFMC	CD8+	6.91986	15.1915	3107	1627	3253	1627	CAVLPQSGGSYIPTF	TGTGCTGTGCTCCCCCAGTCAGGAGGAAGCTACATACCTACATTT	CASSTGTGELFF	TGTGCCAGCTCAACAGGGACCGGGGAGCTGTTTTTT	TRAV22	TRAJ6	TRBV27	TRBJ2-2	13
PSA1607_SFMC_GATTCAGGTGATAAGT	PSA1607	SFMC	CD8+	4.88823	30.0745	3355	1378	3383	1378			CASSLDTHETSGGSSSYNEQFF	TGTGCCAGCAGCTTAGATACTCACGAGACTAGCGGGGGGTCGAGCTCCTACAATGAGCAGTTCTTC			TRBV11-2	TRBJ2-1	2
PSA1607_SFMC_GCAAACTAGCCCAACC	PSA1607	SFMC	CD8+	5.40927	34.0011	3494	1311	3481	1311	CAVLPQSGGSYIPTF	TGTGCTGTGCTCCCCCAGTCAGGAGGAAGCTACATACCTACATTT	CASSTGTGELFF	TGTGCCAGCTCAACAGGGACCGGGGAGCTGTTTTTT	TRAV22	TRAJ6	TRBV27	TRBJ2-2	2
PSA1607_SFMC_GCACATACAAGTAGTA	PSA1607	SFMC	CD8+	6.09713	23.7504	2821	1220	3191	1220	CAVEDQGYQKVTF	TGTGCTGTGGAGGATCAGGGTTACCAGAAAGTTACCTTT	CASRGGGYGTDTQYF	TGCGCCAGCAGAGGCGGAGGGTATGGGACAGATACGCAGTATTTT	TRAV2	TRAJ13	TRBV5-1	TRBJ2-3	8
PSA1607_SFMC_GCACTCTAGTGAAGTT	PSA1607	SFMC	CD8+	5.13817	20.7254	2316	1111	3032	1117			CASSWGLLTEAFF	TGTGCCAGCAGTTGGGGGCTCCTCACTGAAGCTTTCTTT			TRBV28	TRBJ1-1	8
PSA1607_SFMC_GCACTCTCAGCCAGAA	PSA1607	SFMC	CD8+	4.29876	6.072	1861	1133	2815	1175	CAVRDPLNRDDKIIF	TGTGCTGTGAGAGACCCTCTGAACAGAGATGACAAGATCATCTTT	CASSPTGGYHNEQFF	TGTGCCAGCAGCCCGACAGGGGGGTATCACAATGAGCAGTTCTTC	TRAV3	TRAJ30	TRBV27	TRBJ2-1	13
PSA1607_SFMC_GCAGCCACATCTCGCT	PSA1607	SFMC	CD8+	3.4504	21.3185	3246	1460	3338	1460	CAVGDTGFQKLVF	TGTGCTGTGGGGGACACAGGCTTTCAGAAACTTGTATTT	CASSLGLATPNTEAFF	TGCGCCAGCAGCTTGGGGCTTGCGACTCCGAACACTGAAGCTTTCTTT	TRAV21	TRAJ8	TRBV5-1	TRBJ1-1	8
PSA1607_SFMC_GCAGCCAGTACGCTGC	PSA1607	SFMC	CD8+	3.91007	11.5347	3069	1693	3216	1693	CAVRDPLNRDDKIIF	TGTGCTGTGAGAGACCCTCTGAACAGAGATGACAAGATCATCTTT	CASSPTGGYHNEQFF	TGTGCCAGCAGCCCGACAGGGGGGTATCACAATGAGCAGTTCTTC	TRAV3	TRAJ30	TRBV27	TRBJ2-1	13
PSA1607_SFMC_GCCAAATAGTTTAGGA	PSA1607	SFMC	CD8+	5.45557	38.189	3556	1304	3502	1304	CAVLPQSGGSYIPTF	TGTGCTGTGCTCCCCCAGTCAGGAGGAAGCTACATACCTACATTT	CASSTGTGELFF	TGTGCCAGCTCAACAGGGACCGGGGAGCTGTTTTTT	TRAV22	TRAJ6	TRBV27	TRBJ2-2	10
PSA1607_SFMC_GCCTCTAAGTGTTGAA	PSA1607	SFMC	CD8+	4.43376	25.3739	3744	1523	3594	1523			CASSWGLLTEAFF	TGTGCCAGCAGTTGGGGGCTCCTCACTGAAGCTTTCTTT			TRBV28	TRBJ1-1	8
PSA1607_SFMC_GCCTCTACACAGTCGC	PSA1607	SFMC	CD8+	3.53893	26.0111	3956	1577	3662	1577			CASSWGLLTEAFF	TGTGCCAGCAGTTGGGGGCTCCTCACTGAAGCTTTCTTT			TRBV28	TRBJ1-1	8
PSA1607_SFMC_GCCTCTAGTGTTTGTG	PSA1607	SFMC	CD8+	5.2312	12.1906	2141	1257	2898	1273			CASSWGLLTEAFF	TGTGCCAGCAGTTGGGGGCTCCTCACTGAAGCTTTCTTT			TRBV28	TRBJ1-1	13
PSA1607_SFMC_GCGACCACAATGGATA	PSA1607	SFMC	CD8+	3.07007	25.8027	4267	1598	3757	1598			CASSWGLLTEAFF	TGTGCCAGCAGTTGGGGGCTCCTCACTGAAGCTTTCTTT			TRBV28	TRBJ1-1	8
PSA1607_SFMC_GCGAGAATCTGCGACG	PSA1607	SFMC	CD8+	3.2491	33.0186	3601	1344	3525	1344			CASSPTGGYHNEQFF	TGTGCCAGCAGCCCGACAGGGGGGTATCACAATGAGCAGTTCTTC			TRBV27	TRBJ2-1	2
PSA1607_SFMC_GCGCAGTTCGACCAGC	PSA1607	SFMC	CD8+	2.70787	28.7671	3139	1327	3304	1327	CAVRDQGSNYQLIW	TGCGCTGTGAGAGATCAGGGTAGCAACTATCAGTTAATCTGG	CASSGQETKETQYF	TGCGCCAGCAGTGGACAGGAGACAAAAGAGACCCAGTACTTC	TRAV1-1	TRAJ33	TRBV5-1	TRBJ2-5	5
PSA1607_SFMC_GCGCGATTCCGCATAA	PSA1607	SFMC	CD8+	2.99426	32.1165	2438	1029	3119	1030	CAVRDPLNRDDKIIF	TGTGCTGTGAGAGACCCTCTGAACAGAGATGACAAGATCATCTTT	CASSPTGGYHNEQFF	TGTGCCAGCAGCCCGACAGGGGGGTATCACAATGAGCAGTTCTTC	TRAV3	TRAJ30	TRBV27	TRBJ2-1	15
PSA1607_SFMC_GCGCGATTCCGTTGTC	PSA1607	SFMC	CD8+	3.52349	29.8238	4768	1728	3865	1724	CAVLPQSGGSYIPTF	TGTGCTGTGCTCCCCCAGTCAGGAGGAAGCTACATACCTACATTT	CASSTGTGELFF	TGTGCCAGCTCAACAGGGACCGGGGAGCTGTTTTTT	TRAV22	TRAJ6	TRBV27	TRBJ2-2	2
PSA1607_SFMC_GCGGGTTTCACCATAG	PSA1607	SFMC	CD8+	4.08739	22.9739	4257	1529	3747	1529			CASSWGLLTEAFF	TGTGCCAGCAGTTGGGGGCTCCTCACTGAAGCTTTCTTT			TRBV28	TRBJ1-1	8
PSA1607_SFMC_GCTCCTATCTTAGAGC	PSA1607	SFMC	CD8+	3.25855	32.8793	3744	1421	3582	1421	CAVRDPLNRDDKIIF	TGTGCTGTGAGAGACCCTCTGAACAGAGATGACAAGATCATCTTT	CASSPTGGYHNEQFF	TGTGCCAGCAGCCCGACAGGGGGGTATCACAATGAGCAGTTCTTC	TRAV3	TRAJ30	TRBV27	TRBJ2-1	2
PSA1607_SFMC_GCTCTGTCATCCAACA	PSA1607	SFMC	CD8+	3.37235	24.2475	3588	1587	3535	1587			CASSWGLLTEAFF	TGTGCCAGCAGTTGGGGGCTCCTCACTGAAGCTTTCTTT			TRBV28	TRBJ1-1	8
PSA1607_SFMC_GCTCTGTTCATCGCTC	PSA1607	SFMC	CD8+	7.53065	23.1757	1713	896	2969	913			CASSWGLLTEAFF	TGTGCCAGCAGTTGGGGGCTCCTCACTGAAGCTTTCTTT			TRBV28	TRBJ1-1	8
PSA1607_SFMC_GCTCTGTTCCGTCATC	PSA1607	SFMC	CD8+	3.51368	23.6318	3216	1348	3331	1348			CASSWGLLTEAFF	TGTGCCAGCAGTTGGGGGCTCCTCACTGAAGCTTTCTTT			TRBV28	TRBJ1-1	13
PSA1607_SFMC_GCTGCTTCACGGTAAG	PSA1607	SFMC	CD8+	3.21454	22.7114	2862	1289	3188	1289	CAVRDPLNRDDKIIF	TGTGCTGTGAGAGACCCTCTGAACAGAGATGACAAGATCATCTTT	CASSPTGGYHNEQFF	TGTGCCAGCAGCCCGACAGGGGGGTATCACAATGAGCAGTTCTTC	TRAV3	TRAJ30	TRBV27	TRBJ2-1	8
PSA1607_SFMC_GCTGGGTAGCCAGGAT	PSA1607	SFMC	CD8+	3.2688	8.50524	3151	1671	3257	1671	CAVEDQGYQKVTF	TGTGCTGTGGAGGATCAGGGTTACCAGAAAGTTACCTTT	CASRGGGYGTDTQYF	TGCGCCAGCAGAGGCGGAGGGTATGGGACAGATACGCAGTATTTT	TRAV2	TRAJ13	TRBV5-1	TRBJ2-3	9
PSA1607_SFMC_GCTGGGTCAAGGTGTG	PSA1607	SFMC	CD8+	4.4955	21.9031	4004	1637	3697	1637			CASSWGLLTEAFF	TGTGCCAGCAGTTGGGGGCTCCTCACTGAAGCTTTCTTT			TRBV28	TRBJ1-1	9
PSA1607_SFMC_GCTGGGTCACATGTGT	PSA1607	SFMC	CD8+	3.26617	32.9542	6154	1926	3999	1890			CASSLDTHETSGGSSSYNEQFF	TGTGCCAGCAGCTTAGATACTCACGAGACTAGCGGGGGGTCGAGCTCCTACAATGAGCAGTTCTTC			TRBV11-2	TRBJ2-1	9
PSA1607_SFMC_GCTGGGTTCCCATTTA	PSA1607	SFMC	CD8+	6.3755	28.0622	1992	908	3059	918			CASSWGLLTEAFF	TGTGCCAGCAGTTGGGGGCTCCTCACTGAAGCTTTCTTT			TRBV28	TRBJ1-1	2
PSA1607_SFMC_GCTTCCAGTCGCATCG	PSA1607	SFMC	CD8+	4.43235	32.0114	3858	1526	3627	1526	CAVEDQGYQKVTF	TGTGCTGTGGAGGATCAGGGTTACCAGAAAGTTACCTTT	CASRGGGYGTDTQYF	TGCGCCAGCAGAGGCGGAGGGTATGGGACAGATACGCAGTATTTT	TRAV2	TRAJ13	TRBV5-1	TRBJ2-3	8
PSA1607_SFMC_GCTTCCAGTCGCGGTT	PSA1607	SFMC	CD8+	6.62942	9.12477	2685	1503	3046	1509	CAVGDTGFQKLVF	TGTGCTGTGGGGGACACAGGCTTTCAGAAACTTGTATTT	CASSLGLATPNTEAFF	TGCGCCAGCAGCTTGGGGCTTGCGACTCCGAACACTGAAGCTTTCTTT	TRAV21	TRAJ8	TRBV5-1	TRBJ1-1	8
PSA1607_SFMC_GCTTCCAGTGGTCTCG	PSA1607	SFMC	CD8+	3.43923	19.9359	3431	1551	3431	1551	CAVGDTGFQKLVF	TGTGCTGTGGGGGACACAGGCTTTCAGAAACTTGTATTT	CASSLGLATPNTEAFF	TGCGCCAGCAGCTTGGGGCTTGCGACTCCGAACACTGAAGCTTTCTTT	TRAV21	TRAJ8	TRBV5-1	TRBJ1-1	8
PSA1607_SFMC_GCTTCCATCGCCTGAG	PSA1607	SFMC	CD8+	4.74672	25.1151	2823	1304	3177	1304			CASSWGLLTEAFF	TGTGCCAGCAGTTGGGGGCTCCTCACTGAAGCTTTCTTT			TRBV28	TRBJ1-1	8
PSA1607_SFMC_GCTTGAAGTAGCTAAA	PSA1607	SFMC	CD8+	5.00137	28.3045	3639	1483	3545	1483	CAVRDQGSNYQLIW	TGCGCTGTGAGAGATCAGGGTAGCAACTATCAGTTAATCTGG	CASSGQETKETQYF	TGCGCCAGCAGTGGACAGGAGACAAAAGAGACCCAGTACTTC	TRAV1-1	TRAJ33	TRBV5-1	TRBJ2-5	5
PSA1607_SFMC_GGAACTTCAGTGACAG	PSA1607	SFMC	CD8+	4.31211	21.0267	2435	1281	3028	1281	CAVGDTGFQKLVF	TGTGCTGTGGGGGACACAGGCTTTCAGAAACTTGTATTT	CASSLGLATPNTEAFF	TGCGCCAGCAGCTTGGGGCTTGCGACTCCGAACACTGAAGCTTTCTTT	TRAV21	TRAJ8	TRBV5-1	TRBJ1-1	8
PSA1607_SFMC_GGAATAAAGCAGCGTA	PSA1607	SFMC	CD8+	3.69276	31.9941	3385	1303	3400	1303	CAVRDPLNRDDKIIF	TGTGCTGTGAGAGACCCTCTGAACAGAGATGACAAGATCATCTTT	CASSPTGGYHNEQFF	TGTGCCAGCAGCCCGACAGGGGGGTATCACAATGAGCAGTTCTTC	TRAV3	TRAJ30	TRBV27	TRBJ2-1	2
PSA1607_SFMC_GGAATAAGTAGCCTAT	PSA1607	SFMC	CD8+	7.8125	24.1279	2752	1234	3166	1234			CASSWGLLTEAFF	TGTGCCAGCAGTTGGGGGCTCCTCACTGAAGCTTTCTTT			TRBV28	TRBJ1-1	8
PSA1607_SFMC_GGACATTAGTCATGCT	PSA1607	SFMC	CD8+	3.86561	21.4234	2768	1270	3169	1270	CAVEDQGYQKVTF	TGTGCTGTGGAGGATCAGGGTTACCAGAAAGTTACCTTT	CASRGGGYGTDTQYF	TGCGCCAGCAGAGGCGGAGGGTATGGGACAGATACGCAGTATTTT	TRAV2	TRAJ13	TRBV5-1	TRBJ2-3	8
PSA1607_SFMC_GGACATTTCTTAGAGC	PSA1607	SFMC	CD8+	7.2619	27.619	2520	1067	3133	1067			CASSWGLLTEAFF	TGTGCCAGCAGTTGGGGGCTCCTCACTGAAGCTTTCTTT			TRBV28	TRBJ1-1	2
PSA1607_SFMC_GGACGTCGTCCGCTGA	PSA1607	SFMC	CD8+	5.92334	13.9954	1722	1027	2868	1058			CASSWGLLTEAFF	TGTGCCAGCAGTTGGGGGCTCCTCACTGAAGCTTTCTTT			TRBV28	TRBJ1-1	8
PSA1607_SFMC_GGAGCAATCCACGACG	PSA1607	SFMC	CD8+	5.88074	26.5732	3639	1377	3545	1377			CASSWGLLTEAFF	TGTGCCAGCAGTTGGGGGCTCCTCACTGAAGCTTTCTTT			TRBV28	TRBJ1-1	8
PSA1607_SFMC_GGATGTTCAATCCAAC	PSA1607	SFMC	CD8+	4.7821	19.0106	4245	1737	3781	1737			CASSWGLLTEAFF	TGTGCCAGCAGTTGGGGGCTCCTCACTGAAGCTTTCTTT			TRBV28	TRBJ1-1	8
PSA1607_SFMC_GGATTACCAGCCTGTG	PSA1607	SFMC	CD8+	7.46328	20.7622	2519	1129	3101	1129			CASSWGLLTEAFF	TGTGCCAGCAGTTGGGGGCTCCTCACTGAAGCTTTCTTT			TRBV28	TRBJ1-1	8
PSA1607_SFMC_GGCCGATGTTCAACCA	PSA1607	SFMC	CD8+	3.10371	24.6783	2642	1178	3136	1180			CASSWGLLTEAFF	TGTGCCAGCAGTTGGGGGCTCCTCACTGAAGCTTTCTTT			TRBV28	TRBJ1-1	8
PSA1607_SFMC_GGCGTGTGTACGCACC	PSA1607	SFMC	CD8+	4.92658	15.4753	5176	1960	4022	1948	CAVRDPLNRDDKIIF	TGTGCTGTGAGAGACCCTCTGAACAGAGATGACAAGATCATCTTT	CASSPTGGYHNEQFF	TGTGCCAGCAGCCCGACAGGGGGGTATCACAATGAGCAGTTCTTC	TRAV3	TRAJ30	TRBV27	TRBJ2-1	16
PSA1607_SFMC_GGCTCGACAATCGGTT	PSA1607	SFMC	CD8+	2.97546	26.9939	3260	1350	3352	1350	CAVRDPLNRDDKIIF	TGTGCTGTGAGAGACCCTCTGAACAGAGATGACAAGATCATCTTT	CASSPTGGYHNEQFF	TGTGCCAGCAGCCCGACAGGGGGGTATCACAATGAGCAGTTCTTC	TRAV3	TRAJ30	TRBV27	TRBJ2-1	2
PSA1607_SFMC_GGCTCGAGTTGGTGGA	PSA1607	SFMC	CD8+	8.21705	11.3695	1935	1147	2862	1174	CAVGDTGFQKLVF	TGTGCTGTGGGGGACACAGGCTTTCAGAAACTTGTATTT	CASSLGLATPNTEAFF	TGCGCCAGCAGCTTGGGGCTTGCGACTCCGAACACTGAAGCTTTCTTT	TRAV21	TRAJ8	TRBV5-1	TRBJ1-1	6
PSA1607_SFMC_GGCTGGTTCTTGACGA	PSA1607	SFMC	CD8+	3.77555	27.3987	2887	1303	3210	1303	CAVRDQGSNYQLIW	TGCGCTGTGAGAGATCAGGGTAGCAACTATCAGTTAATCTGG	CASSGQETKETQYF	TGCGCCAGCAGTGGACAGGAGACAAAAGAGACCCAGTACTTC	TRAV1-1	TRAJ33	TRBV5-1	TRBJ2-5	9
PSA1607_SFMC_GGGAATGCAGTTTACG	PSA1607	SFMC	CD8+	5.387	30.3199	4845	1820	3906	1820			CASSWGLLTEAFF	TGTGCCAGCAGTTGGGGGCTCCTCACTGAAGCTTTCTTT			TRBV28	TRBJ1-1	8
PSA1607_SFMC_GGGACCTCATACAGCT	PSA1607	SFMC	CD8+	4.00577	27.7156	2771	1212	3183	1212	CAVLPQSGGSYIPTF	TGTGCTGTGCTCCCCCAGTCAGGAGGAAGCTACATACCTACATTT	CASSTGTGELFF	TGTGCCAGCTCAACAGGGACCGGGGAGCTGTTTTTT	TRAV22	TRAJ6	TRBV27	TRBJ2-2	2
PSA1607_SFMC_GGGATGAAGGACATTA	PSA1607	SFMC	CD8+	3.86803	28.7258	3516	1474	3497	1474	CAVRDPLNRDDKIIF	TGTGCTGTGAGAGACCCTCTGAACAGAGATGACAAGATCATCTTT	CASSPTGGYHNEQFF	TGTGCCAGCAGCCCGACAGGGGGGTATCACAATGAGCAGTTCTTC	TRAV3	TRAJ30	TRBV27	TRBJ2-1	5
PSA1607_SFMC_GGGCACTCATACCATG	PSA1607	SFMC	CD8+	3.34641	34.7582	7650	2378	4162	2175	CAVRDQGSNYQLIW	TGCGCTGTGAGAGATCAGGGTAGCAACTATCAGTTAATCTGG	CASSGQETKETQYF	TGCGCCAGCAGTGGACAGGAGACAAAAGAGACCCAGTACTTC	TRAV1-1	TRAJ33	TRBV5-1	TRBJ2-5	15
PSA1607_SFMC_GGGCATCTCCTAGAAC	PSA1607	SFMC	CD8+	3.37979	21.5679	2870	1243	3194	1243			CASSWGLLTEAFF	TGTGCCAGCAGTTGGGGGCTCCTCACTGAAGCTTTCTTT			TRBV28	TRBJ1-1	8
PSA1607_SFMC_GGGTTGCGTGTCTGAT	PSA1607	SFMC	CD8+	3.09428	22.2788	2747	1269	3149	1269			CASSWGLLTEAFF	TGTGCCAGCAGTTGGGGGCTCCTCACTGAAGCTTTCTTT			TRBV28	TRBJ1-1	8
PSA1607_SFMC_GGTATTGAGTAGTGCG	PSA1607	SFMC	CD8+	8.54127	7.10173	2084	1216	2896	1243	CAVGDTGFQKLVF	TGTGCTGTGGGGGACACAGGCTTTCAGAAACTTGTATTT	CASSLGLATPNTEAFF	TGCGCCAGCAGCTTGGGGCTTGCGACTCCGAACACTGAAGCTTTCTTT	TRAV21	TRAJ8	TRBV5-1	TRBJ1-1	8
PSA1607_SFMC_GGTATTGGTAGCAAAT	PSA1607	SFMC	CD8+	4.23479	34.2536	3731	1322	3561	1322	CAVRDQGSNYQLIW	TGCGCTGTGAGAGATCAGGGTAGCAACTATCAGTTAATCTGG	CASSGQETKETQYF	TGCGCCAGCAGTGGACAGGAGACAAAAGAGACCCAGTACTTC	TRAV1-1	TRAJ33	TRBV5-1	TRBJ2-5	2
PSA1607_SFMC_GGTATTGGTCTGGAGA	PSA1607	SFMC	CD8+	9.36886	29.0884	3565	1425	3512	1425			CASSWGLLTEAFF	TGTGCCAGCAGTTGGGGGCTCCTCACTGAAGCTTTCTTT			TRBV28	TRBJ1-1	10
PSA1607_SFMC_GGTGAAGCATTGGTAC	PSA1607	SFMC	CD8+	3.11198	30.1473	3599	1424	3526	1424			CASSLDTHETSGGSSSYNEQFF	TGTGCCAGCAGCTTAGATACTCACGAGACTAGCGGGGGGTCGAGCTCCTACAATGAGCAGTTCTTC			TRBV11-2	TRBJ2-1	9
PSA1607_SFMC_GGTGAAGGTAAGGGAA	PSA1607	SFMC	CD8+	3.82353	28.6364	3740	1419	3585	1419	CAVRDPLNRDDKIIF	TGTGCTGTGAGAGACCCTCTGAACAGAGATGACAAGATCATCTTT	CASSPTGGYHNEQFF	TGTGCCAGCAGCCCGACAGGGGGGTATCACAATGAGCAGTTCTTC	TRAV3	TRAJ30	TRBV27	TRBJ2-1	5
PSA1607_SFMC_GTAACGTGTCTAGGTT	PSA1607	SFMC	CD8+	5.79016	11.5368	2297	1307	2939	1312	CAVRDQGSNYQLIW	TGCGCTGTGAGAGATCAGGGTAGCAACTATCAGTTAATCTGG	CASSGQETKETQYF	TGCGCCAGCAGTGGACAGGAGACAAAAGAGACCCAGTACTTC	TRAV1-1	TRAJ33	TRBV5-1	TRBJ2-5	13
PSA1607_SFMC_GTAACGTGTCTCTTAT	PSA1607	SFMC	CD8+	5.55427	33.1868	4321	1552	3744	1552	CAVLPQSGGSYIPTF	TGTGCTGTGCTCCCCCAGTCAGGAGGAAGCTACATACCTACATTT	CASSTGTGELFF	TGTGCCAGCTCAACAGGGACCGGGGAGCTGTTTTTT	TRAV22	TRAJ6	TRBV27	TRBJ2-2	6
PSA1607_SFMC_GTAACGTTCACATACG	PSA1607	SFMC	CD8+	6.19534	30.9767	2744	1151	3183	1151	CAVGDTGFQKLVF	TGTGCTGTGGGGGACACAGGCTTTCAGAAACTTGTATTT	CASSLGLATPNTEAFF	TGCGCCAGCAGCTTGGGGCTTGCGACTCCGAACACTGAAGCTTTCTTT	TRAV21	TRAJ8	TRBV5-1	TRBJ1-1	8
PSA1607_SFMC_GTACGTAAGGATGTAT	PSA1607	SFMC	CD8+	5.19733	20.5392	3598	1502	3532	1502			CASSWGLLTEAFF	TGTGCCAGCAGTTGGGGGCTCCTCACTGAAGCTTTCTTT			TRBV28	TRBJ1-1	8
PSA1607_SFMC_GTACGTACAACACCCG	PSA1607	SFMC	CD8+	3.43625	29.6315	2008	955	3004	961			CASSWGLLTEAFF	TGTGCCAGCAGTTGGGGGCTCCTCACTGAAGCTTTCTTT			TRBV28	TRBJ1-1	8
PSA1607_SFMC_GTACGTAGTGCTTCTC	PSA1607	SFMC	CD8+	5.4009	30.1689	4203	1556	3737	1556			CASSLDTHETSGGSSSYNEQFF	TGTGCCAGCAGCTTAGATACTCACGAGACTAGCGGGGGGTCGAGCTCCTACAATGAGCAGTTCTTC			TRBV11-2	TRBJ2-1	2
PSA1607_SFMC_GTACTCCAGCGTTTAC	PSA1607	SFMC	CD8+	4.57494	28.2349	2929	1246	3231	1246			CASSWGLLTEAFF	TGTGCCAGCAGTTGGGGGCTCCTCACTGAAGCTTTCTTT			TRBV28	TRBJ1-1	8
PSA1607_SFMC_GTAGGCCGTTGTGGCC	PSA1607	SFMC	CD8+	5.42384	28.4183	3079	1206	3290	1206			CASSWGLLTEAFF	TGTGCCAGCAGTTGGGGGCTCCTCACTGAAGCTTTCTTT			TRBV28	TRBJ1-1	8
PSA1607_SFMC_GTATCTTAGCGTCAAG	PSA1607	SFMC	CD8+	3.52345	40.2788	3945	1350	3621	1350			CASSLDTHETSGGSSSYNEQFF	TGTGCCAGCAGCTTAGATACTCACGAGACTAGCGGGGGGTCGAGCTCCTACAATGAGCAGTTCTTC			TRBV11-2	TRBJ2-1	7
PSA1607_SFMC_GTATCTTAGGCTATCT	PSA1607	SFMC	CD8+	7.45978	5.89956	2051	1233	2870	1260			CASSWGLLTEAFF	TGTGCCAGCAGTTGGGGGCTCCTCACTGAAGCTTTCTTT			TRBV28	TRBJ1-1	8
PSA1607_SFMC_GTATTCTAGCAGATCG	PSA1607	SFMC	CD8+	2.93739	22.9322	3881	1542	3646	1542	CAVRDPLNRDDKIIF	TGTGCTGTGAGAGACCCTCTGAACAGAGATGACAAGATCATCTTT	CASSPTGGYHNEQFF	TGTGCCAGCAGCCCGACAGGGGGGTATCACAATGAGCAGTTCTTC	TRAV3	TRAJ30	TRBV27	TRBJ2-1	5
PSA1607_SFMC_GTATTCTTCGCATGAT	PSA1607	SFMC	CD8+	5.3637	30.1984	2722	1122	3181	1122			CASSWGLLTEAFF	TGTGCCAGCAGTTGGGGGCTCCTCACTGAAGCTTTCTTT			TRBV28	TRBJ1-1	8
PSA1607_SFMC_GTCACAACACGTCAGC	PSA1607	SFMC	CD8+	3.94945	20.4107	3165	1422	3295	1422	CAVGDTGFQKLVF	TGTGCTGTGGGGGACACAGGCTTTCAGAAACTTGTATTT	CASSLGLATPNTEAFF	TGCGCCAGCAGCTTGGGGCTTGCGACTCCGAACACTGAAGCTTTCTTT	TRAV21	TRAJ8	TRBV5-1	TRBJ1-1	8
PSA1607_SFMC_GTCACGGAGAACAATC	PSA1607	SFMC	CD8+	6.80272	19.4558	2940	1286	3213	1286	CAVGDTGFQKLVF	TGTGCTGTGGGGGACACAGGCTTTCAGAAACTTGTATTT	CASSLGLATPNTEAFF	TGCGCCAGCAGCTTGGGGCTTGCGACTCCGAACACTGAAGCTTTCTTT	TRAV21	TRAJ8	TRBV5-1	TRBJ1-1	8
PSA1607_SFMC_GTCACGGCATGAAGTA	PSA1607	SFMC	CD8+	2.94176	24.6199	5065	1776	3925	1769	CAVRDPLNRDDKIIF	TGTGCTGTGAGAGACCCTCTGAACAGAGATGACAAGATCATCTTT	CASSPTGGYHNEQFF	TGTGCCAGCAGCCCGACAGGGGGGTATCACAATGAGCAGTTCTTC	TRAV3	TRAJ30	TRBV27	TRBJ2-1	5
PSA1607_SFMC_GTCATTTGTTTGTTGG	PSA1607	SFMC	CD8+	5.87326	35.2705	3235	1212	3355	1212			CASSLDTHETSGGSSSYNEQFF	TGTGCCAGCAGCTTAGATACTCACGAGACTAGCGGGGGGTCGAGCTCCTACAATGAGCAGTTCTTC			TRBV11-2	TRBJ2-1	7
PSA1607_SFMC_GTCCTCAAGAGGTTGC	PSA1607	SFMC	CD8+	4.91889	39.5343	3822	1348	3596	1348	CAVLPQSGGSYIPTF	TGTGCTGTGCTCCCCCAGTCAGGAGGAAGCTACATACCTACATTT	CASSTGTGELFF	TGTGCCAGCTCAACAGGGACCGGGGAGCTGTTTTTT	TRAV22	TRAJ6	TRBV27	TRBJ2-2	7
PSA1607_SFMC_GTCCTCAGTCAGTGGA	PSA1607	SFMC	CD8+	3.70254	36.743	3187	1112	3337	1112			CASSLDTHETSGGSSSYNEQFF	TGTGCCAGCAGCTTAGATACTCACGAGACTAGCGGGGGGTCGAGCTCCTACAATGAGCAGTTCTTC			TRBV11-2	TRBJ2-1	7
PSA1607_SFMC_GTCGGGTGTCTGCAAT	PSA1607	SFMC	CD8+	3.76496	22.8727	4595	1716	3851	1712			CASSWGLLTEAFF	TGTGCCAGCAGTTGGGGGCTCCTCACTGAAGCTTTCTTT			TRBV28	TRBJ1-1	8
PSA1607_SFMC_GTCGTAAAGGCAATTA	PSA1607	SFMC	CD8+	4.16309	17.4249	2330	1234	3014	1238			CASSWGLLTEAFF	TGTGCCAGCAGTTGGGGGCTCCTCACTGAAGCTTTCTTT			TRBV28	TRBJ1-1	8
PSA1607_SFMC_GTCGTAAAGGTCATCT	PSA1607	SFMC	CD8+	5.40711	27.7299	4753	1722	3870	1721	CAMREGYNFNKFYF	TGTGCAATGAGAGAAGGTTACAACTTCAACAAATTTTACTTT	CAISDPTGGTDTQYF	TGTGCCATCAGTGACCCGACAGGGGGCACAGATACGCAGTATTTT	TRAV14DV4	TRAJ21	TRBV10-3	TRBJ2-3	5
PSA1607_SFMC_GTCTCGTAGCACGCCT	PSA1607	SFMC	CD8+	5.50553	23.2313	3887	1604	3650	1604			CASSWGLLTEAFF	TGTGCCAGCAGTTGGGGGCTCCTCACTGAAGCTTTCTTT			TRBV28	TRBJ1-1	8
PSA1607_SFMC_GTCTTCGAGCGGCTTC	PSA1607	SFMC	CD8+	3.01184	33.2995	2955	1211	3255	1211	CAVRDPLNRDDKIIF	TGTGCTGTGAGAGACCCTCTGAACAGAGATGACAAGATCATCTTT	CASSPTGGYHNEQFF	TGTGCCAGCAGCCCGACAGGGGGGTATCACAATGAGCAGTTCTTC	TRAV3	TRAJ30	TRBV27	TRBJ2-1	2
PSA1607_SFMC_GTGCATAGTAGAGTGC	PSA1607	SFMC	CD8+	4.56081	24.7297	2960	1267	3231	1267	CAVEDQGYQKVTF	TGTGCTGTGGAGGATCAGGGTTACCAGAAAGTTACCTTT	CASRGGGYGTDTQYF	TGCGCCAGCAGAGGCGGAGGGTATGGGACAGATACGCAGTATTTT	TRAV2	TRAJ13	TRBV5-1	TRBJ2-3	8
PSA1607_SFMC_GTGCATAGTTCAGCGC	PSA1607	SFMC	CD8+	7.65673	17.2662	1946	1088	2942	1103	CAVRDQGSNYQLIW	TGCGCTGTGAGAGATCAGGGTAGCAACTATCAGTTAATCTGG	CASSGQETKETQYF	TGCGCCAGCAGTGGACAGGAGACAAAAGAGACCCAGTACTTC	TRAV1-1	TRAJ33	TRBV5-1	TRBJ2-5	13
PSA1607_SFMC_GTGCGGTAGGGTTTCT	PSA1607	SFMC	CD8+	4.85574	17.9099	2842	1333	3170	1333			CASSWGLLTEAFF	TGTGCCAGCAGTTGGGGGCTCCTCACTGAAGCTTTCTTT			TRBV28	TRBJ1-1	8
PSA1607_SFMC_GTGCGGTGTACGCTGC	PSA1607	SFMC	CD8+	4.62403	23.9412	2314	1065	3063	1066	CAVRDPLNRDDKIIF	TGTGCTGTGAGAGACCCTCTGAACAGAGATGACAAGATCATCTTT	CASSPTGGYHNEQFF	TGTGCCAGCAGCCCGACAGGGGGGTATCACAATGAGCAGTTCTTC	TRAV3	TRAJ30	TRBV27	TRBJ2-1	5
PSA1607_SFMC_GTGCGGTGTGCAGTAG	PSA1607	SFMC	CD8+	4.30551	32.9401	3391	1245	3405	1245			CASSWGLLTEAFF	TGTGCCAGCAGTTGGGGGCTCCTCACTGAAGCTTTCTTT			TRBV28	TRBJ1-1	8
PSA1607_SFMC_GTGGGTCCACCTTGTC	PSA1607	SFMC	CD8+	5.84608	17.4889	4054	1722	3736	1722			CASSWGLLTEAFF	TGTGCCAGCAGTTGGGGGCTCCTCACTGAAGCTTTCTTT			TRBV28	TRBJ1-1	8
PSA1607_SFMC_GTGGGTCGTGCCTGGT	PSA1607	SFMC	CD8+	3.61237	27.7527	2879	1230	3210	1230	CAVRDQGSNYQLIW	TGCGCTGTGAGAGATCAGGGTAGCAACTATCAGTTAATCTGG	CASSGQETKETQYF	TGCGCCAGCAGTGGACAGGAGACAAAAGAGACCCAGTACTTC	TRAV1-1	TRAJ33	TRBV5-1	TRBJ2-5	2
PSA1607_SFMC_GTGTGCGAGTAAGTAC	PSA1607	SFMC	CD8+	8.24	11.68	2500	1378	2996	1385	CAVLPQSGGSYIPTF	TGTGCTGTGCTCCCCCAGTCAGGAGGAAGCTACATACCTACATTT	CASSTGTGELFF	TGTGCCAGCTCAACAGGGACCGGGGAGCTGTTTTTT	TRAV22	TRAJ6	TRBV27	TRBJ2-2	6
PSA1607_SFMC_GTGTTAGCAAGTTGTC	PSA1607	SFMC	CD8+	5.26048	23.4562	3935	1509	3657	1509			CASSWGLLTEAFF	TGTGCCAGCAGTTGGGGGCTCCTCACTGAAGCTTTCTTT			TRBV28	TRBJ1-1	8
PSA1607_SFMC_GTGTTAGCATCGGTTA	PSA1607	SFMC	CD8+	7.21053	29.7368	1900	871	3027	881	CAVGDTGFQKLVF	TGTGCTGTGGGGGACACAGGCTTTCAGAAACTTGTATTT	CASSLGLATPNTEAFF	TGCGCCAGCAGCTTGGGGCTTGCGACTCCGAACACTGAAGCTTTCTTT	TRAV21	TRAJ8	TRBV5-1	TRBJ1-1	8
PSA1607_SFMC_GTTAAGCCATCCTAGA	PSA1607	SFMC	CD8+	5.59824	7.02525	2733	1597	3024	1601	CAVRDPLNRDDKIIF	TGTGCTGTGAGAGACCCTCTGAACAGAGATGACAAGATCATCTTT	CASSPTGGYHNEQFF	TGTGCCAGCAGCCCGACAGGGGGGTATCACAATGAGCAGTTCTTC	TRAV3	TRAJ30	TRBV27	TRBJ2-1	13
PSA1607_SFMC_GTTAAGCCATGTCGAT	PSA1607	SFMC	CD8+	5.53272	25.9564	3163	1303	3314	1303	CAVGDTGFQKLVF	TGTGCTGTGGGGGACACAGGCTTTCAGAAACTTGTATTT	CASSLGLATPNTEAFF	TGCGCCAGCAGCTTGGGGCTTGCGACTCCGAACACTGAAGCTTTCTTT	TRAV21	TRAJ8	TRBV5-1	TRBJ1-1	8
PSA1607_SFMC_GTTAAGCTCGGTCTAA	PSA1607	SFMC	CD8+	5.46243	17.0809	3460	1573	3460	1573			CASSWGLLTEAFF	TGTGCCAGCAGTTGGGGGCTCCTCACTGAAGCTTTCTTT			TRBV28	TRBJ1-1	8
PSA1607_SFMC_GTTACAGCACGTCTCT	PSA1607	SFMC	CD8+	6.64488	14.8148	4590	2064	3947	2057			CASSWGLLTEAFF	TGTGCCAGCAGTTGGGGGCTCCTCACTGAAGCTTTCTTT			TRBV28	TRBJ1-1	8
PSA1607_SFMC_GTTCGGGAGCCTCGTG	PSA1607	SFMC	CD8+	5.85915	25.0704	1775	896	2978	920	CAVEDQGYQKVTF	TGTGCTGTGGAGGATCAGGGTTACCAGAAAGTTACCTTT	CASRGGGYGTDTQYF	TGCGCCAGCAGAGGCGGAGGGTATGGGACAGATACGCAGTATTTT	TRAV2	TRAJ13	TRBV5-1	TRBJ2-3	8
PSA1607_SFMC_GTTCGGGGTTAAGATG	PSA1607	SFMC	CD8+	4.99266	20.0441	2724	1329	3124	1329			CASSWGLLTEAFF	TGTGCCAGCAGTTGGGGGCTCCTCACTGAAGCTTTCTTT			TRBV28	TRBJ1-1	8
PSA1607_SFMC_GTTTCTAAGATCTGAA	PSA1607	SFMC	CD8+	5.93934	23.3783	2374	1054	3084	1056			CASSWGLLTEAFF	TGTGCCAGCAGTTGGGGGCTCCTCACTGAAGCTTTCTTT			TRBV28	TRBJ1-1	8
PSA1607_SFMC_GTTTCTAGTACCAGTT	PSA1607	SFMC	CD8+	5.49713	23.9723	4184	1671	3754	1671			CASSWGLLTEAFF	TGTGCCAGCAGTTGGGGGCTCCTCACTGAAGCTTTCTTT			TRBV28	TRBJ1-1	8
PSA1607_SFMC_TAAGAGATCCATGCTC	PSA1607	SFMC	CD8+	4.85474	23.4709	2616	1192	3124	1192			CASSWGLLTEAFF	TGTGCCAGCAGTTGGGGGCTCCTCACTGAAGCTTTCTTT			TRBV28	TRBJ1-1	8
PSA1607_SFMC_TAAGCGTGTACGAAAT	PSA1607	SFMC	CD8+	5.04561	31.5279	3508	1352	3493	1352			CASSLDTHETSGGSSSYNEQFF	TGTGCCAGCAGCTTAGATACTCACGAGACTAGCGGGGGGTCGAGCTCCTACAATGAGCAGTTCTTC			TRBV11-2	TRBJ2-1	2
PSA1607_SFMC_TACACGAGTCAATGTC	PSA1607	SFMC	CD8+	6.17925	10.4953	4240	1954	3839	1948	CAVLPQSGGSYIPTF	TGTGCTGTGCTCCCCCAGTCAGGAGGAAGCTACATACCTACATTT	CASSTGTGELFF	TGTGCCAGCTCAACAGGGACCGGGGAGCTGTTTTTT	TRAV22	TRAJ6	TRBV27	TRBJ2-2	13
PSA1607_SFMC_TACACGATCCTGTACC	PSA1607	SFMC	CD8+	3.71747	19.5787	2421	1155	3076	1156			CASSWGLLTEAFF	TGTGCCAGCAGTTGGGGGCTCCTCACTGAAGCTTTCTTT			TRBV28	TRBJ1-1	8
PSA1607_SFMC_TACAGTGTCATATCGG	PSA1607	SFMC	CD8+	6.65647	21.0023	2614	1247	3103	1247			CASSWGLLTEAFF	TGTGCCAGCAGTTGGGGGCTCCTCACTGAAGCTTTCTTT			TRBV28	TRBJ1-1	8
PSA1607_SFMC_TACCTATCACAGTCGC	PSA1607	SFMC	CD8+	3.48146	26.1534	3533	1375	3508	1375	CAVRDPLNRDDKIIF	TGTGCTGTGAGAGACCCTCTGAACAGAGATGACAAGATCATCTTT	CASSPTGGYHNEQFF	TGTGCCAGCAGCCCGACAGGGGGGTATCACAATGAGCAGTTCTTC	TRAV3	TRAJ30	TRBV27	TRBJ2-1	5
PSA1607_SFMC_TACCTTAAGTGCGATG	PSA1607	SFMC	CD8+	2.82686	33.1146	3962	1437	3646	1437	CAVLPQSGGSYIPTF	TGTGCTGTGCTCCCCCAGTCAGGAGGAAGCTACATACCTACATTT	CASSTGTGELFF	TGTGCCAGCTCAACAGGGACCGGGGAGCTGTTTTTT	TRAV22	TRAJ6	TRBV27	TRBJ2-2	2
PSA1607_SFMC_TACGGGCCACAACGCC	PSA1607	SFMC	CD8+	3.04397	31.3134	3548	1451	3506	1451			CASSWGLLTEAFF	TGTGCCAGCAGTTGGGGGCTCCTCACTGAAGCTTTCTTT			TRBV28	TRBJ1-1	8
PSA1607_SFMC_TACGGTAGTGCCTTGG	PSA1607	SFMC	CD8+	5.33384	38.6798	5287	1618	3872	1606	CAVLPQSGGSYIPTF	TGTGCTGTGCTCCCCCAGTCAGGAGGAAGCTACATACCTACATTT	CASSTGTGELFF	TGTGCCAGCTCAACAGGGACCGGGGAGCTGTTTTTT	TRAV22	TRAJ6	TRBV27	TRBJ2-2	7
PSA1607_SFMC_TACGGTATCCCAACGG	PSA1607	SFMC	CD8+	6.34383	12.5424	2065	1161	2933	1170			CASSWGLLTEAFF	TGTGCCAGCAGTTGGGGGCTCCTCACTGAAGCTTTCTTT			TRBV28	TRBJ1-1	8
PSA1607_SFMC_TACTCGCTCAAGAAGT	PSA1607	SFMC	CD8+	9.19341	5.50737	2306	1340	2923	1362			CASSWGLLTEAFF	TGTGCCAGCAGTTGGGGGCTCCTCACTGAAGCTTTCTTT			TRBV28	TRBJ1-1	8
PSA1607_SFMC_TACTTACCAGATGGCA	PSA1607	SFMC	CD8+	6.25359	26.7929	1743	850	3021	866			CASSWGLLTEAFF	TGTGCCAGCAGTTGGGGGCTCCTCACTGAAGCTTTCTTT			TRBV28	TRBJ1-1	2
PSA1607_SFMC_TACTTGTAGAAGGCCT	PSA1607	SFMC	CD8+	4.50857	31.1692	3327	1304	3382	1304	CAVRDPLNRDDKIIF	TGTGCTGTGAGAGACCCTCTGAACAGAGATGACAAGATCATCTTT	CASSPTGGYHNEQFF	TGTGCCAGCAGCCCGACAGGGGGGTATCACAATGAGCAGTTCTTC	TRAV3	TRAJ30	TRBV27	TRBJ2-1	2
PSA1607_SFMC_TAGACCATCCATGAGT	PSA1607	SFMC	CD8+	4.84907	22.1259	3114	1345	3282	1345	CAVGDTGFQKLVF	TGTGCTGTGGGGGACACAGGCTTTCAGAAACTTGTATTT	CASSLGLATPNTEAFF	TGCGCCAGCAGCTTGGGGCTTGCGACTCCGAACACTGAAGCTTTCTTT	TRAV21	TRAJ8	TRBV5-1	TRBJ1-1	8
PSA1607_SFMC_TAGAGCTAGCTCCTTC	PSA1607	SFMC	CD8+	4.87524	23.6852	2605	1119	3142	1120			CASSWGLLTEAFF	TGTGCCAGCAGTTGGGGGCTCCTCACTGAAGCTTTCTTT			TRBV28	TRBJ1-1	8
PSA1607_SFMC_TAGAGCTGTTCTGTTT	PSA1607	SFMC	CD8+	5.50847	34.4162	2124	934	3058	937	CAVRDQGSNYQLIW	TGCGCTGTGAGAGATCAGGGTAGCAACTATCAGTTAATCTGG	CASSGQETKETQYF	TGCGCCAGCAGTGGACAGGAGACAAAAGAGACCCAGTACTTC	TRAV1-1	TRAJ33	TRBV5-1	TRBJ2-5	2
PSA1607_SFMC_TAGTGGTGTTCAGACT	PSA1607	SFMC	CD8+	3.85233	16.6132	2492	1178	3084	1183			CASSWGLLTEAFF	TGTGCCAGCAGTTGGGGGCTCCTCACTGAAGCTTTCTTT			TRBV28	TRBJ1-1	8
PSA1607_SFMC_TATCAGGAGAATGTTG	PSA1607	SFMC	CD8+	6.5	7.95455	2200	1350	2871	1375			CASSWGLLTEAFF	TGTGCCAGCAGTTGGGGGCTCCTCACTGAAGCTTTCTTT			TRBV28	TRBJ1-1	8
PSA1607_SFMC_TATCAGGAGGAGTTTA	PSA1607	SFMC	CD8+	3.76675	21.0069	2761	1322	3142	1322			CASSWGLLTEAFF	TGTGCCAGCAGTTGGGGGCTCCTCACTGAAGCTTTCTTT			TRBV28	TRBJ1-1	8
PSA1607_SFMC_TATCAGGGTTAGATGA	PSA1607	SFMC	CD8+	5.51216	30.4937	6785	2220	4077	2112			CASSWGLLTEAFF	TGTGCCAGCAGTTGGGGGCTCCTCACTGAAGCTTTCTTT			TRBV28	TRBJ1-1	8
PSA1607_SFMC_TATCAGGTCACCGTAA	PSA1607	SFMC	CD8+	4.60232	26.05	2238	1051	3042	1055			CASSWGLLTEAFF	TGTGCCAGCAGTTGGGGGCTCCTCACTGAAGCTTTCTTT			TRBV28	TRBJ1-1	2
PSA1607_SFMC_TATCAGGTCTGACCTC	PSA1607	SFMC	CD8+	5.60662	21.6452	2176	1041	3002	1047			CASSWGLLTEAFF	TGTGCCAGCAGTTGGGGGCTCCTCACTGAAGCTTTCTTT			TRBV28	TRBJ1-1	8
PSA1607_SFMC_TATGCCCAGTGTGGCA	PSA1607	SFMC	CD8+	4.87096	23.4642	5502	2189	4100	2166	CAVRDPLNRDDKIIF	TGTGCTGTGAGAGACCCTCTGAACAGAGATGACAAGATCATCTTT	CASSPTGGYHNEQFF	TGTGCCAGCAGCCCGACAGGGGGGTATCACAATGAGCAGTTCTTC	TRAV3	TRAJ30	TRBV27	TRBJ2-1	5
PSA1607_SFMC_TCAACGACACCGCTAG	PSA1607	SFMC	CD8+	4.78329	19.797	5122	1846	3957	1837			CASSWGLLTEAFF	TGTGCCAGCAGTTGGGGGCTCCTCACTGAAGCTTTCTTT			TRBV28	TRBJ1-1	8
PSA1607_SFMC_TCAACGAGTCTCACCT	PSA1607	SFMC	CD8+	3.82497	30.4468	3268	1300	3359	1300	CAVLPQSGGSYIPTF	TGTGCTGTGCTCCCCCAGTCAGGAGGAAGCTACATACCTACATTT	CASSTGTGELFF	TGTGCCAGCTCAACAGGGACCGGGGAGCTGTTTTTT	TRAV22	TRAJ6	TRBV27	TRBJ2-2	2
PSA1607_SFMC_TCAACGATCCCTGACT	PSA1607	SFMC	CD8+	5.18617	29.0957	3760	1515	3591	1515			CASSWGLLTEAFF	TGTGCCAGCAGTTGGGGGCTCCTCACTGAAGCTTTCTTT			TRBV28	TRBJ1-1	8
PSA1607_SFMC_TCAATCTAGTCCGGTC	PSA1607	SFMC	CD8+	6.03279	33.1148	3050	1229	3279	1229	CAVRDQGSNYQLIW	TGCGCTGTGAGAGATCAGGGTAGCAACTATCAGTTAATCTGG	CASSGQETKETQYF	TGCGCCAGCAGTGGACAGGAGACAAAAGAGACCCAGTACTTC	TRAV1-1	TRAJ33	TRBV5-1	TRBJ2-5	7
PSA1607_SFMC_TCAATCTGTGTAATGA	PSA1607	SFMC	CD8+	5.48303	17.4608	3064	1524	3247	1524	CAVLPQSGGSYIPTF	TGTGCTGTGCTCCCCCAGTCAGGAGGAAGCTACATACCTACATTT	CASSTGTGELFF	TGTGCCAGCTCAACAGGGACCGGGGAGCTGTTTTTT	TRAV22	TRAJ6	TRBV27	TRBJ2-2	13
PSA1607_SFMC_TCACAAGAGACTTTCG	PSA1607	SFMC	CD8+	5.95829	26.7461	3021	1271	3257	1271			CASSWGLLTEAFF	TGTGCCAGCAGTTGGGGGCTCCTCACTGAAGCTTTCTTT			TRBV28	TRBJ1-1	8
PSA1607_SFMC_TCACAAGCAAAGTCAA	PSA1607	SFMC	CD8+	5.68793	34.9731	3903	1310	3606	1310	CAVGDTGFQKLVF	TGTGCTGTGGGGGACACAGGCTTTCAGAAACTTGTATTT	CASSLGLATPNTEAFF	TGCGCCAGCAGCTTGGGGCTTGCGACTCCGAACACTGAAGCTTTCTTT	TRAV21	TRAJ8	TRBV5-1	TRBJ1-1	8
PSA1607_SFMC_TCACGAAGTACAGTTC	PSA1607	SFMC	CD8+	5.98749	8.40036	2238	1362	2888	1372	CAVRDPLNRDDKIIF	TGTGCTGTGAGAGACCCTCTGAACAGAGATGACAAGATCATCTTT	CASSPTGGYHNEQFF	TGTGCCAGCAGCCCGACAGGGGGGTATCACAATGAGCAGTTCTTC	TRAV3	TRAJ30	TRBV27	TRBJ2-1	13
PSA1607_SFMC_TCACGAATCGACAGCC	PSA1607	SFMC	CD8+	4.99247	37.5564	3986	1341	3631	1341	CAVLPQSGGSYIPTF	TGTGCTGTGCTCCCCCAGTCAGGAGGAAGCTACATACCTACATTT	CASSTGTGELFF	TGTGCCAGCTCAACAGGGACCGGGGAGCTGTTTTTT	TRAV22	TRAJ6	TRBV27	TRBJ2-2	7
PSA1607_SFMC_TCAGCAACACCGAATT	PSA1607	SFMC	CD8+	2.96532	40.1642	3777	1371	3583	1371			CASSLDTHETSGGSSSYNEQFF	TGTGCCAGCAGCTTAGATACTCACGAGACTAGCGGGGGGTCGAGCTCCTACAATGAGCAGTTCTTC			TRBV11-2	TRBJ2-1	2
PSA1607_SFMC_TCAGCAAGTCTGCAAT	PSA1607	SFMC	CD8+	3.60598	14.893	3411	1778	3413	1778	CAVRDQGSNYQLIW	TGCGCTGTGAGAGATCAGGGTAGCAACTATCAGTTAATCTGG	CASSGQETKETQYF	TGCGCCAGCAGTGGACAGGAGACAAAAGAGACCCAGTACTTC	TRAV1-1	TRAJ33	TRBV5-1	TRBJ2-5	8
PSA1607_SFMC_TCAGCAAGTGTTTGGT	PSA1607	SFMC	CD8+	3.86364	6.30682	1760	1133	2764	1164			CASSWGLLTEAFF	TGTGCCAGCAGTTGGGGGCTCCTCACTGAAGCTTTCTTT			TRBV28	TRBJ1-1	8
PSA1607_SFMC_TCAGGTAAGTCATCCA	PSA1607	SFMC	CD8+	4.8411	38.1645	3367	1231	3401	1231	CAVLPQSGGSYIPTF	TGTGCTGTGCTCCCCCAGTCAGGAGGAAGCTACATACCTACATTT	CASSTGTGELFF	TGTGCCAGCTCAACAGGGACCGGGGAGCTGTTTTTT	TRAV22	TRAJ6	TRBV27	TRBJ2-2	2
PSA1607_SFMC_TCAGGTAAGTCCATAC	PSA1607	SFMC	CD8+	3.5507	27.3131	2929	1265	3222	1265			CASSWGLLTEAFF	TGTGCCAGCAGTTGGGGGCTCCTCACTGAAGCTTTCTTT			TRBV28	TRBJ1-1	8
PSA1607_SFMC_TCATTACCAAACTGTC	PSA1607	SFMC	CD8+	4.57719	34.8591	3867	1406	3621	1406	CAVLPQSGGSYIPTF	TGTGCTGTGCTCCCCCAGTCAGGAGGAAGCTACATACCTACATTT	CASSTGTGELFF	TGTGCCAGCTCAACAGGGACCGGGGAGCTGTTTTTT	TRAV22	TRAJ6	TRBV27	TRBJ2-2	2
PSA1607_SFMC_TCATTTGAGGACTGGT	PSA1607	SFMC	CD8+	3.47506	17.2118	2446	1225	3038	1228			CASSWGLLTEAFF	TGTGCCAGCAGTTGGGGGCTCCTCACTGAAGCTTTCTTT			TRBV28	TRBJ1-1	8
PSA1607_SFMC_TCCCGATTCATAAAGG	PSA1607	SFMC	CD8+	5.69671	22.9473	3739	1570	3594	1570			CASSWGLLTEAFF	TGTGCCAGCAGTTGGGGGCTCCTCACTGAAGCTTTCTTT			TRBV28	TRBJ1-1	8
PSA1607_SFMC_TCCCGATTCCACGAAT	PSA1607	SFMC	CD8+	4.13793	21.931	2175	1085	3005	1089			CASSWGLLTEAFF	TGTGCCAGCAGTTGGGGGCTCCTCACTGAAGCTTTCTTT			TRBV28	TRBJ1-1	2
PSA1607_SFMC_TCCCGATTCCTCAATT	PSA1607	SFMC	CD8+	2.82348	34.9489	4498	1586	3781	1585	CAVLPQSGGSYIPTF	TGTGCTGTGCTCCCCCAGTCAGGAGGAAGCTACATACCTACATTT	CASSTGTGELFF	TGTGCCAGCTCAACAGGGACCGGGGAGCTGTTTTTT	TRAV22	TRAJ6	TRBV27	TRBJ2-2	15
PSA1607_SFMC_TCGAGGCCAGGTCCAC	PSA1607	SFMC	CD8+	4.91687	35.7977	2827	1139	3220	1139	CAVLPQSGGSYIPTF	TGTGCTGTGCTCCCCCAGTCAGGAGGAAGCTACATACCTACATTT	CASSTGTGELFF	TGTGCCAGCTCAACAGGGACCGGGGAGCTGTTTTTT	TRAV22	TRAJ6	TRBV27	TRBJ2-2	7
PSA1607_SFMC_TCGAGGCGTTTAAGCC	PSA1607	SFMC	CD8+	6.93663	19.4976	2667	1174	3154	1175			CASSWGLLTEAFF	TGTGCCAGCAGTTGGGGGCTCCTCACTGAAGCTTTCTTT			TRBV28	TRBJ1-1	8
PSA1607_SFMC_TCGGGACTCGCTGATA	PSA1607	SFMC	CD8+	4.06476	36.9273	2903	1117	3252	1117	CAVLPQSGGSYIPTF	TGTGCTGTGCTCCCCCAGTCAGGAGGAAGCTACATACCTACATTT	CASSTGTGELFF	TGTGCCAGCTCAACAGGGACCGGGGAGCTGTTTTTT	TRAV22	TRAJ6	TRBV27	TRBJ2-2	2
PSA1607_SFMC_TCGGTAACAAAGTCAA	PSA1607	SFMC	CD8+	3.99221	24.505	3081	1323	3275	1323	CAVGDTGFQKLVF	TGTGCTGTGGGGGACACAGGCTTTCAGAAACTTGTATTT	CASSLGLATPNTEAFF	TGCGCCAGCAGCTTGGGGCTTGCGACTCCGAACACTGAAGCTTTCTTT	TRAV21	TRAJ8	TRBV5-1	TRBJ1-1	8
PSA1607_SFMC_TCGTAGACAAACTGTC	PSA1607	SFMC	CD8+	6.8472	10.2515	2585	1415	3040	1418			CASSWGLLTEAFF	TGTGCCAGCAGTTGGGGGCTCCTCACTGAAGCTTTCTTT			TRBV28	TRBJ1-1	8
PSA1607_SFMC_TCTATTGGTCCGAACC	PSA1607	SFMC	CD8+	5.28423	20.9367	4996	1862	3948	1857			CASSWGLLTEAFF	TGTGCCAGCAGTTGGGGGCTCCTCACTGAAGCTTTCTTT			TRBV28	TRBJ1-1	8
PSA1607_SFMC_TCTATTGGTCCTCCAT	PSA1607	SFMC	CD8+	2.78586	18.1289	2405	1113	3085	1115			CASSWGLLTEAFF	TGTGCCAGCAGTTGGGGGCTCCTCACTGAAGCTTTCTTT			TRBV28	TRBJ1-1	8
PSA1607_SFMC_TCTCATAAGTGTCCCG	PSA1607	SFMC	CD8+	7.10824	11.2547	1857	1137	2844	1171			CASSWGLLTEAFF	TGTGCCAGCAGTTGGGGGCTCCTCACTGAAGCTTTCTTT			TRBV28	TRBJ1-1	8
PSA1607_SFMC_TCTCATAGTCGGCACT	PSA1607	SFMC	CD8+	9.14397	22.4708	2056	979	3008	984	CAVGDTGFQKLVF	TGTGCTGTGGGGGACACAGGCTTTCAGAAACTTGTATTT	CASSLGLATPNTEAFF	TGCGCCAGCAGCTTGGGGCTTGCGACTCCGAACACTGAAGCTTTCTTT	TRAV21	TRAJ8	TRBV5-1	TRBJ1-1	8
PSA1607_SFMC_TCTCATAGTGTTTGGT	PSA1607	SFMC	CD8+	5.20362	23.7934	2652	1292	3104	1292			CASSWGLLTEAFF	TGTGCCAGCAGTTGGGGGCTCCTCACTGAAGCTTTCTTT			TRBV28	TRBJ1-1	8
PSA1607_SFMC_TCTCTAACAGACACTT	PSA1607	SFMC	CD8+	5.07703	17.437	2856	1369	3170	1369			CASSWGLLTEAFF	TGTGCCAGCAGTTGGGGGCTCCTCACTGAAGCTTTCTTT			TRBV28	TRBJ1-1	8
PSA1607_SFMC_TCTGAGATCGTCGTTC	PSA1607	SFMC	CD8+	2.29213	31.191	2225	1053	3040	1059			CASSWGLLTEAFF	TGTGCCAGCAGTTGGGGGCTCCTCACTGAAGCTTTCTTT			TRBV28	TRBJ1-1	8
PSA1607_SFMC_TCTGGAAAGCCACCTG	PSA1607	SFMC	CD8+	4.23426	24.3186	6164	1951	4032	1899	CAVRDPLNRDDKIIF	TGTGCTGTGAGAGACCCTCTGAACAGAGATGACAAGATCATCTTT	CASSPTGGYHNEQFF	TGTGCCAGCAGCCCGACAGGGGGGTATCACAATGAGCAGTTCTTC	TRAV3	TRAJ30	TRBV27	TRBJ2-1	5
PSA1607_SFMC_TCTTTCCCATACTACG	PSA1607	SFMC	CD8+	4.50029	33.8983	1711	728	3080	753	CAVRDQGSNYQLIW	TGCGCTGTGAGAGATCAGGGTAGCAACTATCAGTTAATCTGG	CASSGQETKETQYF	TGCGCCAGCAGTGGACAGGAGACAAAAGAGACCCAGTACTTC	TRAV1-1	TRAJ33	TRBV5-1	TRBJ2-5	5
PSA1607_SFMC_TCTTTCCGTAAGCACG	PSA1607	SFMC	CD8+	3.24212	27.4836	3362	1359	3387	1359	CAVRDPLNRDDKIIF	TGTGCTGTGAGAGACCCTCTGAACAGAGATGACAAGATCATCTTT	CASSPTGGYHNEQFF	TGTGCCAGCAGCCCGACAGGGGGGTATCACAATGAGCAGTTCTTC	TRAV3	TRAJ30	TRBV27	TRBJ2-1	2
PSA1607_SFMC_TGAAAGACAGATCTGT	PSA1607	SFMC	CD8+	3.44634	22.6674	3569	1467	3528	1467	CAVRDPLNRDDKIIF	TGTGCTGTGAGAGACCCTCTGAACAGAGATGACAAGATCATCTTT	CASSPTGGYHNEQFF	TGTGCCAGCAGCCCGACAGGGGGGTATCACAATGAGCAGTTCTTC	TRAV3	TRAJ30	TRBV27	TRBJ2-1	5
PSA1607_SFMC_TGAAAGATCTTGACGA	PSA1607	SFMC	CD8+	7.5	6.01064	1880	1152	2811	1199			CASSWGLLTEAFF	TGTGCCAGCAGTTGGGGGCTCCTCACTGAAGCTTTCTTT			TRBV28	TRBJ1-1	8
PSA1607_SFMC_TGACAACGTCTACCTC	PSA1607	SFMC	CD8+	3.73469	21.1831	3347	1443	3381	1443			CASSWGLLTEAFF	TGTGCCAGCAGTTGGGGGCTCCTCACTGAAGCTTTCTTT			TRBV28	TRBJ1-1	8
PSA1607_SFMC_TGACAACGTCTGCGGT	PSA1607	SFMC	CD8+	3.47388	27.9501	3771	1392	3583	1392	CAVRDPLNRDDKIIF	TGTGCTGTGAGAGACCCTCTGAACAGAGATGACAAGATCATCTTT	CASSPTGGYHNEQFF	TGTGCCAGCAGCCCGACAGGGGGGTATCACAATGAGCAGTTCTTC	TRAV3	TRAJ30	TRBV27	TRBJ2-1	5
PSA1607_SFMC_TGACGGCTCTCGCTTG	PSA1607	SFMC	CD8+	4.92568	18.2454	3431	1460	3431	1460	CAVGDTGFQKLVF	TGTGCTGTGGGGGACACAGGCTTTCAGAAACTTGTATTT	CASSLGLATPNTEAFF	TGCGCCAGCAGCTTGGGGCTTGCGACTCCGAACACTGAAGCTTTCTTT	TRAV21	TRAJ8	TRBV5-1	TRBJ1-1	8
PSA1607_SFMC_TGACTTTCACATCCAA	PSA1607	SFMC	CD8+	3.70257	29.2228	3268	1401	3354	1401	CAVLPQSGGSYIPTF	TGTGCTGTGCTCCCCCAGTCAGGAGGAAGCTACATACCTACATTT	CASSTGTGELFF	TGTGCCAGCTCAACAGGGACCGGGGAGCTGTTTTTT	TRAV22	TRAJ6	TRBV27	TRBJ2-2	2
PSA1607_SFMC_TGACTTTCATTTGCTT	PSA1607	SFMC	CD8+	2.25787	23.8562	3366	1406	3388	1406	CAVRDPLNRDDKIIF	TGTGCTGTGAGAGACCCTCTGAACAGAGATGACAAGATCATCTTT	CASSPTGGYHNEQFF	TGTGCCAGCAGCCCGACAGGGGGGTATCACAATGAGCAGTTCTTC	TRAV3	TRAJ30	TRBV27	TRBJ2-1	2
PSA1607_SFMC_TGAGAGGAGACAGAGA	PSA1607	SFMC	CD8+	6.62152	31.7532	3987	1380	3638	1380	CAVLPQSGGSYIPTF	TGTGCTGTGCTCCCCCAGTCAGGAGGAAGCTACATACCTACATTT	CASSTGTGELFF	TGTGCCAGCTCAACAGGGACCGGGGAGCTGTTTTTT	TRAV22	TRAJ6	TRBV27	TRBJ2-2	9
PSA1607_SFMC_TGAGAGGTCTGATACG	PSA1607	SFMC	CD8+	5.71276	6.67379	1873	1197	2796	1235			CASSWGLLTEAFF	TGTGCCAGCAGTTGGGGGCTCCTCACTGAAGCTTTCTTT			TRBV28	TRBJ1-1	8
PSA1607_SFMC_TGAGCATAGAATCTCC	PSA1607	SFMC	CD8+	4.67862	26.1915	2287	1041	3061	1041			CASSWGLLTEAFF	TGTGCCAGCAGTTGGGGGCTCCTCACTGAAGCTTTCTTT			TRBV28	TRBJ1-1	8
PSA1607_SFMC_TGAGCCGGTCCTAGCG	PSA1607	SFMC	CD8+	4.66077	27.7286	3390	1428	3401	1428	CAVRDPLNRDDKIIF	TGTGCTGTGAGAGACCCTCTGAACAGAGATGACAAGATCATCTTT	CASSPTGGYHNEQFF	TGTGCCAGCAGCCCGACAGGGGGGTATCACAATGAGCAGTTCTTC	TRAV3	TRAJ30	TRBV27	TRBJ2-1	5
PSA1607_SFMC_TGAGCCGGTTTGACTG	PSA1607	SFMC	CD8+	2.7027	27.9392	2960	1274	3237	1274			CASSWGLLTEAFF	TGTGCCAGCAGTTGGGGGCTCCTCACTGAAGCTTTCTTT			TRBV28	TRBJ1-1	8
PSA1607_SFMC_TGATTTCCAGCTGCTG	PSA1607	SFMC	CD8+	4.83172	40.7805	4843	1512	3821	1508			CASSLDTHETSGGSSSYNEQFF	TGTGCCAGCAGCTTAGATACTCACGAGACTAGCGGGGGGTCGAGCTCCTACAATGAGCAGTTCTTC			TRBV11-2	TRBJ2-1	7
PSA1607_SFMC_TGATTTCGTTGGACCC	PSA1607	SFMC	CD8+	5.43549	27.9306	3054	1260	3274	1260	CAVGDTGFQKLVF	TGTGCTGTGGGGGACACAGGCTTTCAGAAACTTGTATTT	CASSLGLATPNTEAFF	TGCGCCAGCAGCTTGGGGCTTGCGACTCCGAACACTGAAGCTTTCTTT	TRAV21	TRAJ8	TRBV5-1	TRBJ1-1	8
PSA1607_SFMC_TGCCCATAGGCCGAAT	PSA1607	SFMC	CD8+	5.40046	27.4142	2185	986	3050	991			CASSWGLLTEAFF	TGTGCCAGCAGTTGGGGGCTCCTCACTGAAGCTTTCTTT			TRBV28	TRBJ1-1	8
PSA1607_SFMC_TGCCCATCAAACGTGG	PSA1607	SFMC	CD8+	6.38767	31.2225	1816	833	3027	842	CAVRDPLNRDDKIIF	TGTGCTGTGAGAGACCCTCTGAACAGAGATGACAAGATCATCTTT	CASSPTGGYHNEQFF	TGTGCCAGCAGCCCGACAGGGGGGTATCACAATGAGCAGTTCTTC	TRAV3	TRAJ30	TRBV27	TRBJ2-1	2
PSA1607_SFMC_TGCCCATTCAACACGT	PSA1607	SFMC	CD8+	5.99831	20.0789	3551	1584	3522	1584			CASSWGLLTEAFF	TGTGCCAGCAGTTGGGGGCTCCTCACTGAAGCTTTCTTT			TRBV28	TRBJ1-1	8
PSA1607_SFMC_TGCCCTATCCAAGCCG	PSA1607	SFMC	CD8+	3.2144	27.8046	3111	1404	3273	1404	CAVRDPLNRDDKIIF	TGTGCTGTGAGAGACCCTCTGAACAGAGATGACAAGATCATCTTT	CASSPTGGYHNEQFF	TGTGCCAGCAGCCCGACAGGGGGGTATCACAATGAGCAGTTCTTC	TRAV3	TRAJ30	TRBV27	TRBJ2-1	13
PSA1607_SFMC_TGCGCAGAGGTGTTAA	PSA1607	SFMC	CD8+	5.33037	19.6835	3602	1440	3529	1440	CAVGDTGFQKLVF	TGTGCTGTGGGGGACACAGGCTTTCAGAAACTTGTATTT	CASSLGLATPNTEAFF	TGCGCCAGCAGCTTGGGGCTTGCGACTCCGAACACTGAAGCTTTCTTT	TRAV21	TRAJ8	TRBV5-1	TRBJ1-1	8
PSA1607_SFMC_TGCGTGGCACATTCGA	PSA1607	SFMC	CD8+	4.30453	24.3816	3113	1442	3274	1442			CASSWGLLTEAFF	TGTGCCAGCAGTTGGGGGCTCCTCACTGAAGCTTTCTTT			TRBV28	TRBJ1-1	8
PSA1607_SFMC_TGGACGCAGCAACGGT	PSA1607	SFMC	CD8+	3.66999	27.1408	3515	1389	3498	1389			CASSWGLLTEAFF	TGTGCCAGCAGTTGGGGGCTCCTCACTGAAGCTTTCTTT			TRBV28	TRBJ1-1	8
PSA1607_SFMC_TGGACGCTCACGATGT	PSA1607	SFMC	CD8+	4.43324	20.532	5752	2229	4128	2204			CASSWGLLTEAFF	TGTGCCAGCAGTTGGGGGCTCCTCACTGAAGCTTTCTTT			TRBV28	TRBJ1-1	8
PSA1607_SFMC_TGGCCAGAGGTGCTAG	PSA1607	SFMC	CD8+	2.02668	14.315	3898	1972	3707	1971			CASSWGLLTEAFF	TGTGCCAGCAGTTGGGGGCTCCTCACTGAAGCTTTCTTT			TRBV28	TRBJ1-1	8
PSA1607_SFMC_TGGGCGTAGTTTGCGT	PSA1607	SFMC	CD8+	4.86395	31.1905	2940	1142	3247	1142	CAVRDPLNRDDKIIF	TGTGCTGTGAGAGACCCTCTGAACAGAGATGACAAGATCATCTTT	CASSPTGGYHNEQFF	TGTGCCAGCAGCCCGACAGGGGGGTATCACAATGAGCAGTTCTTC	TRAV3	TRAJ30	TRBV27	TRBJ2-1	9
PSA1607_SFMC_TGGTTAGAGCCGGTAA	PSA1607	SFMC	CD8+	7.4815	21.1565	3649	1445	3556	1445			CASSWGLLTEAFF	TGTGCCAGCAGTTGGGGGCTCCTCACTGAAGCTTTCTTT			TRBV28	TRBJ1-1	8
PSA1607_SFMC_TGGTTCCCAAGCCATT	PSA1607	SFMC	CD8+	5.23125	24.2254	4454	1595	3793	1594	CAVRDPLNRDDKIIF	TGTGCTGTGAGAGACCCTCTGAACAGAGATGACAAGATCATCTTT	CASSPTGGYHNEQFF	TGTGCCAGCAGCCCGACAGGGGGGTATCACAATGAGCAGTTCTTC	TRAV3	TRAJ30	TRBV27	TRBJ2-1	5
PSA1607_SFMC_TGGTTCCGTCTCGTTC	PSA1607	SFMC	CD8+	3.16617	21.5682	4706	1766	3879	1763	CAVGDTGFQKLVF	TGTGCTGTGGGGGACACAGGCTTTCAGAAACTTGTATTT	CASSLGLATPNTEAFF	TGCGCCAGCAGCTTGGGGCTTGCGACTCCGAACACTGAAGCTTTCTTT	TRAV21	TRAJ8	TRBV5-1	TRBJ1-1	8
PSA1607_SFMC_TGGTTCCGTGTGTGCC	PSA1607	SFMC	CD8+	4.4227	27.5538	2555	1208	3098	1208	CAVGDTGFQKLVF	TGTGCTGTGGGGGACACAGGCTTTCAGAAACTTGTATTT	CASSLGLATPNTEAFF	TGCGCCAGCAGCTTGGGGCTTGCGACTCCGAACACTGAAGCTTTCTTT	TRAV21	TRAJ8	TRBV5-1	TRBJ1-1	8
PSA1607_SFMC_TGGTTCCTCATCTGTT	PSA1607	SFMC	CD8+	2.93218	27.8429	3922	1566	3662	1566	CAVLPQSGGSYIPTF	TGTGCTGTGCTCCCCCAGTCAGGAGGAAGCTACATACCTACATTT	CASSTGTGELFF	TGTGCCAGCTCAACAGGGACCGGGGAGCTGTTTTTT	TRAV22	TRAJ6	TRBV27	TRBJ2-2	5
PSA1607_SFMC_TGTATTCAGAGTACAT	PSA1607	SFMC	CD8+	7.04671	17.696	2526	1293	3051	1294	CAVGDTGFQKLVF	TGTGCTGTGGGGGACACAGGCTTTCAGAAACTTGTATTT	CASSLGLATPNTEAFF	TGCGCCAGCAGCTTGGGGCTTGCGACTCCGAACACTGAAGCTTTCTTT	TRAV21	TRAJ8	TRBV5-1	TRBJ1-1	8
PSA1607_SFMC_TGTATTCCAAGCCATT	PSA1607	SFMC	CD8+	6.44725	13.2552	2218	1235	2940	1244	CAVRDQGSNYQLIW	TGCGCTGTGAGAGATCAGGGTAGCAACTATCAGTTAATCTGG	CASSGQETKETQYF	TGCGCCAGCAGTGGACAGGAGACAAAAGAGACCCAGTACTTC	TRAV1-1	TRAJ33	TRBV5-1	TRBJ2-5	6
PSA1607_SFMC_TGTATTCCAATAGCAA	PSA1607	SFMC	CD8+	4.0135	22.5431	2666	1177	3138	1178			CASSWGLLTEAFF	TGTGCCAGCAGTTGGGGGCTCCTCACTGAAGCTTTCTTT			TRBV28	TRBJ1-1	8
PSA1607_SFMC_TGTTCCGCATGAGCGA	PSA1607	SFMC	CD8+	2.74595	36.5838	4625	1540	3794	1539	CAVRDQGSNYQLIW	TGCGCTGTGAGAGATCAGGGTAGCAACTATCAGTTAATCTGG	CASSGQETKETQYF	TGCGCCAGCAGTGGACAGGAGACAAAAGAGACCCAGTACTTC	TRAV1-1	TRAJ33	TRBV5-1	TRBJ2-5	2
PSA1607_SFMC_TTAACTCCACTTAACG	PSA1607	SFMC	CD8+	5.45037	9.23695	1743	1108	2806	1145	CAVGDTGFQKLVF	TGTGCTGTGGGGGACACAGGCTTTCAGAAACTTGTATTT	CASSLGLATPNTEAFF	TGCGCCAGCAGCTTGGGGCTTGCGACTCCGAACACTGAAGCTTTCTTT	TRAV21	TRAJ8	TRBV5-1	TRBJ1-1	8
PSA1607_SFMC_TTAGTTCGTCTGCAAT	PSA1607	SFMC	CD8+	7.48718	41.0256	1950	753	3110	764	CAVLPQSGGSYIPTF	TGTGCTGTGCTCCCCCAGTCAGGAGGAAGCTACATACCTACATTT	CASSTGTGELFF	TGTGCCAGCTCAACAGGGACCGGGGAGCTGTTTTTT	TRAV22	TRAJ6	TRBV27	TRBJ2-2	9
PSA1607_SFMC_TTCCCAGAGACTGGGT	PSA1607	SFMC	CD8+	8.25123	28.4729	4060	1569	3693	1569			CASSPTGGYHNEQFF	TGTGCCAGCAGCCCGACAGGGGGGTATCACAATGAGCAGTTCTTC			TRBV27	TRBJ2-1	12
PSA1607_SFMC_TTCCCAGCACACCGCA	PSA1607	SFMC	CD8+	5.27461	33.6705	7811	2365	4195	2151	CAVLPQSGGSYIPTF	TGTGCTGTGCTCCCCCAGTCAGGAGGAAGCTACATACCTACATTT	CASSTGTGELFF	TGTGCCAGCTCAACAGGGACCGGGGAGCTGTTTTTT	TRAV22	TRAJ6	TRBV27	TRBJ2-2	2
PSA1607_SFMC_TTCGGTCCAATGAAAC	PSA1607	SFMC	CD8+	3.10163	32.0964	3611	1343	3528	1343	CAVRDPLNRDDKIIF	TGTGCTGTGAGAGACCCTCTGAACAGAGATGACAAGATCATCTTT	CASSPTGGYHNEQFF	TGTGCCAGCAGCCCGACAGGGGGGTATCACAATGAGCAGTTCTTC	TRAV3	TRAJ30	TRBV27	TRBJ2-1	2
PSA1607_SFMC_TTCGGTCCAATGACCT	PSA1607	SFMC	CD8+	4.16244	34.7547	2955	1188	3250	1188			CASSLDTHETSGGSSSYNEQFF	TGTGCCAGCAGCTTAGATACTCACGAGACTAGCGGGGGGTCGAGCTCCTACAATGAGCAGTTCTTC			TRBV11-2	TRBJ2-1	7
PSA1607_SFMC_TTCTACAAGAGTAAGG	PSA1607	SFMC	CD8+	7.74347	23.4917	4210	1561	3734	1561			CASSWGLLTEAFF	TGTGCCAGCAGTTGGGGGCTCCTCACTGAAGCTTTCTTT			TRBV28	TRBJ1-1	8
PSA1607_SFMC_TTCTACACAAGACGTG	PSA1607	SFMC	CD8+	4.63277	28.1356	2655	1107	3157	1108			CASSWGLLTEAFF	TGTGCCAGCAGTTGGGGGCTCCTCACTGAAGCTTTCTTT			TRBV28	TRBJ1-1	8
PSA1607_SFMC_TTCTACAGTATCGCAT	PSA1607	SFMC	CD8+	5.14372	28.3812	3305	1363	3373	1363	CAVLPQSGGSYIPTF	TGTGCTGTGCTCCCCCAGTCAGGAGGAAGCTACATACCTACATTT	CASSTGTGELFF	TGTGCCAGCTCAACAGGGACCGGGGAGCTGTTTTTT	TRAV22	TRAJ6	TRBV27	TRBJ2-2	2
PSA1607_SFMC_TTCTCCTAGAGTACCG	PSA1607	SFMC	CD8+	3.31735	23.6211	5004	1886	3948	1876	CAVEDQGYQKVTF	TGTGCTGTGGAGGATCAGGGTTACCAGAAAGTTACCTTT	CASRGGGYGTDTQYF	TGCGCCAGCAGAGGCGGAGGGTATGGGACAGATACGCAGTATTTT	TRAV2	TRAJ13	TRBV5-1	TRBJ2-3	8
PSA1607_SFMC_TTCTCCTAGCTACCTA	PSA1607	SFMC	CD8+	4.85226	35.6454	3215	1247	3343	1247	CAVRDPLNRDDKIIF	TGTGCTGTGAGAGACCCTCTGAACAGAGATGACAAGATCATCTTT	CASSPTGGYHNEQFF	TGTGCCAGCAGCCCGACAGGGGGGTATCACAATGAGCAGTTCTTC	TRAV3	TRAJ30	TRBV27	TRBJ2-1	2
PSA1607_SFMC_TTCTCCTTCAGTTAGC	PSA1607	SFMC	CD8+	4.72992	28.3235	3573	1479	3515	1479			CASSWGLLTEAFF	TGTGCCAGCAGTTGGGGGCTCCTCACTGAAGCTTTCTTT			TRBV28	TRBJ1-1	8
PSA1607_SFMC_TTCTTAGGTTGGTGGA	PSA1607	SFMC	CD8+	3.29843	16.8063	3820	1507	3630	1507	CAVRDPLNRDDKIIF	TGTGCTGTGAGAGACCCTCTGAACAGAGATGACAAGATCATCTTT	CASSPTGGYHNEQFF	TGTGCCAGCAGCCCGACAGGGGGGTATCACAATGAGCAGTTCTTC	TRAV3	TRAJ30	TRBV27	TRBJ2-1	5
PSA1607_SFMC_TTGAACGTCTGGTATG	PSA1607	SFMC	CD8+	5.66337	17.9802	2525	1236	3074	1238			CASSWGLLTEAFF	TGTGCCAGCAGTTGGGGGCTCCTCACTGAAGCTTTCTTT			TRBV28	TRBJ1-1	8
PSA1607_SFMC_TTGCCGTCAGACAGGT	PSA1607	SFMC	CD8+	3.47361	25.5845	2994	1320	3239	1320			CASSWGLLTEAFF	TGTGCCAGCAGTTGGGGGCTCCTCACTGAAGCTTTCTTT			TRBV28	TRBJ1-1	2
PSA1607_SFMC_TTGCCGTGTCGTCTTC	PSA1607	SFMC	CD8+	3.68257	32.9357	1928	854	3058	867			CASSWGLLTEAFF	TGTGCCAGCAGTTGGGGGCTCCTCACTGAAGCTTTCTTT			TRBV28	TRBJ1-1	8
PSA1607_SFMC_TTGGAACAGTATCGAA	PSA1607	SFMC	CD8+	4.22164	27.9024	3032	1259	3269	1259	CAVRDPLNRDDKIIF	TGTGCTGTGAGAGACCCTCTGAACAGAGATGACAAGATCATCTTT	CASSPTGGYHNEQFF	TGTGCCAGCAGCCCGACAGGGGGGTATCACAATGAGCAGTTCTTC	TRAV3	TRAJ30	TRBV27	TRBJ2-1	5
PSA1607_SFMC_TTGGAACCACAGGCCT	PSA1607	SFMC	CD8+	5.72942	24.8917	2077	964	3041	973	CAVEDQGYQKVTF	TGTGCTGTGGAGGATCAGGGTTACCAGAAAGTTACCTTT	CASRGGGYGTDTQYF	TGCGCCAGCAGAGGCGGAGGGTATGGGACAGATACGCAGTATTTT	TRAV2	TRAJ13	TRBV5-1	TRBJ2-3	8
PSA1607_SFMC_TTTACTGAGCCGTCGT	PSA1607	SFMC	CD8+	5.07125	32.1459	2386	958	3132	959			CASSWGLLTEAFF	TGTGCCAGCAGTTGGGGGCTCCTCACTGAAGCTTTCTTT			TRBV28	TRBJ1-1	8
PSA1607_SFMC_TTTATGCCAATGAAAC	PSA1607	SFMC	CD8+	7.21452	21.4525	2093	1040	2984	1055	CAVGDTGFQKLVF	TGTGCTGTGGGGGACACAGGCTTTCAGAAACTTGTATTT	CASSLGLATPNTEAFF	TGCGCCAGCAGCTTGGGGCTTGCGACTCCGAACACTGAAGCTTTCTTT	TRAV21	TRAJ8	TRBV5-1	TRBJ1-1	8
PSA1607_SFMC_TTTATGCCAGGTCCAC	PSA1607	SFMC	CD8+	7.03196	18.9498	2190	1114	2972	1120	CAVGDTGFQKLVF	TGTGCTGTGGGGGACACAGGCTTTCAGAAACTTGTATTT	CASSLGLATPNTEAFF	TGCGCCAGCAGCTTGGGGCTTGCGACTCCGAACACTGAAGCTTTCTTT	TRAV21	TRAJ8	TRBV5-1	TRBJ1-1	8
PSA1607_SFMC_TTTCCTCGTCGCGGTT	PSA1607	SFMC	CD8+	3.24063	23.8452	4135	1544	3723	1544			CASSWGLLTEAFF	TGTGCCAGCAGTTGGGGGCTCCTCACTGAAGCTTTCTTT			TRBV28	TRBJ1-1	8
PSA1607_SFMC_TTTGCGCTCCGTAGTA	PSA1607	SFMC	CD8+	8.94349	5.65111	2035	1137	2902	1167			CASSWGLLTEAFF	TGTGCCAGCAGTTGGGGGCTCCTCACTGAAGCTTTCTTT			TRBV28	TRBJ1-1	8
PSA1607_SFMC_TTTGTCAAGCAACGGT	PSA1607	SFMC	CD8+	5.20341	23.778	3171	1306	3310	1306			CASSWGLLTEAFF	TGTGCCAGCAGTTGGGGGCTCCTCACTGAAGCTTTCTTT			TRBV28	TRBJ1-1	8
PSA1607_SFMC_TTTGTCATCCGGGTGT	PSA1607	SFMC	CD8+	3.52889	21.0691	6716	2306	4138	2219			CASSWGLLTEAFF	TGTGCCAGCAGTTGGGGGCTCCTCACTGAAGCTTTCTTT			TRBV28	TRBJ1-1	8
PSA1607_SFMC_TTTGTCATCCTCGCAT	PSA1607	SFMC	CD8+	2.75801	25.5635	3372	1473	3385	1473	CAVRDPLNRDDKIIF	TGTGCTGTGAGAGACCCTCTGAACAGAGATGACAAGATCATCTTT	CASSPTGGYHNEQFF	TGTGCCAGCAGCCCGACAGGGGGGTATCACAATGAGCAGTTCTTC	TRAV3	TRAJ30	TRBV27	TRBJ2-1	2
PSA1801_SFMC_AAACCTGTCTATCCCG	PSA1801	SFMC	CD8+	3.39016	18.303	5103	1889	5099	1889	CAVRRPREIQGAQKLVF	TGTGCTGTGCGGCGCCCAAGGGAAATTCAGGGAGCCCAGAAGCTGGTATTT	CASSITAGDFNEQFF	TGTGCCAGTAGTATAACCGCGGGGGACTTCAATGAGCAGTTCTTC	TRAV20	TRAJ54	TRBV19	TRBJ2-1	5
PSA1801_SFMC_AAAGCAAAGGGCTTGA	PSA1801	SFMC	CD8+	4.78098	18.0976	3995	1669	4628	1669	CIVRVAVGTQGGSEKLVF	TGCATCGTCAGAGTCGCAGTTGGGACTCAGGGCGGATCTGAAAAGCTGGTCTTT	CASRAGPNTGELFF	TGCGCCAGCAGGGCGGGTCCGAACACCGGGGAGCTGTTTTTT	TRAV26-1	TRAJ57	TRBV4-1	TRBJ2-2	5
PSA1801_SFMC_AACACGTAGGGCTCTC	PSA1801	SFMC	CD8+	4.01508	24.8822	5305	1857	5186	1857	CAVNRLANQAGTALIF	TGTGCCGTGAACAGATTGGCCAACCAGGCAGGAACTGCTCTGATCTTT	CASTGRTGWSQDTQYF	TGTGCCAGCACCGGACGAACAGGGTGGAGTCAAGATACGCAGTATTTT	TRAV12-2	TRAJ15	TRBV2	TRBJ2-3	5
PSA1801_SFMC_AACCATGCAGGCGATA	PSA1801	SFMC	CD8+	7.77191	37.5385	4542	1420	4898	1420	CAARENQAGTALIF	TGTGCAGCAAGGGAAAACCAGGCAGGAACTGCTCTGATCTTT	CASSFWTSSNEQFF	TGTGCCAGCAGCTTCTGGACTAGCTCCAATGAGCAGTTCTTC	TRAV29DV5	TRAJ15	TRBV11-2	TRBJ2-1	3
PSA1801_SFMC_AACGTTGCAAGGACTG	PSA1801	SFMC	CD8+	4.28204	23.8367	3503	1395	4562	1398	CIVRVAVGTQGGSEKLVF	TGCATCGTCAGAGTCGCAGTTGGGACTCAGGGCGGATCTGAAAAGCTGGTCTTT	CASRAGPNTGELFF	TGCGCCAGCAGGGCGGGTCCGAACACCGGGGAGCTGTTTTTT	TRAV26-1	TRAJ57	TRBV4-1	TRBJ2-2	5
PSA1801_SFMC_AACGTTGGTCTGGTCG	PSA1801	SFMC	CD8+	6.73077	17.033	3640	1675	4521	1679	CAVRRPREIQGAQKLVF	TGTGCTGTGCGGCGCCCAAGGGAAATTCAGGGAGCCCAGAAGCTGGTATTT	CASSITAGDFNEQFF	TGTGCCAGTAGTATAACCGCGGGGGACTTCAATGAGCAGTTCTTC	TRAV20	TRAJ54	TRBV19	TRBJ2-1	5
PSA1801_SFMC_AACTCAGAGGGATACC	PSA1801	SFMC	CD8+	4.48822	20.1868	4924	1864	4977	1864	CAVYGQNFVF	TGTGCCGTCTATGGTCAGAATTTTGTCTTT	CASSDWSGSTDTQYF	TGTGCCAGCAGTGACTGGAGCGGGAGCACAGATACGCAGTATTTT	TRAV12-2	TRAJ26	TRBV6-1	TRBJ2-3	5
PSA1801_SFMC_AACTCTTTCATGCATG	PSA1801	SFMC	CD8+	4.95757	28.5098	6717	2269	5583	2268	CAARENQAGTALIF	TGTGCAGCAAGGGAAAACCAGGCAGGAACTGCTCTGATCTTT	CASSFWTSSNEQFF	TGTGCCAGCAGCTTCTGGACTAGCTCCAATGAGCAGTTCTTC	TRAV29DV5	TRAJ15	TRBV11-2	TRBJ2-1	7
PSA1801_SFMC_AACTGGTTCAACACCA	PSA1801	SFMC	CD8+	5.01691	29.3311	5322	1887	5185	1887	CAVRDGNTGFQKLVF	TGCGCTGTGAGAGATGGGAACACAGGCTTTCAGAAACTTGTATTT	CASSPNNGLAGLNTGELFF	TGTGCCAGCAGTCCGAACAATGGACTAGCGGGACTGAACACCGGGGAGCTGTTTTTT	TRAV1-1	TRAJ8	TRBV11-2	TRBJ2-2	5
PSA1801_SFMC_AAGGAGCAGGTAGCTG	PSA1801	SFMC	CD8+	5.00939	23.0432	3194	1405	4496	1413	CAVYGQNFVF	TGTGCCGTCTATGGTCAGAATTTTGTCTTT	CASSDWSGSTDTQYF	TGTGCCAGCAGTGACTGGAGCGGGAGCACAGATACGCAGTATTTT	TRAV12-2	TRAJ26	TRBV6-1	TRBJ2-3	5
PSA1801_SFMC_AAGGAGCAGTATCTCG	PSA1801	SFMC	CD8+	7.50188	28.057	2666	1144	4518	1175	CAVRRPREIQGAQKLVF	TGTGCTGTGCGGCGCCCAAGGGAAATTCAGGGAGCCCAGAAGCTGGTATTT	CASSITAGDFNEQFF	TGTGCCAGTAGTATAACCGCGGGGGACTTCAATGAGCAGTTCTTC	TRAV20	TRAJ54	TRBV19	TRBJ2-1	5
PSA1801_SFMC_AAGGAGCGTAGAAGGA	PSA1801	SFMC	CD8+	4.93524	24.4752	4478	1719	4812	1719	CAVRRPREIQGAQKLVF	TGTGCTGTGCGGCGCCCAAGGGAAATTCAGGGAGCCCAGAAGCTGGTATTT	CASSITAGDFNEQFF	TGTGCCAGTAGTATAACCGCGGGGGACTTCAATGAGCAGTTCTTC	TRAV20	TRAJ54	TRBV19	TRBJ2-1	5
PSA1801_SFMC_AAGGAGCTCGGCGCTA	PSA1801	SFMC	CD8+	6.61359	33.1292	4899	1556	4989	1556	CAARENQAGTALIF	TGTGCAGCAAGGGAAAACCAGGCAGGAACTGCTCTGATCTTT	CASSFWTSSNEQFF	TGTGCCAGCAGCTTCTGGACTAGCTCCAATGAGCAGTTCTTC	TRAV29DV5	TRAJ15	TRBV11-2	TRBJ2-1	1
PSA1801_SFMC_AAGGCAGGTGGACGAT	PSA1801	SFMC	CD8+	4.9362	11.3163	2978	1513	4333	1523	CIVRVAVGTQGGSEKLVF	TGCATCGTCAGAGTCGCAGTTGGGACTCAGGGCGGATCTGAAAAGCTGGTCTTT	CASRAGPNTGELFF	TGCGCCAGCAGGGCGGGTCCGAACACCGGGGAGCTGTTTTTT	TRAV26-1	TRAJ57	TRBV4-1	TRBJ2-2	5
PSA1801_SFMC_AAGGTTCGTTCGCTAA	PSA1801	SFMC	CD8+	7.21138	24.7106	3023	1238	4532	1244	CAVRRPREIQGAQKLVF	TGTGCTGTGCGGCGCCCAAGGGAAATTCAGGGAGCCCAGAAGCTGGTATTT	CASSITAGDFNEQFF	TGTGCCAGTAGTATAACCGCGGGGGACTTCAATGAGCAGTTCTTC	TRAV20	TRAJ54	TRBV19	TRBJ2-1	5
PSA1801_SFMC_AAGTCTGGTAGCGCAA	PSA1801	SFMC	CD8+	7.93781	28.6279	7332	2111	5572	2100	CAARENQAGTALIF	TGTGCAGCAAGGGAAAACCAGGCAGGAACTGCTCTGATCTTT	CASSFWTSSNEQFF	TGTGCCAGCAGCTTCTGGACTAGCTCCAATGAGCAGTTCTTC	TRAV29DV5	TRAJ15	TRBV11-2	TRBJ2-1	7
PSA1801_SFMC_AATCCAGTCAGCTCTC	PSA1801	SFMC	CD8+	4.4756	26.6379	3709	1578	4584	1578	CAVRDGNTGFQKLVF	TGCGCTGTGAGAGATGGGAACACAGGCTTTCAGAAACTTGTATTT	CASSPNNGLAGLNTGELFF	TGTGCCAGCAGTCCGAACAATGGACTAGCGGGACTGAACACCGGGGAGCTGTTTTTT	TRAV1-1	TRAJ8	TRBV11-2	TRBJ2-2	5
PSA1801_SFMC_AATCGGTAGACTGTAA	PSA1801	SFMC	CD8+	3.39644	24.6938	3592	1472	4571	1474	CAVRRPREIQGAQKLVF	TGTGCTGTGCGGCGCCCAAGGGAAATTCAGGGAGCCCAGAAGCTGGTATTT	CASSITAGDFNEQFF	TGTGCCAGTAGTATAACCGCGGGGGACTTCAATGAGCAGTTCTTC	TRAV20	TRAJ54	TRBV19	TRBJ2-1	5
PSA1801_SFMC_ACACCAAAGGTGGGTT	PSA1801	SFMC	CD8+	4.42788	22.4463	4562	1804	4842	1804	CAVNRLANQAGTALIF	TGTGCCGTGAACAGATTGGCCAACCAGGCAGGAACTGCTCTGATCTTT	CASTGRTGWSQDTQYF	TGTGCCAGCACCGGACGAACAGGGTGGAGTCAAGATACGCAGTATTTT	TRAV12-2	TRAJ15	TRBV2	TRBJ2-3	5
PSA1801_SFMC_ACACCCTCACCAGGCT	PSA1801	SFMC	CD8+	6.36885	25.4452	3313	1297	4586	1301	CAVRRPREIQGAQKLVF	TGTGCTGTGCGGCGCCCAAGGGAAATTCAGGGAGCCCAGAAGCTGGTATTT	CASSITAGDFNEQFF	TGTGCCAGTAGTATAACCGCGGGGGACTTCAATGAGCAGTTCTTC	TRAV20	TRAJ54	TRBV19	TRBJ2-1	5
PSA1801_SFMC_ACAGCTACAAACGTGG	PSA1801	SFMC	CD8+	3.8508	25.1425	5791	2036	5357	2036	CAVRDGNTGFQKLVF	TGCGCTGTGAGAGATGGGAACACAGGCTTTCAGAAACTTGTATTT	CASSPNNGLAGLNTGELFF	TGTGCCAGCAGTCCGAACAATGGACTAGCGGGACTGAACACCGGGGAGCTGTTTTTT	TRAV1-1	TRAJ8	TRBV11-2	TRBJ2-2	5
PSA1801_SFMC_ACAGCTACACTTGGAT	PSA1801	SFMC	CD8+	5.58579	19.8797	3491	1417	4542	1419	CAVRRPREIQGAQKLVF	TGTGCTGTGCGGCGCCCAAGGGAAATTCAGGGAGCCCAGAAGCTGGTATTT	CASSITAGDFNEQFF	TGTGCCAGTAGTATAACCGCGGGGGACTTCAATGAGCAGTTCTTC	TRAV20	TRAJ54	TRBV19	TRBJ2-1	5
PSA1801_SFMC_ACAGCTATCATACGGT	PSA1801	SFMC	CD8+	4.86475	15.8813	9168	2704	5882	2638	CAARENQAGTALIF	TGTGCAGCAAGGGAAAACCAGGCAGGAACTGCTCTGATCTTT	CASSFWTSSNEQFF	TGTGCCAGCAGCTTCTGGACTAGCTCCAATGAGCAGTTCTTC	TRAV29DV5	TRAJ15	TRBV11-2	TRBJ2-1	8
PSA1801_SFMC_ACCAGTAAGGTACTCT	PSA1801	SFMC	CD8+	7.65185	22.6137	3803	1472	4643	1474	CVVSSGREYGNKLVF;CIAQRGVNTGGFKTIF	TGTGTGGTGAGCTCGGGTAGGGAATATGGAAACAAGCTGGTCTTT;TGCATCGCCCAACGGGGAGTAAATACTGGAGGCTTCAAAACTATCTTT	CASSITSGSMETQYF	TGTGCCAGTAGTATTACTAGCGGGAGTATGGAGACCCAGTACTTC	TRAV10;TRAV26-1	TRAJ47;TRAJ9	TRBV19	TRBJ2-5	5
PSA1801_SFMC_ACCAGTACAGCTGGCT	PSA1801	SFMC	CD8+	7.77989	9.07021	2635	1469	4234	1500	CIVRVAVGTQGGSEKLVF	TGCATCGTCAGAGTCGCAGTTGGGACTCAGGGCGGATCTGAAAAGCTGGTCTTT	CASRAGPNTGELFF	TGCGCCAGCAGGGCGGGTCCGAACACCGGGGAGCTGTTTTTT	TRAV26-1	TRAJ57	TRBV4-1	TRBJ2-2	5
PSA1801_SFMC_ACGAGCCAGCCATCGC	PSA1801	SFMC	CD8+	5.18648	25.7867	3432	1501	4530	1504	CAVYGQNFVF	TGTGCCGTCTATGGTCAGAATTTTGTCTTT	CASSDWSGSTDTQYF	TGTGCCAGCAGTGACTGGAGCGGGAGCACAGATACGCAGTATTTT	TRAV12-2	TRAJ26	TRBV6-1	TRBJ2-3	5
PSA1801_SFMC_ACGAGCCAGTTGAGTA	PSA1801	SFMC	CD8+	5.81186	18.3942	3338	1449	4499	1456	CAVRRPREIQGAQKLVF	TGTGCTGTGCGGCGCCCAAGGGAAATTCAGGGAGCCCAGAAGCTGGTATTT	CASSITAGDFNEQFF	TGTGCCAGTAGTATAACCGCGGGGGACTTCAATGAGCAGTTCTTC	TRAV20	TRAJ54	TRBV19	TRBJ2-1	5
PSA1801_SFMC_ACGAGCCGTCCGACGT	PSA1801	SFMC	CD8+	6.22077	27.1282	4276	1583	4774	1583	CAVRRPREIQGAQKLVF	TGTGCTGTGCGGCGCCCAAGGGAAATTCAGGGAGCCCAGAAGCTGGTATTT	CASSITAGDFNEQFF	TGTGCCAGTAGTATAACCGCGGGGGACTTCAATGAGCAGTTCTTC	TRAV20	TRAJ54	TRBV19	TRBJ2-1	2
PSA1801_SFMC_ACGAGGACAGACACTT	PSA1801	SFMC	CD8+	3.91813	32.1053	3420	1264	4636	1268	CAVYGQNFVF	TGTGCCGTCTATGGTCAGAATTTTGTCTTT	CASSDWSGSTDTQYF	TGTGCCAGCAGTGACTGGAGCGGGAGCACAGATACGCAGTATTTT	TRAV12-2	TRAJ26	TRBV6-1	TRBJ2-3	5
PSA1801_SFMC_ACGCCAGAGGCATGTG	PSA1801	SFMC	CD8+	4.47009	35.0682	4765	1561	4947	1561	CAARENQAGTALIF	TGTGCAGCAAGGGAAAACCAGGCAGGAACTGCTCTGATCTTT	CASSFWTSSNEQFF	TGTGCCAGCAGCTTCTGGACTAGCTCCAATGAGCAGTTCTTC	TRAV29DV5	TRAJ15	TRBV11-2	TRBJ2-1	7
PSA1801_SFMC_ACGCCAGAGGTGATAT	PSA1801	SFMC	CD8+	4.21297	21.6852	3869	1652	4594	1652	CAVYGQNFVF	TGTGCCGTCTATGGTCAGAATTTTGTCTTT	CASSDWSGSTDTQYF	TGTGCCAGCAGTGACTGGAGCGGGAGCACAGATACGCAGTATTTT	TRAV12-2	TRAJ26	TRBV6-1	TRBJ2-3	5
PSA1801_SFMC_ACGCCAGAGTGCCATT	PSA1801	SFMC	CD8+	2.3187	27.997	4054	1521	4712	1521	CAVYGQNFVF	TGTGCCGTCTATGGTCAGAATTTTGTCTTT	CASSDWSGSTDTQYF	TGTGCCAGCAGTGACTGGAGCGGGAGCACAGATACGCAGTATTTT	TRAV12-2	TRAJ26	TRBV6-1	TRBJ2-3	5
PSA1801_SFMC_ACGCCAGCAGTTCCCT	PSA1801	SFMC	CD8+	8.80868	28.8238	3962	1405	4732	1405	CIVRVAVGTQGGSEKLVF	TGCATCGTCAGAGTCGCAGTTGGGACTCAGGGCGGATCTGAAAAGCTGGTCTTT	CASRAGPNTGELFF	TGCGCCAGCAGGGCGGGTCCGAACACCGGGGAGCTGTTTTTT	TRAV26-1	TRAJ57	TRBV4-1	TRBJ2-2	2
PSA1801_SFMC_ACGCCGAAGGAATTAC	PSA1801	SFMC	CD8+	5.35845	26.5476	4087	1589	4705	1589	CAVYGQNFVF	TGTGCCGTCTATGGTCAGAATTTTGTCTTT	CASSDWSGSTDTQYF	TGTGCCAGCAGTGACTGGAGCGGGAGCACAGATACGCAGTATTTT	TRAV12-2	TRAJ26	TRBV6-1	TRBJ2-3	5
PSA1801_SFMC_ACGGCCAGTATAAACG	PSA1801	SFMC	CD8+	4.66636	28.5581	4286	1634	4764	1634	CAVYGQNFVF	TGTGCCGTCTATGGTCAGAATTTTGTCTTT	CASSDWSGSTDTQYF	TGTGCCAGCAGTGACTGGAGCGGGAGCACAGATACGCAGTATTTT	TRAV12-2	TRAJ26	TRBV6-1	TRBJ2-3	5
PSA1801_SFMC_ACGGGCTGTGTTGAGG	PSA1801	SFMC	CD8+	0.0279799	27.84	3574	1446	4586	1458	CAVRDGNTGFQKLVF	TGCGCTGTGAGAGATGGGAACACAGGCTTTCAGAAACTTGTATTT	CASSPNNGLAGLNTGELFF	TGTGCCAGCAGTCCGAACAATGGACTAGCGGGACTGAACACCGGGGAGCTGTTTTTT	TRAV1-1	TRAJ8	TRBV11-2	TRBJ2-2	2
PSA1801_SFMC_ACGGGTCCATCGGAAG	PSA1801	SFMC	CD8+	4.62777	34.2723	2982	1105	4603	1120	CAVRRPREIQGAQKLVF	TGTGCTGTGCGGCGCCCAAGGGAAATTCAGGGAGCCCAGAAGCTGGTATTT	CASSITAGDFNEQFF	TGTGCCAGTAGTATAACCGCGGGGGACTTCAATGAGCAGTTCTTC	TRAV20	TRAJ54	TRBV19	TRBJ2-1	5
PSA1801_SFMC_ACTATCTGTAGCTCCG	PSA1801	SFMC	CD8+	3.09613	22.422	4005	1509	4682	1509	CVVSSGREYGNKLVF;CIAQRGVNTGGFKTIF	TGTGTGGTGAGCTCGGGTAGGGAATATGGAAACAAGCTGGTCTTT;TGCATCGCCCAACGGGGAGTAAATACTGGAGGCTTCAAAACTATCTTT	CASSITSGSMETQYF	TGTGCCAGTAGTATTACTAGCGGGAGTATGGAGACCCAGTACTTC	TRAV10;TRAV26-1	TRAJ47;TRAJ9	TRBV19	TRBJ2-5	5
PSA1801_SFMC_ACTGAGTGTCTGCGGT	PSA1801	SFMC	CD8+	8.01936	24.8185	2893	1161	4532	1173	CAVYGQNFVF	TGTGCCGTCTATGGTCAGAATTTTGTCTTT	CASSDWSGSTDTQYF	TGTGCCAGCAGTGACTGGAGCGGGAGCACAGATACGCAGTATTTT	TRAV12-2	TRAJ26	TRBV6-1	TRBJ2-3	5
PSA1801_SFMC_ACTGTCCCACGGATAG	PSA1801	SFMC	CD8+	3.56033	21.8638	4185	1682	4705	1682	CAVRRPREIQGAQKLVF	TGTGCTGTGCGGCGCCCAAGGGAAATTCAGGGAGCCCAGAAGCTGGTATTT	CASSITAGDFNEQFF	TGTGCCAGTAGTATAACCGCGGGGGACTTCAATGAGCAGTTCTTC	TRAV20	TRAJ54	TRBV19	TRBJ2-1	5
PSA1801_SFMC_ACTTACTAGGCGACAT	PSA1801	SFMC	CD8+	5.30508	26.8089	7408	2251	5642	2242	CVVSSGREYGNKLVF;CIAQRGVNTGGFKTIF	TGTGTGGTGAGCTCGGGTAGGGAATATGGAAACAAGCTGGTCTTT;TGCATCGCCCAACGGGGAGTAAATACTGGAGGCTTCAAAACTATCTTT	CASSITSGSMETQYF	TGTGCCAGTAGTATTACTAGCGGGAGTATGGAGACCCAGTACTTC	TRAV10;TRAV26-1	TRAJ47;TRAJ9	TRBV19	TRBJ2-5	5
PSA1801_SFMC_ACTTGTTTCTCCGGTT	PSA1801	SFMC	CD8+	3.17888	29.6875	3712	1447	4636	1447	CAVYGQNFVF	TGTGCCGTCTATGGTCAGAATTTTGTCTTT	CASSDWSGSTDTQYF	TGTGCCAGCAGTGACTGGAGCGGGAGCACAGATACGCAGTATTTT	TRAV12-2	TRAJ26	TRBV6-1	TRBJ2-3	5
PSA1801_SFMC_ACTTTCAAGAGTCGGT	PSA1801	SFMC	CD8+	4.79339	16.3967	3025	1241	4500	1254	CIVRVAVGTQGGSEKLVF	TGCATCGTCAGAGTCGCAGTTGGGACTCAGGGCGGATCTGAAAAGCTGGTCTTT	CASRAGPNTGELFF	TGCGCCAGCAGGGCGGGTCCGAACACCGGGGAGCTGTTTTTT	TRAV26-1	TRAJ57	TRBV4-1	TRBJ2-2	5
PSA1801_SFMC_ACTTTCACAATCCGAT	PSA1801	SFMC	CD8+	4.16605	21.6486	6721	2369	5646	2368	CAVNRLANQAGTALIF	TGTGCCGTGAACAGATTGGCCAACCAGGCAGGAACTGCTCTGATCTTT	CASTGRTGWSQDTQYF	TGTGCCAGCACCGGACGAACAGGGTGGAGTCAAGATACGCAGTATTTT	TRAV12-2	TRAJ15	TRBV2	TRBJ2-3	5
PSA1801_SFMC_AGACGTTTCCAATGGT	PSA1801	SFMC	CD8+	4.20009	29.8254	4238	1546	4770	1546	CAVRRPREIQGAQKLVF	TGTGCTGTGCGGCGCCCAAGGGAAATTCAGGGAGCCCAGAAGCTGGTATTT	CASSITAGDFNEQFF	TGTGCCAGTAGTATAACCGCGGGGGACTTCAATGAGCAGTTCTTC	TRAV20	TRAJ54	TRBV19	TRBJ2-1	5
PSA1801_SFMC_AGAGTGGGTCGGCATC	PSA1801	SFMC	CD8+	4.55755	31.1045	3006	1180	4558	1195	CAVRDGNTGFQKLVF	TGCGCTGTGAGAGATGGGAACACAGGCTTTCAGAAACTTGTATTT	CASSPNNGLAGLNTGELFF	TGTGCCAGCAGTCCGAACAATGGACTAGCGGGACTGAACACCGGGGAGCTGTTTTTT	TRAV1-1	TRAJ8	TRBV11-2	TRBJ2-2	11
PSA1801_SFMC_AGATCTGCACCATGTA	PSA1801	SFMC	CD8+	7.33296	33.9185	3532	1284	4665	1292	CAVRDGNTGFQKLVF	TGCGCTGTGAGAGATGGGAACACAGGCTTTCAGAAACTTGTATTT	CASSPNNGLAGLNTGELFF	TGTGCCAGCAGTCCGAACAATGGACTAGCGGGACTGAACACCGGGGAGCTGTTTTTT	TRAV1-1	TRAJ8	TRBV11-2	TRBJ2-2	2
PSA1801_SFMC_AGATTGCAGATCGATA	PSA1801	SFMC	CD8+	6.05739	28.56	3764	1411	4654	1411	CIVRVAVGTQGGSEKLVF	TGCATCGTCAGAGTCGCAGTTGGGACTCAGGGCGGATCTGAAAAGCTGGTCTTT	CASRAGPNTGELFF	TGCGCCAGCAGGGCGGGTCCGAACACCGGGGAGCTGTTTTTT	TRAV26-1	TRAJ57	TRBV4-1	TRBJ2-2	5
PSA1801_SFMC_AGATTGCAGCCCGAAA	PSA1801	SFMC	CD8+	3.93554	17.2296	3227	1531	4428	1537	CAVNRLANQAGTALIF	TGTGCCGTGAACAGATTGGCCAACCAGGCAGGAACTGCTCTGATCTTT	CASTGRTGWSQDTQYF	TGTGCCAGCACCGGACGAACAGGGTGGAGTCAAGATACGCAGTATTTT	TRAV12-2	TRAJ15	TRBV2	TRBJ2-3	5
PSA1801_SFMC_AGATTGCGTAAAGGAG	PSA1801	SFMC	CD8+	5.76427	16.5193	5430	2030	5235	2030	CAVRRPREIQGAQKLVF	TGTGCTGTGCGGCGCCCAAGGGAAATTCAGGGAGCCCAGAAGCTGGTATTT	CASSITAGDFNEQFF	TGTGCCAGTAGTATAACCGCGGGGGACTTCAATGAGCAGTTCTTC	TRAV20	TRAJ54	TRBV19	TRBJ2-1	5
PSA1801_SFMC_AGCAGCCCAGGATTGG	PSA1801	SFMC	CD8+	7.87251	32.7159	3671	1252	4708	1253	CAARENQAGTALIF	TGTGCAGCAAGGGAAAACCAGGCAGGAACTGCTCTGATCTTT	CASSFWTSSNEQFF	TGTGCCAGCAGCTTCTGGACTAGCTCCAATGAGCAGTTCTTC	TRAV29DV5	TRAJ15	TRBV11-2	TRBJ2-1	7
PSA1801_SFMC_AGCAGCCGTCATTAGC	PSA1801	SFMC	CD8+	9.61204	7.49855	3454	1682	4411	1693	CAARENQAGTALIF	TGTGCAGCAAGGGAAAACCAGGCAGGAACTGCTCTGATCTTT	CASSFWTSSNEQFF	TGTGCCAGCAGCTTCTGGACTAGCTCCAATGAGCAGTTCTTC	TRAV29DV5	TRAJ15	TRBV11-2	TRBJ2-1	8
PSA1801_SFMC_AGCTCCTAGGCACATG	PSA1801	SFMC	CD8+	2.96115	25.6724	3681	1551	4585	1554	CAVRRPREIQGAQKLVF	TGTGCTGTGCGGCGCCCAAGGGAAATTCAGGGAGCCCAGAAGCTGGTATTT	CASSITAGDFNEQFF	TGTGCCAGTAGTATAACCGCGGGGGACTTCAATGAGCAGTTCTTC	TRAV20	TRAJ54	TRBV19	TRBJ2-1	5
PSA1801_SFMC_AGCTCTCGTGAAAGAG	PSA1801	SFMC	CD8+	6.61157	20.5464	4356	1661	4786	1661	CAVNRLANQAGTALIF	TGTGCCGTGAACAGATTGGCCAACCAGGCAGGAACTGCTCTGATCTTT	CASTGRTGWSQDTQYF	TGTGCCAGCACCGGACGAACAGGGTGGAGTCAAGATACGCAGTATTTT	TRAV12-2	TRAJ15	TRBV2	TRBJ2-3	5
PSA1801_SFMC_AGGCCGTGTTGGAGGT	PSA1801	SFMC	CD8+	3.45769	22.3294	5495	1912	5253	1912	CAVRRPREIQGAQKLVF	TGTGCTGTGCGGCGCCCAAGGGAAATTCAGGGAGCCCAGAAGCTGGTATTT	CASSITAGDFNEQFF	TGTGCCAGTAGTATAACCGCGGGGGACTTCAATGAGCAGTTCTTC	TRAV20	TRAJ54	TRBV19	TRBJ2-1	5
PSA1801_SFMC_AGGTCATTCATGTGGT	PSA1801	SFMC	CD8+	3.44054	21.2914	4011	1778	4605	1779	CAVRRPREIQGAQKLVF	TGTGCTGTGCGGCGCCCAAGGGAAATTCAGGGAGCCCAGAAGCTGGTATTT	CASSITAGDFNEQFF	TGTGCCAGTAGTATAACCGCGGGGGACTTCAATGAGCAGTTCTTC	TRAV20	TRAJ54	TRBV19	TRBJ2-1	5
PSA1801_SFMC_AGGTCATTCTCGAGTA	PSA1801	SFMC	CD8+	3.86069	25.8909	7408	2403	5694	2399	CAVRRPREIQGAQKLVF	TGTGCTGTGCGGCGCCCAAGGGAAATTCAGGGAGCCCAGAAGCTGGTATTT	CASSITAGDFNEQFF	TGTGCCAGTAGTATAACCGCGGGGGACTTCAATGAGCAGTTCTTC	TRAV20	TRAJ54	TRBV19	TRBJ2-1	5
PSA1801_SFMC_AGTAGTCCAATCTGCA	PSA1801	SFMC	CD8+	9.37	21.81	3127	1362	4502	1365	CAVNRLANQAGTALIF	TGTGCCGTGAACAGATTGGCCAACCAGGCAGGAACTGCTCTGATCTTT	CASTGRTGWSQDTQYF	TGTGCCAGCACCGGACGAACAGGGTGGAGTCAAGATACGCAGTATTTT	TRAV12-2	TRAJ15	TRBV2	TRBJ2-3	5
PSA1801_SFMC_AGTAGTCGTACCGGCT	PSA1801	SFMC	CD8+	5.14384	26.5947	6396	2240	5531	2238	CAVRRPREIQGAQKLVF	TGTGCTGTGCGGCGCCCAAGGGAAATTCAGGGAGCCCAGAAGCTGGTATTT	CASSITAGDFNEQFF	TGTGCCAGTAGTATAACCGCGGGGGACTTCAATGAGCAGTTCTTC	TRAV20	TRAJ54	TRBV19	TRBJ2-1	5
PSA1801_SFMC_AGTCTTTGTCAAACTC	PSA1801	SFMC	CD8+	6.03595	15.9886	5285	2006	5192	2006	CIVRVAVGTQGGSEKLVF	TGCATCGTCAGAGTCGCAGTTGGGACTCAGGGCGGATCTGAAAAGCTGGTCTTT	CASRAGPNTGELFF	TGCGCCAGCAGGGCGGGTCCGAACACCGGGGAGCTGTTTTTT	TRAV26-1	TRAJ57	TRBV4-1	TRBJ2-2	5
PSA1801_SFMC_AGTTGGTAGGGTGTGT	PSA1801	SFMC	CD8+	3.94036	27.5825	5634	1827	5283	1827	CAVNRLANQAGTALIF	TGTGCCGTGAACAGATTGGCCAACCAGGCAGGAACTGCTCTGATCTTT	CASTGRTGWSQDTQYF	TGTGCCAGCACCGGACGAACAGGGTGGAGTCAAGATACGCAGTATTTT	TRAV12-2	TRAJ15	TRBV2	TRBJ2-3	9
PSA1801_SFMC_ATAAGAGCATCCTTGC	PSA1801	SFMC	CD8+	7.12638	24.8616	4336	1542	4804	1542	CAARENQAGTALIF	TGTGCAGCAAGGGAAAACCAGGCAGGAACTGCTCTGATCTTT	CASSFWTSSNEQFF	TGTGCCAGCAGCTTCTGGACTAGCTCCAATGAGCAGTTCTTC	TRAV29DV5	TRAJ15	TRBV11-2	TRBJ2-1	8
PSA1801_SFMC_ATCACGATCCTTGGTC	PSA1801	SFMC	CD8+	3.25871	28.2836	4020	1577	4688	1577	CAVRRPREIQGAQKLVF	TGTGCTGTGCGGCGCCCAAGGGAAATTCAGGGAGCCCAGAAGCTGGTATTT	CASSITAGDFNEQFF	TGTGCCAGTAGTATAACCGCGGGGGACTTCAATGAGCAGTTCTTC	TRAV20	TRAJ54	TRBV19	TRBJ2-1	5
PSA1801_SFMC_ATCATCTGTCCGCTGA	PSA1801	SFMC	CD8+	5.58845	8.77128	2702	1487	4210	1522	CAVRRPREIQGAQKLVF	TGTGCTGTGCGGCGCCCAAGGGAAATTCAGGGAGCCCAGAAGCTGGTATTT	CASSITAGDFNEQFF	TGTGCCAGTAGTATAACCGCGGGGGACTTCAATGAGCAGTTCTTC	TRAV20	TRAJ54	TRBV19	TRBJ2-1	13
PSA1801_SFMC_ATCATCTTCAGTTAGC	PSA1801	SFMC	CD8+	6.65697	30.7385	2749	1130	4534	1155	CAVRRPREIQGAQKLVF	TGTGCTGTGCGGCGCCCAAGGGAAATTCAGGGAGCCCAGAAGCTGGTATTT	CASSITAGDFNEQFF	TGTGCCAGTAGTATAACCGCGGGGGACTTCAATGAGCAGTTCTTC	TRAV20	TRAJ54	TRBV19	TRBJ2-1	2
PSA1801_SFMC_ATCCGAACAATCGGTT	PSA1801	SFMC	CD8+	7.67254	3.92805	2724	1496	4162	1559	CAVRDGNTGFQKLVF	TGCGCTGTGAGAGATGGGAACACAGGCTTTCAGAAACTTGTATTT	CASSPNNGLAGLNTGELFF	TGTGCCAGCAGTCCGAACAATGGACTAGCGGGACTGAACACCGGGGAGCTGTTTTTT	TRAV1-1	TRAJ8	TRBV11-2	TRBJ2-2	13
PSA1801_SFMC_ATCTGCCGTTTAGCTG	PSA1801	SFMC	CD8+	4.79858	14.84	3376	1330	4540	1335	CIVRVAVGTQGGSEKLVF	TGCATCGTCAGAGTCGCAGTTGGGACTCAGGGCGGATCTGAAAAGCTGGTCTTT	CASRAGPNTGELFF	TGCGCCAGCAGGGCGGGTCCGAACACCGGGGAGCTGTTTTTT	TRAV26-1	TRAJ57	TRBV4-1	TRBJ2-2	5
PSA1801_SFMC_ATGAGGGAGCTAACAA	PSA1801	SFMC	CD8+	6.78459	28.568	4127	1635	4716	1636	CAVRRPREIQGAQKLVF	TGTGCTGTGCGGCGCCCAAGGGAAATTCAGGGAGCCCAGAAGCTGGTATTT	CASSITAGDFNEQFF	TGTGCCAGTAGTATAACCGCGGGGGACTTCAATGAGCAGTTCTTC	TRAV20	TRAJ54	TRBV19	TRBJ2-1	9
PSA1801_SFMC_ATGCGATAGAGTAAGG	PSA1801	SFMC	CD8+	6.61782	25.4408	4367	1620	4799	1620	CAVRRPREIQGAQKLVF	TGTGCTGTGCGGCGCCCAAGGGAAATTCAGGGAGCCCAGAAGCTGGTATTT	CASSITAGDFNEQFF	TGTGCCAGTAGTATAACCGCGGGGGACTTCAATGAGCAGTTCTTC	TRAV20	TRAJ54	TRBV19	TRBJ2-1	5
PSA1801_SFMC_ATGCGATAGGCATTGG	PSA1801	SFMC	CD8+	5.67812	9.22242	2765	1502	4253	1536	CAVYGQNFVF	TGTGCCGTCTATGGTCAGAATTTTGTCTTT	CASSDWSGSTDTQYF	TGTGCCAGCAGTGACTGGAGCGGGAGCACAGATACGCAGTATTTT	TRAV12-2	TRAJ26	TRBV6-1	TRBJ2-3	5
PSA1801_SFMC_ATGCGATCATAACCTG	PSA1801	SFMC	CD8+	4.13223	20.9133	7139	2362	5679	2353	CAVRRPREIQGAQKLVF	TGTGCTGTGCGGCGCCCAAGGGAAATTCAGGGAGCCCAGAAGCTGGTATTT	CASSITAGDFNEQFF	TGTGCCAGTAGTATAACCGCGGGGGACTTCAATGAGCAGTTCTTC	TRAV20	TRAJ54	TRBV19	TRBJ2-1	5
PSA1801_SFMC_ATGTGTGCAGATGGGT	PSA1801	SFMC	CD8+	7.07464	16.3106	7958	2961	5977	2947	CIVRVAVGTQGGSEKLVF	TGCATCGTCAGAGTCGCAGTTGGGACTCAGGGCGGATCTGAAAAGCTGGTCTTT	CASRAGPNTGELFF	TGCGCCAGCAGGGCGGGTCCGAACACCGGGGAGCTGTTTTTT	TRAV26-1	TRAJ57	TRBV4-1	TRBJ2-2	13
PSA1801_SFMC_ATTGGACAGCATGGCA	PSA1801	SFMC	CD8+	8.07345	24.9781	3431	1391	4584	1394	CAARENQAGTALIF	TGTGCAGCAAGGGAAAACCAGGCAGGAACTGCTCTGATCTTT	CASSFWTSSNEQFF	TGTGCCAGCAGCTTCTGGACTAGCTCCAATGAGCAGTTCTTC	TRAV29DV5	TRAJ15	TRBV11-2	TRBJ2-1	7
PSA1801_SFMC_ATTTCTGAGCGCCTCA	PSA1801	SFMC	CD8+	9.37734	9.75244	2666	1386	4286	1420	CAVRRPREIQGAQKLVF	TGTGCTGTGCGGCGCCCAAGGGAAATTCAGGGAGCCCAGAAGCTGGTATTT	CASSITAGDFNEQFF	TGTGCCAGTAGTATAACCGCGGGGGACTTCAATGAGCAGTTCTTC	TRAV20	TRAJ54	TRBV19	TRBJ2-1	5
PSA1801_SFMC_CAACCAACAACTTGAC	PSA1801	SFMC	CD8+	4.39631	40.2134	6187	1731	5342	1731	CAARENQAGTALIF	TGTGCAGCAAGGGAAAACCAGGCAGGAACTGCTCTGATCTTT	CASSFWTSSNEQFF	TGTGCCAGCAGCTTCTGGACTAGCTCCAATGAGCAGTTCTTC	TRAV29DV5	TRAJ15	TRBV11-2	TRBJ2-1	3
PSA1801_SFMC_CAACCAACACGTTGGC	PSA1801	SFMC	CD8+	5.11985	18.8504	4297	1758	4735	1758	CVVSSGREYGNKLVF;CIAQRGVNTGGFKTIF	TGTGTGGTGAGCTCGGGTAGGGAATATGGAAACAAGCTGGTCTTT;TGCATCGCCCAACGGGGAGTAAATACTGGAGGCTTCAAAACTATCTTT	CASSITSGSMETQYF	TGTGCCAGTAGTATTACTAGCGGGAGTATGGAGACCCAGTACTTC	TRAV10;TRAV26-1	TRAJ47;TRAJ9	TRBV19	TRBJ2-5	5
PSA1801_SFMC_CAACCTCGTGATGATA	PSA1801	SFMC	CD8+	7.14747	34.8547	4645	1564	4913	1564	CIVRVAVGTQGGSEKLVF	TGCATCGTCAGAGTCGCAGTTGGGACTCAGGGCGGATCTGAAAAGCTGGTCTTT	CASRAGPNTGELFF	TGCGCCAGCAGGGCGGGTCCGAACACCGGGGAGCTGTTTTTT	TRAV26-1	TRAJ57	TRBV4-1	TRBJ2-2	2
PSA1801_SFMC_CAACTAGGTACTTAGC	PSA1801	SFMC	CD8+	7.66391	21.205	6772	2260	5593	2259	CAARENQAGTALIF	TGTGCAGCAAGGGAAAACCAGGCAGGAACTGCTCTGATCTTT	CASSFWTSSNEQFF	TGTGCCAGCAGCTTCTGGACTAGCTCCAATGAGCAGTTCTTC	TRAV29DV5	TRAJ15	TRBV11-2	TRBJ2-1	8
PSA1801_SFMC_CAAGAAAAGGCTAGGT	PSA1801	SFMC	CD8+	4.36218	22.3061	4241	1611	4751	1611	CAVYGQNFVF	TGTGCCGTCTATGGTCAGAATTTTGTCTTT	CASSDWSGSTDTQYF	TGTGCCAGCAGTGACTGGAGCGGGAGCACAGATACGCAGTATTTT	TRAV12-2	TRAJ26	TRBV6-1	TRBJ2-3	5
PSA1801_SFMC_CAAGATCAGTTACGGG	PSA1801	SFMC	CD8+	5.9784	28.8621	3981	1499	4701	1499	CAVRRPREIQGAQKLVF	TGTGCTGTGCGGCGCCCAAGGGAAATTCAGGGAGCCCAGAAGCTGGTATTT	CASSITAGDFNEQFF	TGTGCCAGTAGTATAACCGCGGGGGACTTCAATGAGCAGTTCTTC	TRAV20	TRAJ54	TRBV19	TRBJ2-1	5
PSA1801_SFMC_CAAGATCTCGCAAGCC	PSA1801	SFMC	CD8+	5.31258	24.2018	3727	1467	4625	1468	CAVRRPREIQGAQKLVF	TGTGCTGTGCGGCGCCCAAGGGAAATTCAGGGAGCCCAGAAGCTGGTATTT	CASSITAGDFNEQFF	TGTGCCAGTAGTATAACCGCGGGGGACTTCAATGAGCAGTTCTTC	TRAV20	TRAJ54	TRBV19	TRBJ2-1	5
PSA1801_SFMC_CAAGTTGGTCTCAACA	PSA1801	SFMC	CD8+	2.38971	20.9559	5440	2033	5256	2033	CAVNRLANQAGTALIF	TGTGCCGTGAACAGATTGGCCAACCAGGCAGGAACTGCTCTGATCTTT	CASTGRTGWSQDTQYF	TGTGCCAGCACCGGACGAACAGGGTGGAGTCAAGATACGCAGTATTTT	TRAV12-2	TRAJ15	TRBV2	TRBJ2-3	5
PSA1801_SFMC_CACACCTGTACCGCTG	PSA1801	SFMC	CD8+	6.92565	17.3287	6873	2558	5731	2554	CAVYGQNFVF	TGTGCCGTCTATGGTCAGAATTTTGTCTTT	CASSDWSGSTDTQYF	TGTGCCAGCAGTGACTGGAGCGGGAGCACAGATACGCAGTATTTT	TRAV12-2	TRAJ26	TRBV6-1	TRBJ2-3	5
PSA1801_SFMC_CACAGGCCAAGCCGTC	PSA1801	SFMC	CD8+	6.35538	33.218	6939	1985	5513	1984	CAARENQAGTALIF	TGTGCAGCAAGGGAAAACCAGGCAGGAACTGCTCTGATCTTT	CASSFWTSSNEQFF	TGTGCCAGCAGCTTCTGGACTAGCTCCAATGAGCAGTTCTTC	TRAV29DV5	TRAJ15	TRBV11-2	TRBJ2-1	7
PSA1801_SFMC_CACAGTAAGAGGTTGC	PSA1801	SFMC	CD8+	6.22829	21.6377	4030	1584	4667	1584	CAVNRLANQAGTALIF	TGTGCCGTGAACAGATTGGCCAACCAGGCAGGAACTGCTCTGATCTTT	CASTGRTGWSQDTQYF	TGTGCCAGCACCGGACGAACAGGGTGGAGTCAAGATACGCAGTATTTT	TRAV12-2	TRAJ15	TRBV2	TRBJ2-3	5
PSA1801_SFMC_CACAGTACACTTCTGC	PSA1801	SFMC	CD8+	7.41542	8.32022	5084	2344	5084	2344	CAVNRLANQAGTALIF	TGTGCCGTGAACAGATTGGCCAACCAGGCAGGAACTGCTCTGATCTTT	CASTGRTGWSQDTQYF	TGTGCCAGCACCGGACGAACAGGGTGGAGTCAAGATACGCAGTATTTT	TRAV12-2	TRAJ15	TRBV2	TRBJ2-3	13
PSA1801_SFMC_CACCACTAGTAGCGGT	PSA1801	SFMC	CD8+	4.89199	36.876	11018	2833	5830	2612	CAVRDGNTGFQKLVF	TGCGCTGTGAGAGATGGGAACACAGGCTTTCAGAAACTTGTATTT	CASSPNNGLAGLNTGELFF	TGTGCCAGCAGTCCGAACAATGGACTAGCGGGACTGAACACCGGGGAGCTGTTTTTT	TRAV1-1	TRAJ8	TRBV11-2	TRBJ2-2	2
PSA1801_SFMC_CACCTTGGTATATGGA	PSA1801	SFMC	CD8+	8.22837	23.7267	7304	2411	5728	2399	CAVRDGNTGFQKLVF	TGCGCTGTGAGAGATGGGAACACAGGCTTTCAGAAACTTGTATTT	CASSPNNGLAGLNTGELFF	TGTGCCAGCAGTCCGAACAATGGACTAGCGGGACTGAACACCGGGGAGCTGTTTTTT	TRAV1-1	TRAJ8	TRBV11-2	TRBJ2-2	16
PSA1801_SFMC_CACTCCACAGATGAGC	PSA1801	SFMC	CD8+	4.03273	29.8851	5133	1792	5111	1792	CAVRDGNTGFQKLVF	TGCGCTGTGAGAGATGGGAACACAGGCTTTCAGAAACTTGTATTT	CASSPNNGLAGLNTGELFF	TGTGCCAGCAGTCCGAACAATGGACTAGCGGGACTGAACACCGGGGAGCTGTTTTTT	TRAV1-1	TRAJ8	TRBV11-2	TRBJ2-2	2
PSA1801_SFMC_CAGAATCCAGTGAGTG	PSA1801	SFMC	CD8+	3.72153	20.7571	3117	1413	4473	1420	CIVRVAVGTQGGSEKLVF	TGCATCGTCAGAGTCGCAGTTGGGACTCAGGGCGGATCTGAAAAGCTGGTCTTT	CASRAGPNTGELFF	TGCGCCAGCAGGGCGGGTCCGAACACCGGGGAGCTGTTTTTT	TRAV26-1	TRAJ57	TRBV4-1	TRBJ2-2	5
PSA1801_SFMC_CAGCAGCAGTAGCCGA	PSA1801	SFMC	CD8+	5.44433	23.7443	5694	1950	5309	1950	CAVRRPREIQGAQKLVF	TGTGCTGTGCGGCGCCCAAGGGAAATTCAGGGAGCCCAGAAGCTGGTATTT	CASSITAGDFNEQFF	TGTGCCAGTAGTATAACCGCGGGGGACTTCAATGAGCAGTTCTTC	TRAV20	TRAJ54	TRBV19	TRBJ2-1	5
PSA1801_SFMC_CAGCATACAGTTTACG	PSA1801	SFMC	CD8+	5.59512	18.0739	2949	1430	4400	1442	CAVRRPREIQGAQKLVF	TGTGCTGTGCGGCGCCCAAGGGAAATTCAGGGAGCCCAGAAGCTGGTATTT	CASSITAGDFNEQFF	TGTGCCAGTAGTATAACCGCGGGGGACTTCAATGAGCAGTTCTTC	TRAV20	TRAJ54	TRBV19	TRBJ2-1	5
PSA1801_SFMC_CAGCTAAAGTTACCCA	PSA1801	SFMC	CD8+	4.8516	19.492	3504	1464	4548	1464	CIVRVAVGTQGGSEKLVF	TGCATCGTCAGAGTCGCAGTTGGGACTCAGGGCGGATCTGAAAAGCTGGTCTTT	CASRAGPNTGELFF	TGCGCCAGCAGGGCGGGTCCGAACACCGGGGAGCTGTTTTTT	TRAV26-1	TRAJ57	TRBV4-1	TRBJ2-2	15
PSA1801_SFMC_CAGCTAAGTTCTGTTT	PSA1801	SFMC	CD8+	5.9618	36.9441	7330	2072	5554	2067	CAARENQAGTALIF	TGTGCAGCAAGGGAAAACCAGGCAGGAACTGCTCTGATCTTT	CASSFWTSSNEQFF	TGTGCCAGCAGCTTCTGGACTAGCTCCAATGAGCAGTTCTTC	TRAV29DV5	TRAJ15	TRBV11-2	TRBJ2-1	12
PSA1801_SFMC_CAGCTGGTCCAACCAA	PSA1801	SFMC	CD8+	6.11201	29.8331	3714	1513	4615	1513	CAVRRPREIQGAQKLVF	TGTGCTGTGCGGCGCCCAAGGGAAATTCAGGGAGCCCAGAAGCTGGTATTT	CASSITAGDFNEQFF	TGTGCCAGTAGTATAACCGCGGGGGACTTCAATGAGCAGTTCTTC	TRAV20	TRAJ54	TRBV19	TRBJ2-1	5
PSA1801_SFMC_CAGGTGCCAATGAATG	PSA1801	SFMC	CD8+	4.30963	22.4815	3643	1608	4551	1610	CIVRVAVGTQGGSEKLVF	TGCATCGTCAGAGTCGCAGTTGGGACTCAGGGCGGATCTGAAAAGCTGGTCTTT	CASRAGPNTGELFF	TGCGCCAGCAGGGCGGGTCCGAACACCGGGGAGCTGTTTTTT	TRAV26-1	TRAJ57	TRBV4-1	TRBJ2-2	5
PSA1801_SFMC_CAGGTGCGTTACAGAA	PSA1801	SFMC	CD8+	6.78555	20.2177	4318	1877	4730	1877	CAVRRPREIQGAQKLVF	TGTGCTGTGCGGCGCCCAAGGGAAATTCAGGGAGCCCAGAAGCTGGTATTT	CASSITAGDFNEQFF	TGTGCCAGTAGTATAACCGCGGGGGACTTCAATGAGCAGTTCTTC	TRAV20	TRAJ54	TRBV19	TRBJ2-1	5
PSA1801_SFMC_CAGTAACAGGTGATTA	PSA1801	SFMC	CD8+	4.64925	29.2944	4861	1791	4966	1791	CAVRRPREIQGAQKLVF	TGTGCTGTGCGGCGCCCAAGGGAAATTCAGGGAGCCCAGAAGCTGGTATTT	CASSITAGDFNEQFF	TGTGCCAGTAGTATAACCGCGGGGGACTTCAATGAGCAGTTCTTC	TRAV20	TRAJ54	TRBV19	TRBJ2-1	5
PSA1801_SFMC_CAGTAACCAATAGAGT	PSA1801	SFMC	CD8+	3.87152	18.2105	3487	1427	4540	1429	CVVSSGREYGNKLVF;CIAQRGVNTGGFKTIF	TGTGTGGTGAGCTCGGGTAGGGAATATGGAAACAAGCTGGTCTTT;TGCATCGCCCAACGGGGAGTAAATACTGGAGGCTTCAAAACTATCTTT	CASSITSGSMETQYF	TGTGCCAGTAGTATTACTAGCGGGAGTATGGAGACCCAGTACTTC	TRAV10;TRAV26-1	TRAJ47;TRAJ9	TRBV19	TRBJ2-5	5
PSA1801_SFMC_CAGTAACGTTCAGACT	PSA1801	SFMC	CD8+	4.34118	25.7719	3271	1388	4546	1395	CAVYGQNFVF	TGTGCCGTCTATGGTCAGAATTTTGTCTTT	CASSDWSGSTDTQYF	TGTGCCAGCAGTGACTGGAGCGGGAGCACAGATACGCAGTATTTT	TRAV12-2	TRAJ26	TRBV6-1	TRBJ2-3	13
PSA1801_SFMC_CAGTCCTGTCCGTCAG	PSA1801	SFMC	CD8+	3.59066	26.417	3899	1516	4666	1516	CAVRRPREIQGAQKLVF	TGTGCTGTGCGGCGCCCAAGGGAAATTCAGGGAGCCCAGAAGCTGGTATTT	CASSITAGDFNEQFF	TGTGCCAGTAGTATAACCGCGGGGGACTTCAATGAGCAGTTCTTC	TRAV20	TRAJ54	TRBV19	TRBJ2-1	5
PSA1801_SFMC_CAGTCCTTCCAATGGT	PSA1801	SFMC	CD8+	5.59473	24.2029	6524	2210	5524	2210	CAARENQAGTALIF	TGTGCAGCAAGGGAAAACCAGGCAGGAACTGCTCTGATCTTT	CASSFWTSSNEQFF	TGTGCCAGCAGCTTCTGGACTAGCTCCAATGAGCAGTTCTTC	TRAV29DV5	TRAJ15	TRBV11-2	TRBJ2-1	8
PSA1801_SFMC_CATATTCGTTTCGCTC	PSA1801	SFMC	CD8+	4.58428	26.7084	3512	1320	4632	1324	CAVRRPREIQGAQKLVF	TGTGCTGTGCGGCGCCCAAGGGAAATTCAGGGAGCCCAGAAGCTGGTATTT	CASSITAGDFNEQFF	TGTGCCAGTAGTATAACCGCGGGGGACTTCAATGAGCAGTTCTTC	TRAV20	TRAJ54	TRBV19	TRBJ2-1	5
PSA1801_SFMC_CATCGAAAGTGGAGTC	PSA1801	SFMC	CD8+	4.31109	21.2955	4616	1742	4852	1742	CAVRDGNTGFQKLVF	TGCGCTGTGAGAGATGGGAACACAGGCTTTCAGAAACTTGTATTT	CASSPNNGLAGLNTGELFF	TGTGCCAGCAGTCCGAACAATGGACTAGCGGGACTGAACACCGGGGAGCTGTTTTTT	TRAV1-1	TRAJ8	TRBV11-2	TRBJ2-2	5
PSA1801_SFMC_CATCGAAGTGTAATGA	PSA1801	SFMC	CD8+	5.42698	23.7031	3759	1549	4600	1550	CAVRDGNTGFQKLVF	TGCGCTGTGAGAGATGGGAACACAGGCTTTCAGAAACTTGTATTT	CASSPNNGLAGLNTGELFF	TGTGCCAGCAGTCCGAACAATGGACTAGCGGGACTGAACACCGGGGAGCTGTTTTTT	TRAV1-1	TRAJ8	TRBV11-2	TRBJ2-2	5
PSA1801_SFMC_CATCGAATCCTGTACC	PSA1801	SFMC	CD8+	3.94104	19.8814	6242	2046	5466	2045	CIVRVAVGTQGGSEKLVF	TGCATCGTCAGAGTCGCAGTTGGGACTCAGGGCGGATCTGAAAAGCTGGTCTTT	CASRAGPNTGELFF	TGCGCCAGCAGGGCGGGTCCGAACACCGGGGAGCTGTTTTTT	TRAV26-1	TRAJ57	TRBV4-1	TRBJ2-2	5
PSA1801_SFMC_CATGACAGTAGCGCAA	PSA1801	SFMC	CD8+	4.85861	25.527	7780	2579	5799	2572	CAVYGQNFVF	TGTGCCGTCTATGGTCAGAATTTTGTCTTT	CASSDWSGSTDTQYF	TGTGCCAGCAGTGACTGGAGCGGGAGCACAGATACGCAGTATTTT	TRAV12-2	TRAJ26	TRBV6-1	TRBJ2-3	5
PSA1801_SFMC_CATGGCGGTCTGGAGA	PSA1801	SFMC	CD8+	5.10852	29.8835	3778	1412	4676	1412	CAVYGQNFVF	TGTGCCGTCTATGGTCAGAATTTTGTCTTT	CASSDWSGSTDTQYF	TGTGCCAGCAGTGACTGGAGCGGGAGCACAGATACGCAGTATTTT	TRAV12-2	TRAJ26	TRBV6-1	TRBJ2-3	5
PSA1801_SFMC_CATGGCGTCGAGAGCA	PSA1801	SFMC	CD8+	7.13213	25.6381	2664	1143	4513	1163	CIVRVAVGTQGGSEKLVF	TGCATCGTCAGAGTCGCAGTTGGGACTCAGGGCGGATCTGAAAAGCTGGTCTTT	CASRAGPNTGELFF	TGCGCCAGCAGGGCGGGTCCGAACACCGGGGAGCTGTTTTTT	TRAV26-1	TRAJ57	TRBV4-1	TRBJ2-2	5
PSA1801_SFMC_CATTATCGTGTGACGA	PSA1801	SFMC	CD8+	8.66091	5.465	3129	1561	4378	1586	CAVNRLANQAGTALIF	TGTGCCGTGAACAGATTGGCCAACCAGGCAGGAACTGCTCTGATCTTT	CASTGRTGWSQDTQYF	TGTGCCAGCACCGGACGAACAGGGTGGAGTCAAGATACGCAGTATTTT	TRAV12-2	TRAJ15	TRBV2	TRBJ2-3	13
PSA1801_SFMC_CATTATCTCTGCTGTC	PSA1801	SFMC	CD8+	2.97521	22.9988	4235	1703	4719	1703	CIVRVAVGTQGGSEKLVF	TGCATCGTCAGAGTCGCAGTTGGGACTCAGGGCGGATCTGAAAAGCTGGTCTTT	CASRAGPNTGELFF	TGCGCCAGCAGGGCGGGTCCGAACACCGGGGAGCTGTTTTTT	TRAV26-1	TRAJ57	TRBV4-1	TRBJ2-2	5
PSA1801_SFMC_CATTCGCCAATGACCT	PSA1801	SFMC	CD8+	4.85856	23.9041	4631	1699	4871	1699	CAVRRPREIQGAQKLVF	TGTGCTGTGCGGCGCCCAAGGGAAATTCAGGGAGCCCAGAAGCTGGTATTT	CASSITAGDFNEQFF	TGTGCCAGTAGTATAACCGCGGGGGACTTCAATGAGCAGTTCTTC	TRAV20	TRAJ54	TRBV19	TRBJ2-1	5
PSA1801_SFMC_CATTCGCGTCTTGCGG	PSA1801	SFMC	CD8+	8.35147	29.543	3676	1285	4703	1288	CIVRVAVGTQGGSEKLVF	TGCATCGTCAGAGTCGCAGTTGGGACTCAGGGCGGATCTGAAAAGCTGGTCTTT	CASRAGPNTGELFF	TGCGCCAGCAGGGCGGGTCCGAACACCGGGGAGCTGTTTTTT	TRAV26-1	TRAJ57	TRBV4-1	TRBJ2-2	5
PSA1801_SFMC_CCACTACCATGAGCGA	PSA1801	SFMC	CD8+	5.08982	21.6852	4676	1687	4892	1687	CAVRRPREIQGAQKLVF	TGTGCTGTGCGGCGCCCAAGGGAAATTCAGGGAGCCCAGAAGCTGGTATTT	CASSITAGDFNEQFF	TGTGCCAGTAGTATAACCGCGGGGGACTTCAATGAGCAGTTCTTC	TRAV20	TRAJ54	TRBV19	TRBJ2-1	5
PSA1801_SFMC_CCAGCGAAGCCTTGAT	PSA1801	SFMC	CD8+	5.51485	16.9688	5186	2168	5149	2168	CAVYGQNFVF	TGTGCCGTCTATGGTCAGAATTTTGTCTTT	CASSDWSGSTDTQYF	TGTGCCAGCAGTGACTGGAGCGGGAGCACAGATACGCAGTATTTT	TRAV12-2	TRAJ26	TRBV6-1	TRBJ2-3	5
PSA1801_SFMC_CCATTCGCATCAGTAC	PSA1801	SFMC	CD8+	3.596	21.7536	4505	1761	4818	1761	CAVRRPREIQGAQKLVF	TGTGCTGTGCGGCGCCCAAGGGAAATTCAGGGAGCCCAGAAGCTGGTATTT	CASSITAGDFNEQFF	TGTGCCAGTAGTATAACCGCGGGGGACTTCAATGAGCAGTTCTTC	TRAV20	TRAJ54	TRBV19	TRBJ2-1	5
PSA1801_SFMC_CCATTCGTCACGCGGT	PSA1801	SFMC	CD8+	2.81124	21.7713	4731	1838	4894	1838	CAVYGQNFVF	TGTGCCGTCTATGGTCAGAATTTTGTCTTT	CASSDWSGSTDTQYF	TGTGCCAGCAGTGACTGGAGCGGGAGCACAGATACGCAGTATTTT	TRAV12-2	TRAJ26	TRBV6-1	TRBJ2-3	5
PSA1801_SFMC_CCCAGTTGTTCGGCAC	PSA1801	SFMC	CD8+	4.13048	27.3671	4721	1661	4907	1661	CAVRRPREIQGAQKLVF	TGTGCTGTGCGGCGCCCAAGGGAAATTCAGGGAGCCCAGAAGCTGGTATTT	CASSITAGDFNEQFF	TGTGCCAGTAGTATAACCGCGGGGGACTTCAATGAGCAGTTCTTC	TRAV20	TRAJ54	TRBV19	TRBJ2-1	5
PSA1801_SFMC_CCGTACTAGTTGTCGT	PSA1801	SFMC	CD8+	4.23007	26.5368	3286	1409	4526	1416	CAVYGQNFVF	TGTGCCGTCTATGGTCAGAATTTTGTCTTT	CASSDWSGSTDTQYF	TGTGCCAGCAGTGACTGGAGCGGGAGCACAGATACGCAGTATTTT	TRAV12-2	TRAJ26	TRBV6-1	TRBJ2-3	5
PSA1801_SFMC_CCGTACTGTAAGGATT	PSA1801	SFMC	CD8+	8.87493	31.3371	5093	1605	5091	1605	CAARENQAGTALIF	TGTGCAGCAAGGGAAAACCAGGCAGGAACTGCTCTGATCTTT	CASSFWTSSNEQFF	TGTGCCAGCAGCTTCTGGACTAGCTCCAATGAGCAGTTCTTC	TRAV29DV5	TRAJ15	TRBV11-2	TRBJ2-1	10
PSA1801_SFMC_CCGTACTTCACGACTA	PSA1801	SFMC	CD8+	7.50158	18.525	6332	2111	5502	2109	CAARENQAGTALIF	TGTGCAGCAAGGGAAAACCAGGCAGGAACTGCTCTGATCTTT	CASSFWTSSNEQFF	TGTGCCAGCAGCTTCTGGACTAGCTCCAATGAGCAGTTCTTC	TRAV29DV5	TRAJ15	TRBV11-2	TRBJ2-1	11
PSA1801_SFMC_CCGTTCAAGCCACGCT	PSA1801	SFMC	CD8+	4.77509	18.6851	2890	1245	4466	1258	CAVRRPREIQGAQKLVF	TGTGCTGTGCGGCGCCCAAGGGAAATTCAGGGAGCCCAGAAGCTGGTATTT	CASSITAGDFNEQFF	TGTGCCAGTAGTATAACCGCGGGGGACTTCAATGAGCAGTTCTTC	TRAV20	TRAJ54	TRBV19	TRBJ2-1	15
PSA1801_SFMC_CCTAAAGGTTTAGGAA	PSA1801	SFMC	CD8+	8.08533	26.3629	3797	1467	4649	1468	CAVRRPREIQGAQKLVF	TGTGCTGTGCGGCGCCCAAGGGAAATTCAGGGAGCCCAGAAGCTGGTATTT	CASSITAGDFNEQFF	TGTGCCAGTAGTATAACCGCGGGGGACTTCAATGAGCAGTTCTTC	TRAV20	TRAJ54	TRBV19	TRBJ2-1	2
PSA1801_SFMC_CCTAAAGTCTGAGGGA	PSA1801	SFMC	CD8+	8.36364	29.7968	4675	1579	4909	1579	CAVNRLANQAGTALIF	TGTGCCGTGAACAGATTGGCCAACCAGGCAGGAACTGCTCTGATCTTT	CASTGRTGWSQDTQYF	TGTGCCAGCACCGGACGAACAGGGTGGAGTCAAGATACGCAGTATTTT	TRAV12-2	TRAJ15	TRBV2	TRBJ2-3	13
PSA1801_SFMC_CCTACACCACGACTCG	PSA1801	SFMC	CD8+	4.07178	18.5644	9529	2924	5989	2832	CAVRRPREIQGAQKLVF	TGTGCTGTGCGGCGCCCAAGGGAAATTCAGGGAGCCCAGAAGCTGGTATTT	CASSITAGDFNEQFF	TGTGCCAGTAGTATAACCGCGGGGGACTTCAATGAGCAGTTCTTC	TRAV20	TRAJ54	TRBV19	TRBJ2-1	5
PSA1801_SFMC_CCTACCATCCGAATGT	PSA1801	SFMC	CD8+	4.85437	23.6893	3605	1534	4561	1537	CAVRRPREIQGAQKLVF	TGTGCTGTGCGGCGCCCAAGGGAAATTCAGGGAGCCCAGAAGCTGGTATTT	CASSITAGDFNEQFF	TGTGCCAGTAGTATAACCGCGGGGGACTTCAATGAGCAGTTCTTC	TRAV20	TRAJ54	TRBV19	TRBJ2-1	5
PSA1801_SFMC_CCTAGCTGTAATTGGA	PSA1801	SFMC	CD8+	5.21135	24.725	3454	1424	4582	1426	CIVRVAVGTQGGSEKLVF	TGCATCGTCAGAGTCGCAGTTGGGACTCAGGGCGGATCTGAAAAGCTGGTCTTT	CASRAGPNTGELFF	TGCGCCAGCAGGGCGGGTCCGAACACCGGGGAGCTGTTTTTT	TRAV26-1	TRAJ57	TRBV4-1	TRBJ2-2	5
PSA1801_SFMC_CCTATTATCGCTGATA	PSA1801	SFMC	CD8+	4.42662	25.609	3366	1456	4519	1464	CAVYGQNFVF	TGTGCCGTCTATGGTCAGAATTTTGTCTTT	CASSDWSGSTDTQYF	TGTGCCAGCAGTGACTGGAGCGGGAGCACAGATACGCAGTATTTT	TRAV12-2	TRAJ26	TRBV6-1	TRBJ2-3	5
PSA1801_SFMC_CCTCAGTGTGCTCTTC	PSA1801	SFMC	CD8+	3.5924	16.9948	2895	1523	4282	1542	CAVRRPREIQGAQKLVF	TGTGCTGTGCGGCGCCCAAGGGAAATTCAGGGAGCCCAGAAGCTGGTATTT	CASSITAGDFNEQFF	TGTGCCAGTAGTATAACCGCGGGGGACTTCAATGAGCAGTTCTTC	TRAV20	TRAJ54	TRBV19	TRBJ2-1	5
PSA1801_SFMC_CCTTACGTCGGTGTCG	PSA1801	SFMC	CD8+	2.77603	28.4858	3170	1309	4542	1318	CVVSSGREYGNKLVF;CIAQRGVNTGGFKTIF	TGTGTGGTGAGCTCGGGTAGGGAATATGGAAACAAGCTGGTCTTT;TGCATCGCCCAACGGGGAGTAAATACTGGAGGCTTCAAAACTATCTTT	CASSITSGSMETQYF	TGTGCCAGTAGTATTACTAGCGGGAGTATGGAGACCCAGTACTTC	TRAV10;TRAV26-1	TRAJ47;TRAJ9	TRBV19	TRBJ2-5	5
PSA1801_SFMC_CCTTCCCGTGTTCGAT	PSA1801	SFMC	CD8+	4.97057	24.6239	3058	1317	4504	1327	CAVNRLANQAGTALIF	TGTGCCGTGAACAGATTGGCCAACCAGGCAGGAACTGCTCTGATCTTT	CASTGRTGWSQDTQYF	TGTGCCAGCACCGGACGAACAGGGTGGAGTCAAGATACGCAGTATTTT	TRAV12-2	TRAJ15	TRBV2	TRBJ2-3	5
PSA1801_SFMC_CGAACATGTCTCCACT	PSA1801	SFMC	CD8+	4.22026	18.4686	4976	1921	4996	1921	CAVRRPREIQGAQKLVF	TGTGCTGTGCGGCGCCCAAGGGAAATTCAGGGAGCCCAGAAGCTGGTATTT	CASSITAGDFNEQFF	TGTGCCAGTAGTATAACCGCGGGGGACTTCAATGAGCAGTTCTTC	TRAV20	TRAJ54	TRBV19	TRBJ2-1	5
PSA1801_SFMC_CGAACATGTTCGTGAT	PSA1801	SFMC	CD8+	5.43007	21.2416	6685	2225	5606	2223	CAVRRPREIQGAQKLVF	TGTGCTGTGCGGCGCCCAAGGGAAATTCAGGGAGCCCAGAAGCTGGTATTT	CASSITAGDFNEQFF	TGTGCCAGTAGTATAACCGCGGGGGACTTCAATGAGCAGTTCTTC	TRAV20	TRAJ54	TRBV19	TRBJ2-1	5
PSA1801_SFMC_CGAATGTGTCATATGC	PSA1801	SFMC	CD8+	4.9986	25.6108	3561	1367	4611	1367	CAVYGQNFVF	TGTGCCGTCTATGGTCAGAATTTTGTCTTT	CASSDWSGSTDTQYF	TGTGCCAGCAGTGACTGGAGCGGGAGCACAGATACGCAGTATTTT	TRAV12-2	TRAJ26	TRBV6-1	TRBJ2-3	5
PSA1801_SFMC_CGACCTTCAGACAAGC	PSA1801	SFMC	CD8+	6.93921	25.1748	3718	1470	4618	1470	CAVNRLANQAGTALIF	TGTGCCGTGAACAGATTGGCCAACCAGGCAGGAACTGCTCTGATCTTT	CASTGRTGWSQDTQYF	TGTGCCAGCACCGGACGAACAGGGTGGAGTCAAGATACGCAGTATTTT	TRAV12-2	TRAJ15	TRBV2	TRBJ2-3	15
PSA1801_SFMC_CGACCTTCAGCGATCC	PSA1801	SFMC	CD8+	3.4215	22.5916	4121	1642	4689	1642	CAVYGQNFVF	TGTGCCGTCTATGGTCAGAATTTTGTCTTT	CASSDWSGSTDTQYF	TGTGCCAGCAGTGACTGGAGCGGGAGCACAGATACGCAGTATTTT	TRAV12-2	TRAJ26	TRBV6-1	TRBJ2-3	5
PSA1801_SFMC_CGAGCACAGACTAAGT	PSA1801	SFMC	CD8+	6.9978	16.8496	3644	1711	4504	1712	CAVRRPREIQGAQKLVF	TGTGCTGTGCGGCGCCCAAGGGAAATTCAGGGAGCCCAGAAGCTGGTATTT	CASSITAGDFNEQFF	TGTGCCAGTAGTATAACCGCGGGGGACTTCAATGAGCAGTTCTTC	TRAV20	TRAJ54	TRBV19	TRBJ2-1	13
PSA1801_SFMC_CGAGCCATCACAACGT	PSA1801	SFMC	CD8+	6.51261	30.4813	5236	1611	5137	1611	CAARENQAGTALIF	TGTGCAGCAAGGGAAAACCAGGCAGGAACTGCTCTGATCTTT	CASSFWTSSNEQFF	TGTGCCAGCAGCTTCTGGACTAGCTCCAATGAGCAGTTCTTC	TRAV29DV5	TRAJ15	TRBV11-2	TRBJ2-1	7
PSA1801_SFMC_CGATGGCCACAGAGGT	PSA1801	SFMC	CD8+	4.36599	23.8354	4787	1685	4935	1685	CAVRRPREIQGAQKLVF	TGTGCTGTGCGGCGCCCAAGGGAAATTCAGGGAGCCCAGAAGCTGGTATTT	CASSITAGDFNEQFF	TGTGCCAGTAGTATAACCGCGGGGGACTTCAATGAGCAGTTCTTC	TRAV20	TRAJ54	TRBV19	TRBJ2-1	5
PSA1801_SFMC_CGATGGCCACTGAAGG	PSA1801	SFMC	CD8+	3.05323	26.7765	3701	1503	4603	1505	CAVRRPREIQGAQKLVF	TGTGCTGTGCGGCGCCCAAGGGAAATTCAGGGAGCCCAGAAGCTGGTATTT	CASSITAGDFNEQFF	TGTGCCAGTAGTATAACCGCGGGGGACTTCAATGAGCAGTTCTTC	TRAV20	TRAJ54	TRBV19	TRBJ2-1	5
PSA1801_SFMC_CGATGGCTCAGGTAAA	PSA1801	SFMC	CD8+	5.95166	24.6526	3310	1362	4557	1368	CIVRVAVGTQGGSEKLVF	TGCATCGTCAGAGTCGCAGTTGGGACTCAGGGCGGATCTGAAAAGCTGGTCTTT	CASRAGPNTGELFF	TGCGCCAGCAGGGCGGGTCCGAACACCGGGGAGCTGTTTTTT	TRAV26-1	TRAJ57	TRBV4-1	TRBJ2-2	5
PSA1801_SFMC_CGATGTATCCCAACGG	PSA1801	SFMC	CD8+	4.61857	22.7482	4352	1569	4795	1569	CAVYGQNFVF	TGTGCCGTCTATGGTCAGAATTTTGTCTTT	CASSDWSGSTDTQYF	TGTGCCAGCAGTGACTGGAGCGGGAGCACAGATACGCAGTATTTT	TRAV12-2	TRAJ26	TRBV6-1	TRBJ2-3	5
PSA1801_SFMC_CGATTGAGTACCGCTG	PSA1801	SFMC	CD8+	5.01436	23.8789	4527	1721	4837	1721	CAVRDGNTGFQKLVF	TGCGCTGTGAGAGATGGGAACACAGGCTTTCAGAAACTTGTATTT	CASSPNNGLAGLNTGELFF	TGTGCCAGCAGTCCGAACAATGGACTAGCGGGACTGAACACCGGGGAGCTGTTTTTT	TRAV1-1	TRAJ8	TRBV11-2	TRBJ2-2	5
PSA1801_SFMC_CGATTGAGTGTTTGGT	PSA1801	SFMC	CD8+	3.73514	29.4446	4123	1633	4711	1633	CAVRDGNTGFQKLVF	TGCGCTGTGAGAGATGGGAACACAGGCTTTCAGAAACTTGTATTT	CASSPNNGLAGLNTGELFF	TGTGCCAGCAGTCCGAACAATGGACTAGCGGGACTGAACACCGGGGAGCTGTTTTTT	TRAV1-1	TRAJ8	TRBV11-2	TRBJ2-2	5
PSA1801_SFMC_CGCGGTAGTACAAGTA	PSA1801	SFMC	CD8+	3.51923	26.6154	5200	1890	5139	1890	CAVRRPREIQGAQKLVF	TGTGCTGTGCGGCGCCCAAGGGAAATTCAGGGAGCCCAGAAGCTGGTATTT	CASSITAGDFNEQFF	TGTGCCAGTAGTATAACCGCGGGGGACTTCAATGAGCAGTTCTTC	TRAV20	TRAJ54	TRBV19	TRBJ2-1	5
PSA1801_SFMC_CGCTATCAGAGTAAGG	PSA1801	SFMC	CD8+	4.17537	23.8145	6706	2269	5596	2266	CAVRRPREIQGAQKLVF	TGTGCTGTGCGGCGCCCAAGGGAAATTCAGGGAGCCCAGAAGCTGGTATTT	CASSITAGDFNEQFF	TGTGCCAGTAGTATAACCGCGGGGGACTTCAATGAGCAGTTCTTC	TRAV20	TRAJ54	TRBV19	TRBJ2-1	5
PSA1801_SFMC_CGCTATCGTTACGGAG	PSA1801	SFMC	CD8+	3.91506	28.069	4521	1664	4841	1664	CAVYGQNFVF	TGTGCCGTCTATGGTCAGAATTTTGTCTTT	CASSDWSGSTDTQYF	TGTGCCAGCAGTGACTGGAGCGGGAGCACAGATACGCAGTATTTT	TRAV12-2	TRAJ26	TRBV6-1	TRBJ2-3	5
PSA1801_SFMC_CGCTGGAAGAGTCTGG	PSA1801	SFMC	CD8+	5.50015	30.3717	3309	1307	4592	1312	CAVRRPREIQGAQKLVF	TGTGCTGTGCGGCGCCCAAGGGAAATTCAGGGAGCCCAGAAGCTGGTATTT	CASSITAGDFNEQFF	TGTGCCAGTAGTATAACCGCGGGGGACTTCAATGAGCAGTTCTTC	TRAV20	TRAJ54	TRBV19	TRBJ2-1	2
PSA1801_SFMC_CGCTTCAAGGCATGGT	PSA1801	SFMC	CD8+	7.61615	29.703	5252	1755	5146	1755	CAARENQAGTALIF	TGTGCAGCAAGGGAAAACCAGGCAGGAACTGCTCTGATCTTT	CASSFWTSSNEQFF	TGTGCCAGCAGCTTCTGGACTAGCTCCAATGAGCAGTTCTTC	TRAV29DV5	TRAJ15	TRBV11-2	TRBJ2-1	7
PSA1801_SFMC_CGGACGTCAGACTCGC	PSA1801	SFMC	CD8+	2.72608	24.0835	5319	1882	5188	1882	CAVRRPREIQGAQKLVF	TGTGCTGTGCGGCGCCCAAGGGAAATTCAGGGAGCCCAGAAGCTGGTATTT	CASSITAGDFNEQFF	TGTGCCAGTAGTATAACCGCGGGGGACTTCAATGAGCAGTTCTTC	TRAV20	TRAJ54	TRBV19	TRBJ2-1	5
PSA1801_SFMC_CGGACGTCATTTGCCC	PSA1801	SFMC	CD8+	4.91145	26.2102	4235	1559	4757	1559	CAVYGQNFVF	TGTGCCGTCTATGGTCAGAATTTTGTCTTT	CASSDWSGSTDTQYF	TGTGCCAGCAGTGACTGGAGCGGGAGCACAGATACGCAGTATTTT	TRAV12-2	TRAJ26	TRBV6-1	TRBJ2-3	5
PSA1801_SFMC_CGGACTGCATGCTAGT	PSA1801	SFMC	CD8+	3.84935	30.324	3611	1398	4633	1405	CAVRRPREIQGAQKLVF	TGTGCTGTGCGGCGCCCAAGGGAAATTCAGGGAGCCCAGAAGCTGGTATTT	CASSITAGDFNEQFF	TGTGCCAGTAGTATAACCGCGGGGGACTTCAATGAGCAGTTCTTC	TRAV20	TRAJ54	TRBV19	TRBJ2-1	5
PSA1801_SFMC_CGGACTGTCTGGTATG	PSA1801	SFMC	CD8+	6.67634	26.9956	3445	1417	4562	1421	CAVRDGNTGFQKLVF	TGCGCTGTGAGAGATGGGAACACAGGCTTTCAGAAACTTGTATTT	CASSPNNGLAGLNTGELFF	TGTGCCAGCAGTCCGAACAATGGACTAGCGGGACTGAACACCGGGGAGCTGTTTTTT	TRAV1-1	TRAJ8	TRBV11-2	TRBJ2-2	2
PSA1801_SFMC_CGGAGTCAGAGGTAGA	PSA1801	SFMC	CD8+	5.01233	22.5144	3651	1536	4589	1538	CAVNRLANQAGTALIF	TGTGCCGTGAACAGATTGGCCAACCAGGCAGGAACTGCTCTGATCTTT	CASTGRTGWSQDTQYF	TGTGCCAGCACCGGACGAACAGGGTGGAGTCAAGATACGCAGTATTTT	TRAV12-2	TRAJ15	TRBV2	TRBJ2-3	8
PSA1801_SFMC_CGGCTAGAGACTGGGT	PSA1801	SFMC	CD8+	5.43725	8.47304	4414	2233	4681	2233	CAVRRPREIQGAQKLVF	TGTGCTGTGCGGCGCCCAAGGGAAATTCAGGGAGCCCAGAAGCTGGTATTT	CASSITAGDFNEQFF	TGTGCCAGTAGTATAACCGCGGGGGACTTCAATGAGCAGTTCTTC	TRAV20	TRAJ54	TRBV19	TRBJ2-1	16
PSA1801_SFMC_CGGCTAGGTATCTGCA	PSA1801	SFMC	CD8+	6.27045	18.0662	5502	2036	5266	2036	CIVRVAVGTQGGSEKLVF	TGCATCGTCAGAGTCGCAGTTGGGACTCAGGGCGGATCTGAAAAGCTGGTCTTT	CASRAGPNTGELFF	TGCGCCAGCAGGGCGGGTCCGAACACCGGGGAGCTGTTTTTT	TRAV26-1	TRAJ57	TRBV4-1	TRBJ2-2	5
PSA1801_SFMC_CGGCTAGTCACTTCAT	PSA1801	SFMC	CD8+	4.5018	22.1188	3332	1548	4461	1557	CAVRRPREIQGAQKLVF	TGTGCTGTGCGGCGCCCAAGGGAAATTCAGGGAGCCCAGAAGCTGGTATTT	CASSITAGDFNEQFF	TGTGCCAGTAGTATAACCGCGGGGGACTTCAATGAGCAGTTCTTC	TRAV20	TRAJ54	TRBV19	TRBJ2-1	5
PSA1801_SFMC_CGGTTAAAGTAGGCCA	PSA1801	SFMC	CD8+	5.39779	17.4724	4613	1759	4858	1759	CAVNRLANQAGTALIF	TGTGCCGTGAACAGATTGGCCAACCAGGCAGGAACTGCTCTGATCTTT	CASTGRTGWSQDTQYF	TGTGCCAGCACCGGACGAACAGGGTGGAGTCAAGATACGCAGTATTTT	TRAV12-2	TRAJ15	TRBV2	TRBJ2-3	8
PSA1801_SFMC_CGGTTAATCACGATGT	PSA1801	SFMC	CD8+	5.03886	27.9818	3731	1483	4623	1484	CAVRDGNTGFQKLVF	TGCGCTGTGAGAGATGGGAACACAGGCTTTCAGAAACTTGTATTT	CASSPNNGLAGLNTGELFF	TGTGCCAGCAGTCCGAACAATGGACTAGCGGGACTGAACACCGGGGAGCTGTTTTTT	TRAV1-1	TRAJ8	TRBV11-2	TRBJ2-2	2
PSA1801_SFMC_CGTAGCGTCTCACATT	PSA1801	SFMC	CD8+	5.83855	22.818	3357	1310	4583	1315	CAVYGQNFVF	TGTGCCGTCTATGGTCAGAATTTTGTCTTT	CASSDWSGSTDTQYF	TGTGCCAGCAGTGACTGGAGCGGGAGCACAGATACGCAGTATTTT	TRAV12-2	TRAJ26	TRBV6-1	TRBJ2-3	5
PSA1801_SFMC_CGTAGGCGTTCTGGTA	PSA1801	SFMC	CD8+	5.223	10.9448	3408	1700	4401	1707	CAVNRLANQAGTALIF	TGTGCCGTGAACAGATTGGCCAACCAGGCAGGAACTGCTCTGATCTTT	CASTGRTGWSQDTQYF	TGTGCCAGCACCGGACGAACAGGGTGGAGTCAAGATACGCAGTATTTT	TRAV12-2	TRAJ15	TRBV2	TRBJ2-3	8
PSA1801_SFMC_CGTAGGCTCATCTGTT	PSA1801	SFMC	CD8+	4.25474	28.0264	3643	1387	4642	1387	CAVRRPREIQGAQKLVF	TGTGCTGTGCGGCGCCCAAGGGAAATTCAGGGAGCCCAGAAGCTGGTATTT	CASSITAGDFNEQFF	TGTGCCAGTAGTATAACCGCGGGGGACTTCAATGAGCAGTTCTTC	TRAV20	TRAJ54	TRBV19	TRBJ2-1	5
PSA1801_SFMC_CGTCACTTCATCGCTC	PSA1801	SFMC	CD8+	5.33854	25.1302	5376	1841	5200	1841	CIVRVAVGTQGGSEKLVF	TGCATCGTCAGAGTCGCAGTTGGGACTCAGGGCGGATCTGAAAAGCTGGTCTTT	CASRAGPNTGELFF	TGCGCCAGCAGGGCGGGTCCGAACACCGGGGAGCTGTTTTTT	TRAV26-1	TRAJ57	TRBV4-1	TRBJ2-2	5
PSA1801_SFMC_CGTCCATAGAAGATTC	PSA1801	SFMC	CD8+	4.89438	21.5353	5823	2127	5379	2127	CAVYGQNFVF	TGTGCCGTCTATGGTCAGAATTTTGTCTTT	CASSDWSGSTDTQYF	TGTGCCAGCAGTGACTGGAGCGGGAGCACAGATACGCAGTATTTT	TRAV12-2	TRAJ26	TRBV6-1	TRBJ2-3	5
PSA1801_SFMC_CGTCCATCAGACACTT	PSA1801	SFMC	CD8+	4.6875	23.3004	3648	1400	4640	1402	CAVRRPREIQGAQKLVF	TGTGCTGTGCGGCGCCCAAGGGAAATTCAGGGAGCCCAGAAGCTGGTATTT	CASSITAGDFNEQFF	TGTGCCAGTAGTATAACCGCGGGGGACTTCAATGAGCAGTTCTTC	TRAV20	TRAJ54	TRBV19	TRBJ2-1	5
PSA1801_SFMC_CGTGTAATCAACACTG	PSA1801	SFMC	CD8+	6.77059	20.6608	4298	1734	4739	1734	CAVYGQNFVF	TGTGCCGTCTATGGTCAGAATTTTGTCTTT	CASSDWSGSTDTQYF	TGTGCCAGCAGTGACTGGAGCGGGAGCACAGATACGCAGTATTTT	TRAV12-2	TRAJ26	TRBV6-1	TRBJ2-3	16
PSA1801_SFMC_CGTTCTGGTCCCTACT	PSA1801	SFMC	CD8+	3.40152	20.2902	4204	1766	4696	1767	CAVRRPREIQGAQKLVF	TGTGCTGTGCGGCGCCCAAGGGAAATTCAGGGAGCCCAGAAGCTGGTATTT	CASSITAGDFNEQFF	TGTGCCAGTAGTATAACCGCGGGGGACTTCAATGAGCAGTTCTTC	TRAV20	TRAJ54	TRBV19	TRBJ2-1	5
PSA1801_SFMC_CTAACTTCATATGAGA	PSA1801	SFMC	CD8+	5.24567	17.5172	4213	1798	4699	1798	CAARENQAGTALIF	TGTGCAGCAAGGGAAAACCAGGCAGGAACTGCTCTGATCTTT	CASSFWTSSNEQFF	TGTGCCAGCAGCTTCTGGACTAGCTCCAATGAGCAGTTCTTC	TRAV29DV5	TRAJ15	TRBV11-2	TRBJ2-1	8
PSA1801_SFMC_CTAATGGAGCTATGCT	PSA1801	SFMC	CD8+	4.50433	22.729	5306	2012	5187	2012	CVVSSGREYGNKLVF;CIAQRGVNTGGFKTIF	TGTGTGGTGAGCTCGGGTAGGGAATATGGAAACAAGCTGGTCTTT;TGCATCGCCCAACGGGGAGTAAATACTGGAGGCTTCAAAACTATCTTT	CASSITSGSMETQYF	TGTGCCAGTAGTATTACTAGCGGGAGTATGGAGACCCAGTACTTC	TRAV10;TRAV26-1	TRAJ47;TRAJ9	TRBV19	TRBJ2-5	15
PSA1801_SFMC_CTACACCCACGGTAAG	PSA1801	SFMC	CD8+	8.60186	25.314	3662	1423	4639	1424	CAVRDGNTGFQKLVF	TGCGCTGTGAGAGATGGGAACACAGGCTTTCAGAAACTTGTATTT	CASSPNNGLAGLNTGELFF	TGTGCCAGCAGTCCGAACAATGGACTAGCGGGACTGAACACCGGGGAGCTGTTTTTT	TRAV1-1	TRAJ8	TRBV11-2	TRBJ2-2	2
PSA1801_SFMC_CTACACCCAGCTTCGG	PSA1801	SFMC	CD8+	8.67052	22.0809	5190	1807	5128	1807	CAVYGQNFVF	TGTGCCGTCTATGGTCAGAATTTTGTCTTT	CASSDWSGSTDTQYF	TGTGCCAGCAGTGACTGGAGCGGGAGCACAGATACGCAGTATTTT	TRAV12-2	TRAJ26	TRBV6-1	TRBJ2-3	5
PSA1801_SFMC_CTACACCTCAAGGCTT	PSA1801	SFMC	CD8+	5.99774	21.8031	2651	1164	4461	1184	CVVSSGREYGNKLVF;CIAQRGVNTGGFKTIF	TGTGTGGTGAGCTCGGGTAGGGAATATGGAAACAAGCTGGTCTTT;TGCATCGCCCAACGGGGAGTAAATACTGGAGGCTTCAAAACTATCTTT	CASSITSGSMETQYF	TGTGCCAGTAGTATTACTAGCGGGAGTATGGAGACCCAGTACTTC	TRAV10;TRAV26-1	TRAJ47;TRAJ9	TRBV19	TRBJ2-5	5
PSA1801_SFMC_CTACATTTCGAATGGG	PSA1801	SFMC	CD8+	7.47789	22.5945	3731	1613	4593	1614	CAVRDGNTGFQKLVF	TGCGCTGTGAGAGATGGGAACACAGGCTTTCAGAAACTTGTATTT	CASSPNNGLAGLNTGELFF	TGTGCCAGCAGTCCGAACAATGGACTAGCGGGACTGAACACCGGGGAGCTGTTTTTT	TRAV1-1	TRAJ8	TRBV11-2	TRBJ2-2	2
PSA1801_SFMC_CTACGTCAGGGTCGAT	PSA1801	SFMC	CD8+	6.6249	34.722	6385	1876	5414	1876	CAARENQAGTALIF	TGTGCAGCAAGGGAAAACCAGGCAGGAACTGCTCTGATCTTT	CASSFWTSSNEQFF	TGTGCCAGCAGCTTCTGGACTAGCTCCAATGAGCAGTTCTTC	TRAV29DV5	TRAJ15	TRBV11-2	TRBJ2-1	7
PSA1801_SFMC_CTAGAGTAGAATGTTG	PSA1801	SFMC	CD8+	5.01427	21.7896	4906	1972	4972	1972	CAVYGQNFVF	TGTGCCGTCTATGGTCAGAATTTTGTCTTT	CASSDWSGSTDTQYF	TGTGCCAGCAGTGACTGGAGCGGGAGCACAGATACGCAGTATTTT	TRAV12-2	TRAJ26	TRBV6-1	TRBJ2-3	5
PSA1801_SFMC_CTAGCCTCATCTCCCA	PSA1801	SFMC	CD8+	3.97637	8.31629	4401	1932	4701	1932	CIVRVAVGTQGGSEKLVF	TGCATCGTCAGAGTCGCAGTTGGGACTCAGGGCGGATCTGAAAAGCTGGTCTTT	CASRAGPNTGELFF	TGCGCCAGCAGGGCGGGTCCGAACACCGGGGAGCTGTTTTTT	TRAV26-1	TRAJ57	TRBV4-1	TRBJ2-2	5
PSA1801_SFMC_CTCACACAGAGTGAGA	PSA1801	SFMC	CD8+	5.63443	21.7613	9016	2651	5814	2585	CAARENQAGTALIF	TGTGCAGCAAGGGAAAACCAGGCAGGAACTGCTCTGATCTTT	CASSFWTSSNEQFF	TGTGCCAGCAGCTTCTGGACTAGCTCCAATGAGCAGTTCTTC	TRAV29DV5	TRAJ15	TRBV11-2	TRBJ2-1	8
PSA1801_SFMC_CTCACACTCGCGCCAA	PSA1801	SFMC	CD8+	6.61874	21.7154	4034	1686	4666	1686	CAVNRLANQAGTALIF	TGTGCCGTGAACAGATTGGCCAACCAGGCAGGAACTGCTCTGATCTTT	CASTGRTGWSQDTQYF	TGTGCCAGCACCGGACGAACAGGGTGGAGTCAAGATACGCAGTATTTT	TRAV12-2	TRAJ15	TRBV2	TRBJ2-3	5
PSA1801_SFMC_CTCAGAACACCCAGTG	PSA1801	SFMC	CD8+	2.75499	22.2721	6461	2020	5505	2020	CAVYGQNFVF	TGTGCCGTCTATGGTCAGAATTTTGTCTTT	CASSDWSGSTDTQYF	TGTGCCAGCAGTGACTGGAGCGGGAGCACAGATACGCAGTATTTT	TRAV12-2	TRAJ26	TRBV6-1	TRBJ2-3	5
PSA1801_SFMC_CTCATTATCCATTCTA	PSA1801	SFMC	CD8+	3.60215	13.086	9300	3046	6097	2957	CAVNRLANQAGTALIF	TGTGCCGTGAACAGATTGGCCAACCAGGCAGGAACTGCTCTGATCTTT	CASTGRTGWSQDTQYF	TGTGCCAGCACCGGACGAACAGGGTGGAGTCAAGATACGCAGTATTTT	TRAV12-2	TRAJ15	TRBV2	TRBJ2-3	16
PSA1801_SFMC_CTCATTATCCTCTAGC	PSA1801	SFMC	CD8+	8.4855	20.3437	4655	1797	4882	1797	CAVRRPREIQGAQKLVF	TGTGCTGTGCGGCGCCCAAGGGAAATTCAGGGAGCCCAGAAGCTGGTATTT	CASSITAGDFNEQFF	TGTGCCAGTAGTATAACCGCGGGGGACTTCAATGAGCAGTTCTTC	TRAV20	TRAJ54	TRBV19	TRBJ2-1	5
PSA1801_SFMC_CTCGTCAGTAGAGCTG	PSA1801	SFMC	CD8+	4.73662	18.4728	6967	2365	5653	2358	CAARENQAGTALIF	TGTGCAGCAAGGGAAAACCAGGCAGGAACTGCTCTGATCTTT	CASSFWTSSNEQFF	TGTGCCAGCAGCTTCTGGACTAGCTCCAATGAGCAGTTCTTC	TRAV29DV5	TRAJ15	TRBV11-2	TRBJ2-1	4
PSA1801_SFMC_CTCTAATTCTCGGACG	PSA1801	SFMC	CD8+	5.79059	24.0369	4231	1652	4749	1652	CAVRRPREIQGAQKLVF	TGTGCTGTGCGGCGCCCAAGGGAAATTCAGGGAGCCCAGAAGCTGGTATTT	CASSITAGDFNEQFF	TGTGCCAGTAGTATAACCGCGGGGGACTTCAATGAGCAGTTCTTC	TRAV20	TRAJ54	TRBV19	TRBJ2-1	5
PSA1801_SFMC_CTCTACGTCAACGGCC	PSA1801	SFMC	CD8+	4.57717	27.0723	3583	1470	4587	1472	CAVRRPREIQGAQKLVF	TGTGCTGTGCGGCGCCCAAGGGAAATTCAGGGAGCCCAGAAGCTGGTATTT	CASSITAGDFNEQFF	TGTGCCAGTAGTATAACCGCGGGGGACTTCAATGAGCAGTTCTTC	TRAV20	TRAJ54	TRBV19	TRBJ2-1	5
PSA1801_SFMC_CTGCCTATCCAGTATG	PSA1801	SFMC	CD8+	5.47319	17.1451	6340	2524	5627	2523	CAARENQAGTALIF	TGTGCAGCAAGGGAAAACCAGGCAGGAACTGCTCTGATCTTT	CASSFWTSSNEQFF	TGTGCCAGCAGCTTCTGGACTAGCTCCAATGAGCAGTTCTTC	TRAV29DV5	TRAJ15	TRBV11-2	TRBJ2-1	13
PSA1801_SFMC_CTGCGGACATTCTTAC	PSA1801	SFMC	CD8+	3.59837	19.0075	3446	1576	4476	1580	CAVRRPREIQGAQKLVF	TGTGCTGTGCGGCGCCCAAGGGAAATTCAGGGAGCCCAGAAGCTGGTATTT	CASSITAGDFNEQFF	TGTGCCAGTAGTATAACCGCGGGGGACTTCAATGAGCAGTTCTTC	TRAV20	TRAJ54	TRBV19	TRBJ2-1	5
PSA1801_SFMC_CTGGTCTTCAACCATG	PSA1801	SFMC	CD8+	3.01896	28.1067	4273	1649	4754	1649	CAVRRPREIQGAQKLVF	TGTGCTGTGCGGCGCCCAAGGGAAATTCAGGGAGCCCAGAAGCTGGTATTT	CASSITAGDFNEQFF	TGTGCCAGTAGTATAACCGCGGGGGACTTCAATGAGCAGTTCTTC	TRAV20	TRAJ54	TRBV19	TRBJ2-1	5
PSA1801_SFMC_CTTAACTGTATGGTTC	PSA1801	SFMC	CD8+	7.157	23.7058	3535	1507	4569	1510	CIVRVAVGTQGGSEKLVF	TGCATCGTCAGAGTCGCAGTTGGGACTCAGGGCGGATCTGAAAAGCTGGTCTTT	CASRAGPNTGELFF	TGCGCCAGCAGGGCGGGTCCGAACACCGGGGAGCTGTTTTTT	TRAV26-1	TRAJ57	TRBV4-1	TRBJ2-2	5
PSA1801_SFMC_CTTAACTGTGGCCCTA	PSA1801	SFMC	CD8+	5.70204	25.0824	3034	1265	4521	1274	CAVRRPREIQGAQKLVF	TGTGCTGTGCGGCGCCCAAGGGAAATTCAGGGAGCCCAGAAGCTGGTATTT	CASSITAGDFNEQFF	TGTGCCAGTAGTATAACCGCGGGGGACTTCAATGAGCAGTTCTTC	TRAV20	TRAJ54	TRBV19	TRBJ2-1	2
PSA1801_SFMC_GAAACTCCACCGGAAA	PSA1801	SFMC	CD8+	9.0486	27.232	5802	1805	5298	1805	CAARENQAGTALIF	TGTGCAGCAAGGGAAAACCAGGCAGGAACTGCTCTGATCTTT	CASSFWTSSNEQFF	TGTGCCAGCAGCTTCTGGACTAGCTCCAATGAGCAGTTCTTC	TRAV29DV5	TRAJ15	TRBV11-2	TRBJ2-1	8
PSA1801_SFMC_GAACATCTCTTATCTG	PSA1801	SFMC	CD8+	3.44441	30.8037	3571	1463	4593	1465	CAVRDGNTGFQKLVF	TGCGCTGTGAGAGATGGGAACACAGGCTTTCAGAAACTTGTATTT	CASSPNNGLAGLNTGELFF	TGTGCCAGCAGTCCGAACAATGGACTAGCGGGACTGAACACCGGGGAGCTGTTTTTT	TRAV1-1	TRAJ8	TRBV11-2	TRBJ2-2	2
PSA1801_SFMC_GAAGCAGAGAAACGCC	PSA1801	SFMC	CD8+	6.03895	13.9019	4057	1851	4611	1851	CAVYGQNFVF	TGTGCCGTCTATGGTCAGAATTTTGTCTTT	CASSDWSGSTDTQYF	TGTGCCAGCAGTGACTGGAGCGGGAGCACAGATACGCAGTATTTT	TRAV12-2	TRAJ26	TRBV6-1	TRBJ2-3	13
PSA1801_SFMC_GAATAAGCATTCCTCG	PSA1801	SFMC	CD8+	3.90509	30.6723	4046	1553	4720	1553	CAVYGQNFVF	TGTGCCGTCTATGGTCAGAATTTTGTCTTT	CASSDWSGSTDTQYF	TGTGCCAGCAGTGACTGGAGCGGGAGCACAGATACGCAGTATTTT	TRAV12-2	TRAJ26	TRBV6-1	TRBJ2-3	5
PSA1801_SFMC_GAATAAGGTTTGACTG	PSA1801	SFMC	CD8+	6.9037	29.6	3375	1317	4586	1325	CAVRRPREIQGAQKLVF	TGTGCTGTGCGGCGCCCAAGGGAAATTCAGGGAGCCCAGAAGCTGGTATTT	CASSITAGDFNEQFF	TGTGCCAGTAGTATAACCGCGGGGGACTTCAATGAGCAGTTCTTC	TRAV20	TRAJ54	TRBV19	TRBJ2-1	5
PSA1801_SFMC_GACACGCCACGGCGTT	PSA1801	SFMC	CD8+	5.15436	25.9096	3628	1417	4621	1419	CAVYGQNFVF	TGTGCCGTCTATGGTCAGAATTTTGTCTTT	CASSDWSGSTDTQYF	TGTGCCAGCAGTGACTGGAGCGGGAGCACAGATACGCAGTATTTT	TRAV12-2	TRAJ26	TRBV6-1	TRBJ2-3	5
PSA1801_SFMC_GACGCGTAGATGGGTC	PSA1801	SFMC	CD8+	5.82126	25.936	3659	1399	4629	1399	CAVYGQNFVF	TGTGCCGTCTATGGTCAGAATTTTGTCTTT	CASSDWSGSTDTQYF	TGTGCCAGCAGTGACTGGAGCGGGAGCACAGATACGCAGTATTTT	TRAV12-2	TRAJ26	TRBV6-1	TRBJ2-3	5
PSA1801_SFMC_GACGCGTGTTAAGACA	PSA1801	SFMC	CD8+	4.20256	22.0308	3831	1588	4612	1589	CAVRDGNTGFQKLVF	TGCGCTGTGAGAGATGGGAACACAGGCTTTCAGAAACTTGTATTT	CASSPNNGLAGLNTGELFF	TGTGCCAGCAGTCCGAACAATGGACTAGCGGGACTGAACACCGGGGAGCTGTTTTTT	TRAV1-1	TRAJ8	TRBV11-2	TRBJ2-2	5
PSA1801_SFMC_GACGGCTAGACGACGT	PSA1801	SFMC	CD8+	4.63615	13.0869	3408	1761	4363	1771	CAVRRPREIQGAQKLVF	TGTGCTGTGCGGCGCCCAAGGGAAATTCAGGGAGCCCAGAAGCTGGTATTT	CASSITAGDFNEQFF	TGTGCCAGTAGTATAACCGCGGGGGACTTCAATGAGCAGTTCTTC	TRAV20	TRAJ54	TRBV19	TRBJ2-1	5
PSA1801_SFMC_GACGGCTCAAGCGAGT	PSA1801	SFMC	CD8+	4.40363	21.996	4519	1846	4810	1846	CAVRRPREIQGAQKLVF	TGTGCTGTGCGGCGCCCAAGGGAAATTCAGGGAGCCCAGAAGCTGGTATTT	CASSITAGDFNEQFF	TGTGCCAGTAGTATAACCGCGGGGGACTTCAATGAGCAGTTCTTC	TRAV20	TRAJ54	TRBV19	TRBJ2-1	5
PSA1801_SFMC_GACGTTATCCTAAGTG	PSA1801	SFMC	CD8+	5.78358	31.3433	3752	1446	4661	1446	CAVRRPREIQGAQKLVF	TGTGCTGTGCGGCGCCCAAGGGAAATTCAGGGAGCCCAGAAGCTGGTATTT	CASSITAGDFNEQFF	TGTGCCAGTAGTATAACCGCGGGGGACTTCAATGAGCAGTTCTTC	TRAV20	TRAJ54	TRBV19	TRBJ2-1	5
PSA1801_SFMC_GACTAACGTTCCATGA	PSA1801	SFMC	CD8+	9.19428	24.5939	3078	1260	4547	1267	CIVRVAVGTQGGSEKLVF	TGCATCGTCAGAGTCGCAGTTGGGACTCAGGGCGGATCTGAAAAGCTGGTCTTT	CASRAGPNTGELFF	TGCGCCAGCAGGGCGGGTCCGAACACCGGGGAGCTGTTTTTT	TRAV26-1	TRAJ57	TRBV4-1	TRBJ2-2	5
PSA1801_SFMC_GAGTCCGTCCGCTGTT	PSA1801	SFMC	CD8+	4.66736	21.1076	2871	1375	4384	1391	CIVRVAVGTQGGSEKLVF	TGCATCGTCAGAGTCGCAGTTGGGACTCAGGGCGGATCTGAAAAGCTGGTCTTT	CASRAGPNTGELFF	TGCGCCAGCAGGGCGGGTCCGAACACCGGGGAGCTGTTTTTT	TRAV26-1	TRAJ57	TRBV4-1	TRBJ2-2	5
PSA1801_SFMC_GATCAGTAGTGAATTG	PSA1801	SFMC	CD8+	7.05981	24.6504	5935	1964	5387	1964	CVVSSGREYGNKLVF;CIAQRGVNTGGFKTIF	TGTGTGGTGAGCTCGGGTAGGGAATATGGAAACAAGCTGGTCTTT;TGCATCGCCCAACGGGGAGTAAATACTGGAGGCTTCAAAACTATCTTT	CASSITSGSMETQYF	TGTGCCAGTAGTATTACTAGCGGGAGTATGGAGACCCAGTACTTC	TRAV10;TRAV26-1	TRAJ47;TRAJ9	TRBV19	TRBJ2-5	5
PSA1801_SFMC_GATCAGTTCGTCCGTT	PSA1801	SFMC	CD8+	6.42467	27.3049	3113	1296	4540	1303	CAVYGQNFVF	TGTGCCGTCTATGGTCAGAATTTTGTCTTT	CASSDWSGSTDTQYF	TGTGCCAGCAGTGACTGGAGCGGGAGCACAGATACGCAGTATTTT	TRAV12-2	TRAJ26	TRBV6-1	TRBJ2-3	5
PSA1801_SFMC_GATCGATAGCTCTCGG	PSA1801	SFMC	CD8+	8.25323	8.65098	3017	1627	4301	1641	CIVRVAVGTQGGSEKLVF	TGCATCGTCAGAGTCGCAGTTGGGACTCAGGGCGGATCTGAAAAGCTGGTCTTT	CASRAGPNTGELFF	TGCGCCAGCAGGGCGGGTCCGAACACCGGGGAGCTGTTTTTT	TRAV26-1	TRAJ57	TRBV4-1	TRBJ2-2	13
PSA1801_SFMC_GATCGATGTTTGACAC	PSA1801	SFMC	CD8+	5.58511	24.9704	3384	1395	4561	1400	CAVRDGNTGFQKLVF	TGCGCTGTGAGAGATGGGAACACAGGCTTTCAGAAACTTGTATTT	CASSPNNGLAGLNTGELFF	TGTGCCAGCAGTCCGAACAATGGACTAGCGGGACTGAACACCGGGGAGCTGTTTTTT	TRAV1-1	TRAJ8	TRBV11-2	TRBJ2-2	5
PSA1801_SFMC_GATGAAACAATCGGTT	PSA1801	SFMC	CD8+	5.2538	18.9413	5063	1802	5063	1802	CAVYGQNFVF	TGTGCCGTCTATGGTCAGAATTTTGTCTTT	CASSDWSGSTDTQYF	TGTGCCAGCAGTGACTGGAGCGGGAGCACAGATACGCAGTATTTT	TRAV12-2	TRAJ26	TRBV6-1	TRBJ2-3	5
PSA1801_SFMC_GATGAAACACCTATCC	PSA1801	SFMC	CD8+	5.212	27.3169	5967	1818	5362	1818	CAARENQAGTALIF	TGTGCAGCAAGGGAAAACCAGGCAGGAACTGCTCTGATCTTT	CASSFWTSSNEQFF	TGTGCCAGCAGCTTCTGGACTAGCTCCAATGAGCAGTTCTTC	TRAV29DV5	TRAJ15	TRBV11-2	TRBJ2-1	8
PSA1801_SFMC_GATGAGGTCACATAGC	PSA1801	SFMC	CD8+	5.23444	29.3654	4948	1711	5002	1711	CAARENQAGTALIF	TGTGCAGCAAGGGAAAACCAGGCAGGAACTGCTCTGATCTTT	CASSFWTSSNEQFF	TGTGCCAGCAGCTTCTGGACTAGCTCCAATGAGCAGTTCTTC	TRAV29DV5	TRAJ15	TRBV11-2	TRBJ2-1	11
PSA1801_SFMC_GCAAACTGTATTCGTG	PSA1801	SFMC	CD8+	8.12837	23.7552	3334	1371	4538	1377	CAVRRPREIQGAQKLVF	TGTGCTGTGCGGCGCCCAAGGGAAATTCAGGGAGCCCAGAAGCTGGTATTT	CASSITAGDFNEQFF	TGTGCCAGTAGTATAACCGCGGGGGACTTCAATGAGCAGTTCTTC	TRAV20	TRAJ54	TRBV19	TRBJ2-1	5
[truncated: 148 more rows]

## Sheet: d) PB enriched CD4 subsampled
No peripheral blood enriched CD4 clones were detected

## Sheet: e) PB enriched CD8 subsampled
barcode	patient	tissue	celltype	percent.mito	percent.ribo	nCount_RNA	nFeature_RNA	nCount_SCT	nFeature_SCT	alpha_cdr3s	alpha_cdr3s_nt	beta_cdr3s	beta_cdr3s_nt	alpha_vgenes	alpha_jgenes	beta_vgenes	beta_jgenes	Cluster
[truncated: 978 more rows]

[truncated: 1 more sheets: f) Top synovial tissue clone]
