# Supplementary material for: Single-cell sequencing reveals clonal expansions of pro-inflammatory synovial CD8 T cells expressing tissue-homing receptors in psoriatic arthritis
Source: Nat Commun. 2020 Sep 21;11:4767. doi: 10.1038/s41467-020-18513-6 (PMC7505844; doi:10.1038/s41467-020-18513-6)
Supplement: Supplementary file 11 — Supplementary Data 7 [file 41467_2020_18513_MOESM11_ESM.xlsx]

## Sheet: a) Synovial enriched by cluster
Cluster Number	Cluster Name	Odds ratio	Fisher p-value	Fisher adjusted p-value
5	[5] HLA-DR high CD8	12.5995	0	0
16	[16] Cycling	4.72767	5.43667e-20	8.69867e-19
8	[8] ZNF683+ CD8	3.65534	3.81998e-65	6.11196e-64
13	[13] Transitional CD8	1.42026	0.0272713	0.43634
2	[2] HLA-DR low CD8	1.10661	0.15928	1
7	[7] Central Memory CD8	0.831229	0.26445	1
9	[9] Humanin+	0.473472	9.38827e-07	1.50212e-05
15	[15] IFN Signature	0.392815	8.68325e-05	0.00138932
6	[6] ITGB1+ Central Memory	0.222637	5.37809e-14	8.60495e-13
4	[4] Treg	0.211944	1.68918e-48	2.7027e-47
11	[11] Effector CD4	0.166489	6.20552e-23	9.92884e-22
1	[1] Th17	0.0906385	4.03717e-73	6.45948e-72
10	[10] TPT1+	0.0805299	1.13628e-22	1.81804e-21
12	[12] CRIP2+ Central Memory	0.0644691	1.04157e-51	1.66651e-50
3	[3] Central Memory CD4	0.0244625	1.1928e-71	1.90848e-70
14	[14] MAIT	0	6.24157e-14	9.98651e-13

## Sheet: b) CRG-1 CD8 by cluster
Cluster Number	Cluster Name	Odds ratio	Fisher p-value	Fisher adjusted p-value
8	[8] ZNF683+ CD8	4.52329	1.99122e-58	3.18594e-57
16	[16] Cycling	1.68121	0.0669811	1
5	[5] HLA-DR high CD8	1.66897	2.61202e-08	4.17924e-07
13	[13] Transitional CD8	0.758651	0.296861	1
9	[9] Humanin+	0.61915	0.0632128	1
6	[6] ITGB1+ Central Memory	0.609544	0.129945	1
11	[11] Effector CD4	0.509943	0.0581764	0.930822
10	[10] TPT1+	0.509745	0.041117	0.657871
3	[3] Central Memory CD4	0.491508	0.0918021	1
12	[12] CRIP2+ Central Memory	0.485796	1.04517e-06	1.67228e-05
1	[1] Th17	0.484879	0.0461192	0.737907
7	[7] Central Memory CD8	0.465299	0.000518779	0.00830046
2	[2] HLA-DR low CD8	0.445538	6.85557e-14	1.09689e-12
15	[15] IFN Signature	0.278932	0.0678661	1
4	[4] Treg	0.208272	9.6129e-05	0.00153806
14	[14] MAIT	0.0469168	6.18724e-08	9.89959e-07
