# Supplementary material for: Single-cell sequencing reveals clonal expansions of pro-inflammatory synovial CD8 T cells expressing tissue-homing receptors in psoriatic arthritis
Source: Nat Commun. 2020 Sep 21;11:4767. doi: 10.1038/s41467-020-18513-6 (PMC7505844; doi:10.1038/s41467-020-18513-6)
Supplement: Supplementary file 12 — Source Data [file 41467_2020_18513_MOESM12_ESM.xlsx]

## Sheet: Figure 1D
	Cell counts
	PsA1505_Blood	PsA1505_SF	PsA1801_Blood	PsA1801_SF	PsA1607_Blood	PsA1607_SF	PsA1522_Blood	PsA1522_SF	PsA1718_Blood	PsA1718_SF	PsA1719_Blood	PsA1719_SF	PsA1724_Blood	PsA1724_SF	PsA1725_Blood	PsA1725_SF	PsA1728_Blood	PsA1728_SF	PsA1733_Blood	PsA1733_SF
Naive CD8 T cells	12615	38	961	22	8532	45	3016	37	856	1	2677	17	2005	4	1179	76	1326	65	551	1734
Naive CD4 T cells	16471	16	1403	1	11374	6	16142	178	4364	39	7831	70	6999	2	4408	10	15741	194	2704	46
Memory CD8 T cells	1624	10878	7692	2928	8913	3834	2669	1622	5742	8712	2327	5588	3170	28	1711	2037	10688	7599	96	11462
Memory CD4 T cells	8504	8652	11400	6379	24284	7254	14619	1095	11386	16708	6759	9472	12075	57	5052	3599	18461	9972	336	15608
DN T cells	666	1366	0	0	1201	51	387	89	31	430	1	33	0	0	0	0	0	0	15	265
gd T cells	721	428	524	141	1253	960			255	10	18	212	249	2	0	0	824	524	54	555
MAIT cells	1007	436	273	18	1191	10	180	49	546	225	501	1	553	5	279	1	0	0	0	0
NK cells	5543	5519	5158	113	6344	563	3784	698	2065	1683	3961	1083	6482	72	2790	302	6307	759	572	4323
NKT cells	172	0	225	1	0	0	153	5	0	20	0	0	0	0	0	0	356	31	23	28
B cells	5011	130	2876	11	7094	59	7899	80	4495	371	2517	121	5400	5	836	1	7156	318	1140	365
Monocytes / Macrophages	9823	12004	15860	3535	15899	1880	11402	230	11227	6472	3382	3623	34146	279	6861	6286	28614	9481	1098	6054
Basophils	1057	1	1766	0	1384	0	1317	15	1068	3	689	2	1857	2	30	14	1324	4	142	5
pDC	97	926	116	43	741	0	24	1203	164	221	201	865	255	9	331	168	178	538	16	744
cDC	423	5846	251	822	82	855	354	21	272	1809	0	0	1238	85	151	916	219	3274	11	1196
Progenitors	0	0	0	0	47	3	47	5	0	0	0	0	0	0	0	0	0	0	0	0
Unknown	0	0	0	0	0	0	38	212	0	0	6	504	0	0	132	8	0	0	0	406
DP T cells	0	0	0	0	0	0	0	0	4	73	0	0	0	0	0	0	0	0	0	0
Total cells	63734	46240	48505	14014	88339	15520	62031	5539	42475	36777	30870	21591	74429	550	23760	13418	91194	32759	6758	42791
	Cell proportions (%)
	PsA1505_Blood	PsA1505_SF	PsA1801_Blood	PsA1801_SF	PsA1607_Blood	PsA1607_SF	PsA1522_Blood	PsA1522_SF	PsA1718_Blood	PsA1718_SF	PsA1719_Blood	PsA1719_SF	PsA1724_Blood	PsA1724_SF	PsA1725_Blood	PsA1725_SF	PsA1728_Blood	PsA1728_SF	PsA1733_Blood	PsA1733_SF
Naive CD8 T cells	0.197932	0.000821799	0.0198124	0.00156986	0.0965825	0.00289948	0.0486209	0.00667991	0.020153	2.71909e-05	0.0867185	0.000787365	0.0269384	0.00727273	0.0496212	0.00566403	0.0145404	0.00198419	0.081533	0.0405225
Naive CD4 T cells	0.258433	0.000346021	0.0289249	7.13572e-05	0.128754	0.000386598	0.260225	0.0321358	0.102743	0.00106045	0.253677	0.00324209	0.0940359	0.00363636	0.185522	0.000745268	0.17261	0.00592204	0.400118	0.00107499
Memory CD8 T cells	0.0254809	0.235251	0.158582	0.208934	0.100895	0.247036	0.0430269	0.292833	0.135185	0.236887	0.0753806	0.258812	0.0425909	0.0509091	0.0720118	0.151811	0.117201	0.231967	0.0142054	0.26786
Memory CD4 T cells	0.13343	0.187111	0.235027	0.455188	0.274896	0.467397	0.235672	0.197689	0.268064	0.454306	0.21895	0.438701	0.162235	0.103636	0.212626	0.268222	0.202437	0.304405	0.0497189	0.36475
DN T cells	0.0104497	0.0295415	0	0	0.0135954	0.00328608	0.00623882	0.0160679	0.000729841	0.0116921	3.23939e-05	0.00152841	0	0	0	0	0	0	0.00221959	0.00619289
gd T cells	0.0113126	0.00925606	0.010803	0.0100614	0.014184	0.0618557	0	0	0.00600353	0.000271909	0.00058309	0.00981891	0.00334547	0.00363636	0	0	0.00903568	0.0159956	0.00799053	0.01297
MAIT cells	0.0158	0.00942907	0.00562829	0.00128443	0.0134822	0.00064433	0.00290177	0.00884636	0.0128546	0.00611795	0.0162293	4.63156e-05	0.0074299	0.00909091	0.0117424	7.45268e-05	0	0	0	0
NK cells	0.0869708	0.119356	0.10634	0.00806337	0.0718143	0.0362758	0.0610018	0.126016	0.0486168	0.0457623	0.128312	0.0501598	0.0870897	0.130909	0.117424	0.0225071	0.0691603	0.0231692	0.0846404	0.101026
NKT cells	0.00269872	0	0.0046387	7.13572e-05	0	0	0.00246651	0.00090269	0	0.000543818	0	0	0	0	0	0	0.00390377	0.000946305	0.00340337	0.000654343
B cells	0.0786237	0.00281142	0.0592929	0.000784929	0.0803043	0.00380155	0.12734	0.014443	0.105827	0.0100878	0.0815355	0.00560419	0.0725524	0.00909091	0.0351852	7.45268e-05	0.0784701	0.00970726	0.168689	0.00852983
Monocytes / Macrophages	0.154125	0.259602	0.326977	0.252248	0.179977	0.121134	0.183811	0.0415237	0.26432	0.17598	0.109556	0.167801	0.458773	0.507273	0.288763	0.468475	0.313771	0.289417	0.162474	0.141478
Basophils	0.0165846	2.16263e-05	0.0364086	0	0.0156669	0	0.0212313	0.00270807	0.0251442	8.15727e-05	0.0223194	9.26312e-05	0.02495	0.00363636	0.00126263	0.00104337	0.0145185	0.000122104	0.0210121	0.000116847
pDC	0.00152195	0.020026	0.00239151	0.00306836	0.00838814	0	0.000386903	0.217187	0.00386109	0.00600919	0.00651118	0.040063	0.00342608	0.0163636	0.013931	0.0125205	0.00195188	0.016423	0.00236756	0.0173868
cDC	0.00663696	0.126427	0.00517472	0.0586556	0.000928242	0.0550902	0.00570682	0.0037913	0.00640377	0.0491884	0	0	0.0166333	0.154545	0.00635522	0.0682665	0.00240147	0.099942	0.0016277	0.0279498
Progenitors	0	0	0	0	0.000532041	0.000193299	0.000757686	0.00090269	0	0	0	0	0	0	0	0	0	0	0	0
Unknown	0	0	0	0	0	0	0.000612597	0.0382741	0	0	0.000194363	0.0233431	0	0	0.00555556	0.000596214	0	0	0	0.00948798
DP T cells	0	0	0	0	0	0	0	0	9.4173e-05	0.00198494	0	0	0	0	0	0	0	0	0	0
Total	1	1	1	1	1	1	1	1	1	1	1	1	1	1	1	1	1	1	1	1

## Sheet: Figure 2F
Gene	p_val	avg_logFC	pct.1	pct.2	p_val_adj
TXNIP	0	-0.918065	0.742	0.96	0
GAPDH	3.46316e-214	0.544844	0.995	0.963	1.16688e-209
SH3BGRL3	1.61179e-193	0.41626	1	0.997	5.43076e-189
CD44	1.2368e-186	0.653797	0.878	0.66	4.16728e-182
CCL5	9.50699e-180	0.46327	0.997	0.99	3.20329e-175
S100A10	2.02995e-178	0.691309	0.944	0.858	6.83973e-174
PLP2	6.20724e-178	0.763245	0.747	0.432	2.09147e-173
S100A6	3.33589e-165	0.532038	0.974	0.943	1.124e-160
S100A11	3.05334e-161	0.753093	0.829	0.643	1.02879e-156
JUN	4.93168e-159	1.06298	0.456	0.119	1.66168e-154
KLF6	3.65192e-154	0.763007	0.859	0.67	1.23048e-149
VIM	1.77788e-149	0.547883	0.977	0.935	5.9904e-145
LMNA	6.39859e-148	0.900302	0.291	0.02	2.15594e-143
LDHA	9.1332e-139	0.62959	0.742	0.488	3.07734e-134
EZR	2.27095e-128	0.656258	0.778	0.548	7.65173e-124
CXCR3	1.65553e-115	0.623658	0.652	0.385	5.57813e-111
ANXA1	9.89994e-111	0.711949	0.824	0.726	3.33569e-106
TAGLN2	8.57027e-107	0.582633	0.855	0.727	2.88767e-102
APOBEC3G	9.81918e-106	0.639387	0.655	0.412	3.30848e-101
LY6E	4.31847e-95	0.654398	0.818	0.739	1.45506e-90
SRGN	3.02759e-92	0.503995	0.843	0.75	1.02012e-87
PLAC8	2.16568e-89	-0.536901	0.091	0.321	7.29705e-85
LINC00861	3.17315e-87	-0.503353	0.4	0.657	1.06916e-82
ISG15	1.44741e-86	0.811992	0.466	0.235	4.87689e-82
LGALS1	2.32534e-81	0.848998	0.484	0.256	7.835e-77
MYADM	2.0855e-79	0.592937	0.4	0.171	7.02689e-75
IL7R	4.43351e-77	-0.442831	0.648	0.847	1.49383e-72
HLA-DRA	7.78199e-77	0.626209	0.346	0.127	2.62206e-72
IFI44L	4.1315e-75	0.56911	0.203	0.034	1.39207e-70
TRAF3IP3	4.94974e-75	-0.413183	0.56	0.752	1.66777e-70
OASL	5.997e-72	0.481701	0.254	0.068	2.02063e-67
LINC00402	6.24133e-70	-0.421317	0.052	0.228	2.10295e-65
IFITM2	7.2027e-70	0.463508	0.835	0.763	2.42688e-65
TNFAIP3	3.47906e-67	0.563899	0.514	0.306	1.17223e-62
DUSP4	1.33057e-66	0.428005	0.16	0.018	4.48322e-62
ANXA2	1.98167e-62	0.482333	0.635	0.478	6.67703e-58
LGALS3	8.77096e-62	0.456405	0.257	0.081	2.95529e-57
SH2D2A	1.37569e-61	0.468877	0.475	0.264	4.63525e-57
GZMB	1.64187e-61	0.516455	0.154	0.019	5.53212e-57
FAM65B	2.16802e-61	-0.413677	0.398	0.618	7.30494e-57
GLIPR2	1.80752e-57	0.423527	0.437	0.236	6.09027e-53
PPP1R15A	2.47623e-56	0.415725	0.275	0.1	8.34342e-52
IFNG-AS1	3.35258e-56	-0.449857	0.113	0.293	1.12962e-51
DRAP1	8.99335e-56	0.406993	0.655	0.501	3.03022e-51
ADGRE5	1.29384e-55	0.48811	0.503	0.321	4.35947e-51
ALOX5AP	1.93594e-55	0.533387	0.553	0.378	6.52296e-51
HLA-DRB1	8.05977e-54	0.479325	0.622	0.46	2.71566e-49
MX1	1.62435e-53	0.551377	0.314	0.141	5.47309e-49
HLA-DRB5	5.96099e-52	0.486285	0.643	0.5	2.0085e-47
FAM129A	1.19417e-51	0.416711	0.296	0.123	4.02362e-47
ITGB1	5.89116e-50	0.439699	0.489	0.3	1.98497e-45
IFI6	1.30101e-49	0.642709	0.359	0.196	4.38364e-45
ISG20	3.89758e-49	0.454054	0.728	0.66	1.31325e-44
IFITM1	2.07443e-48	0.472757	0.947	0.96	6.9896e-44
OAS1	1.86249e-46	0.412071	0.198	0.062	6.27546e-42
TUBA1A	5.39589e-46	0.417766	0.428	0.257	1.81809e-41
GZMH	2.43982e-45	0.477846	0.401	0.217	8.22073e-41
FOS	2.98358e-44	0.508248	0.126	0.021	1.00529e-39
JUNB	1.45602e-42	-0.47903	0.743	0.824	4.90593e-38
ANXA5	5.21057e-41	0.401511	0.43	0.272	1.75565e-36
ITM2C	7.68456e-41	0.416615	0.253	0.111	2.58924e-36
IRF7	5.15469e-40	0.420213	0.305	0.158	1.73682e-35
CCL4	0.00373692	0.458686	0.633	0.611	1
GNLY	0.00762707	0.419076	0.054	0.038	1

## Sheet: Figure 2G
Gene	p_val	avg_logFC	pct.1	pct.2	p_val_adj
S100A10	1.63658e-206	1.01628	0.978	0.887	5.51429e-202
VIM	3.88433e-191	0.87242	0.99	0.916	1.30879e-186
GAPDH	1.99337e-181	0.646055	0.999	0.982	6.71645e-177
PLP2	1.22646e-175	0.993894	0.818	0.337	4.13242e-171
ALOX5AP	1.71806e-170	1.17327	0.801	0.386	5.78883e-166
LMNA	6.53784e-168	1.50909	0.555	0.038	2.20286e-163
GZMB	8.8323e-168	1.58777	0.615	0.086	2.97596e-163
S100A6	3.48286e-166	0.754768	0.987	0.94	1.17352e-161
LGALS1	5.61664e-165	1.42657	0.796	0.386	1.89247e-160
RPL3	3.11875e-150	-0.429059	1	1	1.05083e-145
S100A11	4.14109e-141	0.956314	0.865	0.621	1.3953e-136
KLF6	9.23383e-139	0.897631	0.917	0.697	3.11125e-134
HLA-DRB1	1.10697e-138	0.826039	0.952	0.811	3.72984e-134
CCL5	4.72109e-136	0.439785	1	1	1.59072e-131
SRGN	1.47423e-131	0.636934	0.975	0.886	4.96728e-127
ANXA1	1.98031e-120	0.918817	0.884	0.73	6.67244e-116
FAM65B	1.88619e-117	-0.727344	0.328	0.716	6.35533e-113
LSP1	2.02115e-115	0.559715	0.965	0.867	6.81005e-111
RPL39	8.11899e-113	-0.418337	0.999	1	2.73561e-108
RPS3A	2.75006e-112	-0.40021	1	1	9.26607e-108
TAGLN2	8.27888e-112	0.760196	0.931	0.757	2.78948e-107
S100A4	1.18717e-111	0.774283	0.959	0.894	4.00005e-107
MYL6	6.46242e-106	0.453642	0.994	0.971	2.17745e-101
HLA-DRA	8.83093e-106	0.868447	0.83	0.572	2.97549e-101
APOBEC3G	3.98083e-105	0.70245	0.869	0.619	1.3413e-100
EZR	7.99218e-103	0.691079	0.876	0.652	2.69289e-98
TXNIP	2.41246e-99	-0.687976	0.805	0.941	8.12854e-95
LINC00861	2.49998e-99	-0.683193	0.354	0.703	8.42342e-95
UBC	4.87006e-99	0.561125	0.963	0.885	1.64092e-94
GZMH	7.3784e-89	0.667877	0.866	0.574	2.48608e-84
CD44	3.1963e-86	0.554899	0.91	0.757	1.07696e-81
DUSP4	8.78859e-86	0.775211	0.376	0.049	2.96123e-81
HLA-DRB5	1.14771e-82	0.727309	0.904	0.783	3.8671e-78
LGALS3	7.42147e-81	0.730229	0.455	0.119	2.50059e-76
TRAF3IP3	9.05138e-80	-0.51963	0.607	0.839	3.04977e-75
LY6E	9.61188e-80	0.705919	0.901	0.788	3.23863e-75
IL7R	1.50388e-78	-0.866887	0.249	0.57	5.06716e-74
LDHA	4.17598e-77	0.628842	0.808	0.586	1.40706e-72
ISG20	6.45652e-77	0.609999	0.882	0.731	2.17546e-72
HLA-DPA1	1.37533e-75	0.56845	0.924	0.815	4.63404e-71
PLAC8	4.96943e-75	-0.493892	0.014	0.2	1.6744e-70
ISG15	1.14474e-72	0.940309	0.64	0.378	3.8571e-68
ANXA2	1.82988e-71	0.565698	0.815	0.615	6.1656e-67
LINC00402	3.96526e-71	-0.456752	0.02	0.207	1.33606e-66
HLA-DPB1	3.388e-70	0.47059	0.933	0.826	1.14155e-65
ADGRE5	4.85918e-70	0.660695	0.684	0.414	1.63725e-65
MYADM	1.37384e-69	0.746177	0.539	0.235	4.62901e-65
CD74	1.20564e-67	0.456205	0.998	0.992	4.06227e-63
JUN	1.33697e-67	0.866004	0.522	0.214	4.50477e-63
RABAC1	4.4241e-67	0.512238	0.767	0.508	1.49066e-62
CLIC1	1.37432e-64	0.417187	0.954	0.895	4.63063e-60
FAM129A	9.23331e-64	0.611589	0.495	0.201	3.11107e-59
OASL	3.81049e-63	0.621878	0.423	0.135	1.28391e-58
S1PR1	3.21697e-62	-0.495936	0.184	0.464	1.08393e-57
CXCR3	4.43669e-62	0.55254	0.727	0.473	1.4949e-57
ITM2A	2.82537e-61	0.678422	0.636	0.374	9.51979e-57
SH2D2A	1.08259e-59	0.586296	0.617	0.335	3.64766e-55
IFI6	1.55908e-59	0.869946	0.506	0.244	5.25318e-55
APOBEC3C	3.22132e-59	0.586023	0.602	0.336	1.08539e-54
ANXA5	3.49248e-57	0.524636	0.727	0.479	1.17676e-52
IFI44L	3.60739e-57	0.690166	0.264	0.032	1.21547e-52
MT-ND4	1.52897e-56	-0.423322	0.908	0.979	5.15173e-52
ZFP36L2	1.12447e-51	-0.448619	0.588	0.81	3.78878e-47
ATM	1.89155e-51	-0.483246	0.304	0.561	6.37339e-47
TCF7	5.49468e-51	-0.513703	0.148	0.381	1.85138e-46
TYMP	1.82033e-50	0.567073	0.361	0.117	6.13342e-46
TSC22D3	2.63461e-50	0.451976	0.92	0.817	8.87705e-46
DRAP1	4.49401e-50	0.454872	0.793	0.605	1.51421e-45
PLEK	1.95667e-49	-0.498114	0.429	0.651	6.59281e-45
KLRG1	2.33053e-49	-0.48533	0.52	0.74	7.85249e-45
ITGB1	2.15162e-48	0.508028	0.659	0.396	7.24966e-44
SELL	4.20101e-48	-0.652116	0.169	0.392	1.41549e-43
TSPO	7.3998e-48	0.435283	0.716	0.492	2.49329e-43
HLA-DQA1	1.69909e-46	0.624698	0.686	0.495	5.72493e-42
FCRL3	2.51801e-46	-0.428769	0.063	0.238	8.48417e-42
MX1	6.53093e-46	0.690667	0.41	0.177	2.20053e-41
IGLV2-14	1.04819e-43	-0.403887	0.112	0.32	3.53177e-39
HLA-DQB1	1.28629e-42	0.578383	0.641	0.454	4.33402e-38
TSPAN2	5.63214e-42	0.430492	0.241	0.048	1.89769e-37
PHLDA1	1.09431e-41	0.473948	0.181	0.013	3.68718e-37
ICAM2	1.31839e-41	-0.403822	0.114	0.305	4.44217e-37
AC069363.1	5.8639e-41	0.401822	0.189	0.018	1.97578e-36
APOBEC3H	7.8804e-41	0.473864	0.319	0.109	2.65522e-36
CXCL13	8.00327e-39	1.1325	0.167	0.011	2.69662e-34
CTLA4	3.62311e-38	0.444472	0.303	0.098	1.22077e-33
CMC1	2.66809e-37	-0.476869	0.54	0.731	8.98987e-33
PPP1R15A	3.33523e-37	0.457263	0.344	0.132	1.12377e-32
TUBA1A	4.52923e-37	0.45618	0.553	0.335	1.52608e-32
AC133644.2	6.55382e-37	0.488411	0.237	0.058	2.20824e-32
IFIT1	2.49391e-36	0.43689	0.18	0.023	8.40298e-32
SPOCK2	5.45121e-36	0.411542	0.702	0.505	1.83673e-31
RHOB	7.92825e-36	0.4497	0.194	0.031	2.67134e-31
LAG3	2.53489e-35	0.457511	0.372	0.168	8.54105e-31
PBXIP1	4.86071e-35	0.461936	0.57	0.376	1.63777e-30
CCDC167	1.17003e-34	0.439164	0.493	0.286	3.9423e-30
IFITM1	1.12425e-33	0.586419	0.935	0.934	3.78805e-29
ATP2B1	1.48837e-33	0.451762	0.429	0.219	5.01491e-29
HLA-DMA	3.07053e-33	0.460094	0.571	0.384	1.03458e-28
RSAD2	7.23318e-32	0.416317	0.178	0.031	2.43715e-27
IFIT3	8.00731e-30	0.418501	0.165	0.028	2.69798e-25
SLA2	6.85083e-29	0.415057	0.425	0.235	2.30832e-24
PLEC	1.89522e-28	0.423701	0.425	0.231	6.38576e-24
PLSCR1	8.58929e-28	0.447854	0.293	0.128	2.89407e-23
JUNB	7.77031e-27	-0.497664	0.636	0.75	2.61813e-22
TNFAIP3	4.55345e-26	0.504653	0.578	0.42	1.53424e-21
MTSS1	1.70995e-25	0.424094	0.261	0.109	5.76152e-21
EIF2AK2	4.65899e-24	0.426773	0.426	0.262	1.5698e-19
ITM2C	2.42925e-23	0.418565	0.196	0.064	8.1851e-19
IRF7	2.46666e-23	0.435643	0.39	0.239	8.31116e-19
OAS1	7.28759e-23	0.459297	0.308	0.164	2.45548e-18
HLA-DQA2	2.21752e-22	0.400904	0.623	0.476	7.47171e-18
IFITM2	1.79985e-20	0.422528	0.771	0.743	6.0644e-16
CCL4	2.21017e-13	0.683913	0.879	0.828	7.44696e-09
CCL3	4.09162e-11	0.402814	0.156	0.073	1.37863e-06
TRBV2	8.61157e-09	0.618017	0.079	0.027	0.000290158
TRBV7-6	2.15746e-06	0.632638	0.087	0.042	0.0726936
TRBV9	2.33192e-06	0.405199	0.099	0.05	0.0785718
CCL4L2	0.000609501	0.593076	0.33	0.274	1

## Sheet: Figure 2H
Gene	p_val	avg_logFC	pct.1	pct.2	p_val_adj
EEF1A1	1.72874e-172	-0.568687	1	1	5.8248e-168
RPL13	3.80581e-168	-0.553165	1	0.998	1.28233e-163
RPL3	6.16633e-167	-0.68317	0.998	0.998	2.07768e-162
S100A6	1.91971e-164	0.991988	0.996	0.971	6.46826e-160
SH3BGRL3	1.59968e-161	0.774131	0.999	0.998	5.38995e-157
RPS3A	3.04321e-154	-0.661717	0.996	1	1.02538e-149
TMSB4X	1.45268e-149	0.52515	1	1	4.89467e-145
RPS12	2.85214e-149	-0.595593	0.999	1	9.61e-145
RPS3	9.3455e-148	-0.508434	0.995	0.998	3.14887e-143
RPS13	1.17192e-147	-0.607251	0.996	0.998	3.94867e-143
RPS8	5.80355e-147	-0.59709	0.995	1	1.95545e-142
GAPDH	5.31497e-144	0.881982	1	0.984	1.79082e-139
RPL32	6.85285e-141	-0.543274	0.997	0.998	2.309e-136
S100A4	2.06813e-138	0.815159	0.996	1	6.96836e-134
RPL19	6.73417e-137	-0.471016	0.998	1	2.26901e-132
CCL5	1.2537e-134	0.826242	0.998	0.993	4.2242e-130
RPL5	1.45553e-132	-0.586383	0.983	0.995	4.90425e-128
RPS6	1.49073e-131	-0.61198	0.994	0.995	5.02286e-127
RPS23	7.11532e-129	-0.46666	0.995	0.997	2.39744e-124
RPL9	2.55639e-128	-0.597137	0.985	0.998	8.61352e-124
S100A11	4.1517e-128	0.898093	0.973	0.842	1.39888e-123
RPS18	2.2074e-127	-0.539147	0.998	1	7.4376e-123
RPL11	5.34445e-123	-0.435131	0.998	1	1.80076e-118
RPLP2	2.29851e-119	-0.495255	0.983	0.99	7.74458e-115
CD99	5.12193e-119	0.685193	0.987	0.938	1.72578e-114
RPL30	9.13948e-118	-0.423375	0.999	0.998	3.07946e-113
RPS14	9.28282e-114	-0.445189	0.998	1	3.12775e-109
RPS27A	1.10529e-113	-0.403127	0.998	1	3.72415e-109
MYL6	2.77497e-110	0.686804	0.992	0.956	9.35e-106
RPS5	9.99217e-110	-0.489253	0.987	0.997	3.36676e-105
EEF1B2	1.89119e-108	-0.72422	0.899	0.984	6.37218e-104
RPL18A	2.29268e-108	-0.401935	0.991	1	7.72494e-104
RPL8	8.80429e-108	-0.448122	0.994	0.997	2.96652e-103
RPL37	1.61021e-105	-0.499436	0.989	0.998	5.42544e-101
LGALS1	7.02321e-105	1.26517	0.877	0.534	2.3664e-100
RPL34	2.31163e-104	-0.464039	0.996	1	7.7888e-100
RPS25	1.05631e-98	-0.412999	0.994	1	3.55914e-94
ANXA1	1.54211e-98	0.996583	0.937	0.809	5.19597e-94
CLIC1	7.32541e-98	0.713561	0.967	0.806	2.46822e-93
KLF6	5.65437e-97	1.02308	0.925	0.77	1.90518e-92
PABPC1	1.71133e-95	-0.569615	0.939	0.992	5.76615e-91
RPL39	3.48491e-95	-0.557141	0.998	0.997	1.1742e-90
TXNIP	9.43286e-94	-0.812818	0.806	0.98	3.17831e-89
GZMA	1.35047e-93	1.06566	0.852	0.386	4.55028e-89
GZMB	5.18913e-93	1.5604	0.593	0.083	1.74843e-88
RPL21	6.19107e-93	-0.507485	0.972	0.995	2.08602e-88
TPT1	7.27143e-90	-0.456986	0.993	1	2.45003e-85
RPS28	1.06968e-86	-0.48614	0.996	0.997	3.60419e-82
CST7	6.10199e-86	0.805154	0.914	0.617	2.05601e-81
RPL4	2.8777e-85	-0.552939	0.926	0.989	9.69613e-81
SRGN	1.749e-83	0.817706	0.873	0.663	5.89309e-79
NKG7	2.37937e-82	0.778661	0.949	0.79	8.01705e-78
S100A10	6.67511e-79	0.696737	0.983	0.963	2.24911e-74
CCL4	7.50009e-78	1.37623	0.611	0.142	2.52708e-73
VIM	3.12784e-77	0.699158	0.99	0.972	1.05389e-72
LSP1	9.42427e-77	0.673855	0.937	0.782	3.17541e-72
IL7R	3.12282e-76	-0.768228	0.693	0.938	1.0522e-71
RPLP0	4.8491e-75	-0.447892	0.987	0.998	1.63386e-70
JUN	5.00543e-75	1.37363	0.61	0.199	1.68653e-70
GZMH	7.66633e-73	1.12033	0.567	0.116	2.58309e-68
RPL22	1.60323e-72	-0.481433	0.956	0.985	5.40193e-68
CD44	1.35301e-71	0.697193	0.879	0.704	4.55884e-67
ACTB	2.1526e-71	0.572638	1	1	7.25297e-67
TAGLN2	1.57464e-69	0.686974	0.94	0.868	5.30558e-65
CD2	1.77841e-69	0.634647	0.94	0.824	5.99218e-65
RPL36	3.04383e-68	-0.417093	0.991	0.997	1.02559e-63
PFN1	3.34124e-68	0.422734	0.999	1	1.1258e-63
RPL10A	5.59282e-65	-0.429512	0.965	0.985	1.88444e-60
TCF7	9.82449e-65	-0.716495	0.232	0.622	3.31026e-60
ARPC2	3.21514e-64	0.492373	0.973	0.93	1.08331e-59
PLP2	4.30385e-63	0.643476	0.871	0.695	1.45014e-58
LY6E	2.12746e-62	0.727701	0.918	0.832	7.16827e-58
MT-ND4	2.76852e-60	-0.469287	0.956	0.997	9.32825e-56
PRF1	3.10531e-60	0.812839	0.725	0.393	1.0463e-55
CFL1	9.35189e-60	0.465914	0.991	0.98	3.15103e-55
ALOX5AP	3.35411e-59	0.861558	0.744	0.503	1.13013e-54
EEF2	3.48734e-59	-0.412257	0.933	0.99	1.17502e-54
APOBEC3G	3.52721e-59	0.762753	0.708	0.375	1.18846e-54
ANXA2	8.11528e-59	0.732761	0.785	0.523	2.73436e-54
CD74	2.44075e-58	0.667531	0.942	0.793	8.22387e-54
LMNA	1.22882e-57	1.09146	0.399	0.047	4.14038e-53
NT5E	8.17476e-54	-0.455737	0.015	0.226	2.7544e-49
CD8A	8.84689e-52	0.428104	0.979	0.941	2.98087e-47
RHOA	2.3763e-51	0.455413	0.946	0.906	8.0067e-47
RPS21	4.57344e-51	-0.410122	0.987	0.997	1.54097e-46
MYL12B	6.518e-51	0.466425	0.93	0.849	2.19617e-46
HCST	8.21077e-50	0.428657	0.965	0.917	2.76654e-45
EZR	2.55999e-49	0.690338	0.801	0.617	8.62563e-45
LDHA	2.68085e-47	0.613905	0.788	0.619	9.03285e-43
RP11-291B21.2	4.38547e-47	-0.726129	0.235	0.559	1.47764e-42
FAM65B	7.59195e-46	-0.554889	0.318	0.661	2.55803e-41
LINC00861	4.75345e-44	-0.565812	0.321	0.66	1.60163e-39
TXN	7.0274e-43	0.570751	0.72	0.477	2.36781e-38
UBC	1.87346e-42	0.488055	0.89	0.814	6.31242e-38
LDHB	2.34322e-42	-0.454733	0.802	0.919	7.89525e-38
RPS2	2.80175e-42	-0.428089	0.834	0.941	9.44021e-38
AHNAK	3.91229e-42	0.617385	0.904	0.788	1.31821e-37
EMP3	9.07267e-42	0.433144	0.967	0.928	3.05695e-37
ADGRE5	2.90786e-41	0.694025	0.617	0.353	9.79774e-37
IQGAP1	5.45311e-40	0.635481	0.606	0.352	1.83737e-35
CXCR3	5.5129e-40	0.560571	0.745	0.577	1.85752e-35
APOBEC3H	1.55191e-39	0.617416	0.315	0.046	5.22901e-35
IFITM2	1.68515e-39	0.470964	0.951	0.912	5.67793e-35
LTB	1.48372e-38	-0.450118	0.72	0.906	4.99925e-34
ISG15	2.15981e-38	0.906843	0.556	0.318	7.27727e-34
MAL	7.18798e-38	-0.470121	0.05	0.252	2.42192e-33
CAPG	7.8513e-38	0.708995	0.456	0.179	2.64542e-33
HLA-DRB1	1.1655e-37	0.702331	0.565	0.267	3.92705e-33
EIF3L	3.42212e-37	-0.451502	0.509	0.782	1.15305e-32
ICAM2	3.91249e-37	-0.466053	0.114	0.365	1.31827e-32
TRAT1	8.3178e-37	-0.456165	0.09	0.321	2.8026e-32
DRAP1	7.58238e-36	0.492918	0.732	0.564	2.55481e-31
CXCR6	8.12632e-36	0.695732	0.354	0.083	2.73808e-31
HLA-DRB5	1.87852e-35	0.693602	0.571	0.285	6.32948e-31
C12orf75	6.06267e-35	0.557776	0.704	0.48	2.04276e-30
MYC	2.00394e-34	-0.531871	0.149	0.407	6.75207e-30
MYADM	5.07571e-34	0.677153	0.504	0.244	1.71021e-29
RABAC1	5.702e-34	0.448883	0.778	0.598	1.92123e-29
GLIPR2	1.64257e-33	0.54025	0.625	0.394	5.53449e-29
MSN	4.86573e-33	0.483583	0.76	0.603	1.63946e-28
CTSD	5.77417e-33	0.534138	0.587	0.358	1.94555e-28
RPL13A	1.5057e-31	-0.434091	0.862	0.94	5.0733e-27
RBPJ	3.41291e-31	0.630739	0.461	0.221	1.14995e-26
ATP2B4	7.8316e-31	0.538005	0.531	0.283	2.63878e-26
OASL	1.74718e-30	0.548227	0.31	0.077	5.88695e-26
TRAC	6.40555e-30	0.48492	0.771	0.611	2.15829e-25
FAM129A	2.59032e-29	0.552452	0.411	0.169	8.72782e-25
NOSIP	1.03292e-28	-0.508874	0.475	0.708	3.48032e-24
ZNF683	1.37142e-28	0.601162	0.61	0.368	4.62087e-24
BHLHE40	1.47553e-28	0.573698	0.377	0.14	4.97167e-24
TYMP	1.74639e-28	0.541521	0.347	0.119	5.88429e-24
ITGB1	1.75012e-28	0.415918	0.733	0.459	5.89686e-24
IL2RB	2.36392e-28	0.486204	0.586	0.366	7.96499e-24
ITGB2	3.71733e-28	0.413627	0.776	0.603	1.25252e-23
LDLRAP1	1.53648e-27	-0.401777	0.207	0.458	5.17702e-23
CD63	1.59451e-27	0.509668	0.571	0.365	5.37253e-23
ENO1	1.69237e-27	0.458749	0.744	0.619	5.70227e-23
LGALS3	2.09234e-27	0.539513	0.567	0.344	7.04994e-23
TSPAN2	4.52887e-27	0.487312	0.293	0.077	1.52596e-22
MT2A	1.77097e-26	0.540163	0.655	0.451	5.96711e-22
PGAM1	4.24472e-26	0.446042	0.687	0.541	1.43022e-21
LINC00152	1.87299e-25	0.537153	0.533	0.305	6.31086e-21
RHOB	4.47458e-25	0.592646	0.205	0.028	1.50766e-20
ITGA1	5.84341e-25	0.543581	0.304	0.098	1.96888e-20
IFI44L	1.22374e-24	0.621953	0.249	0.059	4.12327e-20
PPP1R15A	1.46907e-24	0.513942	0.348	0.134	4.9499e-20
TPM4	3.57843e-24	0.525364	0.525	0.319	1.20571e-19
PLEC	9.55366e-24	0.499717	0.433	0.225	3.21901e-19
POMP	1.24322e-23	0.415652	0.61	0.445	4.18892e-19
ZYX	1.96565e-23	0.4513	0.69	0.552	6.62307e-19
ANKRD28	2.13445e-23	0.513194	0.285	0.086	7.19182e-19
CHST12	2.22338e-23	0.450018	0.5	0.293	7.49147e-19
CLEC2B	2.73631e-23	0.465422	0.683	0.56	9.21971e-19
ANXA5	9.24565e-23	0.464037	0.594	0.41	3.11523e-18
SLF1	1.55996e-22	0.492344	0.434	0.218	5.25613e-18
CKLF	4.29844e-22	0.478197	0.437	0.23	1.44832e-17
IFI6	1.44848e-21	0.640418	0.399	0.213	4.88051e-17
DYNLL1	5.30824e-21	0.438092	0.569	0.389	1.78856e-16
TRAV27	8.90447e-21	1.05731	0.221	0.052	3.00027e-16
IRF7	1.11779e-20	0.503945	0.342	0.156	3.76629e-16
PTPN7	3.2349e-20	0.464952	0.408	0.226	1.08997e-15
CCR5	5.37001e-20	0.405143	0.211	0.049	1.80937e-15
HLA-DRA	7.59577e-20	0.49071	0.348	0.148	2.55932e-15
PHLDA1	7.93004e-20	0.448942	0.194	0.039	2.67195e-15
PKM	8.40668e-20	0.443377	0.653	0.521	2.83255e-15
CCDC167	1.49667e-19	0.423241	0.395	0.207	5.04287e-15
IDS	1.55156e-19	0.441141	0.59	0.433	5.22781e-15
ACTN4	3.64841e-19	0.400616	0.393	0.202	1.22929e-14
PLA2G16	5.81913e-19	0.422084	0.352	0.171	1.9607e-14
GNLY	5.90741e-19	1.05457	0.362	0.169	1.99044e-14
PBXIP1	3.16973e-18	0.415107	0.548	0.389	1.06801e-13
MX1	7.09485e-18	0.52907	0.312	0.145	2.39054e-13
TNFAIP3	1.18868e-17	0.431552	0.629	0.5	4.00514e-13
UCP2	1.59492e-17	0.410313	0.799	0.757	5.37393e-13
OAS1	2.56419e-17	0.404881	0.193	0.049	8.63977e-13
TMX4	5.17328e-17	0.413541	0.56	0.427	1.74308e-12
TUBA1A	1.20643e-16	0.422638	0.495	0.339	4.06495e-12
JUNB	1.54108e-16	-0.460024	0.716	0.813	5.19251e-12
IVNS1ABP	6.72886e-15	0.413456	0.367	0.207	2.26722e-10
IER2	8.4804e-15	0.432711	0.594	0.453	2.85738e-10
XAF1	4.74235e-14	0.444698	0.337	0.192	1.59789e-09
EIF2AK2	4.78429e-14	0.417422	0.379	0.233	1.61202e-09
CRIP2	3.93984e-13	0.501692	0.256	0.121	1.32749e-08
CLIC3	4.35488e-13	0.422677	0.434	0.288	1.46733e-08
TRBC1	6.62123e-11	0.449592	0.6	0.534	2.23096e-06
FOS	1.22417e-10	0.547088	0.187	0.078	4.12471e-06
KLRC1	6.49932e-10	0.407477	0.245	0.122	2.18988e-05
TRBV5-1	0.00212398	0.550023	0.091	0.052	1
TRBV10-3	0.00724057	0.469156	0.021	0.005	1
TRAV3	0.131337	0.427881	0.071	0.054	1

## Sheet: Figure 3D
Clone_ID_by_CDR3nt	Peripheral blood frequency	Peripheral blood proportion	Synovial fluid frequency	Synovial fluid proportion	clonetype	beta_chain_count	beta_cdr3s_nt	beta_cdr3s	beta_vgenes	beta_jgenes	beta_dgenes	beta_cgenes	alpha_chain_count	alpha_cdr3s_nt	alpha_cdr3s	alpha_vgenes	alpha_jgenes	alpha_cgenes	fisher_p_value	fisher_adjp	fisher_sig	patient
TGCAGTGCTGCGGGGGGGGGGGCCTCCTACAATGAGCAGTTCTTC	1	0.0138274	1	0.0103199	CD8+	1	TGCAGTGCTGCGGGGGGGGGGGCCTCCTACAATGAGCAGTTCTTC	CSAAGGGASYNEQFF	TRBV20-1	TRBJ2-1	TRBD2	TRBC2	0						1	1	Not Significant	PSA1505
TGCATCCTGAGAGGCAGCAGTGCTTCCAAGATAATCTTT;TGTGCTGTCCCGACGGGAGGAGGAAACAAACTCACCTTTTGTGCCAGCAGTTTGGTAGGCTCGGTTGTTGAAAAACTGTTTTTT	1	0.0138274	1	0.0103199	CD8+	1	TGTGCCAGCAGTTTGGTAGGCTCGGTTGTTGAAAAACTGTTTTTT	CASSLVGSVVEKLFF	TRBV28	TRBJ1-4	TRBD2	TRBC1	2	TGCATCCTGAGAGGCAGCAGTGCTTCCAAGATAATCTTT;TGTGCTGTCCCGACGGGAGGAGGAAACAAACTCACCTTT	CILRGSSASKIIF;CAVPTGGGNKLTF	TRAV26-2;TRAV3	TRAJ3;TRAJ10	TRAC;TRAC	1	1	Not Significant	PSA1505
TGCATCCTGAGGATGGAATATGGAAACAAGCTGGTCTTTTGTGCCAGCAGTTTCGGGGGCAGGCACACTGAAGCTTTCTTT	3	0.0414823	4	0.0412797	CD8+	1	TGTGCCAGCAGTTTCGGGGGCAGGCACACTGAAGCTTTCTTT	CASSFGGRHTEAFF	TRBV6-5	TRBJ1-1	TRBD1	TRBC1	1	TGCATCCTGAGGATGGAATATGGAAACAAGCTGGTCTTT	CILRMEYGNKLVF	TRAV26-2	TRAJ47	TRAC	1	1	Not Significant	PSA1505
TGCATCCTGAGGCCTGGCAACACAGGCAAACTAATCTTTTGTGCCAGCAGCCAACAGGGACAGGGTCGGCCCCAGCATTTT	3	0.0414823	4	0.0412797	CD8+	1	TGTGCCAGCAGCCAACAGGGACAGGGTCGGCCCCAGCATTTT	CASSQQGQGRPQHF	TRBV3-1	TRBJ1-5	TRBD1	TRBC1	1	TGCATCCTGAGGCCTGGCAACACAGGCAAACTAATCTTT	CILRPGNTGKLIF	TRAV26-2	TRAJ37	TRAC	1	1	Not Significant	PSA1505
TGCATCCTGTGGGATGCAGGCAACATGCTCACCTTTTGTGCCAGCAGTTACGTAGAAGGCTACGAGCAGTACTTC	1	0.0138274	1	0.0103199	CD8+	1	TGTGCCAGCAGTTACGTAGAAGGCTACGAGCAGTACTTC	CASSYVEGYEQYF	TRBV6-3	TRBJ2-7		TRBC2	1	TGCATCCTGTGGGATGCAGGCAACATGCTCACCTTT	CILWDAGNMLTF	TRAV26-2	TRAJ39	TRAC	1	1	Not Significant	PSA1505
TGCATCCTTCATACTGGAGGCTTCAAAACTATCTTTTGTGCCAGCAGCCCGGGTACAGGGATGAACACTGAAGCTTTCTTT	1	0.0138274	1	0.0103199	CD8+	1	TGTGCCAGCAGCCCGGGTACAGGGATGAACACTGAAGCTTTCTTT	CASSPGTGMNTEAFF	TRBV7-8	TRBJ1-1		TRBC1	1	TGCATCCTTCATACTGGAGGCTTCAAAACTATCTTT	CILHTGGFKTIF	TRAV26-2	TRAJ9	TRAC	1	1	Not Significant	PSA1505
TGCATCGTCAGAGTCCCCCTCGATGGCGGTAACCAGTTCTATTTTTGTGCCAGCGGGAAGACGGAGCAGTTCTTC	1	0.0138274	1	0.0103199	CD8+	1	TGTGCCAGCGGGAAGACGGAGCAGTTCTTC	CASGKTEQFF	TRBV2	TRBJ2-1			1	TGCATCGTCAGAGTCCCCCTCGATGGCGGTAACCAGTTCTATTTT	CIVRVPLDGGNQFYF	TRAV26-1	TRAJ49	TRAC	1	1	Not Significant	PSA1505
TGCCTCGTGCCCGACCCCGGCAGACTCATGTTTTGTGCCAGCAGTGACCGGGGGACAGCCCTAATACAGCCCCAGCATTTT	2	0.0276549	2	0.0206398	CD8+	1	TGTGCCAGCAGTGACCGGGGGACAGCCCTAATACAGCCCCAGCATTTT	CASSDRGTALIQPQHF	TRBV2	TRBJ1-5	TRBD1	TRBC1	1	TGCCTCGTGCCCGACCCCGGCAGACTCATGTTT	CLVPDPGRLMF	TRAV4	TRAJ31	TRAC	1	1	Not Significant	PSA1505
TGCCTCGTGGGTGACAGGAAGGGAGGAGGAAACAAACTCACCTTT;TGTGCAGAGAACCGTGACAGAGGCTCAACCCTGGGGAGGCTATACTTTTGTGCCAGCAGCTTATGGGGGGGCGGCACAGATACGCAGTATTTT	1	0.0138274	1	0.0103199	CD8+	1	TGTGCCAGCAGCTTATGGGGGGGCGGCACAGATACGCAGTATTTT	CASSLWGGGTDTQYF	TRBV7-2	TRBJ2-3	TRBD1	TRBC2	2	TGCCTCGTGGGTGACAGGAAGGGAGGAGGAAACAAACTCACCTTT;TGTGCAGAGAACCGTGACAGAGGCTCAACCCTGGGGAGGCTATACTTT	CLVGDRKGGGNKLTF;CAENRDRGSTLGRLYF	TRAV4;TRAV5	TRAJ10;TRAJ18	TRAC;TRAC	1	1	Not Significant	PSA1505
TGCCTCGTGGGTGACCATTCAGGATACAGCACCCTCACCTTTTGTGCCAGCACCTCACTAGCGGGGGACCGGGGCCAGTACTTC	1	0.0138274	1	0.0103199	CD8+	1	TGTGCCAGCACCTCACTAGCGGGGGACCGGGGCCAGTACTTC	CASTSLAGDRGQYF	TRBV6-5	TRBJ2-5	TRBD2	TRBC2	1	TGCCTCGTGGGTGACCATTCAGGATACAGCACCCTCACCTTT	CLVGDHSGYSTLTF	TRAV4	TRAJ11	TRAC	1	1	Not Significant	PSA1505
TGCCTCGTGGGTGACGGGACCGGCACTGCCAGTAAACTCACCTTTTGTGCCAGCAGCCGGCGGGGGGAGAGCTCTGGAAACACCATATATTTT	2	0.0276549	2	0.0206398	CD8+	1	TGTGCCAGCAGCCGGCGGGGGGAGAGCTCTGGAAACACCATATATTTT	CASSRRGESSGNTIYF	TRBV12-3	TRBJ1-3	TRBD2	TRBC1	1	TGCCTCGTGGGTGACGGGACCGGCACTGCCAGTAAACTCACCTTT	CLVGDGTGTASKLTF	TRAV4	TRAJ44	TRAC	1	1	Not Significant	PSA1505
TGCCTCGTGGGTGACTACTCTGGGGCTGGGAGTTACCAACTCACTTTCTGTGCCAGCAGTCGTGGACAGGGAGGGTTGTACAATGAGCAGTTCTTC	1	0.0138274	1	0.0103199	CD8+	1	TGTGCCAGCAGTCGTGGACAGGGAGGGTTGTACAATGAGCAGTTCTTC	CASSRGQGGLYNEQFF	TRBV6-1	TRBJ2-1	TRBD1	TRBC2	1	TGCCTCGTGGGTGACTACTCTGGGGCTGGGAGTTACCAACTCACTTTC	CLVGDYSGAGSYQLTF	TRAV4	TRAJ28	TRAC	1	1	Not Significant	PSA1505
TGCCTCGTGGGTGACTATAACAATGACATGCGCTTTTGTGCCAGCAGTTTAGGGCGGACCTATAATACCGGGGAGCTGTTTTTT	1	0.0138274	1	0.0103199	CD8+	1	TGTGCCAGCAGTTTAGGGCGGACCTATAATACCGGGGAGCTGTTTTTT	CASSLGRTYNTGELFF	TRBV12-4	TRBJ2-2		TRBC2	1	TGCCTCGTGGGTGACTATAACAATGACATGCGCTTT	CLVGDYNNDMRF	TRAV4	TRAJ43	TRAC	1	1	Not Significant	PSA1505
TGCCTCGTGGGTGTGGGGTCTGGGGCTGGGAGTTACCAACTCACTTTC	1	0.0138274	1	0.0103199	CD8+	0							1	TGCCTCGTGGGTGTGGGGTCTGGGGCTGGGAGTTACCAACTCACTTTC	CLVGVGSGAGSYQLTF	TRAV4	TRAJ28	TRAC	1	1	Not Significant	PSA1505
TGCCTCGTGGGTTATGGTGGTGCTACAAACAAGCTCATCTTTTGCGCCAGCAGCCAAGGTTCTGTCGGACCCGGAGGGTCACCCCTCCACTTT	1	0.0138274	1	0.0103199	CD8+	1	TGCGCCAGCAGCCAAGGTTCTGTCGGACCCGGAGGGTCACCCCTCCACTTT	CASSQGSVGPGGSPLHF	TRBV4-3	TRBJ1-6	TRBD2	TRBC1	1	TGCCTCGTGGGTTATGGTGGTGCTACAAACAAGCTCATCTTT	CLVGYGGATNKLIF	TRAV4	TRAJ32	TRAC	1	1	Not Significant	PSA1505
TGCCTCGTTCACACGGGCAGGAGAGCACTTACTTTTTGTGCCAGCAGCACCCAGGGGGCGCTTCTTTCTGGGGCCAACGTCCTGACTTTC	1	0.0138274	1	0.0103199	CD8+	1	TGTGCCAGCAGCACCCAGGGGGCGCTTCTTTCTGGGGCCAACGTCCTGACTTTC	CASSTQGALLSGANVLTF	TRBV6-3	TRBJ2-6	TRBD1	TRBC2	1	TGCCTCGTTCACACGGGCAGGAGAGCACTTACTTTT	CLVHTGRRALTF	TRAV4	TRAJ5	TRAC	1	1	Not Significant	PSA1505
TGCGCCAGCAGTGAGTGGGGGGAGGCCGGGAACATTCAGTACTTC	1	0.0138274	1	0.0103199	CD8+	1	TGCGCCAGCAGTGAGTGGGGGGAGGCCGGGAACATTCAGTACTTC	CASSEWGEAGNIQYF	TRBV10-2	TRBJ2-4	TRBD2	TRBC2	0						1	1	Not Significant	PSA1505
TGCGCTGTGAAAGACTATGGTCAGAATTTTGTCTTTTGTGCCAGCAGCCTATCGGAGGGGGACGCTCAAGAGACCCAGTACTTC	1	0.0138274	1	0.0103199	CD8+	1	TGTGCCAGCAGCCTATCGGAGGGGGACGCTCAAGAGACCCAGTACTTC	CASSLSEGDAQETQYF	TRBV5-4	TRBJ2-5	TRBD2	TRBC2	1	TGCGCTGTGAAAGACTATGGTCAGAATTTTGTCTTT	CAVKDYGQNFVF	TRAV1-1	TRAJ26	TRAC	1	1	Not Significant	PSA1505
TGCGGCACAAAAATTGTGACTCAGGGCGGATCTGAAAAGCTGGTCTTTTGTGCCAGCAGCCCCAAGGGCCATGGCTACACCTTC	1	0.0138274	1	0.0103199	CD8+	1	TGTGCCAGCAGCCCCAAGGGCCATGGCTACACCTTC	CASSPKGHGYTF	TRBV7-2	TRBJ1-2		TRBC1	1	TGCGGCACAAAAATTGTGACTCAGGGCGGATCTGAAAAGCTGGTCTTT	CGTKIVTQGGSEKLVF	TRAV30	TRAJ57	TRAC	1	1	Not Significant	PSA1505
TGCGGCACAGAGATAAGGCCTTATGGTGGTGCTACAAACAAGCTCATCTTTTGTGCCAGCAGCCTTGGTTCGGAGTCCGAGTTCCATGGCTACACCTTC	1	0.0138274	1	0.0103199	CD8+	1	TGTGCCAGCAGCCTTGGTTCGGAGTCCGAGTTCCATGGCTACACCTTC	CASSLGSESEFHGYTF	TRBV28	TRBJ1-2		TRBC1	1	TGCGGCACAGAGATAAGGCCTTATGGTGGTGCTACAAACAAGCTCATCTTT	CGTEIRPYGGATNKLIF	TRAV30	TRAJ32	TRAC	1	1	Not Significant	PSA1505
TGCGGCACAGAGCGCGCTGGTGGTACTAGCTATGGAAAGCTGACATTTTGTGCCAGCAGGACTGGACTAGCGGGCGAGCAGTACTTC	1	0.0138274	1	0.0103199	CD8+	1	TGTGCCAGCAGGACTGGACTAGCGGGCGAGCAGTACTTC	CASRTGLAGEQYF	TRBV6-5	TRBJ2-7	TRBD2	TRBC2	1	TGCGGCACAGAGCGCGCTGGTGGTACTAGCTATGGAAAGCTGACATTT	CGTERAGGTSYGKLTF	TRAV30	TRAJ52	TRAC	1	1	Not Significant	PSA1505
TGCGGCACAGAGCTTACTCAGGGCGGATCTGAAAAGCTGGTCTTTTGTGCCAGCACGAACTCGAGGTGGGATGAGCAGTTCTTC	1	0.0138274	1	0.0103199	CD8+	1	TGTGCCAGCACGAACTCGAGGTGGGATGAGCAGTTCTTC	CASTNSRWDEQFF	TRBV27	TRBJ2-1	TRBD1	TRBC2	1	TGCGGCACAGAGCTTACTCAGGGCGGATCTGAAAAGCTGGTCTTT	CGTELTQGGSEKLVF	TRAV30	TRAJ57	TRAC	1	1	Not Significant	PSA1505
TGCGGCACAGGGGGACATAATCAGGGCGGATCTGAAAAGCTGGTCTTT;TGTCTTCTCATCCGGGGAGGAGGTGCTGACGGACTCACCTTTTGTGCCAGCAGCGTCCGGGACCCAGCCTACAATGAGCAGTTCTTC	1	0.0138274	1	0.0103199	CD8+	1	TGTGCCAGCAGCGTCCGGGACCCAGCCTACAATGAGCAGTTCTTC	CASSVRDPAYNEQFF	TRBV7-9	TRBJ2-1		TRBC2	2	TGCGGCACAGGGGGACATAATCAGGGCGGATCTGAAAAGCTGGTCTTT;TGTCTTCTCATCCGGGGAGGAGGTGCTGACGGACTCACCTTT	CGTGGHNQGGSEKLVF;CLLIRGGGADGLTF	TRAV30;TRAV40	TRAJ57;TRAJ45	TRAC;TRAC	1	1	Not Significant	PSA1505
TGTGCAATGACCCCGGATAGCAACTATCAGTTAATCTGGTGTGCCAGTAGTTCCATGGGCGGGGGCTCCTACAATGAGCAGTTCTTC	1	0.0138274	1	0.0103199	CD8+	1	TGTGCCAGTAGTTCCATGGGCGGGGGCTCCTACAATGAGCAGTTCTTC	CASSSMGGGSYNEQFF	TRBV19	TRBJ2-1	TRBD2	TRBC2	1	TGTGCAATGACCCCGGATAGCAACTATCAGTTAATCTGG	CAMTPDSNYQLIW	TRAV14DV4	TRAJ33	TRAC	1	1	Not Significant	PSA1505
TGTGCAATGAGAGACTCGACGGGAATCCGGGATAACTATGGTCAGAATTTTGTCTTTTGTGCCAGCAGCCCCGGGACTAGCTATTACAATGAGCAGTTCTTC	1	0.0138274	1	0.0103199	CD8+	1	TGTGCCAGCAGCCCCGGGACTAGCTATTACAATGAGCAGTTCTTC	CASSPGTSYYNEQFF	TRBV7-2	TRBJ2-1	TRBD2	TRBC2	1	TGTGCAATGAGAGACTCGACGGGAATCCGGGATAACTATGGTCAGAATTTTGTCTTT	CAMRDSTGIRDNYGQNFVF	TRAV14DV4	TRAJ26	TRAC	1	1	Not Significant	PSA1505
TGTGCAATGAGAGAGATTGAGGGGGGCAGGAGAGCACTTACTTTTTGTGCCAGCAGCTCCGACAGGGGAGAAAATTCACCCCTCCACTTT	1	0.0138274	1	0.0103199	CD8+	1	TGTGCCAGCAGCTCCGACAGGGGAGAAAATTCACCCCTCCACTTT	CASSSDRGENSPLHF	TRBV7-9	TRBJ1-6		TRBC1	1	TGTGCAATGAGAGAGATTGAGGGGGGCAGGAGAGCACTTACTTTT	CAMREIEGGRRALTF	TRAV14DV4	TRAJ5	TRAC	1	1	Not Significant	PSA1505
TGTGCAATGAGAGAGCCCACGGGAGGAGGAAACAAACTCACCTTTTGTGCCAGCAGTTACTCACCCGGATCTGGAGAGACCCAGTACTTC	1	0.0138274	1	0.0103199	CD8+	1	TGTGCCAGCAGTTACTCACCCGGATCTGGAGAGACCCAGTACTTC	CASSYSPGSGETQYF	TRBV27	TRBJ2-5		TRBC2	1	TGTGCAATGAGAGAGCCCACGGGAGGAGGAAACAAACTCACCTTT	CAMREPTGGGNKLTF	TRAV14DV4	TRAJ10	TRAC	1	1	Not Significant	PSA1505
TGTGCAATGAGAGAGCTAACAGGCTTTCAGAAACTTGTATTTTGTGCCAGCAGCTCGCCGGACAGGGTGAACACCGGGGAGCTGTTTTTT	1	0.0138274	1	0.0103199	CD8+	1	TGTGCCAGCAGCTCGCCGGACAGGGTGAACACCGGGGAGCTGTTTTTT	CASSSPDRVNTGELFF	TRBV7-9	TRBJ2-2		TRBC2	1	TGTGCAATGAGAGAGCTAACAGGCTTTCAGAAACTTGTATTT	CAMRELTGFQKLVF	TRAV14DV4	TRAJ8	TRAC	1	1	Not Significant	PSA1505
TGTGCAATGAGAGAGGAGTACAGCAGTGCTTCCAAGATAATCTTTTGTGCCAGCAGCGGAGGACAGGGGGCAGGGGAGACCCAGTACTTC	1	0.0138274	1	0.0103199	CD8+	1	TGTGCCAGCAGCGGAGGACAGGGGGCAGGGGAGACCCAGTACTTC	CASSGGQGAGETQYF	TRBV9	TRBJ2-5	TRBD1	TRBC2	1	TGTGCAATGAGAGAGGAGTACAGCAGTGCTTCCAAGATAATCTTT	CAMREEYSSASKIIF	TRAV14DV4	TRAJ3	TRAC	1	1	Not Significant	PSA1505
TGTGCAATGAGAGAGTCAAGCCAGGGAGGAAAGCTTATCTTCTGTGCTATTGGAACAGGCCGCTACGAGCAGTACTTC	1	0.0138274	1	0.0103199	CD8+	1	TGTGCTATTGGAACAGGCCGCTACGAGCAGTACTTC	CAIGTGRYEQYF	TRBV30	TRBJ2-7	TRBD1	TRBC2	1	TGTGCAATGAGAGAGTCAAGCCAGGGAGGAAAGCTTATCTTC	CAMRESSQGGKLIF	TRAV14DV4	TRAJ23	TRAC	1	1	Not Significant	PSA1505
TGTGCAATGAGAGTCCTGAATACTGGAGGCTTCAAAACTATCTTTTGCGCCAGCAGCCCAGAACAGGTTCTCAGCTCTGGGGCCAACGTCCTGACTTTC	1	0.0138274	1	0.0103199	CD8+	1	TGCGCCAGCAGCCCAGAACAGGTTCTCAGCTCTGGGGCCAACGTCCTGACTTTC	CASSPEQVLSSGANVLTF	TRBV4-1	TRBJ2-6		TRBC2	1	TGTGCAATGAGAGTCCTGAATACTGGAGGCTTCAAAACTATCTTT	CAMRVLNTGGFKTIF	TRAV14DV4	TRAJ9	TRAC	1	1	Not Significant	PSA1505
TGTGCAATGAGATCCGCTGGTGGTACTAGCTATGGAAAGCTGACATTTTGTGCCTGGAGTGTCGGGGCTAGCTACTACAATGAGCAGTTCTTC	2	0.0276549	2	0.0206398	CD8+	1	TGTGCCTGGAGTGTCGGGGCTAGCTACTACAATGAGCAGTTCTTC	CAWSVGASYYNEQFF	TRBV30	TRBJ2-1	TRBD2	TRBC2	1	TGTGCAATGAGATCCGCTGGTGGTACTAGCTATGGAAAGCTGACATTT	CAMRSAGGTSYGKLTF	TRAV14DV4	TRAJ52	TRAC	1	1	Not Significant	PSA1505
TGTGCACCCCAATATGGAAACAAGCTGGTCTTTTGTGCCAGCAGTCCCGGGTGGGGCAATCAGCCCCAGCATTTT	1	0.0138274	1	0.0103199	CD8+	1	TGTGCCAGCAGTCCCGGGTGGGGCAATCAGCCCCAGCATTTT	CASSPGWGNQPQHF	TRBV6-6	TRBJ1-5		TRBC1	1	TGTGCACCCCAATATGGAAACAAGCTGGTCTTT	CAPQYGNKLVF	TRAV29DV5	TRAJ47	TRAC	1	1	Not Significant	PSA1505
TGTGCAGAGAATACCGATGACAAGATCATCTTTTGTGCCATCAGTGGGACTAGCGGGAGTGCCTACAATGAGCAGTTCTTC	1	0.0138274	2	0.0206398	CD8+	1	TGTGCCATCAGTGGGACTAGCGGGAGTGCCTACAATGAGCAGTTCTTC	CAISGTSGSAYNEQFF	TRBV10-3	TRBJ2-1	TRBD2	TRBC2	1	TGTGCAGAGAATACCGATGACAAGATCATCTTT	CAENTDDKIIF	TRAV13-2	TRAJ30	TRAC	1	1	Not Significant	PSA1505
TGTGCAGAGACAAAGGGTGCGGCGGATGACAAGATCATCTTTTGCAGTGCTAGAGAGGGCCTACCTAGCTCCTACGAGCAGTACTTC	1	0.0138274	1	0.0103199	CD8+	1	TGCAGTGCTAGAGAGGGCCTACCTAGCTCCTACGAGCAGTACTTC	CSAREGLPSSYEQYF	TRBV20-1	TRBJ2-7	TRBD2	TRBC2	1	TGTGCAGAGACAAAGGGTGCGGCGGATGACAAGATCATCTTT	CAETKGAADDKIIF	TRAV13-2	TRAJ30	TRAC	1	1	Not Significant	PSA1505
TGTGCAGAGACCCTATACTCAGGAACCTACAAATACATCTTTTGTGCCAGCAGTATTACAGGGGGCGAATACAATGAGCAGTTCTTC	1	0.0138274	1	0.0103199	CD8+	1	TGTGCCAGCAGTATTACAGGGGGCGAATACAATGAGCAGTTCTTC	CASSITGGEYNEQFF	TRBV7-6	TRBJ2-1	TRBD1	TRBC2	1	TGTGCAGAGACCCTATACTCAGGAACCTACAAATACATCTTT	CAETLYSGTYKYIF	TRAV5	TRAJ40	TRAC	1	1	Not Significant	PSA1505
TGTGCAGAGAGCGGGGACTCTGGGGCTGGGAGTTACCAACTCACTTTC;TGTGCTCTGAGTGATTGGGGTGGAGGCTTCAAAACTATCTTTTGTGCCAGCAGTGGGACAGGGAATACCGGGGAGCTGTTTTTT	1	0.0138274	1	0.0103199	CD8+	1	TGTGCCAGCAGTGGGACAGGGAATACCGGGGAGCTGTTTTTT	CASSGTGNTGELFF	TRBV7-8	TRBJ2-2		TRBC2	2	TGTGCAGAGAGCGGGGACTCTGGGGCTGGGAGTTACCAACTCACTTTC;TGTGCTCTGAGTGATTGGGGTGGAGGCTTCAAAACTATCTTT	CAESGDSGAGSYQLTF;CALSDWGGGFKTIF	TRAV5;TRAV9-2	TRAJ28;TRAJ9	TRAC;TRAC	1	1	Not Significant	PSA1505
TGTGCAGAGAGCTATGGGAACAACAGACTCGCTTTTTGTGCCAGCAGCATTGACAGGGCCAAGCGCTATGGCTACACCTTC	1	0.0138274	2	0.0206398	CD8+	1	TGTGCCAGCAGCATTGACAGGGCCAAGCGCTATGGCTACACCTTC	CASSIDRAKRYGYTF	TRBV5-6	TRBJ1-2		TRBC1	1	TGTGCAGAGAGCTATGGGAACAACAGACTCGCTTTT	CAESYGNNRLAF	TRAV5	TRAJ7	TRAC	1	1	Not Significant	PSA1505
TGTGCAGAGAGGCAGTCAGGATACAGCACCCTCACCTTTTGTGCCAGCAGCTTAGTTGTCCTCGGGGACAATGAGCAGTTCTTC	2	0.0276549	2	0.0206398	CD8+	1	TGTGCCAGCAGCTTAGTTGTCCTCGGGGACAATGAGCAGTTCTTC	CASSLVVLGDNEQFF	TRBV7-9	TRBJ2-1		TRBC2	1	TGTGCAGAGAGGCAGTCAGGATACAGCACCCTCACCTTT	CAERQSGYSTLTF	TRAV13-2	TRAJ11	TRAC	1	1	Not Significant	PSA1505
TGTGCAGAGAGTAAGGGCGACTACAAGCTCAGCTTTTGCAGTGCTAGATCCGCGGAGGGGGGAGAGCAGTACTTC	2	0.0276549	2	0.0206398	CD8+	1	TGCAGTGCTAGATCCGCGGAGGGGGGAGAGCAGTACTTC	CSARSAEGGEQYF	TRBV20-1	TRBJ2-7	TRBD2	TRBC2	1	TGTGCAGAGAGTAAGGGCGACTACAAGCTCAGCTTT	CAESKGDYKLSF	TRAV5	TRAJ20	TRAC	1	1	Not Significant	PSA1505
TGTGCAGCAACTAATGCAGGCAACATGCTCACCTTT;TGTGCAGCAAGCCGGGGGGATGACAAGATCATCTTTTGTGCCAGCAGCGTAGTGGGGGCGGCGCACAATGAGCAGTTCTTC	1	0.0138274	1	0.0103199	CD8+	1	TGTGCCAGCAGCGTAGTGGGGGCGGCGCACAATGAGCAGTTCTTC	CASSVVGAAHNEQFF	TRBV9	TRBJ2-1	TRBD1	TRBC2	2	TGTGCAGCAACTAATGCAGGCAACATGCTCACCTTT;TGTGCAGCAAGCCGGGGGGATGACAAGATCATCTTT	CAATNAGNMLTF;CAASRGDDKIIF	TRAV13-1;TRAV23DV6	TRAJ39;TRAJ30	TRAC;TRAC	1	1	Not Significant	PSA1505
TGTGCAGCAAGCGAGAGTAACCAGTTCTATTTT;TGTGCTCTGATTCCGAACACCGGTAACCAGTTCTATTTTTGTGCCAGCGGGGACACGAGCTCCTACGAGCAGTACTTC	1	0.0138274	2	0.0206398	CD8+	1	TGTGCCAGCGGGGACACGAGCTCCTACGAGCAGTACTTC	CASGDTSSYEQYF	TRBV9	TRBJ2-7	TRBD1	TRBC2	2	TGTGCAGCAAGCGAGAGTAACCAGTTCTATTTT;TGTGCTCTGATTCCGAACACCGGTAACCAGTTCTATTTT	CAASESNQFYF;CALIPNTGNQFYF	TRAV29DV5;TRAV9-2	TRAJ49;TRAJ49	TRAC;TRAC	1	1	Not Significant	PSA1505
TGTGCAGCAAGCGCGGGATTATGGGGAGCCCAGAAGCTGGTATTTTGTGCCTGGGAATTGGGACGGGGGGTCACCGGGGAGCTGTTTTTT	1	0.0138274	2	0.0206398	CD8+	1	TGTGCCTGGGAATTGGGACGGGGGGTCACCGGGGAGCTGTTTTTT	CAWELGRGVTGELFF	TRBV30	TRBJ2-2	TRBD1	TRBC2	1	TGTGCAGCAAGCGCGGGATTATGGGGAGCCCAGAAGCTGGTATTT	CAASAGLWGAQKLVF	TRAV29DV5	TRAJ54	TRAC	1	1	Not Significant	PSA1505
TGTGCAGCAAGCGTCTCGAATTCAGGAAACACACCTCTTGTCTTTTGTGCCAGCAGCTTAGGTTTTGGTGGGGGAGCCAAAAACATTCAGTACTTC	4	0.0553097	6	0.0619195	CD8+	1	TGTGCCAGCAGCTTAGGTTTTGGTGGGGGAGCCAAAAACATTCAGTACTTC	CASSLGFGGGAKNIQYF	TRBV7-8	TRBJ2-4		TRBC2	1	TGTGCAGCAAGCGTCTCGAATTCAGGAAACACACCTCTTGTCTTT	CAASVSNSGNTPLVF	TRAV29DV5	TRAJ29	TRAC	1	1	Not Significant	PSA1505
TGTGCAGCAAGTACGGACTTTGGAAATGAGAAATTAACCTTTTGTGCCAGCAGCTTAAGGTCTCTAGCGGGAGGATACACCGGGGAGCTGTTTTTT	1	0.0138274	1	0.0103199	CD8+	1	TGTGCCAGCAGCTTAAGGTCTCTAGCGGGAGGATACACCGGGGAGCTGTTTTTT	CASSLRSLAGGYTGELFF	TRBV7-8	TRBJ2-2		TRBC2	1	TGTGCAGCAAGTACGGACTTTGGAAATGAGAAATTAACCTTT	CAASTDFGNEKLTF	TRAV13-1	TRAJ48	TRAC	1	1	Not Significant	PSA1505
TGTGCAGCAATAACGAACAAACTGGTCTTTTGTGCCAGTGGGGGGGGCTATGGCTACACCTTC	1	0.0138274	1	0.0103199	CD8+	1	TGTGCCAGTGGGGGGGGCTATGGCTACACCTTC	CASGGGYGYTF	TRBV9	TRBJ1-2	TRBD1	TRBC1	1	TGTGCAGCAATAACGAACAAACTGGTCTTT	CAAITNKLVF	TRAV13-1	TRAJ47	TRAC	1	1	Not Significant	PSA1505
TGTGCAGCAATTCGAGAGGGGAGTCGAGGGCGCCAGTTCTATTTTTGTGCCAGTAGTGGCCTATACGAACAAGAGACCCAGTACTTC	1	0.0138274	1	0.0103199	CD8+	1	TGTGCCAGTAGTGGCCTATACGAACAAGAGACCCAGTACTTC	CASSGLYEQETQYF	TRBV19	TRBJ2-5	TRBD2	TRBC2	1	TGTGCAGCAATTCGAGAGGGGAGTCGAGGGCGCCAGTTCTATTTT	CAAIREGSRGRQFYF	TRAV13-1	TRAJ49	TRAC	1	1	Not Significant	PSA1505
TGTGCAGCACCCCCTGGATCTTATAACACCGACAAGCTCATCTTT;TGTGCCCACAACTCCGTTACCTCAGGAACCTACAAATACATCTTTTGCGCCAGCAGTCCAAGCCCGGGAGAATCCTCCGAGCAGTACTTC	2	0.0276549	2	0.0206398	CD8+	1	TGCGCCAGCAGTCCAAGCCCGGGAGAATCCTCCGAGCAGTACTTC	CASSPSPGESSEQYF	TRBV4-1	TRBJ2-7			2	TGTGCAGCACCCCCTGGATCTTATAACACCGACAAGCTCATCTTT;TGTGCCCACAACTCCGTTACCTCAGGAACCTACAAATACATCTTT	CAAPPGSYNTDKLIF;CAHNSVTSGTYKYIF	TRAV29DV5;TRAV38-2DV8	TRAJ34;TRAJ40	TRAC;TRAC	1	1	Not Significant	PSA1505
TGTGCAGCTTCACTGGGAGCCCAGAAGCTGGTATTTTGTGCCTGGAGTGTATTGGGTGGGCTAGCGGTTGGCAATGAGCAGTTCTTC	1	0.0138274	1	0.0103199	CD8+	1	TGTGCCTGGAGTGTATTGGGTGGGCTAGCGGTTGGCAATGAGCAGTTCTTC	CAWSVLGGLAVGNEQFF	TRBV30	TRBJ2-1	TRBD2	TRBC2	1	TGTGCAGCTTCACTGGGAGCCCAGAAGCTGGTATTT	CAASLGAQKLVF	TRAV29DV5	TRAJ54	TRAC	1	1	Not Significant	PSA1505
TGTGCAGGAGAGACGCGGAACGGGTATGCACTCAACTTCTGTGCCAGCAGCTTACCCTCGAAGGGGGCTTCCGACTACGAGCAGTACTTC	1	0.0138274	2	0.0206398	CD8+	1	TGTGCCAGCAGCTTACCCTCGAAGGGGGCTTCCGACTACGAGCAGTACTTC	CASSLPSKGASDYEQYF	TRBV7-2	TRBJ2-7	TRBD1	TRBC2	1	TGTGCAGGAGAGACGCGGAACGGGTATGCACTCAACTTC	CAGETRNGYALNF	TRAV27	TRAJ41	TRAC	1	1	Not Significant	PSA1505
TGTGCAGGAGAGAGGTACAGCAGTGCTTCCAAGATAATCTTTTGTGCCAGCGGTTCAGGGGGCCACACCGGGGAGCTGTTTTTT	1	0.0138274	1	0.0103199	CD8+	1	TGTGCCAGCGGTTCAGGGGGCCACACCGGGGAGCTGTTTTTT	CASGSGGHTGELFF	TRBV27	TRBJ2-2	TRBD1	TRBC2	1	TGTGCAGGAGAGAGGTACAGCAGTGCTTCCAAGATAATCTTT	CAGERYSSASKIIF	TRAV27	TRAJ3	TRAC	1	1	Not Significant	PSA1505
TGTGCAGGGGACCTCGAGGATAGCAACTATCAGTTAATCTGGTGTGCCAGCAGTTCCCTGGAGGGGGGAGGTCAGCCCCAGCATTTT	1	0.0138274	1	0.0103199	CD8+	1	TGTGCCAGCAGTTCCCTGGAGGGGGGAGGTCAGCCCCAGCATTTT	CASSSLEGGGQPQHF	TRBV6-5	TRBJ1-5	TRBD2	TRBC1	1	TGTGCAGGGGACCTCGAGGATAGCAACTATCAGTTAATCTGG	CAGDLEDSNYQLIW	TRAV25	TRAJ33	TRAC	1	1	Not Significant	PSA1505
TGTGCAGGTCGATCTTATAACACCGACAAGCTCATCTTTTGTGCCACCAGCAGAGATATGAATAGCAATCAGCCCCAGCATTTT	1	0.0138274	1	0.0103199	CD8+	1	TGTGCCACCAGCAGAGATATGAATAGCAATCAGCCCCAGCATTTT	CATSRDMNSNQPQHF	TRBV15	TRBJ1-5		TRBC1	1	TGTGCAGGTCGATCTTATAACACCGACAAGCTCATCTTT	CAGRSYNTDKLIF	TRAV27	TRAJ34	TRAC	1	1	Not Significant	PSA1505
TGTGCATCTCATAACACCGACAAGCTCATCTTT;TGTGCTGTGAGAGACATGAGCCATAACCAGGGAGGAAAGCTTATCTTCTGTGCCAGCAGCCGGCAGTCCACAGATACGCAGTATTTT	1	0.0138274	1	0.0103199	CD8+	1	TGTGCCAGCAGCCGGCAGTCCACAGATACGCAGTATTTT	CASSRQSTDTQYF	TRBV6-5	TRBJ2-3	TRBD2	TRBC2	2	TGTGCATCTCATAACACCGACAAGCTCATCTTT;TGTGCTGTGAGAGACATGAGCCATAACCAGGGAGGAAAGCTTATCTTC	CASHNTDKLIF;CAVRDMSHNQGGKLIF	TRAV13-1;TRAV3	TRAJ34;TRAJ23	TRAC;TRAC	1	1	Not Significant	PSA1505
TGTGCCAACATGGATAGCAACTATCAGTTAATCTGGTGCGCCAGCAGCCAAGGACAGGGTACGGGGGCCAACGTCCTGACTTTC	1	0.0138274	2	0.0206398	CD8+	1	TGCGCCAGCAGCCAAGGACAGGGTACGGGGGCCAACGTCCTGACTTTC	CASSQGQGTGANVLTF	TRBV4-3	TRBJ2-6	TRBD1	TRBC2	1	TGTGCCAACATGGATAGCAACTATCAGTTAATCTGG	CANMDSNYQLIW	TRAV1-2	TRAJ33	TRAC	1	1	Not Significant	PSA1505
TGTGCCAGCAGCCCCCCCCAAACACTCGCGAACACTGAAGCTTTCTTT	1	0.0138274	2	0.0206398	CD8+	1	TGTGCCAGCAGCCCCCCCCAAACACTCGCGAACACTGAAGCTTTCTTT	CASSPPQTLANTEAFF	TRBV9	TRBJ1-1	TRBD2	TRBC1	0						1	1	Not Significant	PSA1505
TGTGCCAGCAGCCCCGGGACGGATTGGCGTCAGCCCCAGCATTTT	2	0.0276549	2	0.0206398	CD8+	1	TGTGCCAGCAGCCCCGGGACGGATTGGCGTCAGCCCCAGCATTTT	CASSPGTDWRQPQHF	TRBV9	TRBJ1-5	TRBD2	TRBC1	0						1	1	Not Significant	PSA1505
TGTGCCAGCAGCCCCGGTAGCGGGGGGGCGGACAATGAGCAGTTCTTC	1	0.0138274	1	0.0103199	CD8+	1	TGTGCCAGCAGCCCCGGTAGCGGGGGGGCGGACAATGAGCAGTTCTTC	CASSPGSGGADNEQFF	TRBV9	TRBJ2-1	TRBD2	TRBC2	0						1	1	Not Significant	PSA1505
TGTGCCAGCAGCCCGGGGACCAATTACTTCGACAATGAGCAGTTCTTC	1	0.0138274	2	0.0206398	CD8+	1	TGTGCCAGCAGCCCGGGGACCAATTACTTCGACAATGAGCAGTTCTTC	CASSPGTNYFDNEQFF	TRBV5-6	TRBJ2-1		TRBC2	0						1	1	Not Significant	PSA1505
TGTGCCAGCAGCTCCCCTGCTCCGGGACCTTATTTAGCCAAAAACATTCAGTACTTC	1	0.0138274	2	0.0206398	CD8+	1	TGTGCCAGCAGCTCCCCTGCTCCGGGACCTTATTTAGCCAAAAACATTCAGTACTTC	CASSSPAPGPYLAKNIQYF	TRBV7-8	TRBJ2-4			0						1	1	Not Significant	PSA1505
TGTGCCAGCAGCTTAAATAGCAATCAGCCCCAGCATTTT	3	0.0414823	5	0.0515996	CD8+	1	TGTGCCAGCAGCTTAAATAGCAATCAGCCCCAGCATTTT	CASSLNSNQPQHF	TRBV7-6	TRBJ1-5		TRBC1	0						1	1	Not Significant	PSA1505
TGTGCCAGCAGCTTAAATGCGCGGGGGGGAAGGGAAGAGACCCAGTACTTC;TGTGCCAGCAGCGCCCCCTACGAGCAGTACTTC	2	0.0276549	4	0.0412797	CD8+	2	TGTGCCAGCAGCTTAAATGCGCGGGGGGGAAGGGAAGAGACCCAGTACTTC;TGTGCCAGCAGCGCCCCCTACGAGCAGTACTTC	CASSLNARGGREETQYF;CASSAPYEQYF	TRBV11-2;TRBV14	TRBJ2-5;TRBJ2-7	;	TRBC2;TRBC2	0						1	1	Not Significant	PSA1505
TGTGCCAGCAGCTTAGGTTTTGGTGGGGGAGCCAAAAACATTCAGTACTTC	1	0.0138274	1	0.0103199	CD8+	1	TGTGCCAGCAGCTTAGGTTTTGGTGGGGGAGCCAAAAACATTCAGTACTTC	CASSLGFGGGAKNIQYF	TRBV7-8	TRBJ2-4		TRBC2	0						1	1	Not Significant	PSA1505
TGTGCCAGCAGCTTCGGGCTCCACTCCTACAATGAGCAGTTCTTC	1	0.0138274	1	0.0103199	CD8+	1	TGTGCCAGCAGCTTCGGGCTCCACTCCTACAATGAGCAGTTCTTC	CASSFGLHSYNEQFF	TRBV7-3	TRBJ2-1		TRBC2	0						1	1	Not Significant	PSA1505
TGTGCCAGCAGCTTGGAACAGGGACTCAATGAGCAGTTCTTC	2	0.0276549	2	0.0206398	CD8+	1	TGTGCCAGCAGCTTGGAACAGGGACTCAATGAGCAGTTCTTC	CASSLEQGLNEQFF	TRBV5-5	TRBJ2-1		TRBC2	0						1	1	Not Significant	PSA1505
TGTGCCAGCAGTTCGCTGGACAGGGGAAGATATGGCTACACCTTC	1	0.0138274	1	0.0103199	CD8+	1	TGTGCCAGCAGTTCGCTGGACAGGGGAAGATATGGCTACACCTTC	CASSSLDRGRYGYTF	TRBV27	TRBJ1-2	TRBD1	TRBC1	0						1	1	Not Significant	PSA1505
TGTGCCAGCAGTTTAACTGGCGGCTACGAGCAGTACTTC	1	0.0138274	2	0.0206398	CD8+	1	TGTGCCAGCAGTTTAACTGGCGGCTACGAGCAGTACTTC	CASSLTGGYEQYF	TRBV28	TRBJ2-7	TRBD2	TRBC2	0						1	1	Not Significant	PSA1505
TGTGCCAGCAGTTTACCTAATTGGGGGGCCTATGGCTACACCTTC	1	0.0138274	1	0.0103199	CD8+	1	TGTGCCAGCAGTTTACCTAATTGGGGGGCCTATGGCTACACCTTC	CASSLPNWGAYGYTF	TRBV28	TRBJ1-2	TRBD1	TRBC1	0						1	1	Not Significant	PSA1505
TGTGCCAGCAGTTTATCCTCGTGGGGTGACTATGGCTACACCTTC	1	0.0138274	1	0.0103199	CD8+	1	TGTGCCAGCAGTTTATCCTCGTGGGGTGACTATGGCTACACCTTC	CASSLSSWGDYGYTF	TRBV28	TRBJ1-2		TRBC1	0						1	1	Not Significant	PSA1505
TGTGCCAGCAGTTTCGGGGGCAGGCACACTGAAGCTTTCTTT	1	0.0138274	1	0.0103199	CD8+	1	TGTGCCAGCAGTTTCGGGGGCAGGCACACTGAAGCTTTCTTT	CASSFGGRHTEAFF	TRBV6-5	TRBJ1-1	TRBD1	TRBC1	0						1	1	Not Significant	PSA1505
TGTGCCAGCAGTTTGGCCGGAGTTGCAGAGGTCGTGGGGGCCAACGTCCTGACTTTC	1	0.0138274	1	0.0103199	CD8+	1	TGTGCCAGCAGTTTGGCCGGAGTTGCAGAGGTCGTGGGGGCCAACGTCCTGACTTTC	CASSLAGVAEVVGANVLTF	TRBV12-4	TRBJ2-6	TRBD1	TRBC2	0						1	1	Not Significant	PSA1505
TGTGCCAGCAGTTTGGGACAGAACAATGAGCAGTTCTTC	1	0.0138274	1	0.0103199	CD8+	1	TGTGCCAGCAGTTTGGGACAGAACAATGAGCAGTTCTTC	CASSLGQNNEQFF	TRBV12-3	TRBJ2-1	TRBD1	TRBC2	0						1	1	Not Significant	PSA1505
TGTGCCAGCAGTTTTCTTGGGGATTCACCCCTCCACTTT	1	0.0138274	1	0.0103199	CD8+	1	TGTGCCAGCAGTTTTCTTGGGGATTCACCCCTCCACTTT	CASSFLGDSPLHF	TRBV27	TRBJ1-6		TRBC1	0						1	1	Not Significant	PSA1505
TGTGCCAGCGGTCCTTGGGACAGGGGGGCTACTGAAGCTTTCTTT	3	0.0414823	4	0.0412797	CD8+	1	TGTGCCAGCGGTCCTTGGGACAGGGGGGCTACTGAAGCTTTCTTT	CASGPWDRGATEAFF	TRBV5-5	TRBJ1-1		TRBC1	0						1	1	Not Significant	PSA1505
TGTGCCAGCTCCTATGGGAAATGGGAGCTGTTTTTT	1	0.0138274	1	0.0103199	CD8+	1	TGTGCCAGCTCCTATGGGAAATGGGAGCTGTTTTTT	CASSYGKWELFF	TRBV12-3	TRBJ2-2		TRBC2	0						1	1	Not Significant	PSA1505
TGTGCCAGTAGTATAGGGGGGACACCTTACAATGAGCAGTTCTTC	1	0.0138274	2	0.0206398	CD8+	1	TGTGCCAGTAGTATAGGGGGGACACCTTACAATGAGCAGTTCTTC	CASSIGGTPYNEQFF	TRBV19	TRBJ2-1	TRBD1	TRBC2	0						1	1	Not Significant	PSA1505
TGTGCCAGTAGTATCGGTTGGGAGCAGTACTTC	1	0.0138274	1	0.0103199	CD8+	1	TGTGCCAGTAGTATCGGTTGGGAGCAGTACTTC	CASSIGWEQYF	TRBV19	TRBJ2-7		TRBC2	0						1	1	Not Significant	PSA1505
TGTGCCGGGAGGCACCCTAATGCTGGTGGTACTAGCTATGGAAAGCTGACATTTTGTGCCAGCAGGGGGACAGGTGGTCAGCCCCAGCATTTT	1	0.0138274	1	0.0103199	CD8+	1	TGTGCCAGCAGGGGGACAGGTGGTCAGCCCCAGCATTTT	CASRGTGGQPQHF	TRBV6-3	TRBJ1-5	TRBD1	TRBC1	1	TGTGCCGGGAGGCACCCTAATGCTGGTGGTACTAGCTATGGAAAGCTGACATTT	CAGRHPNAGGTSYGKLTF	TRAV39	TRAJ52	TRAC	1	1	Not Significant	PSA1505
TGTGCCGTCAGGGGCCTTTACAGCACCCTCACCTTTTGTGCCAGCAGTTTGGCCGGAGTTGCAGAGGTCGTGGGGGCCAACGTCCTGACTTTC	2	0.0276549	2	0.0206398	CD8+	1	TGTGCCAGCAGTTTGGCCGGAGTTGCAGAGGTCGTGGGGGCCAACGTCCTGACTTTC	CASSLAGVAEVVGANVLTF	TRBV12-4	TRBJ2-6	TRBD1	TRBC2	1	TGTGCCGTCAGGGGCCTTTACAGCACCCTCACCTTT	CAVRGLYSTLTF	TRAV36DV7	TRAJ11	TRAC	1	1	Not Significant	PSA1505
TGTGCCGTGAACAGAGGCACCGGTAACCAGTTCTATTTTTGTGCCAGCAGCTTCTCACTAGCGACTAGCACAGATACGCAGTATTTT	1	0.0138274	2	0.0206398	CD8+	1	TGTGCCAGCAGCTTCTCACTAGCGACTAGCACAGATACGCAGTATTTT	CASSFSLATSTDTQYF	TRBV5-5	TRBJ2-3		TRBC2	1	TGTGCCGTGAACAGAGGCACCGGTAACCAGTTCTATTTT	CAVNRGTGNQFYF	TRAV12-2	TRAJ49	TRAC	1	1	Not Significant	PSA1505
TGTGCCGTGAAGCTCGGTAGTATGATGAGAGGATACAGCACCCTCACCTTTTGTGCCAGCAGCCAAGATCAGGGGCAGCCCCAGCATTTT	1	0.0138274	1	0.0103199	CD8+	1	TGTGCCAGCAGCCAAGATCAGGGGCAGCCCCAGCATTTT	CASSQDQGQPQHF	TRBV4-2	TRBJ1-5	TRBD1	TRBC1	1	TGTGCCGTGAAGCTCGGTAGTATGATGAGAGGATACAGCACCCTCACCTTT	CAVKLGSMMRGYSTLTF	TRAV12-2	TRAJ11	TRAC	1	1	Not Significant	PSA1505
TGTGCCGTGACCCCTGGGATCAAAGCTGCAGGCAACAAGCTAACTTTTTGTGCCAGCAGCTTGGGTCCCGGGAGCTCCTACGAGCAGTACTTC	1	0.0138274	2	0.0206398	CD8+	1	TGTGCCAGCAGCTTGGGTCCCGGGAGCTCCTACGAGCAGTACTTC	CASSLGPGSSYEQYF	TRBV5-5	TRBJ2-7		TRBC2	1	TGTGCCGTGACCCCTGGGATCAAAGCTGCAGGCAACAAGCTAACTTTT	CAVTPGIKAAGNKLTF	TRAV12-2	TRAJ17	TRAC	1	1	Not Significant	PSA1505
TGTGCCGTGACGTGGGGCTCTAGCAACACAGGCAAACTAATCTTTTGCGCCAGCAGCACCAGGACGGAAAATTCACCCCTCCACTTT	2	0.0276549	2	0.0206398	CD8+	1	TGCGCCAGCAGCACCAGGACGGAAAATTCACCCCTCCACTTT	CASSTRTENSPLHF	TRBV4-1	TRBJ1-6		TRBC1	1	TGTGCCGTGACGTGGGGCTCTAGCAACACAGGCAAACTAATCTTT	CAVTWGSSNTGKLIF	TRAV12-2	TRAJ37	TRAC	1	1	Not Significant	PSA1505
TGTGCCGTGAGGTTCGGGATGGATAGCAGCTATAAATTGATCTTCTGTGCCAGTAGTATGAGCATCGTGGAAAACATTCAGTACTTC	1	0.0138274	2	0.0206398	CD8+	1	TGTGCCAGTAGTATGAGCATCGTGGAAAACATTCAGTACTTC	CASSMSIVENIQYF	TRBV19	TRBJ2-4		TRBC2	1	TGTGCCGTGAGGTTCGGGATGGATAGCAGCTATAAATTGATCTTC	CAVRFGMDSSYKLIF	TRAV12-2	TRAJ12	TRAC	1	1	Not Significant	PSA1505
TGTGCCGTGATACTCACGGGAGGAGGAAACAAACTCACCTTTTGTGCCACCAGCAGAGGGCTAGATCTTTTGGATGAGCAGTTCTTC	1	0.0138274	2	0.0206398	CD8+	1	TGTGCCACCAGCAGAGGGCTAGATCTTTTGGATGAGCAGTTCTTC	CATSRGLDLLDEQFF	TRBV15	TRBJ2-1		TRBC2	1	TGTGCCGTGATACTCACGGGAGGAGGAAACAAACTCACCTTT	CAVILTGGGNKLTF	TRAV12-2	TRAJ10	TRAC	1	1	Not Significant	PSA1505
TGTGCCGTGATCACGGGAGGAGGAAACAAACTCACCTTTTGTGCCAGCAGTACGAACAGGGATTACACAGATACGCAGTATTTT	1	0.0138274	1	0.0103199	CD8+	1	TGTGCCAGCAGTACGAACAGGGATTACACAGATACGCAGTATTTT	CASSTNRDYTDTQYF	TRBV6-6	TRBJ2-3		TRBC2	1	TGTGCCGTGATCACGGGAGGAGGAAACAAACTCACCTTT	CAVITGGGNKLTF	TRAV12-2	TRAJ10	TRAC	1	1	Not Significant	PSA1505
TGTGCCGTGCACAACTTCAACAAATTTTACTTTTGTGCCAGCAGCTTCCTGTCAGGGAACTATGGCTACACCTTC	1	0.0138274	2	0.0206398	CD8+	1	TGTGCCAGCAGCTTCCTGTCAGGGAACTATGGCTACACCTTC	CASSFLSGNYGYTF	TRBV5-6	TRBJ1-2		TRBC1	1	TGTGCCGTGCACAACTTCAACAAATTTTACTTT	CAVHNFNKFYF	TRAV12-2	TRAJ21	TRAC	1	1	Not Significant	PSA1505
TGTGCCGTGGAAGGGGGTGGATATGACATGCGCTTTTGTGCCAGTAGTTACAGCTATCAGCCCCAGCATTTT	1	0.0138274	1	0.0103199	CD8+	1	TGTGCCAGTAGTTACAGCTATCAGCCCCAGCATTTT	CASSYSYQPQHF	TRBV19	TRBJ1-5		TRBC1	1	TGTGCCGTGGAAGGGGGTGGATATGACATGCGCTTT	CAVEGGGYDMRF	TRAV39	TRAJ43	TRAC	1	1	Not Significant	PSA1505
TGTGCCGTGGACATGAGGAGTGGAGGTAGCAACTATAAACTGACATTTTGTGCCAGCAGCCAAGGCGGGACAGGGGCCTACGAGCAGTACTTC	1	0.0138274	1	0.0103199	CD8+	1	TGTGCCAGCAGCCAAGGCGGGACAGGGGCCTACGAGCAGTACTTC	CASSQGGTGAYEQYF	TRBV4-2	TRBJ2-7	TRBD1	TRBC2	1	TGTGCCGTGGACATGAGGAGTGGAGGTAGCAACTATAAACTGACATTT	CAVDMRSGGSNYKLTF	TRAV39	TRAJ53	TRAC	1	1	Not Significant	PSA1505
TGTGCCGTGGACCCCCATAACAATGCCAGACTCATGTTTTGTGCCAGCAGCTTAGCTGTTAACTATGGCTACACCTTC	1	0.0138274	1	0.0103199	CD8+	1	TGTGCCAGCAGCTTAGCTGTTAACTATGGCTACACCTTC	CASSLAVNYGYTF	TRBV7-9	TRBJ1-2		TRBC1	1	TGTGCCGTGGACCCCCATAACAATGCCAGACTCATGTTT	CAVDPHNNARLMF	TRAV39	TRAJ31	TRAC	1	1	Not Significant	PSA1505
TGTGCCGTGGATAGCAACTATCAGTTAATCTGGTGTGCCAGCGGCTTCGTAGGGGGCGGGAATGAGCAGTTCTTC	1	0.0138274	1	0.0103199	CD8+	1	TGTGCCAGCGGCTTCGTAGGGGGCGGGAATGAGCAGTTCTTC	CASGFVGGGNEQFF	TRBV6-5	TRBJ2-1	TRBD1	TRBC2	1	TGTGCCGTGGATAGCAACTATCAGTTAATCTGG	CAVDSNYQLIW	TRAV12-2	TRAJ33	TRAC	1	1	Not Significant	PSA1505
TGTGCCTCCATTAATGCTGGTGGTACTAGCTATGGAAAGCTGACATTTTGTGCCAGCAGCCAAGAAGGCCCTGCAATTCTAGCCAAAAACATTCAGTACTTC	1	0.0138274	1	0.0103199	CD8+	1	TGTGCCAGCAGCCAAGAAGGCCCTGCAATTCTAGCCAAAAACATTCAGTACTTC	CASSQEGPAILAKNIQYF	TRBV4-2	TRBJ2-4		TRBC2	1	TGTGCCTCCATTAATGCTGGTGGTACTAGCTATGGAAAGCTGACATTT	CASINAGGTSYGKLTF	TRAV24	TRAJ52	TRAC	1	1	Not Significant	PSA1505
TGTGCCTCCGCCGTGGGGGTTGGAAATGAGAAATTAACCTTTTGTGCCAGCAGCTTTAGGGGGCCGAATTCACCCCTCCACTTT	1	0.0138274	2	0.0206398	CD8+	1	TGTGCCAGCAGCTTTAGGGGGCCGAATTCACCCCTCCACTTT	CASSFRGPNSPLHF	TRBV7-9	TRBJ1-6		TRBC1	1	TGTGCCTCCGCCGTGGGGGTTGGAAATGAGAAATTAACCTTT	CASAVGVGNEKLTF	TRAV24	TRAJ48	TRAC	1	1	Not Significant	PSA1505
TGTGCCTTCAGCTGGGGGAAATTGCAGTTTTGTGCCAGCAGTCCCCAGGGGGCCTGGAACACCGGGGAGCTGTTTTTT	1	0.0138274	1	0.0103199	CD8+	1	TGTGCCAGCAGTCCCCAGGGGGCCTGGAACACCGGGGAGCTGTTTTTT	CASSPQGAWNTGELFF	TRBV28	TRBJ2-2	TRBD1	TRBC2	1	TGTGCCTTCAGCTGGGGGAAATTGCAGTTT	CAFSWGKLQF	TRAV24	TRAJ24	TRAC	1	1	Not Significant	PSA1505
TGTGCCTTTATTACGTATGGGGGTAACCAGTTCTATTTTTGTGCCAGTAGCTTGGGGGCAAATGAGCAGTTCTTC	1	0.0138274	1	0.0103199	CD8+	1	TGTGCCAGTAGCTTGGGGGCAAATGAGCAGTTCTTC	CASSLGANEQFF	TRBV19	TRBJ2-1	TRBD1	TRBC2	1	TGTGCCTTTATTACGTATGGGGGTAACCAGTTCTATTTT	CAFITYGGNQFYF	TRAV24	TRAJ49	TRAC	1	1	Not Significant	PSA1505
TGTGCGAGGATTCAGGGAGCCCAGAAGCTGGTATTTTGTGCCAGCAGTTTACCTAATTGGGGGGCCTATGGCTACACCTTC	1	0.0138274	2	0.0206398	CD8+	1	TGTGCCAGCAGTTTACCTAATTGGGGGGCCTATGGCTACACCTTC	CASSLPNWGAYGYTF	TRBV28	TRBJ1-2	TRBD1	TRBC1	1	TGTGCGAGGATTCAGGGAGCCCAGAAGCTGGTATTT	CARIQGAQKLVF	TRAV39	TRAJ54	TRAC	1	1	Not Significant	PSA1505
TGTGCTAACAGCTGGGGGAAATTGCAGTTTTGTGCCAGCAGTTCCCGGACAGAGAACACTGAAGCTTTCTTT	1	0.0138274	2	0.0206398	CD8+	1	TGTGCCAGCAGTTCCCGGACAGAGAACACTGAAGCTTTCTTT	CASSSRTENTEAFF	TRBV6-1	TRBJ1-1	TRBD1	TRBC1	1	TGTGCTAACAGCTGGGGGAAATTGCAGTTT	CANSWGKLQF	TRAV8-4	TRAJ24	TRAC	1	1	Not Significant	PSA1505
TGTGCTACGGACGATGCAGGCAACATGCTCACCTTTTGTGCCAGCAGTTTACAGGCGGGGGGGCCCCACGAGCAGTACTTC	1	0.0138274	2	0.0206398	CD8+	1	TGTGCCAGCAGTTTACAGGCGGGGGGGCCCCACGAGCAGTACTTC	CASSLQAGGPHEQYF	TRBV12-3	TRBJ2-7	TRBD2	TRBC2	1	TGTGCTACGGACGATGCAGGCAACATGCTCACCTTT	CATDDAGNMLTF	TRAV17	TRAJ39	TRAC	1	1	Not Significant	PSA1505
TGTGCTACGGACGGGTACACCGGTAACCAGTTCTATTTTTGTGCCAGCAGTTTAGGGCAGAACAATGAGCAGTTCTTC	1	0.0138274	2	0.0206398	CD8+	1	TGTGCCAGCAGTTTAGGGCAGAACAATGAGCAGTTCTTC	CASSLGQNNEQFF	TRBV12-3	TRBJ2-1	TRBD2	TRBC2	1	TGTGCTACGGACGGGTACACCGGTAACCAGTTCTATTTT	CATDGYTGNQFYF	TRAV17	TRAJ49	TRAC	1	1	Not Significant	PSA1505
TGTGCTACGGATCAGCTATCAGGAGGAAGCTACATACCTACATTT	1	0.0138274	1	0.0103199	CD8+	0							1	TGTGCTACGGATCAGCTATCAGGAGGAAGCTACATACCTACATTT	CATDQLSGGSYIPTF	TRAV17	TRAJ6	TRAC	1	1	Not Significant	PSA1505
TGTGCTACGGCCTATACTGGAGGCTTCAAAACTATCTTTTGTGCCAGCAGTAAGGGGGGACCCGGGAGCCAGCCCCAGCATTTT	1	0.0138274	1	0.0103199	CD8+	1	TGTGCCAGCAGTAAGGGGGGACCCGGGAGCCAGCCCCAGCATTTT	CASSKGGPGSQPQHF	TRBV27	TRBJ1-5	TRBD2	TRBC1	1	TGTGCTACGGCCTATACTGGAGGCTTCAAAACTATCTTT	CATAYTGGFKTIF	TRAV17	TRAJ9	TRAC	1	1	Not Significant	PSA1505
TGTGCTACGGTTTGGGCCAACCAGGCAGGAACTGCTCTGATCTTTTGCAGCGTGAGGGGGAGGATCGGAAGTAGACTAGCCGACGTTTCCACAGATACGCAGTATTTT	1	0.0138274	2	0.0206398	CD8+	1	TGCAGCGTGAGGGGGAGGATCGGAAGTAGACTAGCCGACGTTTCCACAGATACGCAGTATTTT	CSVRGRIGSRLADVSTDTQYF	TRBV29-1	TRBJ2-3	TRBD2	TRBC2	1	TGTGCTACGGTTTGGGCCAACCAGGCAGGAACTGCTCTGATCTTT	CATVWANQAGTALIF	TRAV17	TRAJ15	TRAC	1	1	Not Significant	PSA1505
TGTGCTACTGGAGGCTTCAAAACTATCTTT;TGTGTTGTGAGTGATCCCCCCCGGAACAGACTCGCTTTTTGTGCCAGCAGCCAGATAGACAAGAACACTGAAGCTTTCTTT	1	0.0138274	1	0.0103199	CD8+	1	TGTGCCAGCAGCCAGATAGACAAGAACACTGAAGCTTTCTTT	CASSQIDKNTEAFF	TRBV3-1	TRBJ1-1		TRBC1	2	TGTGCTACTGGAGGCTTCAAAACTATCTTT;TGTGTTGTGAGTGATCCCCCCCGGAACAGACTCGCTTTT	CATGGFKTIF;CVVSDPPRNRLAF	TRAV17;TRAV8-2	TRAJ9;TRAJ7	TRAC;TRAC	1	1	Not Significant	PSA1505
TGTGCTCAGGGGCATGGGGCTGGGAGTTACCAACTCACTTTCTGTGCCACCAGTGATGCAGGGGGCATAGGGAATGAGCAGTTCTTC	1	0.0138274	2	0.0206398	CD8+	1	TGTGCCACCAGTGATGCAGGGGGCATAGGGAATGAGCAGTTCTTC	CATSDAGGIGNEQFF	TRBV24-1	TRBJ2-1	TRBD1	TRBC2	1	TGTGCTCAGGGGCATGGGGCTGGGAGTTACCAACTCACTTTC	CAQGHGAGSYQLTF	TRAV16	TRAJ28	TRAC	1	1	Not Significant	PSA1505
TGTGCTCCCATGGATAGCAACTATCAGTTAATCTGGTGCAGTGCTAGTTCGGGACAGGGGCCCTACGAGCAGTACTTC	1	0.0138274	1	0.0103199	CD8+	1	TGCAGTGCTAGTTCGGGACAGGGGCCCTACGAGCAGTACTTC	CSASSGQGPYEQYF	TRBV20-1	TRBJ2-7	TRBD1	TRBC2	1	TGTGCTCCCATGGATAGCAACTATCAGTTAATCTGG	CAPMDSNYQLIW	TRAV1-2	TRAJ33	TRAC	1	1	Not Significant	PSA1505
TGTGCTCTCTCGTTTTGGGGTGGCTACAATAAGCTGATTTTTTGTGCCAGCAGCCAGGGTGATCAGCCCCAGCATTTT	1	0.0138274	1	0.0103199	CD8+	1	TGTGCCAGCAGCCAGGGTGATCAGCCCCAGCATTTT	CASSQGDQPQHF	TRBV5-6	TRBJ1-5		TRBC1	1	TGTGCTCTCTCGTTTTGGGGTGGCTACAATAAGCTGATTTTT	CALSFWGGYNKLIF	TRAV19	TRAJ4	TRAC	1	1	Not Significant	PSA1505
TGTGCTCTGACCCGAGAGGGAGGTGCTGACGGACTCACCTTTTGTGCCAGCAGCCTAACCGGGACGGGTATCACACCCCTCCACTTT	1	0.0138274	2	0.0206398	CD8+	1	TGTGCCAGCAGCCTAACCGGGACGGGTATCACACCCCTCCACTTT	CASSLTGTGITPLHF	TRBV28	TRBJ1-6	TRBD2	TRBC1	1	TGTGCTCTGACCCGAGAGGGAGGTGCTGACGGACTCACCTTT	CALTREGGADGLTF	TRAV19	TRAJ45	TRAC	1	1	Not Significant	PSA1505
TGTGCTCTGAGATGGGATAGCAACTATCAGTTAATCTGGTGTGCCAGCAGCCTGACAGAGCAAGAGACCCAGTACTTC	1	0.0138274	1	0.0103199	CD8+	1	TGTGCCAGCAGCCTGACAGAGCAAGAGACCCAGTACTTC	CASSLTEQETQYF	TRBV14	TRBJ2-5	TRBD1	TRBC2	1	TGTGCTCTGAGATGGGATAGCAACTATCAGTTAATCTGG	CALRWDSNYQLIW	TRAV19	TRAJ33	TRAC	1	1	Not Significant	PSA1505
TGTGCTCTGAGTCCTTCTGGTGGCTACAATAAGCTGATTTTTTGTGCCAGCAGGTCCCTTTTTCAGGGGGCGCTGGGAGATACGCAGTATTTT	1	0.0138274	1	0.0103199	CD8+	1	TGTGCCAGCAGGTCCCTTTTTCAGGGGGCGCTGGGAGATACGCAGTATTTT	CASRSLFQGALGDTQYF	TRBV27	TRBJ2-3	TRBD1	TRBC2	1	TGTGCTCTGAGTCCTTCTGGTGGCTACAATAAGCTGATTTTT	CALSPSGGYNKLIF	TRAV19	TRAJ4	TRAC	1	1	Not Significant	PSA1505
TGTGCTCTGAGTGACGTCAGCAACACAGGCAAACTAATCTTTTGTGCCAGCAGTTACGGACGGAACTATGGCTACACCTTC	1	0.0138274	1	0.0103199	CD8+	1	TGTGCCAGCAGTTACGGACGGAACTATGGCTACACCTTC	CASSYGRNYGYTF	TRBV12-4	TRBJ1-2		TRBC1	1	TGTGCTCTGAGTGACGTCAGCAACACAGGCAAACTAATCTTT	CALSDVSNTGKLIF	TRAV9-2	TRAJ37	TRAC	1	1	Not Significant	PSA1505
TGTGCTCTGAGTGAGGAAGGGTACAACTTCAACAAATTTTACTTTTGTGCCAGTAGTCCTCAGGGTTACAAGGACCAACTGTTTTTT	1	0.0138274	2	0.0206398	CD8+	1	TGTGCCAGTAGTCCTCAGGGTTACAAGGACCAACTGTTTTTT	CASSPQGYKDQLFF	TRBV19	TRBJ1-4	TRBD1	TRBC1	1	TGTGCTCTGAGTGAGGAAGGGTACAACTTCAACAAATTTTACTTT	CALSEEGYNFNKFYF	TRAV19	TRAJ21	TRAC	1	1	Not Significant	PSA1505
TGTGCTCTGAGTGAGGCGCAGGCAGGAACCTACAAATACATCTTTTGTGCCAGCGGAATCCGGGACAGGGGACCTAGGGGGACCCAGTACTTC;TGTGCCAGCAGCTTAATATCAGATACGCAGTATTTT	1	0.0138274	1	0.0103199	CD8+	2	TGTGCCAGCGGAATCCGGGACAGGGGACCTAGGGGGACCCAGTACTTC;TGTGCCAGCAGCTTAATATCAGATACGCAGTATTTT	CASGIRDRGPRGTQYF;CASSLISDTQYF	TRBV7-2;TRBV7-9	TRBJ2-5;TRBJ2-3		TRBC2;TRBC2	1	TGTGCTCTGAGTGAGGCGCAGGCAGGAACCTACAAATACATCTTT	CALSEAQAGTYKYIF	TRAV19	TRAJ40	TRAC	1	1	Not Significant	PSA1505
TGTGCTCTGAGTGAGGCGCGGGGTGGAGGCTTCAAAACTATCTTTTGTGCCAGCCGTAGTCGAGAACTTACGAATAACTATGGCTACACCTTC	1	0.0138274	1	0.0103199	CD8+	1	TGTGCCAGCCGTAGTCGAGAACTTACGAATAACTATGGCTACACCTTC	CASRSRELTNNYGYTF	TRBV6-5	TRBJ1-2		TRBC1	1	TGTGCTCTGAGTGAGGCGCGGGGTGGAGGCTTCAAAACTATCTTT	CALSEARGGGFKTIF	TRAV19	TRAJ9	TRAC	1	1	Not Significant	PSA1505
TGTGCTCTGAGTGAGGCGGATAATGCAGGCAACATGCTCACCTTTTGTGCCATCAGAGACCCGGCGGGTATTCGTGGCGGGGAGCTGTTTTTT	1	0.0138274	1	0.0103199	CD8+	1	TGTGCCATCAGAGACCCGGCGGGTATTCGTGGCGGGGAGCTGTTTTTT	CAIRDPAGIRGGELFF	TRBV10-3	TRBJ2-2	TRBD2	TRBC2	1	TGTGCTCTGAGTGAGGCGGATAATGCAGGCAACATGCTCACCTTT	CALSEADNAGNMLTF	TRAV19	TRAJ39	TRAC	1	1	Not Significant	PSA1505
TGTGCTCTGAGTGAGGCTAATGCAGGCAACATGCTCACCTTTTGTGCCAGCAATTACGCGGGACGGAACTACGAGCAGTACTTC	1	0.0138274	1	0.0103199	CD8+	1	TGTGCCAGCAATTACGCGGGACGGAACTACGAGCAGTACTTC	CASNYAGRNYEQYF	TRBV28	TRBJ2-7	TRBD2	TRBC2	1	TGTGCTCTGAGTGAGGCTAATGCAGGCAACATGCTCACCTTT	CALSEANAGNMLTF	TRAV19	TRAJ39	TRAC	1	1	Not Significant	PSA1505
TGTGCTCTGAGTGATCCGGGGTACAGCAGTGCTTCCAAGATAATCTTTTGTGCCAGTAGTATGGGAGGACTAGCGGCTTTGTTGTTC	1	0.0138274	1	0.0103199	CD8+	1	TGTGCCAGTAGTATGGGAGGACTAGCGGCTTTGTTGTTC	CASSMGGLAALLF	TRBV19	TRBJ2-7	TRBD2	TRBC2	1	TGTGCTCTGAGTGATCCGGGGTACAGCAGTGCTTCCAAGATAATCTTT	CALSDPGYSSASKIIF	TRAV9-2	TRAJ3	TRAC	1	1	Not Significant	PSA1505
TGTGCTCTGAGTGGGACTAACGACTACAAGCTCAGCTTTTGCAGCGTCCGGTGGGCAGGGACTGAAGCTTTCTTT	1	0.0138274	1	0.0103199	CD8+	1	TGCAGCGTCCGGTGGGCAGGGACTGAAGCTTTCTTT	CSVRWAGTEAFF	TRBV29-1	TRBJ1-1	TRBD1	TRBC1	1	TGTGCTCTGAGTGGGACTAACGACTACAAGCTCAGCTTT	CALSGTNDYKLSF	TRAV19	TRAJ20	TRAC	1	1	Not Significant	PSA1505
TGTGCTCTGAGTGTAGACCCAGACGGCGGCACTGCCAGTAAACTCACCTTTTGTGCCAGTAGTATAGGAACAGCCGAGCAGTACTTC	1	0.0138274	1	0.0103199	CD8+	1	TGTGCCAGTAGTATAGGAACAGCCGAGCAGTACTTC	CASSIGTAEQYF	TRBV19	TRBJ2-7		TRBC2	1	TGTGCTCTGAGTGTAGACCCAGACGGCGGCACTGCCAGTAAACTCACCTTT	CALSVDPDGGTASKLTF	TRAV19	TRAJ44	TRAC	1	1	Not Significant	PSA1505
TGTGCTCTGAGTTCCAATAATGCTGGCAACAACCGTAAGCTGATTTGGTGCGCCAGCAGCTTGTCGACAGGGTCATACGAGCAGTACTTC	1	0.0138274	1	0.0103199	CD8+	1	TGCGCCAGCAGCTTGTCGACAGGGTCATACGAGCAGTACTTC	CASSLSTGSYEQYF	TRBV5-1	TRBJ2-7	TRBD1		1	TGTGCTCTGAGTTCCAATAATGCTGGCAACAACCGTAAGCTGATTTGG	CALSSNNAGNNRKLIW	TRAV19	TRAJ38	TRAC	1	1	Not Significant	PSA1505
TGTGCTCTGGTATCAGGAAACACACCTCTTGTCTTT;TGTGCTGTGGGTGACTATGGGAACAACAGACTCGCTTTTTGTGCCAGCCTGAACCGGGGTCACTCAACCTACAATGAGCAGTTCTTC	1	0.0138274	2	0.0206398	CD8+	1	TGTGCCAGCCTGAACCGGGGTCACTCAACCTACAATGAGCAGTTCTTC	CASLNRGHSTYNEQFF	TRBV7-9	TRBJ2-1		TRBC2	2	TGTGCTCTGGTATCAGGAAACACACCTCTTGTCTTT;TGTGCTGTGGGTGACTATGGGAACAACAGACTCGCTTTT	CALVSGNTPLVF;CAVGDYGNNRLAF	TRAV16;TRAV8-3	TRAJ29;TRAJ7	TRAC;TRAC	1	1	Not Significant	PSA1505
TGTGCTCTTCAGGGAGCCCAGAAGCTGGTATTTTGTGCCAGCAGCTGGGGACTAAGCGGAGCCGCCTACGAGCAGTACTTC	1	0.0138274	2	0.0206398	CD8+	1	TGTGCCAGCAGCTGGGGACTAAGCGGAGCCGCCTACGAGCAGTACTTC	CASSWGLSGAAYEQYF	TRBV13	TRBJ2-7		TRBC2	1	TGTGCTCTTCAGGGAGCCCAGAAGCTGGTATTT	CALQGAQKLVF	TRAV19	TRAJ54	TRAC	1	1	Not Significant	PSA1505
TGTGCTCTTTACTATGGGAACAACAGACTCGCTTTTTGTGCCAGCAGCTTGCTATCGGGGCAAGCAGGCAATGAGCAGTTCTTC	1	0.0138274	1	0.0103199	CD8+	1	TGTGCCAGCAGCTTGCTATCGGGGCAAGCAGGCAATGAGCAGTTCTTC	CASSLLSGQAGNEQFF	TRBV5-8	TRBJ2-1	TRBD2	TRBC2	1	TGTGCTCTTTACTATGGGAACAACAGACTCGCTTTT	CALYYGNNRLAF	TRAV6	TRAJ7	TRAC	1	1	Not Significant	PSA1505
TGTGCTGCAGCCGGAGGCTTCAAAACTATCTTTTGCGCCAGCAGCTTGGGGGAGAACTACGAGCAGTACTTC	2	0.0276549	2	0.0206398	CD8+	1	TGCGCCAGCAGCTTGGGGGAGAACTACGAGCAGTACTTC	CASSLGENYEQYF	TRBV5-1	TRBJ2-7	TRBD2	TRBC2	1	TGTGCTGCAGCCGGAGGCTTCAAAACTATCTTT	CAAAGGFKTIF	TRAV5	TRAJ9	TRAC	1	1	Not Significant	PSA1505
TGTGCTGCCTTAACTGACAGCTGGGGGAAATTGCAGTTTTGCAGTGCTAGAGGTGTAGAGGGACTAGCACCCAATGAGCAGTTCTTC	1	0.0138274	1	0.0103199	CD8+	1	TGCAGTGCTAGAGGTGTAGAGGGACTAGCACCCAATGAGCAGTTCTTC	CSARGVEGLAPNEQFF	TRBV20-1	TRBJ2-1	TRBD2	TRBC2	1	TGTGCTGCCTTAACTGACAGCTGGGGGAAATTGCAGTTT	CAALTDSWGKLQF	TRAV1-2	TRAJ24	TRAC	1	1	Not Significant	PSA1505
TGTGCTGCGATGGATAGCAACTATCAGTTAATCTGGTGTGCCATCAGTGAGGGGCAGGGAGACACAGATACGCAGTATTTT	1	0.0138274	2	0.0206398	CD8+	1	TGTGCCATCAGTGAGGGGCAGGGAGACACAGATACGCAGTATTTT	CAISEGQGDTDTQYF	TRBV10-3	TRBJ2-3	TRBD1	TRBC1	1	TGTGCTGCGATGGATAGCAACTATCAGTTAATCTGG	CAAMDSNYQLIW	TRAV1-2	TRAJ33	TRAC	1	1	Not Significant	PSA1505
TGTGCTGCTACTCGAGGAGGCTCAACCCTGGGGAGGCTATACTTTTGCGCCAGCAGCAGGACAGGGAGCGCCACTGAAGCTTTCTTT	1	0.0138274	1	0.0103199	CD8+	1	TGCGCCAGCAGCAGGACAGGGAGCGCCACTGAAGCTTTCTTT	CASSRTGSATEAFF	TRBV5-1	TRBJ1-1	TRBD1	TRBC1	1	TGTGCTGCTACTCGAGGAGGCTCAACCCTGGGGAGGCTATACTTT	CAATRGGSTLGRLYF	TRAV1-2	TRAJ18	TRAC	1	1	Not Significant	PSA1505
TGTGCTGCTGAAACCCTTAATGCAGGCAACATGCTCACCTTTTGTGCCAGCAGCACGCGGGGGGCGGGGGGCTGGGATGAGCAGTTCTTC	1	0.0138274	2	0.0206398	CD8+	1	TGTGCCAGCAGCACGCGGGGGGCGGGGGGCTGGGATGAGCAGTTCTTC	CASSTRGAGGWDEQFF	TRBV7-2	TRBJ2-1	TRBD1	TRBC2	1	TGTGCTGCTGAAACCCTTAATGCAGGCAACATGCTCACCTTT	CAAETLNAGNMLTF	TRAV1-2	TRAJ39	TRAC	1	1	Not Significant	PSA1505
TGTGCTGGGCAACGAGGCCAGGCAGGAACTGCTCTGATCTTTTGTGCCAGTAGAACAGGGGTCAATGAGCAGTTCTTC	1	0.0138274	2	0.0206398	CD8+	1	TGTGCCAGTAGAACAGGGGTCAATGAGCAGTTCTTC	CASRTGVNEQFF	TRBV19	TRBJ2-1	TRBD1	TRBC2	1	TGTGCTGGGCAACGAGGCCAGGCAGGAACTGCTCTGATCTTT	CAGQRGQAGTALIF	TRAV35	TRAJ15	TRAC	1	1	Not Significant	PSA1505
TGTGCTGGGGAGGGAGTATCTAACTTTGGAAATGAGAAATTAACCTTTTGTGCCAGCAGCCGAAACGAGGGGGGCGAACGGAACGAGCAGTACTTC	1	0.0138274	1	0.0103199	CD8+	1	TGTGCCAGCAGCCGAAACGAGGGGGGCGAACGGAACGAGCAGTACTTC	CASSRNEGGERNEQYF	TRBV11-3	TRBJ2-7	TRBD1	TRBC2	1	TGTGCTGGGGAGGGAGTATCTAACTTTGGAAATGAGAAATTAACCTTT	CAGEGVSNFGNEKLTF	TRAV2	TRAJ48	TRAC	1	1	Not Significant	PSA1505
TGTGCTGTAATGGATAGCAACTATCAGTTAATCTGG	1	0.0138274	2	0.0206398	CD8+	0							1	TGTGCTGTAATGGATAGCAACTATCAGTTAATCTGG	CAVMDSNYQLIW	TRAV1-2	TRAJ33	TRAC	1	1	Not Significant	PSA1505
TGTGCTGTCCGCCCACCTTATAACTATGGTCAGAATTTTGTCTTTTGTGCCAGCAGTTATCGGTTGGACACATCAAACTACGAGCAGTACTTC	1	0.0138274	1	0.0103199	CD8+	1	TGTGCCAGCAGTTATCGGTTGGACACATCAAACTACGAGCAGTACTTC	CASSYRLDTSNYEQYF	TRBV6-3	TRBJ2-7	TRBD1	TRBC2	1	TGTGCTGTCCGCCCACCTTATAACTATGGTCAGAATTTTGTCTTT	CAVRPPYNYGQNFVF	TRAV22	TRAJ26	TRAC	1	1	Not Significant	PSA1505
TGTGCTGTCGTGGATAGCAACTATCAGTTAATCTGGTGTGCCAGCAGTGGGTCCCCGGGAGAAGCAGATACGCAGTATTTT	1	0.0138274	1	0.0103199	CD8+	1	TGTGCCAGCAGTGGGTCCCCGGGAGAAGCAGATACGCAGTATTTT	CASSGSPGEADTQYF	TRBV6-1	TRBJ2-3	TRBD2		1	TGTGCTGTCGTGGATAGCAACTATCAGTTAATCTGG	CAVVDSNYQLIW	TRAV1-2	TRAJ33	TRAC	1	1	Not Significant	PSA1505
TGTGCTGTGAAAAACGACTACAAGCTCAGCTTTTGTGCCAGCAGCCTCGGGGGGATGACTAACTATGGCTACACCTTC	1	0.0138274	2	0.0206398	CD8+	1	TGTGCCAGCAGCCTCGGGGGGATGACTAACTATGGCTACACCTTC	CASSLGGMTNYGYTF	TRBV27	TRBJ1-2	TRBD1	TRBC1	1	TGTGCTGTGAAAAACGACTACAAGCTCAGCTTT	CAVKNDYKLSF	TRAV1-2	TRAJ20	TRAC	1	1	Not Significant	PSA1505
TGTGCTGTGAAACCTCGCCCCAATGCAGGCAAATCAACCTTT;TGTGCTGTGGGGCCTAGCAGCTATAAATTGATCTTCTGTGCCAGCAGCTTAGAGGCAGGGGGCAGGTACGAGCAGTACTTC	1	0.0138274	2	0.0206398	CD8+	1	TGTGCCAGCAGCTTAGAGGCAGGGGGCAGGTACGAGCAGTACTTC	CASSLEAGGRYEQYF	TRBV7-9	TRBJ2-7		TRBC2	2	TGTGCTGTGAAACCTCGCCCCAATGCAGGCAAATCAACCTTT;TGTGCTGTGGGGCCTAGCAGCTATAAATTGATCTTC	CAVKPRPNAGKSTF;CAVGPSSYKLIF	TRAV21;TRAV8-4	TRAJ27;TRAJ12	TRAC;TRAC	1	1	Not Significant	PSA1505
TGTGCTGTGAACACGGGAGGAGGAAACAAACTCACCTTT;TGTGCACGTATACATGGCTCTAGCAACACAGGCAAACTAATCTTTTGTGCCAGCAGCAGACCCGGGACCATTACCAAAAACATTCAGTACTTC	1	0.0138274	1	0.0103199	CD8+	1	TGTGCCAGCAGCAGACCCGGGACCATTACCAAAAACATTCAGTACTTC	CASSRPGTITKNIQYF	TRBV28	TRBJ2-4	TRBD2	TRBC2	2	TGTGCTGTGAACACGGGAGGAGGAAACAAACTCACCTTT;TGTGCACGTATACATGGCTCTAGCAACACAGGCAAACTAATCTTT	CAVNTGGGNKLTF;CARIHGSSNTGKLIF	TRAV21;TRAV27	TRAJ10;TRAJ37	TRAC;TRAC	1	1	Not Significant	PSA1505
TGTGCTGTGAACCAGGCAGGAACTGCTCTGATCTTTTGCAGCGTTATCACTAGCGAGTTTCCCGAGCAGTACTTC	1	0.0138274	1	0.0103199	CD8+	1	TGCAGCGTTATCACTAGCGAGTTTCCCGAGCAGTACTTC	CSVITSEFPEQYF	TRBV29-1	TRBJ2-7	TRBD2	TRBC2	1	TGTGCTGTGAACCAGGCAGGAACTGCTCTGATCTTT	CAVNQAGTALIF	TRAV2	TRAJ15	TRAC	1	1	Not Significant	PSA1505
TGTGCTGTGAAGAGGGACCCAGGAACCTACAAATACATCTTTTGTGCCTGGAGTTACGGGGAGACCCAGTACTTC	1	0.0138274	1	0.0103199	CD8+	1	TGTGCCTGGAGTTACGGGGAGACCCAGTACTTC	CAWSYGETQYF	TRBV30	TRBJ2-5			1	TGTGCTGTGAAGAGGGACCCAGGAACCTACAAATACATCTTT	CAVKRDPGTYKYIF	TRAV1-2	TRAJ40	TRAC	1	1	Not Significant	PSA1505
TGTGCTGTGAAGTATTGGAGGGATAGCAACTATCAGTTAATCTGGTGCAGTGCTAAGGGGACTAGCGGGACAGGGGGCACAGATACGCAGTATTTT	1	0.0138274	1	0.0103199	CD8+	1	TGCAGTGCTAAGGGGACTAGCGGGACAGGGGGCACAGATACGCAGTATTTT	CSAKGTSGTGGTDTQYF	TRBV20-1	TRBJ2-3	TRBD2	TRBC2	1	TGTGCTGTGAAGTATTGGAGGGATAGCAACTATCAGTTAATCTGG	CAVKYWRDSNYQLIW	TRAV1-2	TRAJ33	TRAC	1	1	Not Significant	PSA1505
TGTGCTGTGACGGATAGCAACTATCAGTTAATCTGG	1	0.0138274	1	0.0103199	CD8+	0							1	TGTGCTGTGACGGATAGCAACTATCAGTTAATCTGG	CAVTDSNYQLIW	TRAV1-2	TRAJ33	TRAC	1	1	Not Significant	PSA1505
TGTGCTGTGAGACCTAACACAGGCTTTCAGAAACTTGTATTTTGCAGTGCTAGAGTAAGGACTAGCGGTACCTACGAGCAGTACTTC	1	0.0138274	1	0.0103199	CD8+	1	TGCAGTGCTAGAGTAAGGACTAGCGGTACCTACGAGCAGTACTTC	CSARVRTSGTYEQYF	TRBV20-1	TRBJ2-7	TRBD2	TRBC2	1	TGTGCTGTGAGACCTAACACAGGCTTTCAGAAACTTGTATTT	CAVRPNTGFQKLVF	TRAV1-2	TRAJ8	TRAC	1	1	Not Significant	PSA1505
TGTGCTGTGAGAGACAGGGGTACGGGCAGGAGAGCACTTACTTTTTGTGCCTGGAGTCCCATGTGGCGGGGGGGCTGGAATGAGCAGTTCTTC	1	0.0138274	1	0.0103199	CD8+	1	TGTGCCTGGAGTCCCATGTGGCGGGGGGGCTGGAATGAGCAGTTCTTC	CAWSPMWRGGWNEQFF	TRBV30	TRBJ2-1	TRBD2	TRBC2	1	TGTGCTGTGAGAGACAGGGGTACGGGCAGGAGAGCACTTACTTTT	CAVRDRGTGRRALTF	TRAV3	TRAJ5	TRAC	1	1	Not Significant	PSA1505
TGTGCTGTGAGAGACATAGGGGTGAATTCAGGATACAGCACCCTCACCTTTTGTGCCAGCAGTCCACGGACTAGCGGCACAGATACGCAGTATTTT	2	0.0276549	2	0.0206398	CD8+	1	TGTGCCAGCAGTCCACGGACTAGCGGCACAGATACGCAGTATTTT	CASSPRTSGTDTQYF	TRBV27	TRBJ2-3	TRBD2		1	TGTGCTGTGAGAGACATAGGGGTGAATTCAGGATACAGCACCCTCACCTTT	CAVRDIGVNSGYSTLTF	TRAV3	TRAJ11	TRAC	1	1	Not Significant	PSA1505
TGTGCTGTGAGAGACGGAGGTGATGTGACTGGAGGCTTCAAAACTATCTTTTGTGCCAGCAGCGTAGAGGGGGCAACTAATGAAAAACTGTTTTTT	1	0.0138274	2	0.0206398	CD8+	1	TGTGCCAGCAGCGTAGAGGGGGCAACTAATGAAAAACTGTTTTTT	CASSVEGATNEKLFF	TRBV9	TRBJ1-4	TRBD1	TRBC1	1	TGTGCTGTGAGAGACGGAGGTGATGTGACTGGAGGCTTCAAAACTATCTTT	CAVRDGGDVTGGFKTIF	TRAV3	TRAJ9	TRAC	1	1	Not Significant	PSA1505
TGTGCTGTGAGAGATAGCAACTATCAGTTAATCTGG	2	0.0276549	4	0.0412797	CD8+	0							1	TGTGCTGTGAGAGATAGCAACTATCAGTTAATCTGG	CAVRDSNYQLIW	TRAV1-2	TRAJ33	TRAC	1	1	Not Significant	PSA1505
TGTGCTGTGAGAGATAGCAACTATCAGTTAATCTGGTGTGCCAGCAGTGAACTCGCAGGGACTGGAAACACCATATATTTT	1	0.0138274	1	0.0103199	CD8+	1	TGTGCCAGCAGTGAACTCGCAGGGACTGGAAACACCATATATTTT	CASSELAGTGNTIYF	TRBV6-1	TRBJ1-3	TRBD1	TRBC1	1	TGTGCTGTGAGAGATAGCAACTATCAGTTAATCTGG	CAVRDSNYQLIW	TRAV1-2	TRAJ33	TRAC	1	1	Not Significant	PSA1505
TGTGCTGTGAGAGATCAGCCTGGGGCAAACAACCTCTTCTTTTGTGCTAGTGGTTTGCCCCCGGTACCCCCCCGGGACAGGGACCAATATAGCAATCAGCCCCAGCATTTT;TGTGCCAGCAGTACTTCCGACAGGGCTGGGGATGGCTACACCTTC	1	0.0138274	2	0.0206398	CD8+	2	TGTGCTAGTGGTTTGCCCCCGGTACCCCCCCGGGACAGGGACCAATATAGCAATCAGCCCCAGCATTTT;TGTGCCAGCAGTACTTCCGACAGGGCTGGGGATGGCTACACCTTC	CASGLPPVPPRDRDQYSNQPQHF;CASSTSDRAGDGYTF	TRBV12-5;TRBV28	TRBJ1-5;TRBJ1-2	TRBD1;TRBD1	TRBC1;TRBC1	1	TGTGCTGTGAGAGATCAGCCTGGGGCAAACAACCTCTTCTTT	CAVRDQPGANNLFF	TRAV1-2	TRAJ36	TRAC	1	1	Not Significant	PSA1505
TGTGCTGTGAGAGATCATGGTACTGGAGGCTTCAAAACTATCTTTTGTGCCAGCAGCCTACTACTTAGCGGGGGGAACAATGAGCAGTTCTTC	1	0.0138274	2	0.0206398	CD8+	1	TGTGCCAGCAGCCTACTACTTAGCGGGGGGAACAATGAGCAGTTCTTC	CASSLLLSGGNNEQFF	TRBV9	TRBJ2-1	TRBD2	TRBC1	1	TGTGCTGTGAGAGATCATGGTACTGGAGGCTTCAAAACTATCTTT	CAVRDHGTGGFKTIF	TRAV1-2	TRAJ9	TRAC	1	1	Not Significant	PSA1505
TGTGCTGTGAGAGATCTTAGGGCTGCAGGCAACAAGCTAACTTTTTGTGCCAGCACCCCCAGGACCGGGGAGCTGTTTTTT	1	0.0138274	1	0.0103199	CD8+	1	TGTGCCAGCACCCCCAGGACCGGGGAGCTGTTTTTT	CASTPRTGELFF	TRBV28	TRBJ2-2		TRBC2	1	TGTGCTGTGAGAGATCTTAGGGCTGCAGGCAACAAGCTAACTTTT	CAVRDLRAAGNKLTF	TRAV1-2	TRAJ17	TRAC	1	1	Not Significant	PSA1505
TGTGCTGTGAGAGGTGGGCCCAATACTGGAGGCTTCAAAACTATCTTTTGCGCCAGCAGCCAAGATTATAATCCGGGACAGCACTCCTACGAGCAGTACTTC	1	0.0138274	1	0.0103199	CD8+	1	TGCGCCAGCAGCCAAGATTATAATCCGGGACAGCACTCCTACGAGCAGTACTTC	CASSQDYNPGQHSYEQYF	TRBV4-3	TRBJ2-7	TRBD1	TRBC2	1	TGTGCTGTGAGAGGTGGGCCCAATACTGGAGGCTTCAAAACTATCTTT	CAVRGGPNTGGFKTIF	TRAV3	TRAJ9	TRAC	1	1	Not Significant	PSA1505
TGTGCTGTGAGCCTGGGGACAGGCTTTCAGAAACTTGTATTTTGTGCCAGCAGCTTGAAGACGGGCTATAGATACAATGAGCAGTTCTTC	1	0.0138274	1	0.0103199	CD8+	1	TGTGCCAGCAGCTTGAAGACGGGCTATAGATACAATGAGCAGTTCTTC	CASSLKTGYRYNEQFF	TRBV7-2	TRBJ2-1		TRBC2	1	TGTGCTGTGAGCCTGGGGACAGGCTTTCAGAAACTTGTATTT	CAVSLGTGFQKLVF	TRAV8-4	TRAJ8	TRAC	1	1	Not Significant	PSA1505
TGTGCTGTGAGCGATACCTCAGGAACCTACAAATACATCTTTTGTGCCAGTAGTAACACCCCTTTTGAAGCTTTCTTT	1	0.0138274	2	0.0206398	CD8+	1	TGTGCCAGTAGTAACACCCCTTTTGAAGCTTTCTTT	CASSNTPFEAFF	TRBV19	TRBJ1-1		TRBC1	1	TGTGCTGTGAGCGATACCTCAGGAACCTACAAATACATCTTT	CAVSDTSGTYKYIF	TRAV21	TRAJ40	TRAC	1	1	Not Significant	PSA1505
TGTGCTGTGAGGAACACCGACAAGCTCATCTTTTGTGCCAGCAGCCCGACTAGCGGGAGTCCGGGGGAGACCCAGTACTTC	1	0.0138274	2	0.0206398	CD8+	1	TGTGCCAGCAGCCCGACTAGCGGGAGTCCGGGGGAGACCCAGTACTTC	CASSPTSGSPGETQYF	TRBV7-3	TRBJ2-5	TRBD2	TRBC2	1	TGTGCTGTGAGGAACACCGACAAGCTCATCTTT	CAVRNTDKLIF	TRAV21	TRAJ34	TRAC	1	1	Not Significant	PSA1505
TGTGCTGTGAGGGATAGCAACTATCAGTTAATCTGGTGTGCCAGCAGTGAGGGGACAGACACCGGGGAGCTGTTTTTT	1	0.0138274	1	0.0103199	CD8+	1	TGTGCCAGCAGTGAGGGGACAGACACCGGGGAGCTGTTTTTT	CASSEGTDTGELFF	TRBV6-4	TRBJ2-2	TRBD1	TRBC2	1	TGTGCTGTGAGGGATAGCAACTATCAGTTAATCTGG	CAVRDSNYQLIW	TRAV1-2	TRAJ33	TRAC	1	1	Not Significant	PSA1505
TGTGCTGTGAGGGATCAGAACTCAAATTCCGGGTATGCACTCAACTTCTGTGCCAGCGTGGACGGTAGCAGCTACACCTTC	1	0.0138274	1	0.0103199	CD8+	1	TGTGCCAGCGTGGACGGTAGCAGCTACACCTTC	CASVDGSSYTF	TRBV6-5	TRBJ1-2		TRBC1	1	TGTGCTGTGAGGGATCAGAACTCAAATTCCGGGTATGCACTCAACTTC	CAVRDQNSNSGYALNF	TRAV21	TRAJ41	TRAC	1	1	Not Significant	PSA1505
TGTGCTGTGAGTTTCGGTTCTAACGACTACAAGCTCAGCTTTTGTGCCAGCAAAGAGGGTGGGGAGACCCAGTACTTC	1	0.0138274	1	0.0103199	CD8+	1	TGTGCCAGCAAAGAGGGTGGGGAGACCCAGTACTTC	CASKEGGETQYF	TRBV27	TRBJ2-5	TRBD2	TRBC2	1	TGTGCTGTGAGTTTCGGTTCTAACGACTACAAGCTCAGCTTT	CAVSFGSNDYKLSF	TRAV8-4	TRAJ20	TRAC	1	1	Not Significant	PSA1505
TGTGCTGTGATCTCAGGAGGAAGCTACATACCTACATTT	1	0.0138274	1	0.0103199	CD8+	0							1	TGTGCTGTGATCTCAGGAGGAAGCTACATACCTACATTT	CAVISGGSYIPTF	TRAV1-2	TRAJ6	TRAC	1	1	Not Significant	PSA1505
TGTGCTGTGATGGATAGCAACTATCAGTTAATCTGG;TGTGTTGTGAGTGGATATTCTAACGACTACAAGCTCAGCTTTTGCGCCAGCAGCCAAGATACAGGGGGCTCTGGGGCCAACGTCCTGACTTTC	1	0.0138274	1	0.0103199	CD8+	1	TGCGCCAGCAGCCAAGATACAGGGGGCTCTGGGGCCAACGTCCTGACTTTC	CASSQDTGGSGANVLTF	TRBV4-3	TRBJ2-6	TRBD1	TRBC2	2	TGTGCTGTGATGGATAGCAACTATCAGTTAATCTGG;TGTGTTGTGAGTGGATATTCTAACGACTACAAGCTCAGCTTT	CAVMDSNYQLIW;CVVSGYSNDYKLSF	TRAV1-2;TRAV8-2	TRAJ33;TRAJ20	TRAC;TRAC	1	1	Not Significant	PSA1505
TGTGCTGTGATGGATAGCAGCTATAAATTGATCTTCTGCAGTGCTAGAGCGGGCGGAGGGGGTGAGACCCAGTACTTC	1	0.0138274	1	0.0103199	CD8+	1	TGCAGTGCTAGAGCGGGCGGAGGGGGTGAGACCCAGTACTTC	CSARAGGGGETQYF	TRBV20-1	TRBJ2-5	TRBD2	TRBC2	1	TGTGCTGTGATGGATAGCAGCTATAAATTGATCTTC	CAVMDSSYKLIF	TRAV1-2	TRAJ12	TRAC	1	1	Not Significant	PSA1505
TGTGCTGTGCAGATCTCTATGAATTATGGAGGAAGCCAAGGAAATCTCATCTTTTGTGCCAGTTCTGACAGGCCGAACACTGAAGCTTTCTTT	1	0.0138274	1	0.0103199	CD8+	1	TGTGCCAGTTCTGACAGGCCGAACACTGAAGCTTTCTTT	CASSDRPNTEAFF	TRBV19	TRBJ1-1	TRBD1	TRBC1	1	TGTGCTGTGCAGATCTCTATGAATTATGGAGGAAGCCAAGGAAATCTCATCTTT	CAVQISMNYGGSQGNLIF	TRAV20	TRAJ42	TRAC	1	1	Not Significant	PSA1505
TGTGCTGTGCAGGCCTATCCTAACGACTACAAGCTCAGCTTTTGCGCCAGCAGCCATCAAACGACAAGTGTTGTTGAAAAACTGTTTTTT	1	0.0138274	1	0.0103199	CD8+	1	TGCGCCAGCAGCCATCAAACGACAAGTGTTGTTGAAAAACTGTTTTTT	CASSHQTTSVVEKLFF	TRBV4-3	TRBJ1-4	TRBD2	TRBC1	1	TGTGCTGTGCAGGCCTATCCTAACGACTACAAGCTCAGCTTT	CAVQAYPNDYKLSF	TRAV20	TRAJ20	TRAC	1	1	Not Significant	PSA1505
TGTGCTGTGCGGGATAGCAACTATCAGTTAATCTGGTGTGCCAGCAGTGAACAGGAAACAGATACGCAGTATTTT	2	0.0276549	2	0.0206398	CD8+	1	TGTGCCAGCAGTGAACAGGAAACAGATACGCAGTATTTT	CASSEQETDTQYF	TRBV6-4	TRBJ2-3	TRBD1	TRBC2	1	TGTGCTGTGCGGGATAGCAACTATCAGTTAATCTGG	CAVRDSNYQLIW	TRAV1-2	TRAJ33	TRAC	1	1	Not Significant	PSA1505
TGTGCTGTGCTTAACGACTACAAGCTCAGCTTTTGCGCCAGCAGCTTGATCGGGCGGGACAATGAGCAGTTCTTC	1	0.0138274	1	0.0103199	CD8+	1	TGCGCCAGCAGCTTGATCGGGCGGGACAATGAGCAGTTCTTC	CASSLIGRDNEQFF	TRBV5-1	TRBJ2-1	TRBD2	TRBC2	1	TGTGCTGTGCTTAACGACTACAAGCTCAGCTTT	CAVLNDYKLSF	TRAV1-2	TRAJ20	TRAC	1	1	Not Significant	PSA1505
TGTGCTGTGGACTCGGGATACAGCACCCTCACCTTTTGTGCCAGCAGTTACTTGGACAGGCATCGCTCTGGAAACACCATATATTTT	1	0.0138274	1	0.0103199	CD8+	1	TGTGCCAGCAGTTACTTGGACAGGCATCGCTCTGGAAACACCATATATTTT	CASSYLDRHRSGNTIYF	TRBV6-5	TRBJ1-3	TRBD1	TRBC1	1	TGTGCTGTGGACTCGGGATACAGCACCCTCACCTTT	CAVDSGYSTLTF	TRAV21	TRAJ11	TRAC	1	1	Not Significant	PSA1505
TGTGCTGTGGAGTCGAACACAGGCTTTCAGAAACTTGTATTTTGTGCCAGCAGCTCCCAACCACCACGTTTCTCGGAAACTGACTATGGCTACACCTTC	1	0.0138274	2	0.0206398	CD8+	1	TGTGCCAGCAGCTCCCAACCACCACGTTTCTCGGAAACTGACTATGGCTACACCTTC	CASSSQPPRFSETDYGYTF	TRBV5-6	TRBJ1-2		TRBC1	1	TGTGCTGTGGAGTCGAACACAGGCTTTCAGAAACTTGTATTT	CAVESNTGFQKLVF	TRAV2	TRAJ8	TRAC	1	1	Not Significant	PSA1505
TGTGCTGTGGGCGATAACTATGGTCAGAATTTTGTCTTTTGCGCCAGCACCCAGAGGAGGGGCGGTGGTGAGCAGTTCTTC	1	0.0138274	1	0.0103199	CD8+	1	TGCGCCAGCACCCAGAGGAGGGGCGGTGGTGAGCAGTTCTTC	CASTQRRGGGEQFF	TRBV4-1	TRBJ2-1		TRBC2	1	TGTGCTGTGGGCGATAACTATGGTCAGAATTTTGTCTTT	CAVGDNYGQNFVF	TRAV8-3	TRAJ26	TRAC	1	1	Not Significant	PSA1505
TGTGCTGTGGGCGATTCAGGATACAGCACCCTCACCTTTTGTGCCAGCAACAACGACGGGGCTAGCGGGGGACTATACAATGAGCAGTTCTTC	1	0.0138274	1	0.0103199	CD8+	1	TGTGCCAGCAACAACGACGGGGCTAGCGGGGGACTATACAATGAGCAGTTCTTC	CASNNDGASGGLYNEQFF	TRBV9	TRBJ2-1	TRBD2	TRBC2	1	TGTGCTGTGGGCGATTCAGGATACAGCACCCTCACCTTT	CAVGDSGYSTLTF	TRAV8-3	TRAJ11	TRAC	1	1	Not Significant	PSA1505
TGTGCTGTGGGTGCCCCCGGAGGTGCTGACGGACTCACCTTTTGTGCCAGCAGTGAAGCCGGGCCCACCATTGAAAAACTGTTTTTT	1	0.0138274	1	0.0103199	CD8+	1	TGTGCCAGCAGTGAAGCCGGGCCCACCATTGAAAAACTGTTTTTT	CASSEAGPTIEKLFF	TRBV2	TRBJ1-4		TRBC1	1	TGTGCTGTGGGTGCCCCCGGAGGTGCTGACGGACTCACCTTT	CAVGAPGGADGLTF	TRAV8-3	TRAJ45	TRAC	1	1	Not Significant	PSA1505
TGTGCTGTGGTGGATAGCAACTATCAGTTAATCTGG;TGCCTCGTGGGTGACATGAAGGGCTATGGTCAGAATTTTGTCTTTTGTGCCAGCAGCCAAGCGGGAGGAGGAGATACGCAGTATTTT	1	0.0138274	2	0.0206398	CD8+	1	TGTGCCAGCAGCCAAGCGGGAGGAGGAGATACGCAGTATTTT	CASSQAGGGDTQYF	TRBV6-4	TRBJ2-3	TRBD2	TRBC2	2	TGTGCTGTGGTGGATAGCAACTATCAGTTAATCTGG;TGCCTCGTGGGTGACATGAAGGGCTATGGTCAGAATTTTGTCTTT	CAVVDSNYQLIW;CLVGDMKGYGQNFVF	TRAV1-2;TRAV4	TRAJ33;TRAJ26	TRAC;TRAC	1	1	Not Significant	PSA1505
TGTGCTGTGGTGGATAGCAACTATCAGTTAATCTGGTGCAGTGCTAGAGATAAATTAGGGACGGCCGGCAGTTCACCCCTCCACTTT	2	0.0276549	2	0.0206398	CD8+	1	TGCAGTGCTAGAGATAAATTAGGGACGGCCGGCAGTTCACCCCTCCACTTT	CSARDKLGTAGSSPLHF	TRBV20-1	TRBJ1-6	TRBD2	TRBC1	1	TGTGCTGTGGTGGATAGCAACTATCAGTTAATCTGG	CAVVDSNYQLIW	TRAV1-2	TRAJ33	TRAC	1	1	Not Significant	PSA1505
TGTGCTGTGTTGGATAGCAACTATCAGTTAATCTGGTGTGCCAGCAGCCAAGATGGACTAGCGGGGGGGAATGAGCAGTTCTTC	1	0.0138274	1	0.0103199	CD8+	1	TGTGCCAGCAGCCAAGATGGACTAGCGGGGGGGAATGAGCAGTTCTTC	CASSQDGLAGGNEQFF	TRBV4-2	TRBJ2-1	TRBD2	TRBC2	1	TGTGCTGTGTTGGATAGCAACTATCAGTTAATCTGG	CAVLDSNYQLIW	TRAV1-2	TRAJ33	TRAC	1	1	Not Significant	PSA1505
TGTGCTGTTCCTAACCAGGGAGGAAAGCTTATCTTCTGTGCCAGCAGTTACTCGACGGGTGATACGCAGTATTTT	2	0.0276549	4	0.0412797	CD8+	1	TGTGCCAGCAGTTACTCGACGGGTGATACGCAGTATTTT	CASSYSTGDTQYF	TRBV6-5	TRBJ2-3	TRBD1	TRBC2	1	TGTGCTGTTCCTAACCAGGGAGGAAAGCTTATCTTC	CAVPNQGGKLIF	TRAV21	TRAJ23	TRAC	1	1	Not Significant	PSA1505
TGTGCTGTTCTAGAGAGCGGCTACAATAAGCTGATTTTTTGTGCCAGCAGCCGCTCCGGGACAGCTAATTCACCCCTCCACTTT	2	0.0276549	2	0.0206398	CD8+	1	TGTGCCAGCAGCCGCTCCGGGACAGCTAATTCACCCCTCCACTTT	CASSRSGTANSPLHF	TRBV6-5	TRBJ1-6	TRBD1	TRBC1	1	TGTGCTGTTCTAGAGAGCGGCTACAATAAGCTGATTTTT	CAVLESGYNKLIF	TRAV21	TRAJ4	TRAC	1	1	Not Significant	PSA1505
TGTGCTTATAGAGGGGAGGCTGGAGCCAATAGTAAGCTGACATTTTGTGCCAGTAGTGTACAGGGAAGCTCCTACAATGAGCAGTTCTTC	1	0.0138274	1	0.0103199	CD8+	1	TGTGCCAGTAGTGTACAGGGAAGCTCCTACAATGAGCAGTTCTTC	CASSVQGSSYNEQFF	TRBV19	TRBJ2-1	TRBD1	TRBC2	1	TGTGCTTATAGAGGGGAGGCTGGAGCCAATAGTAAGCTGACATTT	CAYRGEAGANSKLTF	TRAV38-2DV8	TRAJ56	TRAC	1	1	Not Significant	PSA1505
TGTGCTTATAGGAGCGCGTACAATAACAATGACATGCGCTTTTGTGCCAGCAGTTTTCGGGTAGAAGCTTTCTTT	1	0.0138274	2	0.0206398	CD8+	1	TGTGCCAGCAGTTTTCGGGTAGAAGCTTTCTTT	CASSFRVEAFF	TRBV12-4	TRBJ1-1		TRBC1	1	TGTGCTTATAGGAGCGCGTACAATAACAATGACATGCGCTTT	CAYRSAYNNNDMRF	TRAV38-2DV8	TRAJ43	TRAC	1	1	Not Significant	PSA1505
TGTGCTTTCATGAAGCATGTTGGGACCGGCACTGCCAGTAAACTCACCTTTTGCAGTGCCCCCTCCCCTGGGGGTCAAGCTTTCTTT	1	0.0138274	1	0.0103199	CD8+	1	TGCAGTGCCCCCTCCCCTGGGGGTCAAGCTTTCTTT	CSAPSPGGQAFF	TRBV20-1	TRBJ1-1	TRBD1	TRBC1	1	TGTGCTTTCATGAAGCATGTTGGGACCGGCACTGCCAGTAAACTCACCTTT	CAFMKHVGTGTASKLTF	TRAV38-1	TRAJ44	TRAC	1	1	Not Significant	PSA1505
TGTGCTTTCATGGATAGCAACTATCAGTTAATCTGGTGCGCCAGCAGCCAAGAGTCAGGGAGGGGCGGGTCACCCCTCCACTTT	1	0.0138274	1	0.0103199	CD8+	1	TGCGCCAGCAGCCAAGAGTCAGGGAGGGGCGGGTCACCCCTCCACTTT	CASSQESGRGGSPLHF	TRBV4-3	TRBJ1-6	TRBD2	TRBC1	1	TGTGCTTTCATGGATAGCAACTATCAGTTAATCTGG	CAFMDSNYQLIW	TRAV1-2	TRAJ33	TRAC	1	1	Not Significant	PSA1505
TGTGGCCTAATTCAGGGAGCCCAGAAGCTGGTATTTTGTGCCAGCAGTTTATCCTCGTGGGGTGACTATGGCTACACCTTC	1	0.0138274	2	0.0206398	CD8+	1	TGTGCCAGCAGTTTATCCTCGTGGGGTGACTATGGCTACACCTTC	CASSLSSWGDYGYTF	TRBV28	TRBJ1-2		TRBC1	1	TGTGGCCTAATTCAGGGAGCCCAGAAGCTGGTATTT	CGLIQGAQKLVF	TRAV39	TRAJ54	TRAC	1	1	Not Significant	PSA1505
TGTGTGGTGAAAGGGACAACTGACAGCTGGGGGAAATTGCAGTTTTGTGCCAGCAGCCCCGGGGAGAGGTACGAGCAGTACTTC	1	0.0138274	1	0.0103199	CD8+	1	TGTGCCAGCAGCCCCGGGGAGAGGTACGAGCAGTACTTC	CASSPGERYEQYF	TRBV5-6	TRBJ2-7			1	TGTGTGGTGAAAGGGACAACTGACAGCTGGGGGAAATTGCAGTTT	CVVKGTTDSWGKLQF	TRAV12-1	TRAJ24	TRAC	1	1	Not Significant	PSA1505
TGTGTGGTGAACAAAGGTGCCAGACTCATGTTT;TGTGCAGCAGGACCCCGAGGTGCTGGCAACAACCGTAAGCTGATTTGGTGTGCTAGTGGTTTGGGCGGACCGTCAAATCAGCCCCAGCATTTT	1	0.0138274	1	0.0103199	CD8+	1	TGTGCTAGTGGTTTGGGCGGACCGTCAAATCAGCCCCAGCATTTT	CASGLGGPSNQPQHF	TRBV12-5	TRBJ1-5		TRBC1	2	TGTGTGGTGAACAAAGGTGCCAGACTCATGTTT;TGTGCAGCAGGACCCCGAGGTGCTGGCAACAACCGTAAGCTGATTTGG	CVVNKGARLMF;CAAGPRGAGNNRKLIW	TRAV12-1;TRAV5	TRAJ31;TRAJ38	TRAC;TRAC	1	1	Not Significant	PSA1505
TGTGTGGTGAACAAGCCCTCCGCCAGACTCATGTTTTGTGCCAGCGGTGATCGGGGACTTCGGAACTATGGCTACACCTTC	1	0.0138274	1	0.0103199	CD8+	1	TGTGCCAGCGGTGATCGGGGACTTCGGAACTATGGCTACACCTTC	CASGDRGLRNYGYTF	TRBV27	TRBJ1-2	TRBD2	TRBC1	1	TGTGTGGTGAACAAGCCCTCCGCCAGACTCATGTTT	CVVNKPSARLMF	TRAV12-1	TRAJ31	TRAC	1	1	Not Significant	PSA1505
TGTGTGGTGAACACGGAGGGGACTGGAGGCTTCAAAACTATCTTTTGCAGTGCTGTACCAGGGTTGGGGGGAGCTTTCTTT	1	0.0138274	2	0.0206398	CD8+	1	TGCAGTGCTGTACCAGGGTTGGGGGGAGCTTTCTTT	CSAVPGLGGAFF	TRBV20-1	TRBJ1-1	TRBD1	TRBC1	1	TGTGTGGTGAACACGGAGGGGACTGGAGGCTTCAAAACTATCTTT	CVVNTEGTGGFKTIF	TRAV12-1	TRAJ9	TRAC	1	1	Not Significant	PSA1505
TGTGTGGTGAACGAGGGAGGAGGTGCTGACGGACTCACCTTTTGTGCCAGCACCATGGGATGGAGCTATGGCTACACCTTC	1	0.0138274	1	0.0103199	CD8+	1	TGTGCCAGCACCATGGGATGGAGCTATGGCTACACCTTC	CASTMGWSYGYTF	TRBV6-5	TRBJ1-2	TRBD2	TRBC1	1	TGTGTGGTGAACGAGGGAGGAGGTGCTGACGGACTCACCTTT	CVVNEGGGADGLTF	TRAV12-1	TRAJ45	TRAC	1	1	Not Significant	PSA1505
TGTGTGGTGAAGGGGGGTGCAGGCAACATGCTCACCTTT;TGTGCTACGGACGCAGAAAGGGATAGCAGCTATAAATTGATCTTCTGTGCCAGCAGCCCCACAGACTACGAGCAGTACTTC	1	0.0138274	2	0.0206398	CD8+	1	TGTGCCAGCAGCCCCACAGACTACGAGCAGTACTTC	CASSPTDYEQYF	TRBV7-8	TRBJ2-7		TRBC2	2	TGTGTGGTGAAGGGGGGTGCAGGCAACATGCTCACCTTT;TGTGCTACGGACGCAGAAAGGGATAGCAGCTATAAATTGATCTTC	CVVKGGAGNMLTF;CATDAERDSSYKLIF	TRAV12-1;TRAV17	TRAJ39;TRAJ12	TRAC;TRAC	1	1	Not Significant	PSA1505
TGTGTGGTGACCCCGCAGGTGGCTGCAGGCAACAAGCTAACTTTT;TGTGTGGTGAACGGCCCGGCAGGAACTGCTCTGATCTTTTGTGCCAGCAGCGCTGGGAACAGGCCCCAAGCTGGCACCATATATTTT	1	0.0138274	1	0.0103199	CD8+	1	TGTGCCAGCAGCGCTGGGAACAGGCCCCAAGCTGGCACCATATATTTT	CASSAGNRPQAGTIYF	TRBV9	TRBJ1-3	TRBD1	TRBC1	2	TGTGTGGTGACCCCGCAGGTGGCTGCAGGCAACAAGCTAACTTTT;TGTGTGGTGAACGGCCCGGCAGGAACTGCTCTGATCTTT	CVVTPQVAAGNKLTF;CVVNGPAGTALIF	TRAV10;TRAV12-1	TRAJ17;TRAJ15	TRAC;TRAC	1	1	Not Significant	PSA1505
TGTGTGGTGAGCGTGATGGGCACTGGAGGCTTCAAAACTATCTTT	1	0.0138274	2	0.0206398	CD8+	0							1	TGTGTGGTGAGCGTGATGGGCACTGGAGGCTTCAAAACTATCTTT	CVVSVMGTGGFKTIF	TRAV10	TRAJ9	TRAC	1	1	Not Significant	PSA1505
TGTGTGGTGAGCGTGATGGGCACTGGAGGCTTCAAAACTATCTTTTGTGCCAGCAGTCCCCGGACTAGCGGCACAGATACGCAGTATTTT	9	0.124447	13	0.134159	CD8+	1	TGTGCCAGCAGTCCCCGGACTAGCGGCACAGATACGCAGTATTTT	CASSPRTSGTDTQYF	TRBV27	TRBJ2-3	TRBD2	TRBC2	1	TGTGTGGTGAGCGTGATGGGCACTGGAGGCTTCAAAACTATCTTT	CVVSVMGTGGFKTIF	TRAV10	TRAJ9	TRAC	1	1	Not Significant	PSA1505
TGTGTGGTGTTTGATGAGGACATGCGCTTTTGCAGCGTCGAGACTGGTGGCTATGGCTACACCTTC	1	0.0138274	2	0.0206398	CD8+	1	TGCAGCGTCGAGACTGGTGGCTATGGCTACACCTTC	CSVETGGYGYTF	TRBV29-1	TRBJ1-2	TRBD1	TRBC1	1	TGTGTGGTGTTTGATGAGGACATGCGCTTT	CVVFDEDMRF	TRAV12-1	TRAJ43	TRAC	1	1	Not Significant	PSA1505
TGTGTTCTTAGGGGCTATGGTCAGAATTTTGTCTTT;TGTGCAGAGAATGGGAGGTGGAACTTCAACAAATTTTACTTTTGTGCCAGCAGTTTGGGGTCCCAGGGCGAGCAGTACTTC	1	0.0138274	1	0.0103199	CD8+	1	TGTGCCAGCAGTTTGGGGTCCCAGGGCGAGCAGTACTTC	CASSLGSQGEQYF	TRBV27	TRBJ2-7	TRBD1	TRBC2	2	TGTGTTCTTAGGGGCTATGGTCAGAATTTTGTCTTT;TGTGCAGAGAATGGGAGGTGGAACTTCAACAAATTTTACTTT	CVLRGYGQNFVF;CAENGRWNFNKFYF	TRAV10;TRAV13-2	TRAJ26;TRAJ21	TRAC;TRAC	1	1	Not Significant	PSA1505
TGTGTTGTGAGGTCCTATGGTCAGAATTTTGTCTTTTGTGCCAGCAGTTCAAATAGCGGGGGGGCTCACAATGAGCAGTTCTTC	1	0.0138274	1	0.0103199	CD8+	1	TGTGCCAGCAGTTCAAATAGCGGGGGGGCTCACAATGAGCAGTTCTTC	CASSSNSGGAHNEQFF	TRBV12-3	TRBJ2-1	TRBD2	TRBC2	1	TGTGTTGTGAGGTCCTATGGTCAGAATTTTGTCTTT	CVVRSYGQNFVF	TRAV8-2	TRAJ26	TRAC	1	1	Not Significant	PSA1505
TGTGTTGTGAGTGATCGGGACAATGACATGCGCTTTTGTGCCTGGAGGGACAGCTCCTACGAGCAGTACTTC	1	0.0138274	1	0.0103199	CD8+	1	TGTGCCTGGAGGGACAGCTCCTACGAGCAGTACTTC	CAWRDSSYEQYF	TRBV30	TRBJ2-7	TRBD1	TRBC2	1	TGTGTTGTGAGTGATCGGGACAATGACATGCGCTTT	CVVSDRDNDMRF	TRAV8-2	TRAJ43	TRAC	1	1	Not Significant	PSA1505
TGTGTTGTGAGTGATGATTCAGGAGGAGGTGCTGACGGACTCACCTTTTGTGCCAGCAGTGTAAGGGGGGAGGCCAGGAACACTGAAGCTTTCTTT	1	0.0138274	1	0.0103199	CD8+	1	TGTGCCAGCAGTGTAAGGGGGGAGGCCAGGAACACTGAAGCTTTCTTT	CASSVRGEARNTEAFF	TRBV2	TRBJ1-1	TRBD2	TRBC1	1	TGTGTTGTGAGTGATGATTCAGGAGGAGGTGCTGACGGACTCACCTTT	CVVSDDSGGGADGLTF	TRAV8-2	TRAJ45	TRAC	1	1	Not Significant	PSA1505
TGTTCCCATACCTCAGGAACCTACAAATACATCTTTTGCGCCAGCAGCCAAGCAGGGCAGGGGACCACTGAAGCTTTCTTT	1	0.0138274	1	0.0103199	CD8+	1	TGCGCCAGCAGCCAAGCAGGGCAGGGGACCACTGAAGCTTTCTTT	CASSQAGQGTTEAFF	TRBV4-1	TRBJ1-1	TRBD1	TRBC1	1	TGTTCCCATACCTCAGGAACCTACAAATACATCTTT	CSHTSGTYKYIF	TRAV13-1	TRAJ40	TRAC	1	1	Not Significant	PSA1505
TGCAGCGCCCGGGGCGCGATAGGGCGGGGGAGCTCCTACAATGAGCAGTTCTTC	0	0	1	0.0103199	CD8+	1	TGCAGCGCCCGGGGCGCGATAGGGCGGGGGAGCTCCTACAATGAGCAGTTCTTC	CSARGAIGRGSSYNEQFF	TRBV20-1	TRBJ2-1	TRBD2	TRBC2	0						1	1	Not Significant	PSA1505
TGCAGCGGCTGGGACAGCTATGGCTACACCTTC	0	0	1	0.0103199	CD8+	1	TGCAGCGGCTGGGACAGCTATGGCTACACCTTC	CSGWDSYGYTF	TRBV29-1	TRBJ1-2	TRBD1	TRBC1	0						1	1	Not Significant	PSA1505
TGCAGCGTTGAGGGTTCGGGCTACACCTTC	0	0	1	0.0103199	CD8+	1	TGCAGCGTTGAGGGTTCGGGCTACACCTTC	CSVEGSGYTF	TRBV29-1	TRBJ1-2		TRBC1	0						1	1	Not Significant	PSA1505
TGCAGCGTTTTTGAGGCAGGGGGCATGGGGGCCAACGTCCTGACTTTC	0	0	1	0.0103199	CD8+	1	TGCAGCGTTTTTGAGGCAGGGGGCATGGGGGCCAACGTCCTGACTTTC	CSVFEAGGMGANVLTF	TRBV29-1	TRBJ2-6	TRBD1	TRBC2	0						1	1	Not Significant	PSA1505
TGCAGTGCGCGGGGGCCTAAGAGCTCCTATAATTCACCCCTCCACTTT	0	0	1	0.0103199	CD8+	1	TGCAGTGCGCGGGGGCCTAAGAGCTCCTATAATTCACCCCTCCACTTT	CSARGPKSSYNSPLHF	TRBV20-1	TRBJ1-6	TRBD1	TRBC1	0						1	1	Not Significant	PSA1505
TGCAGTGCTAGAGATCGGCCTAGCGGGGGGAATGAGCAGTTCTTC	0	0	1	0.0103199	CD8+	1	TGCAGTGCTAGAGATCGGCCTAGCGGGGGGAATGAGCAGTTCTTC	CSARDRPSGGNEQFF	TRBV20-1	TRBJ2-1	TRBD2	TRBC2	0						1	1	Not Significant	PSA1505
TGCAGTGCTAGAGTTGTTTTACTAGCGGGAGTAAGGACTGAGCAGTTCTTC;TGTGCCAGCAGCTCCAGACTTGCAGATACGCAGTATTTT	0	0	1	0.0103199	CD8+	2	TGCAGTGCTAGAGTTGTTTTACTAGCGGGAGTAAGGACTGAGCAGTTCTTC;TGTGCCAGCAGCTCCAGACTTGCAGATACGCAGTATTTT	CSARVVLLAGVRTEQFF;CASSSRLADTQYF	TRBV20-1;TRBV6-3	TRBJ2-1;TRBJ2-3	TRBD2;	TRBC2;TRBC2	0						1	1	Not Significant	PSA1505
TGCAGTGCTCGACTCGAAGGCTACGAGCAGTACTTC	0	0	1	0.0103199	CD8+	1	TGCAGTGCTCGACTCGAAGGCTACGAGCAGTACTTC	CSARLEGYEQYF	TRBV20-1	TRBJ2-7		TRBC2	0						1	1	Not Significant	PSA1505
TGCAGTGTCTCTGGTTCTGCAAGGCAACTGACCTTT;TGTGCTTTCATGAAGAGGGGCTCAGGAACCTACAAATACATCTTTTGTGCCAGCAGCGTAGCTAATCACGGCTACGAGCAGTACTTC	0	0	1	0.0103199	CD8+	1	TGTGCCAGCAGCGTAGCTAATCACGGCTACGAGCAGTACTTC	CASSVANHGYEQYF	TRBV9	TRBJ2-7	TRBD1	TRBC2	2	TGCAGTGTCTCTGGTTCTGCAAGGCAACTGACCTTT;TGTGCTTTCATGAAGAGGGGCTCAGGAACCTACAAATACATCTTT	CSVSGSARQLTF;CAFMKRGSGTYKYIF	TRAV26-2;TRAV38-1	TRAJ22;TRAJ40	TRAC;TRAC	1	1	Not Significant	PSA1505
TGCATCCCGATCCATTCTGGTGGTACTAGCTATGGAAAGCTGACATTT;TGTGCTCTAGGCGCCGGTAACCAGTTCTATTTTTGTGCTAGTGGTTTGGACCCCGGAAACACCATATATTTT	0	0	1	0.0103199	CD8+	1	TGTGCTAGTGGTTTGGACCCCGGAAACACCATATATTTT	CASGLDPGNTIYF	TRBV12-5	TRBJ1-3		TRBC1	2	TGCATCCCGATCCATTCTGGTGGTACTAGCTATGGAAAGCTGACATTT;TGTGCTCTAGGCGCCGGTAACCAGTTCTATTTT	CIPIHSGGTSYGKLTF;CALGAGNQFYF	TRAV26-2;TRAV6	TRAJ52;TRAJ49	TRAC;TRAC	1	1	Not Significant	PSA1505
TGCATCCCGATCCATTCTGGTGGTACTAGCTATGGAAAGCTGACATTT;TGTGCTGTGTCCTACCAGGCAGGAACTGCTCTGATCTTTTGTGCCAGTGAGGCAGATACGCAGTATTTT;TGTGCCAGCAGCGACCCCGGGACCCGCGAAGAAAAACTGTTTTTT	0	0	1	0.0103199	CD8+	2	TGTGCCAGTGAGGCAGATACGCAGTATTTT;TGTGCCAGCAGCGACCCCGGGACCCGCGAAGAAAAACTGTTTTTT	CASEADTQYF;CASSDPGTREEKLFF	TRBV19;TRBV9	TRBJ2-3;TRBJ1-4	;TRBD2	TRBC2;TRBC1	2	TGCATCCCGATCCATTCTGGTGGTACTAGCTATGGAAAGCTGACATTT;TGTGCTGTGTCCTACCAGGCAGGAACTGCTCTGATCTTT	CIPIHSGGTSYGKLTF;CAVSYQAGTALIF	TRAV26-2;TRAV8-4	TRAJ52;TRAJ15	TRAC;TRAC	1	1	Not Significant	PSA1505
TGCATCCCGATCCATTCTGGTGGTACTAGCTATGGAAAGCTGACATTT;TGTGGAGGTGAAGATGGAAACAAGCTGGTCTTTTGTGCCAGCAGCCTTCGACAGGGCGGCTATGGCTACACCTTC;TGTGCCAGCAGCAGGGGACAGAACACTGAAGCTTTCTTT;TGTGCCAGCAGCGACCCCGGGACCCGCGAAGAAAAACTGTTTTTT	0	0	1	0.0103199	CD8+	3	TGTGCCAGCAGCCTTCGACAGGGCGGCTATGGCTACACCTTC;TGTGCCAGCAGCAGGGGACAGAACACTGAAGCTTTCTTT;TGTGCCAGCAGCGACCCCGGGACCCGCGAAGAAAAACTGTTTTTT	CASSLRQGGYGYTF;CASSRGQNTEAFF;CASSDPGTREEKLFF	TRBV6-5;TRBV9;TRBV9	TRBJ1-2;TRBJ1-1;TRBJ1-4	TRBD1;TRBD1;TRBD2	TRBC1;TRBC1;TRBC1	2	TGCATCCCGATCCATTCTGGTGGTACTAGCTATGGAAAGCTGACATTT;TGTGGAGGTGAAGATGGAAACAAGCTGGTCTTT	CIPIHSGGTSYGKLTF;CGGEDGNKLVF	TRAV26-2;TRAV29DV5	TRAJ52;TRAJ47	TRAC;TRAC	1	1	Not Significant	PSA1505
TGCATCCTCCTCATGGACACGGGCAGGAGAGCACTTACTTTTTGTGCCACCAGTGCGCTAGCGAACACAGATACGCAGTATTTT	0	0	1	0.0103199	CD8+	1	TGTGCCACCAGTGCGCTAGCGAACACAGATACGCAGTATTTT	CATSALANTDTQYF	TRBV24-1	TRBJ2-3	TRBD2	TRBC2	1	TGCATCCTCCTCATGGACACGGGCAGGAGAGCACTTACTTTT	CILLMDTGRRALTF	TRAV26-2	TRAJ5	TRAC	1	1	Not Significant	PSA1505
TGCATCCTGAACTGGGGTGGAGGTAGCAACTATAAACTGACATTTTGCAGTGCTAGAGATGTTGACAGGGGATACGAGCAGTACTTC	0	0	1	0.0103199	CD8+	1	TGCAGTGCTAGAGATGTTGACAGGGGATACGAGCAGTACTTC	CSARDVDRGYEQYF	TRBV20-1	TRBJ2-7	TRBD1	TRBC2	1	TGCATCCTGAACTGGGGTGGAGGTAGCAACTATAAACTGACATTT	CILNWGGGSNYKLTF	TRAV26-2	TRAJ53	TRAC	1	1	Not Significant	PSA1505
TGCATCCTGAAGGGCGGATCTGAAAAGCTGGTCTTT;TGCCTCGTCAGAGATGACAAGATCATCTTTTGCAGTGCTAGAGATGTGGGGCCTCAAGGCCGCAATCAGCCCCAGCATTTT;TGCGCCAGCAGCCAGGGGACTGGAAACACCATATATTTT	0	0	1	0.0103199	CD8+	2	TGCAGTGCTAGAGATGTGGGGCCTCAAGGCCGCAATCAGCCCCAGCATTTT;TGCGCCAGCAGCCAGGGGACTGGAAACACCATATATTTT	CSARDVGPQGRNQPQHF;CASSQGTGNTIYF	TRBV20-1;TRBV4-1	TRBJ1-5;TRBJ1-3	TRBD1;	TRBC1;TRBC1	2	TGCATCCTGAAGGGCGGATCTGAAAAGCTGGTCTTT;TGCCTCGTCAGAGATGACAAGATCATCTTT	CILKGGSEKLVF;CLVRDDKIIF	TRAV26-2;TRAV4	TRAJ57;TRAJ30	TRAC;TRAC	1	1	Not Significant	PSA1505
TGCATCCTGACCGACTCCGGGTATGCACTCAACTTC;TGCGGCACAGGGGATAACTATGGTCAGAATTTTGTCTTTTGTGCCAGCACCCTTGTAGCTACACACACCGGGGAGCTGTTTTTT;TGTGCCAGCAGTGAAACGGGACAGGATAACAATGAGCAGTTCTTC	0	0	1	0.0103199	CD8+	2	TGTGCCAGCACCCTTGTAGCTACACACACCGGGGAGCTGTTTTTT;TGTGCCAGCAGTGAAACGGGACAGGATAACAATGAGCAGTTCTTC	CASTLVATHTGELFF;CASSETGQDNNEQFF	TRBV28;TRBV6-1	TRBJ2-2;TRBJ2-1	;TRBD1	TRBC2;TRBC2	2	TGCATCCTGACCGACTCCGGGTATGCACTCAACTTC;TGCGGCACAGGGGATAACTATGGTCAGAATTTTGTCTTT	CILTDSGYALNF;CGTGDNYGQNFVF	TRAV26-2;TRAV30	TRAJ41;TRAJ26	TRAC;TRAC	1	1	Not Significant	PSA1505
TGCATCCTGACCGACTCCGGGTATGCACTCAACTTC;TGTGCTGTGAGAGACCCATCTGGGGCTGGGAGTTACCAACTCACTTTCTGTGCCAGCAGTCGGGGAGGTTACGAGCAGTACTTC;TGTGCCAGCACCCTTGTAGCTACACACACCGGGGAGCTGTTTTTT	0	0	1	0.0103199	CD8+	2	TGTGCCAGCAGTCGGGGAGGTTACGAGCAGTACTTC;TGTGCCAGCACCCTTGTAGCTACACACACCGGGGAGCTGTTTTTT	CASSRGGYEQYF;CASTLVATHTGELFF	TRBV2;TRBV28	TRBJ2-7;TRBJ2-2	TRBD2;	TRBC2;TRBC2	2	TGCATCCTGACCGACTCCGGGTATGCACTCAACTTC;TGTGCTGTGAGAGACCCATCTGGGGCTGGGAGTTACCAACTCACTTTC	CILTDSGYALNF;CAVRDPSGAGSYQLTF	TRAV26-2;TRAV3	TRAJ41;TRAJ28	TRAC;TRAV3	1	1	Not Significant	PSA1505
TGCATCCTGACCGACTCCGGGTATGCACTCAACTTCTGTGCCAGCAATAGACTAGCGGGAGGAGTGGGCAATGAGCAGTTCTTC;TGTGCCAGCACCCTTGTAGCTACACACACCGGGGAGCTGTTTTTT	0	0	1	0.0103199	CD8+	2	TGTGCCAGCAATAGACTAGCGGGAGGAGTGGGCAATGAGCAGTTCTTC;TGTGCCAGCACCCTTGTAGCTACACACACCGGGGAGCTGTTTTTT	CASNRLAGGVGNEQFF;CASTLVATHTGELFF	TRBV2;TRBV28	TRBJ2-1;TRBJ2-2	TRBD2;	TRBC2;TRBC2	1	TGCATCCTGACCGACTCCGGGTATGCACTCAACTTC	CILTDSGYALNF	TRAV26-2	TRAJ41	TRAC	1	1	Not Significant	PSA1505
TGCATCCTGACCGACTCCGGGTATGCACTCAACTTCTGTGCCAGCACCCTTGTAGCTACACACACCGGGGAGCTGTTTTTT;TGTGCCAGCAGCAGGGGACAGAACACTGAAGCTTTCTTT	0	0	1	0.0103199	CD8+	2	TGTGCCAGCACCCTTGTAGCTACACACACCGGGGAGCTGTTTTTT;TGTGCCAGCAGCAGGGGACAGAACACTGAAGCTTTCTTT	CASTLVATHTGELFF;CASSRGQNTEAFF	TRBV28;TRBV9	TRBJ2-2;TRBJ1-1	;TRBD1	TRBC2;TRBC1	1	TGCATCCTGACCGACTCCGGGTATGCACTCAACTTC	CILTDSGYALNF	TRAV26-2	TRAJ41	TRAC	1	1	Not Significant	PSA1505
TGCATCCTGACCGACTCCGGGTATGCACTCAACTTCTGTGCCAGCAGTTTTCTTGGGGATTCACCCCTCCACTTT;TGTGCCAGCACCCTTGTAGCTACACACACCGGGGAGCTGTTTTTT;TGTGCCAGCAGAAGACGGGAGGGCCGAAACACCGGGGAGCTGTTTTTT	0	0	1	0.0103199	CD8+	3	TGTGCCAGCAGTTTTCTTGGGGATTCACCCCTCCACTTT;TGTGCCAGCACCCTTGTAGCTACACACACCGGGGAGCTGTTTTTT;TGTGCCAGCAGAAGACGGGAGGGCCGAAACACCGGGGAGCTGTTTTTT	CASSFLGDSPLHF;CASTLVATHTGELFF;CASRRREGRNTGELFF	TRBV27;TRBV28;TRBV6-5	TRBJ1-6;TRBJ2-2;TRBJ2-2	;;TRBD2	TRBC1;TRBC2;TRBC2	1	TGCATCCTGACCGACTCCGGGTATGCACTCAACTTC	CILTDSGYALNF	TRAV26-2	TRAJ41	TRAC	1	1	Not Significant	PSA1505
TGCATCCTGACTAGTATGAGAAACACACCTCTTGTCTTTTGTGCCAGCAGCCCTCAGACAGCTACGCAGTATTTT	0	0	1	0.0103199	CD8+	1	TGTGCCAGCAGCCCTCAGACAGCTACGCAGTATTTT	CASSPQTATQYF	TRBV7-2	TRBJ2-3		TRBC2	1	TGCATCCTGACTAGTATGAGAAACACACCTCTTGTCTTT	CILTSMRNTPLVF	TRAV26-2	TRAJ29	TRAC	1	1	Not Significant	PSA1505
TGCATCCTGAGAAGGAGCTGGTCTGAAAAGCTGGTCTTTTGTGCCAGCTCACCACTAGCGGGGGGCCCGGAGACCCAGTACTTC	0	0	1	0.0103199	CD8+	1	TGTGCCAGCTCACCACTAGCGGGGGGCCCGGAGACCCAGTACTTC	CASSPLAGGPETQYF	TRBV18	TRBJ2-5	TRBD2	TRBC2	1	TGCATCCTGAGAAGGAGCTGGTCTGAAAAGCTGGTCTTT	CILRRSWSEKLVF	TRAV26-2	TRAJ57	TRAC	1	1	Not Significant	PSA1505
TGCATCCTGAGACCCGGCAACACAGGCAAACTAATCTTTTGTGCCAGCAGCCAACAGGGACAGGGCCGGCCCCAGCATTTT	0	0	1	0.0103199	CD8+	1	TGTGCCAGCAGCCAACAGGGACAGGGCCGGCCCCAGCATTTT	CASSQQGQGRPQHF	TRBV3-1	TRBJ1-5	TRBD1	TRBC1	1	TGCATCCTGAGACCCGGCAACACAGGCAAACTAATCTTT	CILRPGNTGKLIF	TRAV26-2	TRAJ37	TRAC	1	1	Not Significant	PSA1505
TGCATCCTGAGACCGATAAATAATGCAGGCAACATGCTCACCTTT;TGCGGCACGGAGATTCTTTCTGGTTCTGCAAGGCAACTGACCTTTTGTGCCAGCAGCCCCCGACCTAATAATGGTGGGCTGTTTTTT	0	0	1	0.0103199	CD8+	1	TGTGCCAGCAGCCCCCGACCTAATAATGGTGGGCTGTTTTTT	CASSPRPNNGGLFF	TRBV9	TRBJ2-2		TRBC1	2	TGCATCCTGAGACCGATAAATAATGCAGGCAACATGCTCACCTTT;TGCGGCACGGAGATTCTTTCTGGTTCTGCAAGGCAACTGACCTTT	CILRPINNAGNMLTF;CGTEILSGSARQLTF	TRAV26-2;TRAV30	TRAJ39;TRAJ22	TRAC;TRAC	1	1	Not Significant	PSA1505
TGCATCCTGAGAGACAAAGCAGGCAAATCAACCTTTTGCGCCAGCAGCTTGGCCCTGGACAGGCATGGTGATACGCAGTATTTT	0	0	1	0.0103199	CD8+	1	TGCGCCAGCAGCTTGGCCCTGGACAGGCATGGTGATACGCAGTATTTT	CASSLALDRHGDTQYF	TRBV5-1	TRBJ2-3	TRBD1	TRBC2	1	TGCATCCTGAGAGACAAAGCAGGCAAATCAACCTTT	CILRDKAGKSTF	TRAV26-2	TRAJ27	TRAC	1	1	Not Significant	PSA1505
TGCATCCTGAGAGACGAGTCGCCAGGAGGAAGCTACATACCTACATTTTGTGCCAGCAGTGAAGTGGGCGGGAGCGCCTACGAGCAGTACTTC	0	0	1	0.0103199	CD8+	1	TGTGCCAGCAGTGAAGTGGGCGGGAGCGCCTACGAGCAGTACTTC	CASSEVGGSAYEQYF	TRBV2	TRBJ2-7	TRBD2	TRBC1	1	TGCATCCTGAGAGACGAGTCGCCAGGAGGAAGCTACATACCTACATTT	CILRDESPGGSYIPTF	TRAV26-2	TRAJ6	TRAC	1	1	Not Significant	PSA1505
TGCATCCTGAGAGACGGCTACAAGCTCAGCTTT;TGTGCAGCAAGGGATTATGGAGGAAGCCAAGGAAATCTCATCTTTTGTGCCAGCAGCTTAGGCGGGAGGGGTTACAATGAGCAGTTCTTC;TGTGCCAGCAAGGACAGGGGGTTCACTGAAGCTTTCTTT	0	0	1	0.0103199	CD8+	2	TGTGCCAGCAGCTTAGGCGGGAGGGGTTACAATGAGCAGTTCTTC;TGTGCCAGCAAGGACAGGGGGTTCACTGAAGCTTTCTTT	CASSLGGRGYNEQFF;CASKDRGFTEAFF	TRBV11-2;TRBV12-4	TRBJ2-1;TRBJ1-1	;TRBD1	TRBC2;TRBC1	2	TGCATCCTGAGAGACGGCTACAAGCTCAGCTTT;TGTGCAGCAAGGGATTATGGAGGAAGCCAAGGAAATCTCATCTTT	CILRDGYKLSF;CAARDYGGSQGNLIF	TRAV26-2;TRAV29DV5	TRAJ20;TRAJ42	TRAC;TRAC	1	1	Not Significant	PSA1505
TGCATCCTGAGAGACGGCTACAAGCTCAGCTTTTGTGCCAGCAGCTTAGGCGGGAGGGGTTACAATGAGCAGTTCTTC	0	0	1	0.0103199	CD8+	1	TGTGCCAGCAGCTTAGGCGGGAGGGGTTACAATGAGCAGTTCTTC	CASSLGGRGYNEQFF	TRBV11-2	TRBJ2-1		TRBC2	1	TGCATCCTGAGAGACGGCTACAAGCTCAGCTTT	CILRDGYKLSF	TRAV26-2	TRAJ20	TRAC	1	1	Not Significant	PSA1505
TGCATCCTGAGAGACGGGGAGGAATATGGAAACAAGCTGGTCTTTTGTGCCAGCAGCCAAGGTCCTCGGACAGGGGCCTACGAGCAGTACTTC	0	0	1	0.0103199	CD8+	1	TGTGCCAGCAGCCAAGGTCCTCGGACAGGGGCCTACGAGCAGTACTTC	CASSQGPRTGAYEQYF	TRBV4-2	TRBJ2-7	TRBD1	TRBC2	1	TGCATCCTGAGAGACGGGGAGGAATATGGAAACAAGCTGGTCTTT	CILRDGEEYGNKLVF	TRAV26-2	TRAJ47	TRAC	1	1	Not Significant	PSA1505
TGCATCCTGAGAGACGTGTTGGCGAACTATGGTCAGAATTTTGTCTTTTGCGCCAGCAGCTTGTCAACTAGCGGGAATTACGAGCAGTACTTC	0	0	1	0.0103199	CD8+	1	TGCGCCAGCAGCTTGTCAACTAGCGGGAATTACGAGCAGTACTTC	CASSLSTSGNYEQYF	TRBV5-1	TRBJ2-7	TRBD2	TRBC2	1	TGCATCCTGAGAGACGTGTTGGCGAACTATGGTCAGAATTTTGTCTTT	CILRDVLANYGQNFVF	TRAV26-2	TRAJ26	TRAC	1	1	Not Significant	PSA1505
TGCATCCTGAGAGATTATAACCAGGGAGGAAAGCTTATCTTCTGTGCCAGCAGCGTAGCTGGAGCTGGAGCCAACCGACCTGGGCGGACGAACACTGAAGCTTTCTTT	0	0	1	0.0103199	CD8+	1	TGTGCCAGCAGCGTAGCTGGAGCTGGAGCCAACCGACCTGGGCGGACGAACACTGAAGCTTTCTTT	CASSVAGAGANRPGRTNTEAFF	TRBV9	TRBJ1-1	TRBD2	TRBC1	1	TGCATCCTGAGAGATTATAACCAGGGAGGAAAGCTTATCTTC	CILRDYNQGGKLIF	TRAV26-2	TRAJ23	TRAC	1	1	Not Significant	PSA1505
TGCATCCTGAGAGCGCTCCTCTATGGAGGAAGCCAAGGAAATCTCATCTTT;TGTGCAGCAAGCGACCCTGGGGCTGGGAGTTACCAACTCACTTTCTGTGCCAGCAGATCCGGGACTAGCGGGAAGCGCTACAATGAGCAGTTCTTC;TGTGCCAGCAGCTTATTTGGCCCCACCTACGAGCAGTACTTC	0	0	1	0.0103199	CD8+	2	TGTGCCAGCAGATCCGGGACTAGCGGGAAGCGCTACAATGAGCAGTTCTTC;TGTGCCAGCAGCTTATTTGGCCCCACCTACGAGCAGTACTTC	CASRSGTSGKRYNEQFF;CASSLFGPTYEQYF	TRBV11-2;TRBV7-9	TRBJ2-1;TRBJ2-7	;	TRBC2;TRBC2	2	TGCATCCTGAGAGCGCTCCTCTATGGAGGAAGCCAAGGAAATCTCATCTTT;TGTGCAGCAAGCGACCCTGGGGCTGGGAGTTACCAACTCACTTTC	CILRALLYGGSQGNLIF;CAASDPGAGSYQLTF	TRAV26-2;TRAV29DV5	TRAJ42;TRAJ28	TRAC;TRAC	1	1	Not Significant	PSA1505
TGCATCCTGAGAGTCTCTGGGGGTTACCAGAAAGTTACCTTTTGTGCCCGCGAATTTAACTATGGCTACACCTTC	0	0	1	0.0103199	CD8+	1	TGTGCCCGCGAATTTAACTATGGCTACACCTTC	CAREFNYGYTF	TRBV30	TRBJ1-2		TRBC1	1	TGCATCCTGAGAGTCTCTGGGGGTTACCAGAAAGTTACCTTT	CILRVSGGYQKVTF	TRAV26-2	TRAJ13	TRAC	1	1	Not Significant	PSA1505
TGCATCCTGAGGGGGGGAGGAGGTGCTGACGGACTCACCTTTTGTGCCTGGAGTGTTGGAGTACTCTACTCTGGAAACACCATATATTTT	0	0	1	0.0103199	CD8+	1	TGTGCCTGGAGTGTTGGAGTACTCTACTCTGGAAACACCATATATTTT	CAWSVGVLYSGNTIYF	TRBV30	TRBJ1-3		TRBC1	1	TGCATCCTGAGGGGGGGAGGAGGTGCTGACGGACTCACCTTT	CILRGGGGADGLTF	TRAV26-2	TRAJ45	TRAC	1	1	Not Significant	PSA1505
TGCATCCTGAGTGATGATCAAACTGGGGCAAACAACCTCTTCTTTTGCAGTGCTAGAAGGGTAGACAATCAGCCCCAGCATTTT	0	0	1	0.0103199	CD8+	1	TGCAGTGCTAGAAGGGTAGACAATCAGCCCCAGCATTTT	CSARRVDNQPQHF	TRBV20-1	TRBJ1-5		TRBC1	1	TGCATCCTGAGTGATGATCAAACTGGGGCAAACAACCTCTTCTTT	CILSDDQTGANNLFF	TRAV26-2	TRAJ36	TRAC	1	1	Not Significant	PSA1505
TGCATCCTGGGCACCTCAGGAACCTACAAATACATCTTTTGCAGTGCTATCCCCGGGACAGGCGTCACCGGGGAGCTGTTTTTT	0	0	1	0.0103199	CD8+	1	TGCAGTGCTATCCCCGGGACAGGCGTCACCGGGGAGCTGTTTTTT	CSAIPGTGVTGELFF	TRBV20-1	TRBJ2-2	TRBD1	TRBC2	1	TGCATCCTGGGCACCTCAGGAACCTACAAATACATCTTT	CILGTSGTYKYIF	TRAV26-2	TRAJ40	TRAC	1	1	Not Significant	PSA1505
TGCATCCTGTGGGATGCAGGCAACATGCTCACCTTT;TGTGCTGTGGGTGCGCTATACTCTGGGGCTGGGAGTTACCAACTCACTTTCTGTGCCAGCAGCTCCAGACTTGCAGATACGCAGTATTTT	0	0	1	0.0103199	CD8+	1	TGTGCCAGCAGCTCCAGACTTGCAGATACGCAGTATTTT	CASSSRLADTQYF	TRBV6-3	TRBJ2-3		TRBC2	2	TGCATCCTGTGGGATGCAGGCAACATGCTCACCTTT;TGTGCTGTGGGTGCGCTATACTCTGGGGCTGGGAGTTACCAACTCACTTTC	CILWDAGNMLTF;CAVGALYSGAGSYQLTF	TRAV26-2;TRAV8-3	TRAJ39;TRAJ28	TRAC;TRAC	1	1	Not Significant	PSA1505
TGCATCCTGTTGCGTACCTCAGGAACCTACAAATACATCTTTTGTGCCATCAGTGAGAGTGCCTACGAGCAGTACTTC	0	0	1	0.0103199	CD8+	1	TGTGCCATCAGTGAGAGTGCCTACGAGCAGTACTTC	CAISESAYEQYF	TRBV10-3	TRBJ2-7		TRBC2	1	TGCATCCTGTTGCGTACCTCAGGAACCTACAAATACATCTTT	CILLRTSGTYKYIF	TRAV26-2	TRAJ40	TRAC	1	1	Not Significant	PSA1505
TGCATCGAGGGAGGCAAACTAATCTTT	0	0	1	0.0103199	CD8+	0							1	TGCATCGAGGGAGGCAAACTAATCTTT	CIEGGKLIF	TRAV26-2	TRAJ37	TRAC	1	1	Not Significant	PSA1505
TGCATCGATGGTGGTACTAGCTATGGAAAGCTGACATTT;TGTGCTGTCAGATCGGAATATGGAGGAAGCCAAGGAAATCTCATCTTTTGTGCCAGCAGCCATATAACAGGGGAAGGCTACACCTTC;TGTGCCAGCAGCTTGAACGGCTATAATTCACCCCTCCACTTT	0	0	1	0.0103199	CD8+	2	TGTGCCAGCAGCCATATAACAGGGGAAGGCTACACCTTC;TGTGCCAGCAGCTTGAACGGCTATAATTCACCCCTCCACTTT	CASSHITGEGYTF;CASSLNGYNSPLHF	TRBV3-1;TRBV5-5	TRBJ1-2;TRBJ1-6	TRBD1;	TRBC1;TRBC1	2	TGCATCGATGGTGGTACTAGCTATGGAAAGCTGACATTT;TGTGCTGTCAGATCGGAATATGGAGGAAGCCAAGGAAATCTCATCTTT	CIDGGTSYGKLTF;CAVRSEYGGSQGNLIF	TRAV26-2;TRAV41	TRAJ52;TRAJ42	TRAC;TRAC	1	1	Not Significant	PSA1505
TGCATCGCCGTCAACAACCGTAAGCTGATTTGG;TGTGCAGCAAGCCCCCTTAAGGATGCCAGACTCATGTTTTGTGCCAGCAGCAAAGGTTCGACGAACACTGAAGCTTTCTTT	0	0	1	0.0103199	CD8+	1	TGTGCCAGCAGCAAAGGTTCGACGAACACTGAAGCTTTCTTT	CASSKGSTNTEAFF	TRBV4-2	TRBJ1-1		TRBC1	2	TGCATCGCCGTCAACAACCGTAAGCTGATTTGG;TGTGCAGCAAGCCCCCTTAAGGATGCCAGACTCATGTTT	CIAVNNRKLIW;CAASPLKDARLMF	TRAV26-1;TRAV29DV5	TRAJ38;TRAJ31	TRAC;TRAC	1	1	Not Significant	PSA1505
TGCATCGGCGGATGGTCAGGAGGAGGTGCTGACGGACTCACCTTT;TGCATCCTGACCGACTCCGGGTATGCACTCAACTTC;TGTGCTGTGAGTGATCGGGGTTACCAGAAAGTTACCTTTTGTGCCAGCAGCTTTAGGGAAATGAACACTGAAGCTTTCTTT;TGTGCCAGCACCCTTGTAGCTACACACACCGGGGAGCTGTTTTTT;TGTGCCAGCAGCGCAGGGACAGGGCCGGTCTACGAGCAGTACTTC	0	0	1	0.0103199	CD8+	3	TGTGCCAGCAGCTTTAGGGAAATGAACACTGAAGCTTTCTTT;TGTGCCAGCACCCTTGTAGCTACACACACCGGGGAGCTGTTTTTT;TGTGCCAGCAGCGCAGGGACAGGGCCGGTCTACGAGCAGTACTTC	CASSFREMNTEAFF;CASTLVATHTGELFF;CASSAGTGPVYEQYF	TRBV13;TRBV28;TRBV9	TRBJ1-1;TRBJ2-2;TRBJ2-7	;;TRBD1	TRBC1;TRBC2;TRBC2	3	TGCATCGGCGGATGGTCAGGAGGAGGTGCTGACGGACTCACCTTT;TGCATCCTGACCGACTCCGGGTATGCACTCAACTTC;TGTGCTGTGAGTGATCGGGGTTACCAGAAAGTTACCTTT	CIGGWSGGGADGLTF;CILTDSGYALNF;CAVSDRGYQKVTF	TRAV26-1;TRAV26-2;TRAV8-6	TRAJ45;TRAJ41;TRAJ13	TRAC;TRAC;TRAC	1	1	Not Significant	PSA1505
TGCATCGGCGGATGGTCAGGAGGAGGTGCTGACGGACTCACCTTT;TGCCTCGTGGGTGACGTCGGCTCTGGCAACACAGGCAAACTAATCTTTTGTGCCAGCAGTTTTGGACAGGGGGCGACACATTCACCCCTCCACTTT;TGTGCCAGCAGCTTTAGGGAAATGAACACTGAAGCTTTCTTT	0	0	1	0.0103199	CD8+	2	TGTGCCAGCAGTTTTGGACAGGGGGCGACACATTCACCCCTCCACTTT;TGTGCCAGCAGCTTTAGGGAAATGAACACTGAAGCTTTCTTT	CASSFGQGATHSPLHF;CASSFREMNTEAFF	TRBV12-4;TRBV13	TRBJ1-6;TRBJ1-1	TRBD1;	TRBC1;TRBC1	2	TGCATCGGCGGATGGTCAGGAGGAGGTGCTGACGGACTCACCTTT;TGCCTCGTGGGTGACGTCGGCTCTGGCAACACAGGCAAACTAATCTTT	CIGGWSGGGADGLTF;CLVGDVGSGNTGKLIF	TRAV26-1;TRAV4	TRAJ45;TRAJ37	TRAC;TRAC	1	1	Not Significant	PSA1505
TGCATCGGCGGATGGTCAGGAGGAGGTGCTGACGGACTCACCTTT;TGTGCAGCAAGAGGGGGAGCCCAGAAGCTGGTATTT;TGTGCTCTAGACGGATCTTATAACACCGACAAGCTCATCTTTTGTGCCAGCAGTTCCGACGGACTAGGCCTCGAGACCCAGTACTTC;TGTGCCAGCAGCTTTAGGGAAATGAACACTGAAGCTTTCTTT	0	0	1	0.0103199	CD8+	2	TGTGCCAGCAGTTCCGACGGACTAGGCCTCGAGACCCAGTACTTC;TGTGCCAGCAGCTTTAGGGAAATGAACACTGAAGCTTTCTTT	CASSSDGLGLETQYF;CASSFREMNTEAFF	TRBV12-4;TRBV13	TRBJ2-5;TRBJ1-1	TRBD2;	TRBC2;TRBC1	3	TGCATCGGCGGATGGTCAGGAGGAGGTGCTGACGGACTCACCTTT;TGTGCAGCAAGAGGGGGAGCCCAGAAGCTGGTATTT;TGTGCTCTAGACGGATCTTATAACACCGACAAGCTCATCTTT	CIGGWSGGGADGLTF;CAARGGAQKLVF;CALDGSYNTDKLIF	TRAV26-1;TRAV29DV5;TRAV6	TRAJ45;TRAJ54;TRAJ34	TRAC;TRAC;TRAC	1	1	Not Significant	PSA1505
TGCATCGGCGGATGGTCAGGAGGAGGTGCTGACGGACTCACCTTT;TGTGCTTATAGGGGGGAGGAGGGTGGTGCTACAAACAAGCTCATCTTTTGTGCCAGCAGCTTTAGGGAAATGAACACTGAAGCTTTCTTT	0	0	1	0.0103199	CD8+	1	TGTGCCAGCAGCTTTAGGGAAATGAACACTGAAGCTTTCTTT	CASSFREMNTEAFF	TRBV13	TRBJ1-1		TRBC1	2	TGCATCGGCGGATGGTCAGGAGGAGGTGCTGACGGACTCACCTTT;TGTGCTTATAGGGGGGAGGAGGGTGGTGCTACAAACAAGCTCATCTTT	CIGGWSGGGADGLTF;CAYRGEEGGATNKLIF	TRAV26-1;TRAV38-2DV8	TRAJ45;TRAJ32	TRAC;TRAC	1	1	Not Significant	PSA1505
TGCATCGGCGGATGGTCAGGAGGAGGTGCTGACGGACTCACCTTT;TGTGTTGTGAGTGATCTAAGAGGAAGCCAAGGAAATCTCATCTTTTGTGCCAGCAGCTTTAGGGAAATGAACACTGAAGCTTTCTTT;TGTGCCAGCACCTCCAGAGGGGGGGGGTCTTCTGGGGCCAACGTCCTGACTTTC	0	0	1	0.0103199	CD8+	2	TGTGCCAGCAGCTTTAGGGAAATGAACACTGAAGCTTTCTTT;TGTGCCAGCACCTCCAGAGGGGGGGGGTCTTCTGGGGCCAACGTCCTGACTTTC	CASSFREMNTEAFF;CASTSRGGGSSGANVLTF	TRBV13;TRBV7-9	TRBJ1-1;TRBJ2-6	;	TRBC1;TRBC2	2	TGCATCGGCGGATGGTCAGGAGGAGGTGCTGACGGACTCACCTTT;TGTGTTGTGAGTGATCTAAGAGGAAGCCAAGGAAATCTCATCTTT	CIGGWSGGGADGLTF;CVVSDLRGSQGNLIF	TRAV26-1;TRAV8-2	TRAJ45;TRAJ42	TRAC;TRAC	1	1	Not Significant	PSA1505
TGCATCGGCGGATGGTCAGGAGGAGGTGCTGACGGACTCACCTTTTGTGCCAGCAGCTTTAGGGAAATGAACACTGAAGCTTTCTTT;TGTGCCAGCAGCGACCCCGGGACCCGCGAAGAAAAACTGTTTTTT	0	0	1	0.0103199	CD8+	2	TGTGCCAGCAGCTTTAGGGAAATGAACACTGAAGCTTTCTTT;TGTGCCAGCAGCGACCCCGGGACCCGCGAAGAAAAACTGTTTTTT	CASSFREMNTEAFF;CASSDPGTREEKLFF	TRBV13;TRBV9	TRBJ1-1;TRBJ1-4	;TRBD2	TRBC1;TRBC1	1	TGCATCGGCGGATGGTCAGGAGGAGGTGCTGACGGACTCACCTTT	CIGGWSGGGADGLTF	TRAV26-1	TRAJ45	TRAC	1	1	Not Significant	PSA1505
TGCATCGGCGGATGGTCAGGAGGAGGTGCTGACGGACTCACCTTTTGTGCCAGCAGCTTTAGGGAAATGAACACTGAAGCTTTCTTT;TGTGCCAGCAGCTCTTCTAGCGGACACAATGAGCAGTTCTTC	0	0	1	0.0103199	CD8+	2	TGTGCCAGCAGCTTTAGGGAAATGAACACTGAAGCTTTCTTT;TGTGCCAGCAGCTCTTCTAGCGGACACAATGAGCAGTTCTTC	CASSFREMNTEAFF;CASSSSSGHNEQFF	TRBV13;TRBV7-3	TRBJ1-1;TRBJ2-1	;TRBD2	TRBC1;TRBC2	1	TGCATCGGCGGATGGTCAGGAGGAGGTGCTGACGGACTCACCTTT	CIGGWSGGGADGLTF	TRAV26-1	TRAJ45	TRAC	1	1	Not Significant	PSA1505
TGCATCGGCGGATGGTCAGGAGGAGGTGCTGACGGACTCACCTTTTGTGCCAGCAGCTTTAGGGAAATGAACACTGAAGCTTTCTTT;TGTGCCAGCAGTCTCCCGAGCGGGAGAGTAGATGAGCAGTTCTTC	0	0	1	0.0103199	CD8+	2	TGTGCCAGCAGCTTTAGGGAAATGAACACTGAAGCTTTCTTT;TGTGCCAGCAGTCTCCCGAGCGGGAGAGTAGATGAGCAGTTCTTC	CASSFREMNTEAFF;CASSLPSGRVDEQFF	TRBV13;TRBV27	TRBJ1-1;TRBJ2-1	;TRBD2	TRBC1;TRBC2	1	TGCATCGGCGGATGGTCAGGAGGAGGTGCTGACGGACTCACCTTT	CIGGWSGGGADGLTF	TRAV26-1	TRAJ45	TRAC	1	1	Not Significant	PSA1505
TGCATCGGGCGGAGCAGAGATGACAAGATCATCTTTTGTGCCAGTAGCGCCGGGGACCCCAGGTCCTACAATGAGCAGTTCTTC	0	0	1	0.0103199	CD8+	1	TGTGCCAGTAGCGCCGGGGACCCCAGGTCCTACAATGAGCAGTTCTTC	CASSAGDPRSYNEQFF	TRBV19	TRBJ2-1	TRBD2	TRBC2	1	TGCATCGGGCGGAGCAGAGATGACAAGATCATCTTT	CIGRSRDDKIIF	TRAV26-1	TRAJ30	TRAC	1	1	Not Significant	PSA1505
TGCATCGTCAATGTGGTGGGAGGAGGTGCTGACGGACTCACCTTT;TGTGCTCTGGCTGGGACCGGAGCCAATAGTAAGCTGACATTTTGCTATCCTATCCCTAGACACGACACTGTCTACTGGTACCAGCAGGGTCCAGATACGCAGTATTTT;TGTGCCAGCAGCTCCAGACTTGCAGATACGCAGTATTTT;TGTGCCAGCAGCTTAGCTGGGCGGGGGCGGGATACGCAGTATTTT	0	0	1	0.0103199	CD8+	3	TGCTATCCTATCCCTAGACACGACACTGTCTACTGGTACCAGCAGGGTCCAGATACGCAGTATTTT;TGTGCCAGCAGCTCCAGACTTGCAGATACGCAGTATTTT;TGTGCCAGCAGCTTAGCTGGGCGGGGGCGGGATACGCAGTATTTT	CYPIPRHDTVYWYQQGPDTQYF;CASSSRLADTQYF;CASSLAGRGRDTQYF	TRBV13;TRBV6-3;TRBV7-2	TRBJ2-3;TRBJ2-3;TRBJ2-3	;;TRBD1	TRBC1;TRBC1;TRBC1	2	TGCATCGTCAATGTGGTGGGAGGAGGTGCTGACGGACTCACCTTT;TGTGCTCTGGCTGGGACCGGAGCCAATAGTAAGCTGACATTT	CIVNVVGGGADGLTF;CALAGTGANSKLTF	TRAV26-1;TRAV9-2	TRAJ45;TRAJ56	TRAC;TRAC	1	1	Not Significant	PSA1505
TGCATCGTCAGAAAAAGCAACACAGGCAAACTAATCTTT;TGTGCTTATAGTGTGGAATATGGAAACAAGCTGGTCTTT;TGTGCTCTGAGTCGTGGTGCTACAAACAAGCTCATCTTTTGTGCCAGCTCACCACAGGAGGTAGATGAAGCTTTCTTT;TGTGCCAGCAGCCACCCCGACAGGGGGCGAGGATCACCCCTCCACTTT	0	0	1	0.0103199	CD8+	2	TGTGCCAGCTCACCACAGGAGGTAGATGAAGCTTTCTTT;TGTGCCAGCAGCCACCCCGACAGGGGGCGAGGATCACCCCTCCACTTT	CASSPQEVDEAFF;CASSHPDRGRGSPLHF	TRBV18;TRBV7-9	TRBJ1-1;TRBJ1-6	TRBD2;	TRBC1;TRBC1	3	TGCATCGTCAGAAAAAGCAACACAGGCAAACTAATCTTT;TGTGCTTATAGTGTGGAATATGGAAACAAGCTGGTCTTT;TGTGCTCTGAGTCGTGGTGCTACAAACAAGCTCATCTTT	CIVRKSNTGKLIF;CAYSVEYGNKLVF;CALSRGATNKLIF	TRAV26-1;TRAV38-2DV8;TRAV9-2	TRAJ37;TRAJ47;TRAJ32	TRAC;TRAC;TRAC	1	1	Not Significant	PSA1505
TGCATCGTCAGACTCAATTATGGAGGAAGCCAAGGAAATCTCATCTTTTGTGCCAGCAGCTTCGACAGGAGGTCTAACTATGGCTACACCTTC	0	0	1	0.0103199	CD8+	1	TGTGCCAGCAGCTTCGACAGGAGGTCTAACTATGGCTACACCTTC	CASSFDRRSNYGYTF	TRBV13	TRBJ1-2		TRBC1	1	TGCATCGTCAGACTCAATTATGGAGGAAGCCAAGGAAATCTCATCTTT	CIVRLNYGGSQGNLIF	TRAV26-1	TRAJ42	TRAC	1	1	Not Significant	PSA1505
TGCATCGTCAGAGCCTATTCTGGCAACACAGGCAAACTAATCTTTTGTGCCAGCAGCGGTACCTCGGGGAGTGGCTACGAGCAGTACTTC	0	0	1	0.0103199	CD8+	1	TGTGCCAGCAGCGGTACCTCGGGGAGTGGCTACGAGCAGTACTTC	CASSGTSGSGYEQYF	TRBV7-2	TRBJ2-7	TRBD2	TRBC2	1	TGCATCGTCAGAGCCTATTCTGGCAACACAGGCAAACTAATCTTT	CIVRAYSGNTGKLIF	TRAV26-1	TRAJ37	TRAC	1	1	Not Significant	PSA1505
TGCATCGTCAGAGTCGAGAGTGGAGGCTTCAAAACTATCTTTTGCGCCAGCAGCTTGTATGCTAGCGGGGGTTACTCCTCCTACGAGCAGTACTTC	0	0	1	0.0103199	CD8+	1	TGCGCCAGCAGCTTGTATGCTAGCGGGGGTTACTCCTCCTACGAGCAGTACTTC	CASSLYASGGYSSYEQYF	TRBV5-1	TRBJ2-7	TRBD2	TRBC1	1	TGCATCGTCAGAGTCGAGAGTGGAGGCTTCAAAACTATCTTT	CIVRVESGGFKTIF	TRAV26-1	TRAJ9	TRAC	1	1	Not Significant	PSA1505
TGCATCGTCAGAGTCGCCGTCAGTGGAGGTAGCAACTATAAACTGACATTT;TGTGTTGTGAGTGATTGGGGAAACAATGACATGCGCTTTTGCGCCAGCAGCGATGGGACACGAGCCTCCTACGAGCAGTACTTC;TGTGCCAGCAGTTGGGGGGCGAAGCAGTTCTTC	0	0	1	0.0103199	CD8+	2	TGCGCCAGCAGCGATGGGACACGAGCCTCCTACGAGCAGTACTTC;TGTGCCAGCAGTTGGGGGGCGAAGCAGTTCTTC	CASSDGTRASYEQYF;CASSWGAKQFF	TRBV5-1;TRBV7-2	TRBJ2-7;TRBJ2-1	TRBD1;TRBD1	TRBC2;TRBC2	2	TGCATCGTCAGAGTCGCCGTCAGTGGAGGTAGCAACTATAAACTGACATTT;TGTGTTGTGAGTGATTGGGGAAACAATGACATGCGCTTT	CIVRVAVSGGSNYKLTF;CVVSDWGNNDMRF	TRAV26-1;TRAV8-2	TRAJ53;TRAJ43	TRAC;TRAC	1	1	Not Significant	PSA1505
TGCATCGTCAGAGTCGCGGAATATGGAAACAAGCTGGTCTTT;TGTGCTTATAGGAGCGCTTGGGCGGGCGGATCTGAAAAGCTGGTCTTTTGTGCCAGCAGACTTAGCGTCACCGGGGAGCTGTTTTTT;TGCAGTGCTAGAGATCACGGGCAGGGGGCGGAAGGCTACACCTTC	0	0	1	0.0103199	CD8+	2	TGTGCCAGCAGACTTAGCGTCACCGGGGAGCTGTTTTTT;TGCAGTGCTAGAGATCACGGGCAGGGGGCGGAAGGCTACACCTTC	CASRLSVTGELFF;CSARDHGQGAEGYTF	TRBV2;TRBV20-1	TRBJ2-2;TRBJ1-2	TRBD2;TRBD1	TRBC2;TRBC1	2	TGCATCGTCAGAGTCGCGGAATATGGAAACAAGCTGGTCTTT;TGTGCTTATAGGAGCGCTTGGGCGGGCGGATCTGAAAAGCTGGTCTTT	CIVRVAEYGNKLVF;CAYRSAWAGGSEKLVF	TRAV26-1;TRAV38-2DV8	TRAJ47;TRAJ57	TRAC;TRAC	1	1	Not Significant	PSA1505
TGCATCGTCAGAGTCGCGTTAGAAATTCAGGAGGAGGTGCTGACGGACTCACCTTTT;TGTGCAGCCACCACCGGTAACCAGTTCTATTTTTGTGCCAGCAGTTTTTCGATAGGACAGGAACTTAGCGGGAGAGTCTCCTACAATGAGCAGTTCTTC	0	0	1	0.0103199	CD8+	1	TGTGCCAGCAGTTTTTCGATAGGACAGGAACTTAGCGGGAGAGTCTCCTACAATGAGCAGTTCTTC	CASSFSIGQELSGRVSYNEQFF	TRBV6-6	TRBJ2-1		TRBC2	2	TGCATCGTCAGAGTCGCGTTAGAAATTCAGGAGGAGGTGCTGACGGACTCACCTTTT;TGTGCAGCCACCACCGGTAACCAGTTCTATTTT	CIVRVALEIQEEVLTDSPF;CAATTGNQFYF	TRAV26-1;TRAV29DV5	TRAJ45;TRAJ49	TRAC;TRAC	1	1	Not Significant	PSA1505
TGCATCGTCAGAGTCGGCAGCAACACAGGCAAACTAATCTTT;TGCCTCGTGGGTCTAGATGACAAGATCATCTTTTGCGCCAGCAGTGAAAGCGGGGGCGAGGGCCAGCCCCAGCATTTT;TGTGCCAGCAGCCATTACACAGATACGCAGTATTTT	0	0	1	0.0103199	CD8+	2	TGCGCCAGCAGTGAAAGCGGGGGCGAGGGCCAGCCCCAGCATTTT;TGTGCCAGCAGCCATTACACAGATACGCAGTATTTT	CASSESGGEGQPQHF;CASSHYTDTQYF	TRBV10-2;TRBV11-2	TRBJ1-5;TRBJ2-3	TRBD2;	TRBC1;TRBC2	2	TGCATCGTCAGAGTCGGCAGCAACACAGGCAAACTAATCTTT;TGCCTCGTGGGTCTAGATGACAAGATCATCTTT	CIVRVGSNTGKLIF;CLVGLDDKIIF	TRAV26-1;TRAV4	TRAJ37;TRAJ30	TRAC;TRAC	1	1	Not Significant	PSA1505
TGCATCGTCAGAGTCGGCAGCAACACAGGCAAACTAATCTTT;TGTGCAGCAAGCGGGGAGTCTGGAGGCTTCAAAACTATCTTTTGTGCCAGCAGCCATTACACAGATACGCAGTATTTT;TGTGCCAGCAGTTTATCTTCTGGGGCCAACGTCCTGACTTTC	0	0	1	0.0103199	CD8+	2	TGTGCCAGCAGCCATTACACAGATACGCAGTATTTT;TGTGCCAGCAGTTTATCTTCTGGGGCCAACGTCCTGACTTTC	CASSHYTDTQYF;CASSLSSGANVLTF	TRBV11-2;TRBV27	TRBJ2-3;TRBJ2-6	;	TRBC2;TRBC2	2	TGCATCGTCAGAGTCGGCAGCAACACAGGCAAACTAATCTTT;TGTGCAGCAAGCGGGGAGTCTGGAGGCTTCAAAACTATCTTT	CIVRVGSNTGKLIF;CAASGESGGFKTIF	TRAV26-1;TRAV29DV5	TRAJ37;TRAJ9	TRAC;TRAC	1	1	Not Significant	PSA1505
TGCATCGTCAGAGTCGGCAGCAACACAGGCAAACTAATCTTT;TGTGCTGTGGGCAAAGCATCAGGAGGAAGCTACATACCTACATTTTGTGCCAGCAGCCATTACACAGATACGCAGTATTTT	0	0	1	0.0103199	CD8+	1	TGTGCCAGCAGCCATTACACAGATACGCAGTATTTT	CASSHYTDTQYF	TRBV11-2	TRBJ2-3		TRBC2	2	TGCATCGTCAGAGTCGGCAGCAACACAGGCAAACTAATCTTT;TGTGCTGTGGGCAAAGCATCAGGAGGAAGCTACATACCTACATTT	CIVRVGSNTGKLIF;CAVGKASGGSYIPTF	TRAV26-1;TRAV8-3	TRAJ37;TRAJ6	TRAC;TRAC	1	1	Not Significant	PSA1505
TGCATCGTCAGAGTCGGCAGCAACACAGGCAAACTAATCTTTTGTGCCAGCAGCCATTACACAGATACGCAGTATTTT;TGTGCCAGGGACTTCGGGACAGGGGAGTCTAGGTCCTACAATGAGCAGTTCTTC	0	0	1	0.0103199	CD8+	2	TGTGCCAGCAGCCATTACACAGATACGCAGTATTTT;TGTGCCAGGGACTTCGGGACAGGGGAGTCTAGGTCCTACAATGAGCAGTTCTTC	CASSHYTDTQYF;CARDFGTGESRSYNEQFF	TRBV11-2;TRBV2	TRBJ2-3;TRBJ2-1	;TRBD1	TRBC2;TRBC2	1	TGCATCGTCAGAGTCGGCAGCAACACAGGCAAACTAATCTTT	CIVRVGSNTGKLIF	TRAV26-1	TRAJ37	TRAC	1	1	Not Significant	PSA1505
TGCATCGTCAGAGTCGTAGATAATGCAGGCAACATGCTCACCTTT;TGTGCTGGGCAGCCCCTTTATGGAGGAAGCCAAGGAAATCTCATCTTTTGTGCCAGCAGCTTGGGTCGAGACTATGGCTACACCTTC	0	0	1	0.0103199	CD8+	1	TGTGCCAGCAGCTTGGGTCGAGACTATGGCTACACCTTC	CASSLGRDYGYTF	TRBV5-6	TRBJ1-2		TRBC1	2	TGCATCGTCAGAGTCGTAGATAATGCAGGCAACATGCTCACCTTT;TGTGCTGGGCAGCCCCTTTATGGAGGAAGCCAAGGAAATCTCATCTTT	CIVRVVDNAGNMLTF;CAGQPLYGGSQGNLIF	TRAV26-1;TRAV35	TRAJ39;TRAJ42	TRAC;TRAC	1	1	Not Significant	PSA1505
TGCATCGTCAGAGTCGTAGATAATGCAGGCAACATGCTCACCTTTTGTGCCAGCCAGGGGAACACTGAAGCTTTCTTT	0	0	1	0.0103199	CD8+	1	TGTGCCAGCCAGGGGAACACTGAAGCTTTCTTT	CASQGNTEAFF	TRBV2	TRBJ1-1	TRBD1	TRBC1	1	TGCATCGTCAGAGTCGTAGATAATGCAGGCAACATGCTCACCTTT	CIVRVVDNAGNMLTF	TRAV26-1	TRAJ39	TRAC	1	1	Not Significant	PSA1505
TGCATCGTCAGAGTTGCCTCAAATTCCGGGTATGCACTCAACTTCTGTGCCAGCAGTGAATTGGCTAGCGGGATATACAATGAGCAGTTCTTC	0	0	1	0.0103199	CD8+	1	TGTGCCAGCAGTGAATTGGCTAGCGGGATATACAATGAGCAGTTCTTC	CASSELASGIYNEQFF	TRBV25-1	TRBJ2-1	TRBD2	TRBC2	1	TGCATCGTCAGAGTTGCCTCAAATTCCGGGTATGCACTCAACTTC	CIVRVASNSGYALNF	TRAV26-1	TRAJ41	TRAC	1	1	Not Significant	PSA1505
TGCATCGTCAGATGGGGTGGAGGCTTCAAAACTATCTTTTGTGCCAGCAGTGGTCGGGACAGGGGAGGGGGTCAGCCCCAGCATTTT	0	0	1	0.0103199	CD8+	1	TGTGCCAGCAGTGGTCGGGACAGGGGAGGGGGTCAGCCCCAGCATTTT	CASSGRDRGGGQPQHF	TRBV2	TRBJ1-5	TRBD1	TRBC1	1	TGCATCGTCAGATGGGGTGGAGGCTTCAAAACTATCTTT	CIVRWGGGFKTIF	TRAV26-1	TRAJ9	TRAC	1	1	Not Significant	PSA1505
TGCATCGTCAGATTAGTTAACTTTGGAAATGAGAAATTAACCTTTTGTGCCAGCAGCTCCCCTGCAGCGGGACCCAATGAGCAGTTCTTC	0	0	1	0.0103199	CD8+	1	TGTGCCAGCAGCTCCCCTGCAGCGGGACCCAATGAGCAGTTCTTC	CASSSPAAGPNEQFF	TRBV11-1	TRBJ2-1		TRBC2	1	TGCATCGTCAGATTAGTTAACTTTGGAAATGAGAAATTAACCTTT	CIVRLVNFGNEKLTF	TRAV26-1	TRAJ48	TRAC	1	1	Not Significant	PSA1505
TGCATCGTCAGGGTTAACAATGACATGCGCTTTTGTGCCAGCAGTTATGCGGGACAGGACTTATTTAACTATGGCTACACCTTC	0	0	1	0.0103199	CD8+	1	TGTGCCAGCAGTTATGCGGGACAGGACTTATTTAACTATGGCTACACCTTC	CASSYAGQDLFNYGYTF	TRBV6-5	TRBJ1-2	TRBD1	TRBC1	1	TGCATCGTCAGGGTTAACAATGACATGCGCTTT	CIVRVNNDMRF	TRAV26-1	TRAJ43	TRAC	1	1	Not Significant	PSA1505
TGCATCGTCATGCTCCCGGGTGGTACTAGCTATGGAAAGCTGACATTT;TGCATCCTGAGTCAGGGAGAGAACTTTGGAAATGAGAAATTAACCTTTTGTGCCAGCAGTTACGGGGGTTCTGGGGCCAACGTCCTGACTTTC	0	0	1	0.0103199	CD8+	1	TGTGCCAGCAGTTACGGGGGTTCTGGGGCCAACGTCCTGACTTTC	CASSYGGSGANVLTF	TRBV6-6	TRBJ2-6		TRBC2	2	TGCATCGTCATGCTCCCGGGTGGTACTAGCTATGGAAAGCTGACATTT;TGCATCCTGAGTCAGGGAGAGAACTTTGGAAATGAGAAATTAACCTTT	CIVMLPGGTSYGKLTF;CILSQGENFGNEKLTF	TRAV26-1;TRAV26-2	TRAJ52;TRAJ48	TRAC;TRAC	1	1	Not Significant	PSA1505
TGCATCGTCATGCTCCCGGGTGGTACTAGCTATGGAAAGCTGACATTT;TGTGCTGTCAGAGACATGGAATATGGAAACAAACTGGTCTTTTGTGCCACCAGTGATTGGCGGGAGGGTACCGGGGAGCTGTTTTTT;TGTGCCAGCAGTTCCCGGGACAGGGGGTACGAGCAGTACTTC	0	0	1	0.0103199	CD8+	2	TGTGCCACCAGTGATTGGCGGGAGGGTACCGGGGAGCTGTTTTTT;TGTGCCAGCAGTTCCCGGGACAGGGGGTACGAGCAGTACTTC	CATSDWREGTGELFF;CASSSRDRGYEQYF	TRBV24-1;TRBV28	TRBJ2-2;TRBJ2-7	TRBD2;TRBD1	TRBC2;TRBC2	2	TGCATCGTCATGCTCCCGGGTGGTACTAGCTATGGAAAGCTGACATTT;TGTGCTGTCAGAGACATGGAATATGGAAACAAACTGGTCTTT	CIVMLPGGTSYGKLTF;CAVRDMEYGNKLVF	TRAV26-1;TRAV41	TRAJ52;TRAJ47	TRAC;TRAC	1	1	Not Significant	PSA1505
TGCATCGTCCAAGCTTATAACCAGGGAGGAAAGCTTATCTTC;TGTGCAGCAAGCGACCCTGGGGCTGGGAGTTACCAACTCACTTTC;TGCCTCGTGGGTGATGCGGGAGACAGCTGGGGGAAATTGCAGTTTTGTGCCAGCAGCTTAGGGGAGTATAGCAATCAGCCCCAGCATTTT	0	0	1	0.0103199	CD8+	1	TGTGCCAGCAGCTTAGGGGAGTATAGCAATCAGCCCCAGCATTTT	CASSLGEYSNQPQHF	TRBV7-2	TRBJ1-5	TRBD2	TRBC1	3	TGCATCGTCCAAGCTTATAACCAGGGAGGAAAGCTTATCTTC;TGTGCAGCAAGCGACCCTGGGGCTGGGAGTTACCAACTCACTTTC;TGCCTCGTGGGTGATGCGGGAGACAGCTGGGGGAAATTGCAGTTT	CIVQAYNQGGKLIF;CAASDPGAGSYQLTF;CLVGDAGDSWGKLQF	TRAV26-1;TRAV29DV5;TRAV4	TRAJ23;TRAJ28;TRAJ24	TRAC;TRAC;TRAC	1	1	Not Significant	PSA1505
TGCATCGTCCCCCCTTCGGACAACTTCAACAAATTTTACTTT;TGTGCTTATGGCTCCACCGGTAACCAGTTCTATTTTTGTGCCAGCAGTTCCGGGGCACTCTATGGCTACACCTTC;TGCAGCGTGGAAAACCCCGGTGAGCAGTTCTTC	0	0	1	0.0103199	CD8+	2	TGTGCCAGCAGTTCCGGGGCACTCTATGGCTACACCTTC;TGCAGCGTGGAAAACCCCGGTGAGCAGTTCTTC	CASSSGALYGYTF;CSVENPGEQFF	TRBV28;TRBV29-1	TRBJ1-2;TRBJ2-1	TRBD1;	TRBC1;TRBC2	2	TGCATCGTCCCCCCTTCGGACAACTTCAACAAATTTTACTTT;TGTGCTTATGGCTCCACCGGTAACCAGTTCTATTTT	CIVPPSDNFNKFYF;CAYGSTGNQFYF	TRAV26-1;TRAV38-2DV8	TRAJ21;TRAJ49	TRAC;TRAC	1	1	Not Significant	PSA1505
TGCATCGTCCCCCCTTCGGACAACTTCAACAAATTTTACTTTTGTGCCAGCAGCTTATCAGGGACTAGCGGGGGGGCCGCGAATGAGCAGTTCTTC;TGTGCCAGCAGTTCCGGGGCACTCTATGGCTACACCTTC;TGTGCCAGCAGCTCCAGACTTGCAGATACGCAGTATTTT	0	0	1	0.0103199	CD8+	3	TGTGCCAGCAGCTTATCAGGGACTAGCGGGGGGGCCGCGAATGAGCAGTTCTTC;TGTGCCAGCAGTTCCGGGGCACTCTATGGCTACACCTTC;TGTGCCAGCAGCTCCAGACTTGCAGATACGCAGTATTTT	CASSLSGTSGGAANEQFF;CASSSGALYGYTF;CASSSRLADTQYF	TRBV11-3;TRBV28;TRBV6-3	TRBJ2-1;TRBJ1-2;TRBJ2-3	TRBD2;TRBD1;	TRBC2;TRBC1;TRBC2	1	TGCATCGTCCCCCCTTCGGACAACTTCAACAAATTTTACTTT	CIVPPSDNFNKFYF	TRAV26-1	TRAJ21	TRAC	1	1	Not Significant	PSA1505
TGCATCGTCCCCCCTTCGGACAACTTCAACAAATTTTACTTTTGTGCCAGCAGTTCCGGGGCACTCTATGGCTACACCTTC	0	0	1	0.0103199	CD8+	1	TGTGCCAGCAGTTCCGGGGCACTCTATGGCTACACCTTC	CASSSGALYGYTF	TRBV28	TRBJ1-2	TRBD1	TRBC1	1	TGCATCGTCCCCCCTTCGGACAACTTCAACAAATTTTACTTT	CIVPPSDNFNKFYF	TRAV26-1	TRAJ21	TRAC	1	1	Not Significant	PSA1505
TGCATCGTCTCGGGGGCAGGCAACAAGCTAACTTTTTGTGCCAGCAGCTCGGGACTGGTGACCGGAGATACGCAGTATTTT	0	0	1	0.0103199	CD8+	1	TGTGCCAGCAGCTCGGGACTGGTGACCGGAGATACGCAGTATTTT	CASSSGLVTGDTQYF	TRBV9	TRBJ2-3	TRBD2	TRBC2	1	TGCATCGTCTCGGGGGCAGGCAACAAGCTAACTTTT	CIVSGAGNKLTF	TRAV26-1	TRAJ17	TRAC	1	1	Not Significant	PSA1505
TGCATCTCAGAGGGGTACACCGGTAACCAGTTCTATTTTTGTGCCTGGAAGGACAGTGTCTACGAGCAGTACTTC;TGTGCCAGCAGCTCCCGGGAGGCGGCCATTCACAATGAGCAGTTCTTC	0	0	1	0.0103199	CD8+	2	TGTGCCTGGAAGGACAGTGTCTACGAGCAGTACTTC;TGTGCCAGCAGCTCCCGGGAGGCGGCCATTCACAATGAGCAGTTCTTC	CAWKDSVYEQYF;CASSSREAAIHNEQFF	TRBV30;TRBV7-2	TRBJ2-7;TRBJ2-1	TRBD1;TRBD2	TRBC2;TRBC2	1	TGCATCTCAGAGGGGTACACCGGTAACCAGTTCTATTTT	CISEGYTGNQFYF	TRAV26-1	TRAJ49	TRAC	1	1	Not Significant	PSA1505
TGCATCTCCTCAAAAGGCCAGGGAGGAAAGCTTATCTTC;TGTGCTGTGGCCGAGAAATTTTATAACCAGGGAGGAAAGCTTATCTTCTGTGCCAGCTCACCCGGGGGGGTAAAAGGCTACACCTTC;TGTGCCAGCAGTCAAGACAGGCCGAACACCGGGGAGCTGTTTTTT;TGTGCCAGCACCCACGGGGGGGTCGGAAACACCGGGGAGCTGTTTTTT	0	0	1	0.0103199	CD8+	3	TGTGCCAGCTCACCCGGGGGGGTAAAAGGCTACACCTTC;TGTGCCAGCAGTCAAGACAGGCCGAACACCGGGGAGCTGTTTTTT;TGTGCCAGCACCCACGGGGGGGTCGGAAACACCGGGGAGCTGTTTTTT	CASSPGGVKGYTF;CASSQDRPNTGELFF;CASTHGGVGNTGELFF	TRBV2;TRBV28;TRBV6-6	TRBJ1-2;TRBJ2-2;TRBJ2-2	TRBD2;TRBD1;	TRBC1;TRBC2;TRBC2	2	TGCATCTCCTCAAAAGGCCAGGGAGGAAAGCTTATCTTC;TGTGCTGTGGCCGAGAAATTTTATAACCAGGGAGGAAAGCTTATCTTC	CISSKGQGGKLIF;CAVAEKFYNQGGKLIF	TRAV26-1;TRAV8-3	TRAJ23;TRAJ23	TRAC;TRAC	1	1	Not Significant	PSA1505
TGCATCTTAGGCTCTGGCAACACAGGCAAACTAATCTTTTGTGCCAGTAGTACCGGGACAGCCTGGGGTGGCTACACCTTC;TGCAGCGTCATTTTAGTGGGGGGCCACACGGGCTACGAGCAGTACTTC	0	0	1	0.0103199	CD8+	2	TGTGCCAGTAGTACCGGGACAGCCTGGGGTGGCTACACCTTC;TGCAGCGTCATTTTAGTGGGGGGCCACACGGGCTACGAGCAGTACTTC	CASSTGTAWGGYTF;CSVILVGGHTGYEQYF	TRBV19;TRBV29-1	TRBJ1-2;TRBJ2-7	TRBD1;TRBD1	TRBC1;TRBC2	1	TGCATCTTAGGCTCTGGCAACACAGGCAAACTAATCTTT	CILGSGNTGKLIF	TRAV26-2	TRAJ37	TRAC	1	1	Not Significant	PSA1505
TGCATCTTGGATAACTATGGTCAGAATTTTGTCTTT;TGTGCAGAGAGTGACAGCTGGGGGAAATTGCAGTTTTGTGCCAGCAGCTTAAATGCGCGGGGGGGAAGGGAAGAGACCCAGTACTTC;TGTGCCAGCAGCGCCCCCTACGAGCAGTACTTC;TGCAGCGTTCGAGGGACCAATGGGGACACTGAAGCTTTCTTT	0	0	1	0.0103199	CD8+	3	TGTGCCAGCAGCTTAAATGCGCGGGGGGGAAGGGAAGAGACCCAGTACTTC;TGTGCCAGCAGCGCCCCCTACGAGCAGTACTTC;TGCAGCGTTCGAGGGACCAATGGGGACACTGAAGCTTTCTTT	CASSLNARGGREETQYF;CASSAPYEQYF;CSVRGTNGDTEAFF	TRBV11-2;TRBV14;TRBV29-1	TRBJ2-5;TRBJ2-7;TRBJ1-1	;;TRBD1	TRBC2;TRBC2;TRBC1	2	TGCATCTTGGATAACTATGGTCAGAATTTTGTCTTT;TGTGCAGAGAGTGACAGCTGGGGGAAATTGCAGTTT	CILDNYGQNFVF;CAESDSWGKLQF	TRAV26-1;TRAV5	TRAJ26;TRAJ24	TRAC;TRAC	1	1	Not Significant	PSA1505
TGCCTCCTAGCTGGGGCAAACAACCTCTTCTTTTGTGCCAGCAGCTTAGGCCAGATTTCCGATAATTCACCCCTCCACTTT	0	0	1	0.0103199	CD8+	1	TGTGCCAGCAGCTTAGGCCAGATTTCCGATAATTCACCCCTCCACTTT	CASSLGQISDNSPLHF	TRBV7-9	TRBJ1-6		TRBC1	1	TGCCTCCTAGCTGGGGCAAACAACCTCTTCTTT	CLLAGANNLFF	TRAV4	TRAJ36	TRAC	1	1	Not Significant	PSA1505
TGCCTCGGTGTAGGAAGCAGTGCTTCCAAGATAATCTTTTGTGCCACCAGCAGAGATGGACAGGGAAACACTGAAGCTTTCTTT	0	0	1	0.0103199	CD8+	1	TGTGCCACCAGCAGAGATGGACAGGGAAACACTGAAGCTTTCTTT	CATSRDGQGNTEAFF	TRBV15	TRBJ1-1	TRBD1	TRBC1	1	TGCCTCGGTGTAGGAAGCAGTGCTTCCAAGATAATCTTT	CLGVGSSASKIIF	TRAV4	TRAJ3	TRAC	1	1	Not Significant	PSA1505
TGCCTCGTCAGAGATGACAAGATCATCTTTTGCGCCAGCAGCCAGGGGACTGGAAACACCATATATTTT;TGTGCCAGCAGCTTAGGCAGGGGCTACAATGAGCAGTTCTTC	0	0	1	0.0103199	CD8+	2	TGCGCCAGCAGCCAGGGGACTGGAAACACCATATATTTT;TGTGCCAGCAGCTTAGGCAGGGGCTACAATGAGCAGTTCTTC	CASSQGTGNTIYF;CASSLGRGYNEQFF	TRBV4-1;TRBV7-6	TRBJ1-3;TRBJ2-1	;TRBD1	TRBC1;TRBC2	1	TGCCTCGTCAGAGATGACAAGATCATCTTT	CLVRDDKIIF	TRAV4	TRAJ30	TRAC	1	1	Not Significant	PSA1505
TGCCTCGTGGCCGATAACTATGGTCAGAATTTTGTCTTTTGTGCCAGCAGTCTCCCGAGCGGGAGAGTAGATGAGCAGTTCTTC;TGTGCCAGCAGCCGGGGAGGGAGCGGCTCCTACGAGCAGTACTTC	0	0	1	0.0103199	CD8+	2	TGTGCCAGCAGTCTCCCGAGCGGGAGAGTAGATGAGCAGTTCTTC;TGTGCCAGCAGCCGGGGAGGGAGCGGCTCCTACGAGCAGTACTTC	CASSLPSGRVDEQFF;CASSRGGSGSYEQYF	TRBV27;TRBV7-2	TRBJ2-1;TRBJ2-7	TRBD2;TRBD2	TRBC2;TRBC2	1	TGCCTCGTGGCCGATAACTATGGTCAGAATTTTGTCTTT	CLVADNYGQNFVF	TRAV4	TRAJ26	TRAC	1	1	Not Significant	PSA1505
TGCCTCGTGGGGAACAATGCCAGACTCATGTTTTGCAGTGCTAGTTTCGACGGAGGTGGGGAGCAGTACTTC	0	0	1	0.0103199	CD8+	1	TGCAGTGCTAGTTTCGACGGAGGTGGGGAGCAGTACTTC	CSASFDGGGEQYF	TRBV20-1	TRBJ2-7	TRBD2	TRBC2	1	TGCCTCGTGGGGAACAATGCCAGACTCATGTTT	CLVGNNARLMF	TRAV4	TRAJ31	TRAC	1	1	Not Significant	PSA1505
TGCCTCGTGGGTCCGTACAATAACAATGACATGCGCTTTTGTGCCACCAGTGATCTAAACGCCGGGACAGGGGGCTACGAGCAGTACTTC;TGTGCCAGCAGCACCACGGGGGAGGCCCGTTCACCCCTCCACTTT	0	0	1	0.0103199	CD8+	2	TGTGCCACCAGTGATCTAAACGCCGGGACAGGGGGCTACGAGCAGTACTTC;TGTGCCAGCAGCACCACGGGGGAGGCCCGTTCACCCCTCCACTTT	CATSDLNAGTGGYEQYF;CASSTTGEARSPLHF	TRBV24-1;TRBV6-5	TRBJ2-7;TRBJ1-6	TRBD1;TRBD2	TRBC2;TRBC1	1	TGCCTCGTGGGTCCGTACAATAACAATGACATGCGCTTT	CLVGPYNNNDMRF	TRAV4	TRAJ43	TRAC	1	1	Not Significant	PSA1505
TGCCTCGTGGGTGAAAGAACAGGAGGAAGCTACATACCTACATTTTGTGCCAGCAGCTTAGGACAGGGGGCCCTCACTGAAGCTTTCTTT	0	0	1	0.0103199	CD8+	1	TGTGCCAGCAGCTTAGGACAGGGGGCCCTCACTGAAGCTTTCTTT	CASSLGQGALTEAFF	TRBV7-8	TRBJ1-1		TRBC1	1	TGCCTCGTGGGTGAAAGAACAGGAGGAAGCTACATACCTACATTT	CLVGERTGGSYIPTF	TRAV4	TRAJ6	TRAC	1	1	Not Significant	PSA1505
TGCCTCGTGGGTGACCCCCTAAACAAGCTGGTCTTT;TGTGCTGTGAGTGATCGGGCGGGAGGTGCTGACGGACTCACCTTTTGTGCCAGCAGCCCACGTGCCCAGGGGATTAACACTGAAGCTTTCTTT	0	0	1	0.0103199	CD8+	1	TGTGCCAGCAGCCCACGTGCCCAGGGGATTAACACTGAAGCTTTCTTT	CASSPRAQGINTEAFF	TRBV7-9	TRBJ1-1		TRBC1	2	TGCCTCGTGGGTGACCCCCTAAACAAGCTGGTCTTT;TGTGCTGTGAGTGATCGGGCGGGAGGTGCTGACGGACTCACCTTT	CLVGDPLNKLVF;CAVSDRAGGADGLTF	TRAV4;TRAV8-4	TRAJ47;TRAJ45	TRAC;TRAC	1	1	Not Significant	PSA1505
TGCCTCGTGGGTGACGACAGGGAAGCTGCAGGCAACAAGCTAACTTTTTGCGCCAGCAGCTTGGGGACCCCTAACACTGAAGCTTTCTTT	0	0	1	0.0103199	CD8+	1	TGCGCCAGCAGCTTGGGGACCCCTAACACTGAAGCTTTCTTT	CASSLGTPNTEAFF	TRBV5-1	TRBJ1-1		TRBC1	1	TGCCTCGTGGGTGACGACAGGGAAGCTGCAGGCAACAAGCTAACTTTT	CLVGDDREAAGNKLTF	TRAV4	TRAJ17	TRAC	1	1	Not Significant	PSA1505
TGCCTCGTGGGTGACGGGCCCGGGGCAAACAACCTCTTCTTTTGTGCCAGCAGTTACGGGGGGACAGGGGCCACCGGGGAGCTGTTTTTT	0	0	1	0.0103199	CD8+	1	TGTGCCAGCAGTTACGGGGGGACAGGGGCCACCGGGGAGCTGTTTTTT	CASSYGGTGATGELFF	TRBV6-6	TRBJ2-2		TRBC2	1	TGCCTCGTGGGTGACGGGCCCGGGGCAAACAACCTCTTCTTT	CLVGDGPGANNLFF	TRAV4	TRAJ36	TRAC	1	1	Not Significant	PSA1505
TGCCTCGTGGGTGACGGGCCTGGGGCAAACAACCTCTTCTTT	0	0	1	0.0103199	CD8+	0							1	TGCCTCGTGGGTGACGGGCCTGGGGCAAACAACCTCTTCTTT	CLVGDGPGANNLFF	TRAV4	TRAJ36	TRAC	1	1	Not Significant	PSA1505
TGCCTCGTGGGTGAGAATGCTGGCAACAACCGTAAGCTGATTTGGTGTGCCAGCAGTCTCCCGAGCGGGAGAGTAGATGAGCAGTTCTTC;TGTGCCAGCAGCTTAGCGGCTACCCCAGGGTGGGACTTC	0	0	1	0.0103199	CD8+	2	TGTGCCAGCAGTCTCCCGAGCGGGAGAGTAGATGAGCAGTTCTTC;TGTGCCAGCAGCTTAGCGGCTACCCCAGGGTGGGACTTC	CASSLPSGRVDEQFF;CASSLAATPGWDF	TRBV27;TRBV7-2	TRBJ2-1;TRBJ2-5	TRBD2;TRBD1	TRBC2;TRBC2	1	TGCCTCGTGGGTGAGAATGCTGGCAACAACCGTAAGCTGATTTGG	CLVGENAGNNRKLIW	TRAV4	TRAJ38	TRAC	1	1	Not Significant	PSA1505
TGCCTCGTGGGTGAGACGGGCAGGAGAGCACTTACTTTTTGTGCCAGCAGCTTGGAGATTACTGAAGCTTTCTTT	0	0	1	0.0103199	CD8+	1	TGTGCCAGCAGCTTGGAGATTACTGAAGCTTTCTTT	CASSLEITEAFF	TRBV5-5	TRBJ1-1		TRBC1	1	TGCCTCGTGGGTGAGACGGGCAGGAGAGCACTTACTTTT	CLVGETGRRALTF	TRAV4	TRAJ5	TRAC	1	1	Not Significant	PSA1505
TGCCTCGTGGGTGGCGCTGGGGCTGGGAGTTACCAACTCACTTTCTGTGCCAGCAGCTTAGGGGCAGGTCGAGAGACCCAGTACTTC	0	0	1	0.0103199	CD8+	1	TGTGCCAGCAGCTTAGGGGCAGGTCGAGAGACCCAGTACTTC	CASSLGAGRETQYF	TRBV5-4	TRBJ2-5	TRBD1	TRBC2	1	TGCCTCGTGGGTGGCGCTGGGGCTGGGAGTTACCAACTCACTTTC	CLVGGAGAGSYQLTF	TRAV4	TRAJ28	TRAC	1	1	Not Significant	PSA1505
TGCCTCGTGGTTCGCCTTTCTGGTGGCTACAATAAGCTGATTTTTTGCAGCCAACTGGGGGGGGACTCTCAATACGAGCAGTACTTC	0	0	1	0.0103199	CD8+	1	TGCAGCCAACTGGGGGGGGACTCTCAATACGAGCAGTACTTC	CSQLGGDSQYEQYF	TRBV20-1	TRBJ2-7	TRBD2	TRBC2	1	TGCCTCGTGGTTCGCCTTTCTGGTGGCTACAATAAGCTGATTTTT	CLVVRLSGGYNKLIF	TRAV4	TRAJ4	TRAC	1	1	Not Significant	PSA1505
TGCCTCTCCAAAGCTGCAGGCAACAAGCTAACTTTTTGTGCCAGCAGCTATTTCTCAGGGGACAATCAGCCCCAGCATTTT	0	0	1	0.0103199	CD8+	1	TGTGCCAGCAGCTATTTCTCAGGGGACAATCAGCCCCAGCATTTT	CASSYFSGDNQPQHF	TRBV5-6	TRBJ1-5		TRBC1	1	TGCCTCTCCAAAGCTGCAGGCAACAAGCTAACTTTT	CLSKAAGNKLTF	TRAV4	TRAJ17	TRAC	1	1	Not Significant	PSA1505
TGCGAAATTCAGGGAGCCCAGAAGCTGGTATTTTGCGCCAGCAGCGAACAATTAACAAGTTTTGGAAACACCATATATTTT	0	0	1	0.0103199	CD8+	1	TGCGCCAGCAGCGAACAATTAACAAGTTTTGGAAACACCATATATTTT	CASSEQLTSFGNTIYF	TRBV5-1	TRBJ1-3	TRBD2	TRBC1	1	TGCGAAATTCAGGGAGCCCAGAAGCTGGTATTT	CEIQGAQKLVF	TRAV29DV5	TRAJ54	TRAC	1	1	Not Significant	PSA1505
TGCGCCAGCAGCCAAGACCGGTCCAGGGTCTATGGCTACACCTTC	0	0	1	0.0103199	CD8+	1	TGCGCCAGCAGCCAAGACCGGTCCAGGGTCTATGGCTACACCTTC	CASSQDRSRVYGYTF	TRBV4-3	TRBJ1-2	TRBD1	TRBC1	0						1	1	Not Significant	PSA1505
TGCGCCAGCAGCCAAGAGGTCTTCCCCACAACTAATGAAAAACTGTTTTTT	0	0	1	0.0103199	CD8+	1	TGCGCCAGCAGCCAAGAGGTCTTCCCCACAACTAATGAAAAACTGTTTTTT	CASSQEVFPTTNEKLFF	TRBV4-3	TRBJ1-4	TRBD2	TRBC1	0						1	1	Not Significant	PSA1505
TGCGCCAGCAGCCAAGAGTCAGGGAGGGGCGGGTCACCCCTCCACTTT	0	0	1	0.0103199	CD8+	1	TGCGCCAGCAGCCAAGAGTCAGGGAGGGGCGGGTCACCCCTCCACTTT	CASSQESGRGGSPLHF	TRBV4-3	TRBJ1-6	TRBD2	TRBC1	0						1	1	Not Significant	PSA1505
TGCGCCAGCAGCCAAGATCTGACCGTCCAAGAGACCCAGTACTTC	0	0	1	0.0103199	CD8+	1	TGCGCCAGCAGCCAAGATCTGACCGTCCAAGAGACCCAGTACTTC	CASSQDLTVQETQYF	TRBV4-3	TRBJ2-5		TRBC1	0						1	1	Not Significant	PSA1505
TGCGCCAGCAGCCAAGATGGTAACCGCCTCAACGAGCAGTACTTC	0	0	1	0.0103199	CD8+	1	TGCGCCAGCAGCCAAGATGGTAACCGCCTCAACGAGCAGTACTTC	CASSQDGNRLNEQYF	TRBV4-3	TRBJ2-7		TRBC2	0						1	1	Not Significant	PSA1505
TGCGCCAGCAGCCAAGGGGTAGGGAATGAAAAACTGTTTTTT	0	0	1	0.0103199	CD8+	1	TGCGCCAGCAGCCAAGGGGTAGGGAATGAAAAACTGTTTTTT	CASSQGVGNEKLFF	TRBV4-1	TRBJ1-4		TRBC1	0						1	1	Not Significant	PSA1505
TGCGCCAGCAGCCACAGGACAGAGAACACTGAAGCTTTCTTT	0	0	1	0.0103199	CD8+	1	TGCGCCAGCAGCCACAGGACAGAGAACACTGAAGCTTTCTTT	CASSHRTENTEAFF	TRBV4-1	TRBJ1-1		TRBC1	0						1	1	Not Significant	PSA1505
TGCGCCAGCAGCCAGGGGACTGGAAACACCATATATTTT	0	0	1	0.0103199	CD8+	1	TGCGCCAGCAGCCAGGGGACTGGAAACACCATATATTTT	CASSQGTGNTIYF	TRBV4-1	TRBJ1-3		TRBC1	0						1	1	Not Significant	PSA1505
TGCGCCAGCAGCCCCCGGCGGGGATATGGCTACACCTTC	0	0	1	0.0103199	CD8+	1	TGCGCCAGCAGCCCCCGGCGGGGATATGGCTACACCTTC	CASSPRRGYGYTF	TRBV4-3	TRBJ1-2	TRBD2	TRBC1	0						1	1	Not Significant	PSA1505
TGCGCCAGCAGCCGAGCTCCAGTAACGTCCGGGACAGGGAACACAGATACGCAGTATTTT	0	0	1	0.0103199	CD8+	1	TGCGCCAGCAGCCGAGCTCCAGTAACGTCCGGGACAGGGAACACAGATACGCAGTATTTT	CASSRAPVTSGTGNTDTQYF	TRBV5-1	TRBJ2-3	TRBD1	TRBC2	0						1	1	Not Significant	PSA1505
TGCGCCAGCAGCGATGGGACACGAGCCTCCTACGAGCAGTACTTC	0	0	1	0.0103199	CD8+	1	TGCGCCAGCAGCGATGGGACACGAGCCTCCTACGAGCAGTACTTC	CASSDGTRASYEQYF	TRBV5-1	TRBJ2-7	TRBD1	TRBC2	0						1	1	Not Significant	PSA1505
TGCGCCAGCAGCTACGGCGGCAGGGGTTCCTCGAACTATGGCTACACCTTC;TGTGCCAGCAGCAGCCGGACTAGCGGAAACGATGAGCAGTTCTTC	0	0	1	0.0103199	CD8+	2	TGCGCCAGCAGCTACGGCGGCAGGGGTTCCTCGAACTATGGCTACACCTTC;TGTGCCAGCAGCAGCCGGACTAGCGGAAACGATGAGCAGTTCTTC	CASSYGGRGSSNYGYTF;CASSSRTSGNDEQFF	TRBV5-1;TRBV9	TRBJ1-2;TRBJ2-1	TRBD2;TRBD2	TRBC1;TRBC2	0						1	1	Not Significant	PSA1505
TGCGCCAGCAGCTTAGACAGGGCTAGCAATCAGCCCCAGCATTTT	0	0	1	0.0103199	CD8+	1	TGCGCCAGCAGCTTAGACAGGGCTAGCAATCAGCCCCAGCATTTT	CASSLDRASNQPQHF	TRBV4-3	TRBJ1-5	TRBD1	TRBC1	0						1	1	Not Significant	PSA1505
TGCGCCAGCAGGGGGGGGCCAGACTCTGGGGCCAACGTCCTGACTTTC	0	0	1	0.0103199	CD8+	1	TGCGCCAGCAGGGGGGGGCCAGACTCTGGGGCCAACGTCCTGACTTTC	CASRGGPDSGANVLTF	TRBV4-1	TRBJ2-6	TRBD1	TRBC2	0						1	1	Not Significant	PSA1505
TGCGCTCCCCTCATTTCTTCTGGTTCTGCAAGGCAACTGACCTTT;TGTGCTGTGAGAGACCATTCTGGGGGTTACCAGAAAGTTACCTTT;TGTGCTGTCCAAAGTGGTACTAGCTATGGAAAGCTGACATTTTGTGCCAGCAGCTTAGGATTACTTACAGGGAACGAGCAGTACTTC;TGCAGTGCTTACCGGGACCCTAATGAAAAACTGTTTTTT	0	0	1	0.0103199	CD8+	2	TGTGCCAGCAGCTTAGGATTACTTACAGGGAACGAGCAGTACTTC;TGCAGTGCTTACCGGGACCCTAATGAAAAACTGTTTTTT	CASSLGLLTGNEQYF;CSAYRDPNEKLFF	TRBV13;TRBV20-1	TRBJ2-7;TRBJ1-4	;TRBD2	TRBC1;TRBC1	3	TGCGCTCCCCTCATTTCTTCTGGTTCTGCAAGGCAACTGACCTTT;TGTGCTGTGAGAGACCATTCTGGGGGTTACCAGAAAGTTACCTTT;TGTGCTGTCCAAAGTGGTACTAGCTATGGAAAGCTGACATTT	CAPLISSGSARQLTF;CAVRDHSGGYQKVTF;CAVQSGTSYGKLTF	TRAV1-1;TRAV3;TRAV36DV7	TRAJ22;TRAJ13;TRAJ52	TRAC;TRAC;TRAC	1	1	Not Significant	PSA1505
TGCGCTCCTGGGGGTTACCAGAAAGTTACCTTTTGTGCCAGCAGCTTTCAGGGTAGTGTATCCCAAGAGACCCAGTACTTC	0	0	1	0.0103199	CD8+	1	TGTGCCAGCAGCTTTCAGGGTAGTGTATCCCAAGAGACCCAGTACTTC	CASSFQGSVSQETQYF	TRBV7-9	TRBJ2-5		TRBC2	1	TGCGCTCCTGGGGGTTACCAGAAAGTTACCTTT	CAPGGYQKVTF	TRAV1-1	TRAJ13	TRAC	1	1	Not Significant	PSA1505
TGCGCTGACCCTCACATGACAACTGACAGCTGGGGGAAATTGCAGTTT;TGTGTGGTGAGCGCGCCGGCAGGAGGAAGCTACATACCTACATTT;TGTGCCGTGAGTGGAGGTAGCAACTATAAACTGACATTT;TGTGCTGTGGCCCCCGAGAGGGGAAACAAGCTGGTCTTTTGTGCCAGGGACTTCGGGACAGGGGAGTCTAGGTCCTACAATGAGCAGTTCTTC;TGTGCCAGCAGCCCGTCCGGGACAGGAGGAACACCCCTCCACTTT	0	0	1	0.0103199	CD8+	2	TGTGCCAGGGACTTCGGGACAGGGGAGTCTAGGTCCTACAATGAGCAGTTCTTC;TGTGCCAGCAGCCCGTCCGGGACAGGAGGAACACCCCTCCACTTT	CARDFGTGESRSYNEQFF;CASSPSGTGGTPLHF	TRBV2;TRBV7-9	TRBJ2-1;TRBJ1-6	TRBD1;	TRBC2;TRBC1	4	TGCGCTGACCCTCACATGACAACTGACAGCTGGGGGAAATTGCAGTTT;TGTGTGGTGAGCGCGCCGGCAGGAGGAAGCTACATACCTACATTT;TGTGCCGTGAGTGGAGGTAGCAACTATAAACTGACATTT;TGTGCTGTGGCCCCCGAGAGGGGAAACAAGCTGGTCTTT	CADPHMTTDSWGKLQF;CVVSAPAGGSYIPTF;CAVSGGSNYKLTF;CAVAPERGNKLVF	TRAV1-1;TRAV10;TRAV12-2;TRAV8-3	TRAJ24;TRAJ6;TRAJ53;TRAJ47	TRAC;TRAC;TRAC;TRAC	1	1	Not Significant	PSA1505
TGCGCTGGGGCAAATAATGCAGGCAACATGCTCACCTTT;TGTGCCGTGAAAGTCCCTGGTGGCTACAATAAGCTGATTTTT;TGTGCTGTGCAGTCAAGGAATAACAATGCCAGACTCATGTTT;TGCATCGTCAGAGCCCTTGGACGAGGAGGAAGCCAAGGAAATCTCATCTTTTGCAGTGCTACCACCTCAGGGCAGCCCCAGCATTTT;TGTGCCAGCAGCCAAGCCCTAGGGGCGCCCGGTGAAGCTTTCTTT;TGCGCCAGCAGCTTCAGTAATGAGCAGTTCTTC	0	0	1	0.0103199	CD8+	3	TGCAGTGCTACCACCTCAGGGCAGCCCCAGCATTTT;TGTGCCAGCAGCCAAGCCCTAGGGGCGCCCGGTGAAGCTTTCTTT;TGCGCCAGCAGCTTCAGTAATGAGCAGTTCTTC	CSATTSGQPQHF;CASSQALGAPGEAFF;CASSFSNEQFF	TRBV20-1;TRBV3-1;TRBV5-1	TRBJ1-5;TRBJ1-1;TRBJ2-1	TRBD1;TRBD1;	TRBC1;TRBC1;TRBC2	4	TGCGCTGGGGCAAATAATGCAGGCAACATGCTCACCTTT;TGTGCCGTGAAAGTCCCTGGTGGCTACAATAAGCTGATTTTT;TGTGCTGTGCAGTCAAGGAATAACAATGCCAGACTCATGTTT;TGCATCGTCAGAGCCCTTGGACGAGGAGGAAGCCAAGGAAATCTCATCTTT	CAGANNAGNMLTF;CAVKVPGGYNKLIF;CAVQSRNNNARLMF;CIVRALGRGGSQGNLIF	TRAV1-1;TRAV12-2;TRAV20;TRAV26-1	TRAJ39;TRAJ4;TRAJ31;TRAJ42	TRAC;TRAC;TRAC;TRAC	1	1	Not Significant	PSA1505
TGCGCTGGGGCAAATAATGCAGGCAACATGCTCACCTTTTGCGCCAGCAGCTTCAGTAATGAGCAGTTCTTC	0	0	1	0.0103199	CD8+	1	TGCGCCAGCAGCTTCAGTAATGAGCAGTTCTTC	CASSFSNEQFF	TRBV5-1	TRBJ2-1		TRBC1	1	TGCGCTGGGGCAAATAATGCAGGCAACATGCTCACCTTT	CAGANNAGNMLTF	TRAV1-1	TRAJ39	TRAC	1	1	Not Significant	PSA1505
TGCGCTGTCAATAATAATGCAGGCAACATGCTCACCTTTTGCAGTGGCAAGACCCCGGGACTAGCGGGAGTTCGGCAGTTCTTC	0	0	1	0.0103199	CD8+	1	TGCAGTGGCAAGACCCCGGGACTAGCGGGAGTTCGGCAGTTCTTC	CSGKTPGLAGVRQFF	TRBV20-1	TRBJ2-1	TRBD2	TRBC2	1	TGCGCTGTCAATAATAATGCAGGCAACATGCTCACCTTT	CAVNNNAGNMLTF	TRAV1-1	TRAJ39	TRAC	1	1	Not Significant	PSA1505
TGCGCTGTCCTCTATGGGAACAACAGACTCGCTTTTTGTGCCAGCGGACACACCGAGCAGTTCTTC;TGTGCCAGCAGCTTAGGGCGGGGGACAGGGCAGCCCCAGCATTTT	0	0	1	0.0103199	CD8+	2	TGTGCCAGCGGACACACCGAGCAGTTCTTC;TGTGCCAGCAGCTTAGGGCGGGGGACAGGGCAGCCCCAGCATTTT	CASGHTEQFF;CASSLGRGTGQPQHF	TRBV27;TRBV7-6	TRBJ2-1;TRBJ1-5	TRBD1;TRBD1	TRBC2;TRBC1	1	TGCGCTGTCCTCTATGGGAACAACAGACTCGCTTTT	CAVLYGNNRLAF	TRAV1-1	TRAJ7	TRAC	1	1	Not Significant	PSA1505
TGCGCTGTGAAGGGGCAGGGAGGAAAGCTTATCTTC;TGTGCCGTGATCACGGGAGGAGGAAACAAACTCACCTTTTGTGCCAGCAGTACGAACAGGGATTACACAGATACGCAGTATTTT;TGTGCCAGCAGCCCCGGGACAGTCGCTAACATTCAGTACTTC	0	0	1	0.0103199	CD8+	2	TGTGCCAGCAGTACGAACAGGGATTACACAGATACGCAGTATTTT;TGTGCCAGCAGCCCCGGGACAGTCGCTAACATTCAGTACTTC	CASSTNRDYTDTQYF;CASSPGTVANIQYF	TRBV6-6;TRBV7-2	TRBJ2-3;TRBJ2-4	;TRBD1	TRBC2;TRBC2	2	TGCGCTGTGAAGGGGCAGGGAGGAAAGCTTATCTTC;TGTGCCGTGATCACGGGAGGAGGAAACAAACTCACCTTT	CAVKGQGGKLIF;CAVITGGGNKLTF	TRAV1-1;TRAV12-2	TRAJ23;TRAJ10	TRAC;TRAC	1	1	Not Significant	PSA1505
TGCGCTGTGAGAGATACTGGAGGCTTCAAAACTATCTTTTGTGCCAGCAGTTACACTGTCGGGGGTGGAACAGATACGCAGTATTTT	0	0	1	0.0103199	CD8+	1	TGTGCCAGCAGTTACACTGTCGGGGGTGGAACAGATACGCAGTATTTT	CASSYTVGGGTDTQYF	TRBV6-3	TRBJ2-3	TRBD1	TRBC2	1	TGCGCTGTGAGAGATACTGGAGGCTTCAAAACTATCTTT	CAVRDTGGFKTIF	TRAV1-1	TRAJ9	TRAC	1	1	Not Significant	PSA1505
TGCGCTGTGAGAGATCAAACTGGGGCAAACAACCTCTTCTTTTGTGCCAGCAGCTTAGATGGGGACTCCTACGAGCAGTACTTC	0	0	1	0.0103199	CD8+	1	TGTGCCAGCAGCTTAGATGGGGACTCCTACGAGCAGTACTTC	CASSLDGDSYEQYF	TRBV7-6	TRBJ2-7		TRBC2	1	TGCGCTGTGAGAGATCAAACTGGGGCAAACAACCTCTTCTTT	CAVRDQTGANNLFF	TRAV1-1	TRAJ36	TRAC	1	1	Not Significant	PSA1505
TGCGCTGTGAGAGATCCGACGGGAGGAGGAAACAAACTCACCTTTTGCGCCAGCAGCCAAGTGACAGATACGCAGTATTTT	0	0	1	0.0103199	CD8+	1	TGCGCCAGCAGCCAAGTGACAGATACGCAGTATTTT	CASSQVTDTQYF	TRBV4-1	TRBJ2-3		TRBC2	1	TGCGCTGTGAGAGATCCGACGGGAGGAGGAAACAAACTCACCTTT	CAVRDPTGGGNKLTF	TRAV1-1	TRAJ10	TRAC	1	1	Not Significant	PSA1505
TGCGCTGTGAGAGATCTGGGCTCAGGAACCTACAAATACATCTTTTGTGCCAGCACGCTGGGGACTAGCAACGAGCAGTACTTC	0	0	1	0.0103199	CD8+	1	TGTGCCAGCACGCTGGGGACTAGCAACGAGCAGTACTTC	CASTLGTSNEQYF	TRBV7-2	TRBJ2-7	TRBD2	TRBC2	1	TGCGCTGTGAGAGATCTGGGCTCAGGAACCTACAAATACATCTTT	CAVRDLGSGTYKYIF	TRAV1-1	TRAJ40	TRAC	1	1	Not Significant	PSA1505
TGCGCTGTGAGAGATGAGAGTAACCAGGGAGGAAAGCTTATCTTC;TGCATCCTGAGAGACGTGTTGGCGAACTATGGTCAGAATTTTGTCTTT;TGCCTCGTGGTTGTTAACACCGACAAGCTCATCTTTTGTGCCAGCAGCTCGCCCGGTATAGCGGGGGCCTCCTACGAGCAGTACTTC;TGCGCCAGCAGCTTGTCAACTAGCGGGAATTACGAGCAGTACTTC	0	0	1	0.0103199	CD8+	2	TGTGCCAGCAGCTCGCCCGGTATAGCGGGGGCCTCCTACGAGCAGTACTTC;TGCGCCAGCAGCTTGTCAACTAGCGGGAATTACGAGCAGTACTTC	CASSSPGIAGASYEQYF;CASSLSTSGNYEQYF	TRBV13;TRBV5-1	TRBJ2-7;TRBJ2-7	;TRBD2	TRBC2;TRBC2	3	TGCGCTGTGAGAGATGAGAGTAACCAGGGAGGAAAGCTTATCTTC;TGCATCCTGAGAGACGTGTTGGCGAACTATGGTCAGAATTTTGTCTTT;TGCCTCGTGGTTGTTAACACCGACAAGCTCATCTTT	CAVRDESNQGGKLIF;CILRDVLANYGQNFVF;CLVVVNTDKLIF	TRAV1-1;TRAV26-2;TRAV4	TRAJ23;TRAJ26;TRAJ34	TRAC;TRAC;TRAC	1	1	Not Significant	PSA1505
TGCGCTGTGAGAGATGAGAGTAACCAGGGAGGAAAGCTTATCTTC;TGTGCTACGGACGCATTTGGAGCCAATAGTAAGCTGACATTT;TGCCTCGTGGTTGTTAACACCGACAAGCTCATCTTTTGTGCCAGCAGCTCGCCCGGTATAGCGGGGGCCTCCTACGAGCAGTACTTC;TGTGCCAGCAGCTTAGGGCGGGGGACAGGGCAGCCCCAGCATTTT	0	0	1	0.0103199	CD8+	2	TGTGCCAGCAGCTCGCCCGGTATAGCGGGGGCCTCCTACGAGCAGTACTTC;TGTGCCAGCAGCTTAGGGCGGGGGACAGGGCAGCCCCAGCATTTT	CASSSPGIAGASYEQYF;CASSLGRGTGQPQHF	TRBV13;TRBV7-6	TRBJ2-7;TRBJ1-5	;TRBD1	TRBC2;TRBC1	3	TGCGCTGTGAGAGATGAGAGTAACCAGGGAGGAAAGCTTATCTTC;TGTGCTACGGACGCATTTGGAGCCAATAGTAAGCTGACATTT;TGCCTCGTGGTTGTTAACACCGACAAGCTCATCTTT	CAVRDESNQGGKLIF;CATDAFGANSKLTF;CLVVVNTDKLIF	TRAV1-1;TRAV17;TRAV4	TRAJ23;TRAJ56;TRAJ34	TRAC;TRAC;TRAC	1	1	Not Significant	PSA1505
TGCGCTGTGAGAGATGATGACAGCTGGGGGAAATTGCAGTTTTGTGCCAGTAGCTCCCCGGGAGGGAGCACCGGGGAGCTGTTTTTT;TGCAGTGCTAGAGATCCTAGCGGGCCCCCACGGGGAATCACAGATACGCAGTATTTT	0	0	1	0.0103199	CD8+	2	TGTGCCAGTAGCTCCCCGGGAGGGAGCACCGGGGAGCTGTTTTTT;TGCAGTGCTAGAGATCCTAGCGGGCCCCCACGGGGAATCACAGATACGCAGTATTTT	CASSSPGGSTGELFF;CSARDPSGPPRGITDTQYF	TRBV19;TRBV20-1	TRBJ2-2;TRBJ2-3	TRBD2;TRBD2	TRBC2;TRBC2	1	TGCGCTGTGAGAGATGATGACAGCTGGGGGAAATTGCAGTTT	CAVRDDDSWGKLQF	TRAV1-1	TRAJ24	TRAC	1	1	Not Significant	PSA1505
TGCGCTGTGAGAGATGGGAGCAACTATCAGTTAATCTGGTGTGCCAGCAGCTCTAGCGACACAGATACGCAGTATTTT	0	0	1	0.0103199	CD8+	1	TGTGCCAGCAGCTCTAGCGACACAGATACGCAGTATTTT	CASSSSDTDTQYF	TRBV4-2	TRBJ2-3	TRBD2	TRBC2	1	TGCGCTGTGAGAGATGGGAGCAACTATCAGTTAATCTGG	CAVRDGSNYQLIW	TRAV1-1	TRAJ33	TRAC	1	1	Not Significant	PSA1505
TGCGCTGTGAGAGATGGGAGCTCAGGAACCTACAAATACATCTTTTGCGCCAGCAGCTTACGGTCCCCGGAGGACTCGAAGACCGGGGAGCTGTTTTTT;TGTGCCAGCAGCGCGCGGGGGGGGACAGAAGACAATGAGCAGTTCTTC	0	0	1	0.0103199	CD8+	2	TGCGCCAGCAGCTTACGGTCCCCGGAGGACTCGAAGACCGGGGAGCTGTTTTTT;TGTGCCAGCAGCGCGCGGGGGGGGACAGAAGACAATGAGCAGTTCTTC	CASSLRSPEDSKTGELFF;CASSARGGTEDNEQFF	TRBV5-1;TRBV9	TRBJ2-2;TRBJ2-1	TRBD2;TRBD1	TRBC2;TRBC2	1	TGCGCTGTGAGAGATGGGAGCTCAGGAACCTACAAATACATCTTT	CAVRDGSSGTYKYIF	TRAV1-1	TRAJ40	TRAC	1	1	Not Significant	PSA1505
TGCGCTGTGAGAGCCCTGGATAGCAACTATCAGTTAATCTGG;TGTGCTGTGCGGGGGGAAACCAGTGGCTCTAGGTTGACCTTTTGTGCCAGCAGGCGACTAGCGGGGGGGATTTCTAGCACAGATACGCAGTATTTT	0	0	1	0.0103199	CD8+	1	TGTGCCAGCAGGCGACTAGCGGGGGGGATTTCTAGCACAGATACGCAGTATTTT	CASRRLAGGISSTDTQYF	TRBV6-3	TRBJ2-3	TRBD2	TRBC2	2	TGCGCTGTGAGAGCCCTGGATAGCAACTATCAGTTAATCTGG;TGTGCTGTGCGGGGGGAAACCAGTGGCTCTAGGTTGACCTTT	CAVRALDSNYQLIW;CAVRGETSGSRLTF	TRAV1-1;TRAV20	TRAJ33;TRAJ58	TRAC;TRAC	1	1	Not Significant	PSA1505
TGCGCTGTGAGAGCTATGGATAGCAGCTATAAATTGATCTTCTGCAGTGCTAGAGATGGGGGGCCCGAGACAGGGGGTTCTTTCTACGAGCAGTACTTC	0	0	1	0.0103199	CD8+	1	TGCAGTGCTAGAGATGGGGGGCCCGAGACAGGGGGTTCTTTCTACGAGCAGTACTTC	CSARDGGPETGGSFYEQYF	TRBV20-1	TRBJ2-7	TRBD1	TRBC2	1	TGCGCTGTGAGAGCTATGGATAGCAGCTATAAATTGATCTTC	CAVRAMDSSYKLIF	TRAV1-1	TRAJ12	TRAC	1	1	Not Significant	PSA1505
TGCGCTGTGAGAGGGAAGGATAGCAACTATCAGTTAATCTGGTGTGCCATCAGTGAGTCCGGGACGGGGGAATCAGGTCGTCCTGAAGCTTTCTTT	0	0	1	0.0103199	CD8+	1	TGTGCCATCAGTGAGTCCGGGACGGGGGAATCAGGTCGTCCTGAAGCTTTCTTT	CAISESGTGESGRPEAFF	TRBV10-3	TRBJ1-1	TRBD1	TRBC1	1	TGCGCTGTGAGAGGGAAGGATAGCAACTATCAGTTAATCTGG	CAVRGKDSNYQLIW	TRAV1-1	TRAJ33	TRAC	1	1	Not Significant	PSA1505
TGCGCTGTGAGAGTCAACAATGCCAGACTCATGTTT	0	0	1	0.0103199	CD8+	0							1	TGCGCTGTGAGAGTCAACAATGCCAGACTCATGTTT	CAVRVNNARLMF	TRAV1-1	TRAJ31	TRAC	1	1	Not Significant	PSA1505
TGCGCTGTGATACGGTATGGTGGTGCTACAAACAAGCTCATCTTT;TGTGCAATGAGAGAGGGGACTGGCAACACAGGCAAACTAATCTTT;TGTGCTACGGCCCCTGAAGGCAAACTAATCTTTTGTGCCAGCAGCTTAGGGCTCAGCTCCTACGAGCAGTACTTC	0	0	1	0.0103199	CD8+	1	TGTGCCAGCAGCTTAGGGCTCAGCTCCTACGAGCAGTACTTC	CASSLGLSSYEQYF	TRBV7-2	TRBJ2-7		TRBC2	3	TGCGCTGTGATACGGTATGGTGGTGCTACAAACAAGCTCATCTTT;TGTGCAATGAGAGAGGGGACTGGCAACACAGGCAAACTAATCTTT;TGTGCTACGGCCCCTGAAGGCAAACTAATCTTT	CAVIRYGGATNKLIF;CAMREGTGNTGKLIF;CATAPEGKLIF	TRAV1-1;TRAV14DV4;TRAV17	TRAJ32;TRAJ37;TRAJ37	TRAC;TRAC;TRAC	1	1	Not Significant	PSA1505
TGCGCTGTGATTCCTAATGCAGGCAACATGCTCACCTTT;TGTGCCGTGATGGGAGGCTACAATAAGCTGATTTTTTGTGCCAGCAGTCCAGGGACCAGCTTCGAGCAGTACTTC;TGTGCCAGCAGCCATCCTATAGACACAGATACGCAGTATTTT	0	0	1	0.0103199	CD8+	2	TGTGCCAGCAGTCCAGGGACCAGCTTCGAGCAGTACTTC;TGTGCCAGCAGCCATCCTATAGACACAGATACGCAGTATTTT	CASSPGTSFEQYF;CASSHPIDTDTQYF	TRBV27;TRBV3-1	TRBJ2-7;TRBJ2-3	TRBD2;	TRBC2;TRBC2	2	TGCGCTGTGATTCCTAATGCAGGCAACATGCTCACCTTT;TGTGCCGTGATGGGAGGCTACAATAAGCTGATTTTT	CAVIPNAGNMLTF;CAVMGGYNKLIF	TRAV1-1;TRAV12-2	TRAJ39;TRAJ4	TRAC;TRAC	1	1	Not Significant	PSA1505
TGCGCTGTGGATCTCCGAGCAGGCAACATGCTCACCTTTTGTGCCAGCAGCTTAGGGGGCAGAATCTACGAGCAGTACTTC	0	0	1	0.0103199	CD8+	1	TGTGCCAGCAGCTTAGGGGGCAGAATCTACGAGCAGTACTTC	CASSLGGRIYEQYF	TRBV7-9	TRBJ2-7		TRBC2	1	TGCGCTGTGGATCTCCGAGCAGGCAACATGCTCACCTTT	CAVDLRAGNMLTF	TRAV1-1	TRAJ39	TRAC	1	1	Not Significant	PSA1505
TGCGCTGTGGGGACAGGCTTTCAGAAACTTGTATTTTGCGCCAGCAGCTTGGTCGGACAGGCCTCTTCTCGAGACATTCAGTACTTC	0	0	1	0.0103199	CD8+	1	TGCGCCAGCAGCTTGGTCGGACAGGCCTCTTCTCGAGACATTCAGTACTTC	CASSLVGQASSRDIQYF	TRBV5-1	TRBJ2-4	TRBD1	TRBC2	1	TGCGCTGTGGGGACAGGCTTTCAGAAACTTGTATTT	CAVGTGFQKLVF	TRAV1-1	TRAJ8	TRAC	1	1	Not Significant	PSA1505
TGCGCTGTGGGGGGAGGTGCTGACGGACTCACCTTTTGTGCCAGCTCACCACCCGGTGCTAGCAATCAGCCCCAGCATTTT;TGTGCCAGCAGCTTAGGTTTTGGTGGGGGAGCCAAAAACATTCAGTACTTC	0	0	1	0.0103199	CD8+	2	TGTGCCAGCTCACCACCCGGTGCTAGCAATCAGCCCCAGCATTTT;TGTGCCAGCAGCTTAGGTTTTGGTGGGGGAGCCAAAAACATTCAGTACTTC	CASSPPGASNQPQHF;CASSLGFGGGAKNIQYF	TRBV18;TRBV7-8	TRBJ1-5;TRBJ2-4	TRBD1;	TRBC1;TRBC2	1	TGCGCTGTGGGGGGAGGTGCTGACGGACTCACCTTT	CAVGGGADGLTF	TRAV1-1	TRAJ45	TRAC	1	1	Not Significant	PSA1505
TGCGCTGTGTCTAGGGGTTACCAGAAAGTTACCTTT;TGTCCTTCTGGGGCTGGGAGTTACCAACTCACTTTCTGTGCCAGCACCCTGGGTAGCGGGAGCGAGGGCACAGATACGCAGTATTTT	0	0	1	0.0103199	CD8+	1	TGTGCCAGCACCCTGGGTAGCGGGAGCGAGGGCACAGATACGCAGTATTTT	CASTLGSGSEGTDTQYF	TRBV7-8	TRBJ2-3		TRBC2	2	TGCGCTGTGTCTAGGGGTTACCAGAAAGTTACCTTT;TGTCCTTCTGGGGCTGGGAGTTACCAACTCACTTTC	CAVSRGYQKVTF;CPSGAGSYQLTF	TRAV1-1;TRAV2	TRAJ13;TRAJ28	TRAC;TRAC	1	1	Not Significant	PSA1505
TGCGGCACAGACTTGGATAGCAACTATCAGTTAATCTGGTGTGCCAGCAGCCCTCCGGGACCGGACCGCACTAATGAAAAACTGTTTTTT	0	0	1	0.0103199	CD8+	1	TGTGCCAGCAGCCCTCCGGGACCGGACCGCACTAATGAAAAACTGTTTTTT	CASSPPGPDRTNEKLFF	TRBV6-3	TRBJ1-4	TRBD1	TRBC1	1	TGCGGCACAGACTTGGATAGCAACTATCAGTTAATCTGG	CGTDLDSNYQLIW	TRAV30	TRAJ33	TRAC	1	1	Not Significant	PSA1505
TGCGGCACAGAGGGCTATAACCAGGGAGGAAAGCTTATCTTCTGTGCCAGTAGCGGGGGTGGCAATCAGCCCCAGCATTTT	0	0	1	0.0103199	CD8+	1	TGTGCCAGTAGCGGGGGTGGCAATCAGCCCCAGCATTTT	CASSGGGNQPQHF	TRBV19	TRBJ1-5	TRBD1	TRBC1	1	TGCGGCACAGAGGGCTATAACCAGGGAGGAAAGCTTATCTTC	CGTEGYNQGGKLIF	TRAV30	TRAJ23	TRAC	1	1	Not Significant	PSA1505
TGCGGCACAGAGGTATCTGCAAGGCAACTGACCTTTTGTGCCAGCAGCTTAGGAGGACAGGGTAGTCATGAGCAGTTCTTC	0	0	1	0.0103199	CD8+	1	TGTGCCAGCAGCTTAGGAGGACAGGGTAGTCATGAGCAGTTCTTC	CASSLGGQGSHEQFF	TRBV7-6	TRBJ2-1	TRBD1	TRBC2	1	TGCGGCACAGAGGTATCTGCAAGGCAACTGACCTTT	CGTEVSARQLTF	TRAV30	TRAJ22	TRAC	1	1	Not Significant	PSA1505
TGCGGCACAGAGTTGAGAACCGACAAGCTCATCTTT;TGTGCTCTGAGTGATTTTGAGGGAGCCCAGAAGCTGGTATTTTGTGCCAGCAGCTCCTACCCCACTAGCGGGGGCTTTCAAGAGACCCAGTACTTC	0	0	1	0.0103199	CD8+	1	TGTGCCAGCAGCTCCTACCCCACTAGCGGGGGCTTTCAAGAGACCCAGTACTTC	CASSSYPTSGGFQETQYF	TRBV11-2	TRBJ2-5		TRBC2	2	TGCGGCACAGAGTTGAGAACCGACAAGCTCATCTTT;TGTGCTCTGAGTGATTTTGAGGGAGCCCAGAAGCTGGTATTT	CGTELRTDKLIF;CALSDFEGAQKLVF	TRAV30;TRAV9-2	TRAJ34;TRAJ54	TRAC;TRAC	1	1	Not Significant	PSA1505
TGCGGCACAGCCGATAGCAACTATCAGTTAATCTGGTGTGCCAGCAGCCAGAGGACTAGCGGGGGATCCTACGAGCAGTACTTC	0	0	1	0.0103199	CD8+	1	TGTGCCAGCAGCCAGAGGACTAGCGGGGGATCCTACGAGCAGTACTTC	CASSQRTSGGSYEQYF	TRBV27	TRBJ2-7	TRBD2	TRBC2	1	TGCGGCACAGCCGATAGCAACTATCAGTTAATCTGG	CGTADSNYQLIW	TRAV30	TRAJ33	TRAC	1	1	Not Significant	PSA1505
TGCGGCACAGGGGATAACTATGGTCAGAATTTTGTCTTTTGTGCCAGCAGTGAAACGGGACAGGATAACAATGAGCAGTTCTTC	0	0	1	0.0103199	CD8+	1	TGTGCCAGCAGTGAAACGGGACAGGATAACAATGAGCAGTTCTTC	CASSETGQDNNEQFF	TRBV6-1	TRBJ2-1	TRBD1	TRBC2	1	TGCGGCACAGGGGATAACTATGGTCAGAATTTTGTCTTT	CGTGDNYGQNFVF	TRAV30	TRAJ26	TRAC	1	1	Not Significant	PSA1505
TGCGGCACAGGGGCTGGGAGTTACCAACTCACTTTCTGTGCCAGCAGTCCGAGGACTAGCGGGTCCTCCTACGAGCAGTACTTC	0	0	1	0.0103199	CD8+	1	TGTGCCAGCAGTCCGAGGACTAGCGGGTCCTCCTACGAGCAGTACTTC	CASSPRTSGSSYEQYF	TRBV27	TRBJ2-7	TRBD2	TRBC2	1	TGCGGCACAGGGGCTGGGAGTTACCAACTCACTTTC	CGTGAGSYQLTF	TRAV30	TRAJ28	TRAC	1	1	Not Significant	PSA1505
TGCGGCACAGGTTCTAACGACTACAAGCTCAGCTTTTGTGCCAGCAGTTTGGGGCTAGCTGGTGAGCAGTTCTTC;TGTGCCAGCAGTTCAAGGACTAGCGGGATGGGCAATGAGCAGTTCTTC	0	0	1	0.0103199	CD8+	2	TGTGCCAGCAGTTTGGGGCTAGCTGGTGAGCAGTTCTTC;TGTGCCAGCAGTTCAAGGACTAGCGGGATGGGCAATGAGCAGTTCTTC	CASSLGLAGEQFF;CASSSRTSGMGNEQFF	TRBV12-3;TRBV27	TRBJ2-1;TRBJ2-1	TRBD2;TRBD2	TRBC2;TRBC2	1	TGCGGCACAGGTTCTAACGACTACAAGCTCAGCTTT	CGTGSNDYKLSF	TRAV30	TRAJ20	TRAC	1	1	Not Significant	PSA1505
TGCGGCACAGTTGGGGGCAGTGCTTCCAAGATAATCTTT;TGTGGTGTACCTCTTGTCTTTTGTGCCACCCAGACAGGGCTTCTCGGGGAGCTGTTTTTT	0	0	1	0.0103199	CD8+	1	TGTGCCACCCAGACAGGGCTTCTCGGGGAGCTGTTTTTT	CATQTGLLGELFF	TRBV19	TRBJ2-2	TRBD1	TRBC2	2	TGCGGCACAGTTGGGGGCAGTGCTTCCAAGATAATCTTT;TGTGGTGTACCTCTTGTCTTT	CGTVGGSASKIIF;CGVPLVF	TRAV30;TRAV9-2	TRAJ3;TRAJ29	TRAC;TRAC	1	1	Not Significant	PSA1505
TGCGGCACTGGGGCTGGGAGTTACCAACTCACTTTCTGTGCCAGCAGTCCGAGGACTAGCGGGAGTTCTTACGAGCAGTACTTC	0	0	1	0.0103199	CD8+	1	TGTGCCAGCAGTCCGAGGACTAGCGGGAGTTCTTACGAGCAGTACTTC	CASSPRTSGSSYEQYF	TRBV27	TRBJ2-7	TRBD2	TRBC2	1	TGCGGCACTGGGGCTGGGAGTTACCAACTCACTTTC	CGTGAGSYQLTF	TRAV30	TRAJ28	TRAC	1	1	Not Significant	PSA1505
TGCGGCACTTCCGATTCAGGAGGAGGTGCTGACGGACTCACCTTT;TGTGCTTATAGTGTGGAATATGGAAACAAGCTGGTCTTTTGTGCCAGCTCAACCCTGGGAAGCAATCAGCCCCAGCATTTT;TGTGCCAGCAGCCACCCCGACAGGGGGCGAGGATCACCCCTCCACTTT	0	0	1	0.0103199	CD8+	2	TGTGCCAGCTCAACCCTGGGAAGCAATCAGCCCCAGCATTTT;TGTGCCAGCAGCCACCCCGACAGGGGGCGAGGATCACCCCTCCACTTT	CASSTLGSNQPQHF;CASSHPDRGRGSPLHF	TRBV18;TRBV7-9	TRBJ1-5;TRBJ1-6	;	TRBC1;TRBC1	2	TGCGGCACTTCCGATTCAGGAGGAGGTGCTGACGGACTCACCTTT;TGTGCTTATAGTGTGGAATATGGAAACAAGCTGGTCTTT	CGTSDSGGGADGLTF;CAYSVEYGNKLVF	TRAV30;TRAV38-2DV8	TRAJ45;TRAJ47	TRAC;TRAC	1	1	Not Significant	PSA1505
TGCTCCGGATCCCAGGGAGGAAAGCTTATCTTCTGCGCCAGCAGCCAAGACTATACCACAGATACGCAGTATTTT	0	0	1	0.0103199	CD8+	1	TGCGCCAGCAGCCAAGACTATACCACAGATACGCAGTATTTT	CASSQDYTTDTQYF	TRBV4-3	TRBJ2-3		TRBC2	1	TGCTCCGGATCCCAGGGAGGAAAGCTTATCTTC	CSGSQGGKLIF	TRAV29DV5	TRAJ23	TRAC	1	1	Not Significant	PSA1505
TGTCACGGGTTAGCCAGTGGCTCTAGGTTGACCTTTTGTGCCAGCAGCCAAGTCCGGGGAGGGGGTAGCTATGGCTACACCTTC	0	0	1	0.0103199	CD8+	1	TGTGCCAGCAGCCAAGTCCGGGGAGGGGGTAGCTATGGCTACACCTTC	CASSQVRGGGSYGYTF	TRBV14	TRBJ1-2	TRBD2	TRBC1	1	TGTCACGGGTTAGCCAGTGGCTCTAGGTTGACCTTT	CHGLASGSRLTF	TRAV27	TRAJ58	TRAC	1	1	Not Significant	PSA1505
TGTCGAAGAAATAGTGGAGGTAGCAACTATAAACTGACATTTTGTGCCAGCAGTGAAAGTTCGGGACTAGCCCTGTATTTT	0	0	1	0.0103199	CD8+	1	TGTGCCAGCAGTGAAAGTTCGGGACTAGCCCTGTATTTT	CASSESSGLALYF	TRBV6-1	TRBJ2-3	TRBD2	TRBC2	1	TGTCGAAGAAATAGTGGAGGTAGCAACTATAAACTGACATTT	CRRNSGGSNYKLTF	TRAV29DV5	TRAJ53	TRAC	1	1	Not Significant	PSA1505
TGTCTTCTCCCTTATGGAGGAAGCCAAGGAAATCTCATCTTTTGTGCCAGCAGTCCGGCAAACTGGGGCAATCAGCCCCAGCATTTT	0	0	1	0.0103199	CD8+	1	TGTGCCAGCAGTCCGGCAAACTGGGGCAATCAGCCCCAGCATTTT	CASSPANWGNQPQHF	TRBV28	TRBJ1-5	TRBD1	TRBC1	1	TGTCTTCTCCCTTATGGAGGAAGCCAAGGAAATCTCATCTTT	CLLPYGGSQGNLIF	TRAV40	TRAJ42	TRAC	1	1	Not Significant	PSA1505
TGTCTTTTATCAGGAGGAAGCTACATACCTACATTT;TGTGCTGGGCAGCCCCTTTATGGAGGAAGCCAAGGAAATCTCATCTTT;TGTGCAGAGCCAGGATACAGCACCCTCACCTTTTGTGCCAGCAGCTTGGGTCGAGACTATGGCTACACCTTC;TGTGCCAGCAGCGCTGGGACAGGGCCCGTCTACGAGCAGTACTTC	0	0	1	0.0103199	CD8+	2	TGTGCCAGCAGCTTGGGTCGAGACTATGGCTACACCTTC;TGTGCCAGCAGCGCTGGGACAGGGCCCGTCTACGAGCAGTACTTC	CASSLGRDYGYTF;CASSAGTGPVYEQYF	TRBV5-6;TRBV9	TRBJ1-2;TRBJ2-7	;TRBD1	TRBC1;TRBC2	3	TGTCTTTTATCAGGAGGAAGCTACATACCTACATTT;TGTGCTGGGCAGCCCCTTTATGGAGGAAGCCAAGGAAATCTCATCTTT;TGTGCAGAGCCAGGATACAGCACCCTCACCTTT	CLLSGGSYIPTF;CAGQPLYGGSQGNLIF;CAEPGYSTLTF	TRAV3;TRAV35;TRAV5	TRAJ6;TRAJ42;TRAJ11	TRAC;TRAC;TRAC	1	1	Not Significant	PSA1505
TGTGAAGGTGGAAGCTACATACCTACATTTTGTGCCACCAGTGACAGATCCGGGACTAGCGGGGGGGCATACAATGAGCAGTTCTTC;TGTGCCAGCAGGAAAGGACAGATGAACACTGAAGCTTTCTTT	0	0	1	0.0103199	CD8+	2	TGTGCCACCAGTGACAGATCCGGGACTAGCGGGGGGGCATACAATGAGCAGTTCTTC;TGTGCCAGCAGGAAAGGACAGATGAACACTGAAGCTTTCTTT	CATSDRSGTSGGAYNEQFF;CASRKGQMNTEAFF	TRBV24-1;TRBV27	TRBJ2-1;TRBJ1-1	TRBD2;TRBD1	TRBC2;TRBC1	1	TGTGAAGGTGGAAGCTACATACCTACATTT	CEGGSYIPTF	TRAV12-1	TRAJ6	TRAC	1	1	Not Significant	PSA1505
TGTGAGCGCTCTAGCAACACAGGCAAACTAATCTTTTGTGCCAGCAGCTTAATGGCGGGAGCCTACAATGAGCAGTTCTTC	0	0	1	0.0103199	CD8+	1	TGTGCCAGCAGCTTAATGGCGGGAGCCTACAATGAGCAGTTCTTC	CASSLMAGAYNEQFF	TRBV7-2	TRBJ2-1	TRBD2	TRBC2	1	TGTGAGCGCTCTAGCAACACAGGCAAACTAATCTTT	CERSSNTGKLIF	TRAV21	TRAJ37	TRAC	1	1	Not Significant	PSA1505
TGTGCAACCGGGGGTTACCAGAAAGTTACCTTTTGTGCCAGCAGTTTAGGTTTCGGGAACACTGAAGCTTTCTTT	0	0	1	0.0103199	CD8+	1	TGTGCCAGCAGTTTAGGTTTCGGGAACACTGAAGCTTTCTTT	CASSLGFGNTEAFF	TRBV27	TRBJ1-1		TRBC1	1	TGTGCAACCGGGGGTTACCAGAAAGTTACCTTT	CATGGYQKVTF	TRAV12-3	TRAJ13	TRAC	1	1	Not Significant	PSA1505
TGTGCAATAATAAGCAACACAGGCAAACTAATCTTTTGTGCCAGCAGCTTAGGGGTGGCTACCTACAATGAGCAGTTCTTC;TGCAGTGCTAGAGAGAGCGTGGGTACTGAAGCTTTCTTT	0	0	1	0.0103199	CD8+	2	TGTGCCAGCAGCTTAGGGGTGGCTACCTACAATGAGCAGTTCTTC;TGCAGTGCTAGAGAGAGCGTGGGTACTGAAGCTTTCTTT	CASSLGVATYNEQFF;CSARESVGTEAFF	TRBV11-2;TRBV20-1	TRBJ2-1;TRBJ1-1	;	TRBC2;TRBC1	1	TGTGCAATAATAAGCAACACAGGCAAACTAATCTTT	CAIISNTGKLIF	TRAV13-1	TRAJ37	TRAC	1	1	Not Significant	PSA1505
TGTGCAATCCCCCCCGGACCACACTCTGGGGCTGGGAGTTACCAACTCACTTTCTGTGCCAGTAGGGGACTAGCGGGCCCACTCGCCAAAAACATTCAGTACTTC	0	0	1	0.0103199	CD8+	1	TGTGCCAGTAGGGGACTAGCGGGCCCACTCGCCAAAAACATTCAGTACTTC	CASRGLAGPLAKNIQYF	TRBV19	TRBJ2-4	TRBD2	TRBC2	1	TGTGCAATCCCCCCCGGACCACACTCTGGGGCTGGGAGTTACCAACTCACTTTC	CAIPPGPHSGAGSYQLTF	TRAV12-3	TRAJ28	TRAC	1	1	Not Significant	PSA1505
TGTGCAATCGGTACTGGAGGCTTCAAAACTATCTTTTGTGCCACCAGTGGTACAGCGGGAGCCACAGATACGCAGTATTTT	0	0	1	0.0103199	CD8+	1	TGTGCCACCAGTGGTACAGCGGGAGCCACAGATACGCAGTATTTT	CATSGTAGATDTQYF	TRBV15	TRBJ2-3	TRBD2	TRBC2	1	TGTGCAATCGGTACTGGAGGCTTCAAAACTATCTTT	CAIGTGGFKTIF	TRAV12-3	TRAJ9	TRAC	1	1	Not Significant	PSA1505
TGTGCAATGAAAGCCTCAGGAACCTACAAATACATCTTTTGTGCCAGCAGCGTCAGGCCAGGGGGGGGCCCTGACGGCTACACCTTC	0	0	1	0.0103199	CD8+	1	TGTGCCAGCAGCGTCAGGCCAGGGGGGGGCCCTGACGGCTACACCTTC	CASSVRPGGGPDGYTF	TRBV9	TRBJ1-2		TRBC1	1	TGTGCAATGAAAGCCTCAGGAACCTACAAATACATCTTT	CAMKASGTYKYIF	TRAV12-3	TRAJ40	TRAC	1	1	Not Significant	PSA1505
TGTGCAATGAACACAGGCTTTCAGAAACTTGTATTT;TGTGCTTCGACAGCTGGTGGTACTAGCTATGGAAAGCTGACATTTTGTGCCAGCAGTTTTCCTTCTCGGGAGGGGCAGTACTTC	0	0	1	0.0103199	CD8+	1	TGTGCCAGCAGTTTTCCTTCTCGGGAGGGGCAGTACTTC	CASSFPSREGQYF	TRBV28	TRBJ2-7	TRBD2	TRBC2	2	TGTGCAATGAACACAGGCTTTCAGAAACTTGTATTT;TGTGCTTCGACAGCTGGTGGTACTAGCTATGGAAAGCTGACATTT	CAMNTGFQKLVF;CASTAGGTSYGKLTF	TRAV12-3;TRAV38-2DV8	TRAJ8;TRAJ52	TRAC;TRAC	1	1	Not Significant	PSA1505
TGTGCAATGAACCCCCTGAACACCGGTAACCAGTTCTATTTTTGTGCCAGCAGCCCCGGCCCCATAAGGGGCGCGACGAACACTGAAGCTTTCTTT	0	0	1	0.0103199	CD8+	1	TGTGCCAGCAGCCCCGGCCCCATAAGGGGCGCGACGAACACTGAAGCTTTCTTT	CASSPGPIRGATNTEAFF	TRBV5-6	TRBJ1-1		TRBC1	1	TGTGCAATGAACCCCCTGAACACCGGTAACCAGTTCTATTTT	CAMNPLNTGNQFYF	TRAV12-3	TRAJ49	TRAC	1	1	Not Significant	PSA1505
TGTGCAATGAACGGAGGTAGCAACTATAAACTGACATTT;TGTGCAGCAAGTACCCGCAACTATCAGTTAATCTGG;TGTGCCGTGACCCCGGGTGGCTCTGGCAACACAGGCAAACTAATCTTTTGCAGTGCTAGAGTCTGGGCCGGGGAGCTGTTTTTT	0	0	1	0.0103199	CD8+	1	TGCAGTGCTAGAGTCTGGGCCGGGGAGCTGTTTTTT	CSARVWAGELFF	TRBV20-1	TRBJ2-2		TRBC2	3	TGTGCAATGAACGGAGGTAGCAACTATAAACTGACATTT;TGTGCAGCAAGTACCCGCAACTATCAGTTAATCTGG;TGTGCCGTGACCCCGGGTGGCTCTGGCAACACAGGCAAACTAATCTTT	CAMNGGSNYKLTF;CAASTRNYQLIW;CAVTPGGSGNTGKLIF	TRAV12-3;TRAV13-1;TRAV8-1	TRAJ53;TRAJ33;TRAJ37	TRAC;TRAC;TRAC	1	1	Not Significant	PSA1505
TGTGCAATGACTACGGATTATGGAGGAAGCCAAGGAAATCTCATCTTTTGTGCCAGCAGCGTAGATGGGCAGAGCACAGATACGCAGTATTTT	0	0	1	0.0103199	CD8+	1	TGTGCCAGCAGCGTAGATGGGCAGAGCACAGATACGCAGTATTTT	CASSVDGQSTDTQYF	TRBV9	TRBJ2-3		TRBC2	1	TGTGCAATGACTACGGATTATGGAGGAAGCCAAGGAAATCTCATCTTT	CAMTTDYGGSQGNLIF	TRAV12-3	TRAJ42	TRAC	1	1	Not Significant	PSA1505
TGTGCAATGAGACGCAACTATGGTCAGAATTTTGTCTTTTGTGCCAGCAGTTTCCCCCCGGGAAGGGCCTATGGCTACACCTTC	0	0	1	0.0103199	CD8+	1	TGTGCCAGCAGTTTCCCCCCGGGAAGGGCCTATGGCTACACCTTC	CASSFPPGRAYGYTF	TRBV6-3	TRBJ1-2	TRBD2	TRBC1	1	TGTGCAATGAGACGCAACTATGGTCAGAATTTTGTCTTT	CAMRRNYGQNFVF	TRAV12-3	TRAJ26	TRAC	1	1	Not Significant	PSA1505
TGTGCAATGAGAGAGACAGGATACAGCACCCTCACCTTTTGTGCCAGTAGTACAACAGGGGGAGGCTTTGGCGAGCAGTACTTC	0	0	1	0.0103199	CD8+	1	TGTGCCAGTAGTACAACAGGGGGAGGCTTTGGCGAGCAGTACTTC	CASSTTGGGFGEQYF	TRBV19	TRBJ2-7	TRBD1	TRBC2	1	TGTGCAATGAGAGAGACAGGATACAGCACCCTCACCTTT	CAMRETGYSTLTF	TRAV14DV4	TRAJ11	TRAC	1	1	Not Significant	PSA1505
TGTGCAATGAGAGAGAGAGGGACCGGTAACCAGTTCTATTTT;TGTGCTGTGAGAGCCTCGAACCAGGCAGGAACTGCTCTGATCTTTTGTGCTAGTGGTAACCCTGGTTTGGGAACTGAAGCTTTCTTT;TGTGCCAGCAGCCCAAGGGATTGGGGGGCAGGGGCCAACGTCCTGACTTTC	0	0	1	0.0103199	CD8+	2	TGTGCTAGTGGTAACCCTGGTTTGGGAACTGAAGCTTTCTTT;TGTGCCAGCAGCCCAAGGGATTGGGGGGCAGGGGCCAACGTCCTGACTTTC	CASGNPGLGTEAFF;CASSPRDWGAGANVLTF	TRBV12-5;TRBV9	TRBJ1-1;TRBJ2-6	;TRBD1	TRBC1;TRBC2	2	TGTGCAATGAGAGAGAGAGGGACCGGTAACCAGTTCTATTTT;TGTGCTGTGAGAGCCTCGAACCAGGCAGGAACTGCTCTGATCTTT	CAMRERGTGNQFYF;CAVRASNQAGTALIF	TRAV14DV4;TRAV3	TRAJ49;TRAJ15	TRAC;TRAC	1	1	Not Significant	PSA1505
TGTGCAATGAGAGAGAGGGAGAGAGGATACAGCACCCTCACCTTTTGTGCCAGTAAGGGCGCAGGGCTGAACACTGAAGCTTTCTTT	0	0	1	0.0103199	CD8+	1	TGTGCCAGTAAGGGCGCAGGGCTGAACACTGAAGCTTTCTTT	CASKGAGLNTEAFF	TRBV19	TRBJ1-1	TRBD1	TRBC1	1	TGTGCAATGAGAGAGAGGGAGAGAGGATACAGCACCCTCACCTTT	CAMRERERGYSTLTF	TRAV14DV4	TRAJ11	TRAC	1	1	Not Significant	PSA1505
TGTGCAATGAGAGAGCAGATCAAAGCTGCAGGCAACAAGCTAACTTTT;TGTGCAGCAAGCGACCCTGGGGCTGGGAGTTACCAACTCACTTTCTGTGCCAGCAGATCCGGGACTAGCGGGAAGCGCTACAATGAGCAGTTCTTC	0	0	1	0.0103199	CD8+	1	TGTGCCAGCAGATCCGGGACTAGCGGGAAGCGCTACAATGAGCAGTTCTTC	CASRSGTSGKRYNEQFF	TRBV11-2	TRBJ2-1		TRBC2	2	TGTGCAATGAGAGAGCAGATCAAAGCTGCAGGCAACAAGCTAACTTTT;TGTGCAGCAAGCGACCCTGGGGCTGGGAGTTACCAACTCACTTTC	CAMREQIKAAGNKLTF;CAASDPGAGSYQLTF	TRAV14DV4;TRAV29DV5	TRAJ17;TRAJ28	TRAC;TRAC	1	1	Not Significant	PSA1505
TGTGCAATGAGAGAGCAGATCAAAGCTGCAGGCAACAAGCTAACTTTT;TGTGCTCTGAGTGATCGGGAAGCTTCCAAGATAATCTTTTGTGCCAGCAGCCCCGACCTAGTAATGAGGTTCAATGAGCAGTTCTTC;TGTGCCAGCAGTCCAAAATCCCAGGGCAATCAGCCCCAGCATTTT	0	0	1	0.0103199	CD8+	2	TGTGCCAGCAGCCCCGACCTAGTAATGAGGTTCAATGAGCAGTTCTTC;TGTGCCAGCAGTCCAAAATCCCAGGGCAATCAGCCCCAGCATTTT	CASSPDLVMRFNEQFF;CASSPKSQGNQPQHF	TRBV3-1;TRBV7-2	TRBJ2-1;TRBJ1-5	;	TRBC2;TRBC1	2	TGTGCAATGAGAGAGCAGATCAAAGCTGCAGGCAACAAGCTAACTTTT;TGTGCTCTGAGTGATCGGGAAGCTTCCAAGATAATCTTT	CAMREQIKAAGNKLTF;CALSDREASKIIF	TRAV14DV4;TRAV9-2	TRAJ17;TRAJ3	TRAC;TRAC	1	1	Not Significant	PSA1505
TGTGCAATGAGAGAGCCGAGGGATAGCAACTATCAGTTAATCTGGTGTGCCAGCAGCCCCCTAGGGGTCGGGGCCACCGGGGAGCTGTTTTTT	0	0	1	0.0103199	CD8+	1	TGTGCCAGCAGCCCCCTAGGGGTCGGGGCCACCGGGGAGCTGTTTTTT	CASSPLGVGATGELFF	TRBV11-3	TRBJ2-2	TRBD1	TRBC2	1	TGTGCAATGAGAGAGCCGAGGGATAGCAACTATCAGTTAATCTGG	CAMREPRDSNYQLIW	TRAV14DV4	TRAJ33	TRAC	1	1	Not Significant	PSA1505
TGTGCAATGAGAGAGCTTTCATACTCTGGGGCTGGGAGTTACCAACTCACTTTCTGTGCCAGCAGCGTTCCGGGACAGCCGAACACCGGGGAGCTGTTTTTT	0	0	1	0.0103199	CD8+	1	TGTGCCAGCAGCGTTCCGGGACAGCCGAACACCGGGGAGCTGTTTTTT	CASSVPGQPNTGELFF	TRBV7-9	TRBJ2-2		TRBC2	1	TGTGCAATGAGAGAGCTTTCATACTCTGGGGCTGGGAGTTACCAACTCACTTTC	CAMRELSYSGAGSYQLTF	TRAV14DV4	TRAJ28	TRAC	1	1	Not Significant	PSA1505
TGTGCAATGAGAGAGGAATGGGACAATGACATGCGCTTTTGTGCCAGCAGCCAGAACCGGGCTCACAACAAAGGGGATACGCAGTATTTT	0	0	1	0.0103199	CD8+	1	TGTGCCAGCAGCCAGAACCGGGCTCACAACAAAGGGGATACGCAGTATTTT	CASSQNRAHNKGDTQYF	TRBV4-2	TRBJ2-3		TRBC2	1	TGTGCAATGAGAGAGGAATGGGACAATGACATGCGCTTT	CAMREEWDNDMRF	TRAV14DV4	TRAJ43	TRAC	1	1	Not Significant	PSA1505
TGTGCAATGAGAGAGGAGTACAGCAGTGCTTCCAAGATAATCTTT;TGCATCGTCAGAGTCGAGGGAGCCCAGAAGCTGGTATTTTGTGCCAGCAGCTTAAGAGGGAATCAGCCCCAGCATTTT	0	0	1	0.0103199	CD8+	1	TGTGCCAGCAGCTTAAGAGGGAATCAGCCCCAGCATTTT	CASSLRGNQPQHF	TRBV7-8	TRBJ1-5		TRBC1	2	TGTGCAATGAGAGAGGAGTACAGCAGTGCTTCCAAGATAATCTTT;TGCATCGTCAGAGTCGAGGGAGCCCAGAAGCTGGTATTT	CAMREEYSSASKIIF;CIVRVEGAQKLVF	TRAV14DV4;TRAV26-1	TRAJ3;TRAJ54	TRAC;TRAC	1	1	Not Significant	PSA1505
TGTGCAATGAGAGAGGAGTACAGCAGTGCTTCCAAGATAATCTTT;TGTGCAGTAACCGATGCTGGTGGTACTAGCTATGGAAAGCTGACATTTTGTGCCAGCAGAAAAAAGGGATTGGCCCTCCACTTT;TGTGCCAGCAGCGGAGGACAGGGGGCAGGGGAGACCCAGTACTTC	0	0	1	0.0103199	CD8+	2	TGTGCCAGCAGAAAAAAGGGATTGGCCCTCCACTTT;TGTGCCAGCAGCGGAGGACAGGGGGCAGGGGAGACCCAGTACTTC	CASRKKGLALHF;CASSGGQGAGETQYF	TRBV11-2;TRBV9	TRBJ1-6;TRBJ2-5	;TRBD1	TRBC1;TRBC2	2	TGTGCAATGAGAGAGGAGTACAGCAGTGCTTCCAAGATAATCTTT;TGTGCAGTAACCGATGCTGGTGGTACTAGCTATGGAAAGCTGACATTT	CAMREEYSSASKIIF;CAVTDAGGTSYGKLTF	TRAV14DV4;TRAV29DV5	TRAJ3;TRAJ52	TRAC;TRAC	1	1	Not Significant	PSA1505
TGTGCAATGAGAGAGGATTCGAAAACCTCCTACGACAAGGTGATATTT;TGTGCTGTGGGTGCAGGAACCTACAAATACATCTTTTGTGCCAGCAGCTTAGTAGGCCCCTACGAGCAGTACTTC;TGTGCCAGCAGAAAGGGTGGGTACAGCACAGATACGCAGTATTTT	0	0	1	0.0103199	CD8+	2	TGTGCCAGCAGCTTAGTAGGCCCCTACGAGCAGTACTTC;TGTGCCAGCAGAAAGGGTGGGTACAGCACAGATACGCAGTATTTT	CASSLVGPYEQYF;CASRKGGYSTDTQYF	TRBV7-2;TRBV9	TRBJ2-7;TRBJ2-3	;TRBD2	TRBC2;TRBC2	2	TGTGCAATGAGAGAGGATTCGAAAACCTCCTACGACAAGGTGATATTT;TGTGCTGTGGGTGCAGGAACCTACAAATACATCTTT	CAMREDSKTSYDKVIF;CAVGAGTYKYIF	TRAV14DV4;TRAV8-3	TRAJ50;TRAJ40	TRAC;TRAC	1	1	Not Significant	PSA1505
TGTGCAATGAGAGAGGATTCGAAAACCTCCTACGACAAGGTGATATTTTGCAGTGCTAGACCGGGGTTGGGGGGGCGGTTTCTCGATGAGCAGTTCTTC;TGTGCCAGCAGAAAGGGTGGGTACAGCACAGATACGCAGTATTTT	0	0	1	0.0103199	CD8+	2	TGCAGTGCTAGACCGGGGTTGGGGGGGCGGTTTCTCGATGAGCAGTTCTTC;TGTGCCAGCAGAAAGGGTGGGTACAGCACAGATACGCAGTATTTT	CSARPGLGGRFLDEQFF;CASRKGGYSTDTQYF	TRBV20-1;TRBV9	TRBJ2-1;TRBJ2-3	TRBD1;TRBD2	TRBC2;TRBC2	1	TGTGCAATGAGAGAGGATTCGAAAACCTCCTACGACAAGGTGATATTT	CAMREDSKTSYDKVIF	TRAV14DV4	TRAJ50	TRAC	1	1	Not Significant	PSA1505
TGTGCAATGAGAGAGGATTCGAAAACCTCCTACGACAAGGTGATATTTTGTGCCAGCAGAAAGGGTGGGTACAGCACAGATACGCAGTATTTT	0	0	1	0.0103199	CD8+	1	TGTGCCAGCAGAAAGGGTGGGTACAGCACAGATACGCAGTATTTT	CASRKGGYSTDTQYF	TRBV9	TRBJ2-3	TRBD2	TRBC2	1	TGTGCAATGAGAGAGGATTCGAAAACCTCCTACGACAAGGTGATATTT	CAMREDSKTSYDKVIF	TRAV14DV4	TRAJ50	TRAC	1	1	Not Significant	PSA1505
TGTGCAATGAGAGAGGATTTACAGGGAGCCCAGAAGCTGGTATTT;TGTGCACCAGGAACCTACAAATACATCTTTTGTGCCAGCAAAGGGCAGGGGAGCTCCTACAATGAGCAGTTCTTC;TGTGCCAGCAGCTTATTCACAGATACGCAGTATTTT	0	0	1	0.0103199	CD8+	2	TGTGCCAGCAAAGGGCAGGGGAGCTCCTACAATGAGCAGTTCTTC;TGTGCCAGCAGCTTATTCACAGATACGCAGTATTTT	CASKGQGSSYNEQFF;CASSLFTDTQYF	TRBV28;TRBV7-2	TRBJ2-1;TRBJ2-3	TRBD1;	TRBC2;TRBC2	2	TGTGCAATGAGAGAGGATTTACAGGGAGCCCAGAAGCTGGTATTT;TGTGCACCAGGAACCTACAAATACATCTTT	CAMREDLQGAQKLVF;CAPGTYKYIF	TRAV14DV4;TRAV38-2DV8	TRAJ54;TRAJ40	TRAC;TRAC	1	1	Not Significant	PSA1505
TGTGCAATGAGAGAGGCACGGAAGGGAGGAAAGCTTATCTTC;TGTGCTCGCATGTACAGCAGTGCTTCCAAGATAATCTTTTGCGCCAGCAGCCAAGATATTGGGGACCGACGTGGCTACACCTTC;TGCGCCAGCAGCTTAGGATTATACGGGAGTAGAATAGCGGAGGAGACCCAGTACTTC	0	0	1	0.0103199	CD8+	2	TGCGCCAGCAGCCAAGATATTGGGGACCGACGTGGCTACACCTTC;TGCGCCAGCAGCTTAGGATTATACGGGAGTAGAATAGCGGAGGAGACCCAGTACTTC	CASSQDIGDRRGYTF;CASSLGLYGSRIAEETQYF	TRBV4-3;TRBV5-1	TRBJ1-2;TRBJ2-5	TRBD2;TRBD2	TRBC1;TRBC2	2	TGTGCAATGAGAGAGGCACGGAAGGGAGGAAAGCTTATCTTC;TGTGCTCGCATGTACAGCAGTGCTTCCAAGATAATCTTT	CAMREARKGGKLIF;CARMYSSASKIIF	TRAV14DV4;TRAV9-2	TRAJ23;TRAJ3	TRAC;TRAC	1	1	Not Significant	PSA1505
TGTGCAATGAGAGAGGCACGGAAGGGAGGAAAGCTTATCTTC;TGTGCTTATAGTGTGCCCAATGCCAGACTCATGTTT;TGTGCTCGCATGTACAGCAGTGCTTCCAAGATAATCTTTTGTGCCCTGATAGGCGGCGGATCTTGGGCTTTCTTT;TGCGCCAGCAGCCAAGATATTGGGGACCGACGTGGCTACACCTTC	0	0	1	0.0103199	CD8+	2	TGTGCCCTGATAGGCGGCGGATCTTGGGCTTTCTTT;TGCGCCAGCAGCCAAGATATTGGGGACCGACGTGGCTACACCTTC	CALIGGGSWAFF;CASSQDIGDRRGYTF	TRBV30;TRBV4-3	TRBJ1-1;TRBJ1-2	TRBD1;TRBD2	TRBC1;TRBC1	3	TGTGCAATGAGAGAGGCACGGAAGGGAGGAAAGCTTATCTTC;TGTGCTTATAGTGTGCCCAATGCCAGACTCATGTTT;TGTGCTCGCATGTACAGCAGTGCTTCCAAGATAATCTTT	CAMREARKGGKLIF;CAYSVPNARLMF;CARMYSSASKIIF	TRAV14DV4;TRAV38-2DV8;TRAV9-2	TRAJ23;TRAJ31;TRAJ3	TRAC;TRAC;TRAC	1	1	Not Significant	PSA1505
TGTGCAATGAGAGAGGCCGCTCCTTCTGGTTCTGCAAGGCAACTGACCTTTTGTGCCAGCAGTTTACCGGGACATGGTGATACGCAGTATTTT	0	0	1	0.0103199	CD8+	1	TGTGCCAGCAGTTTACCGGGACATGGTGATACGCAGTATTTT	CASSLPGHGDTQYF	TRBV27	TRBJ2-3	TRBD1	TRBC2	1	TGTGCAATGAGAGAGGCCGCTCCTTCTGGTTCTGCAAGGCAACTGACCTTT	CAMREAAPSGSARQLTF	TRAV14DV4	TRAJ22	TRAC	1	1	Not Significant	PSA1505
TGTGCAATGAGAGAGGGAACTGGCAACACAGGCAAACTAATCTTT;TGCATCGGCGGATGGTCAGGAGGAGGTGCTGACGGACTCACCTTTTGTGCCAGCAGCTTTAGGGAAATGAACACTGAAGCTTTCTTT;TGTGCCAGCAGCTTAGGGGCCTCGGCCTACGAGCAGTACTTC	0	0	1	0.0103199	CD8+	2	TGTGCCAGCAGCTTTAGGGAAATGAACACTGAAGCTTTCTTT;TGTGCCAGCAGCTTAGGGGCCTCGGCCTACGAGCAGTACTTC	CASSFREMNTEAFF;CASSLGASAYEQYF	TRBV13;TRBV7-2	TRBJ1-1;TRBJ2-7	;TRBD2	TRBC1;TRBC2	2	TGTGCAATGAGAGAGGGAACTGGCAACACAGGCAAACTAATCTTT;TGCATCGGCGGATGGTCAGGAGGAGGTGCTGACGGACTCACCTTT	CAMREGTGNTGKLIF;CIGGWSGGGADGLTF	TRAV14DV4;TRAV26-1	TRAJ37;TRAJ45	TRAC;TRAC	1	1	Not Significant	PSA1505
TGTGCAATGAGAGAGGGAGACCAGGCAGGAACTGCTCTGATCTTTTGTGCCAGCAGCCACCGGGACAGGGTTAACACCGGGGAGCTGTTTTTT	0	0	1	0.0103199	CD8+	1	TGTGCCAGCAGCCACCGGGACAGGGTTAACACCGGGGAGCTGTTTTTT	CASSHRDRVNTGELFF	TRBV7-9	TRBJ2-2		TRBC2	1	TGTGCAATGAGAGAGGGAGACCAGGCAGGAACTGCTCTGATCTTT	CAMREGDQAGTALIF	TRAV14DV4	TRAJ15	TRAC	1	1	Not Significant	PSA1505
TGTGCAATGAGAGAGGGAGGGAATTCTGGGGGTTACCAGAAAGTTACCTTT;TGTGCTTATAGTGAGGGAAACACACCTCTTGTCTTT;TGTGCTCTCGTAAATACTGGAGGCTTCAAAACTATCTTTTGCGCCAGCAGCTTGGACGGCGGTCATACGACTAGCACAGATACGCAGTATTTT;TGTGCCAGCAGCCCGACATCTGGGAAGGGATCGAACACTGAAGCTTTCTTT;TGTGCCAGCAGCGGACCCGAAGGAAGGGGACAGCCCCAGCATTTT	0	0	1	0.0103199	CD8+	3	TGCGCCAGCAGCTTGGACGGCGGTCATACGACTAGCACAGATACGCAGTATTTT;TGTGCCAGCAGCCCGACATCTGGGAAGGGATCGAACACTGAAGCTTTCTTT;TGTGCCAGCAGCGGACCCGAAGGAAGGGGACAGCCCCAGCATTTT	CASSLDGGHTTSTDTQYF;CASSPTSGKGSNTEAFF;CASSGPEGRGQPQHF	TRBV5-1;TRBV7-2;TRBV7-9	TRBJ2-3;TRBJ1-1;TRBJ1-5	;TRBD2;	TRBC2;TRBC1;TRBC1	3	TGTGCAATGAGAGAGGGAGGGAATTCTGGGGGTTACCAGAAAGTTACCTTT;TGTGCTTATAGTGAGGGAAACACACCTCTTGTCTTT;TGTGCTCTCGTAAATACTGGAGGCTTCAAAACTATCTTT	CAMREGGNSGGYQKVTF;CAYSEGNTPLVF;CALVNTGGFKTIF	TRAV14DV4;TRAV38-2DV8;TRAV9-2	TRAJ13;TRAJ29;TRAJ9	TRAC;TRAC;TRAC	1	1	Not Significant	PSA1505
TGTGCAATGAGAGAGGGCACGTCCTATGGGAACAACAGACTCGCTTTTTGCAGCTCCCCCTCGGGAGATACGCAGTATTTT	0	0	1	0.0103199	CD8+	1	TGCAGCTCCCCCTCGGGAGATACGCAGTATTTT	CSSPSGDTQYF	TRBV29-1	TRBJ2-3		TRBC2	1	TGTGCAATGAGAGAGGGCACGTCCTATGGGAACAACAGACTCGCTTTT	CAMREGTSYGNNRLAF	TRAV14DV4	TRAJ7	TRAC	1	1	Not Significant	PSA1505
TGTGCAATGAGAGAGGGCCACAATACTGGAGCCAATAGTAAGCTGACATTT;TGCATCCTGAGAGACATGACCGGTAACCAGTTCTATTTTTGTGCCAGCTCACGACTAACGGGAAATTCACCCCTCCACTTT;TGTGCCAGCAGTTTGGGACAGTCTTACTCCTACGAGCAGTACTTC	0	0	1	0.0103199	CD8+	2	TGTGCCAGCTCACGACTAACGGGAAATTCACCCCTCCACTTT;TGTGCCAGCAGTTTGGGACAGTCTTACTCCTACGAGCAGTACTTC	CASSRLTGNSPLHF;CASSLGQSYSYEQYF	TRBV18;TRBV28	TRBJ1-6;TRBJ2-7	TRBD2;TRBD1	TRBC1;TRBC2	2	TGTGCAATGAGAGAGGGCCACAATACTGGAGCCAATAGTAAGCTGACATTT;TGCATCCTGAGAGACATGACCGGTAACCAGTTCTATTTT	CAMREGHNTGANSKLTF;CILRDMTGNQFYF	TRAV14DV4;TRAV26-2	TRAJ56;TRAJ49	TRAC;TRAC	1	1	Not Significant	PSA1505
TGTGCAATGAGAGAGGGCCACAATACTGGAGCCAATAGTAAGCTGACATTT;TGTGCTACGAACGCCTGGTCTAACCAGGGAGGAAAGCTTATCTTCTGTGCCAGCAGCCAGGATAGACAGGGAACCTACGAGCAGTACTTC	0	0	1	0.0103199	CD8+	1	TGTGCCAGCAGCCAGGATAGACAGGGAACCTACGAGCAGTACTTC	CASSQDRQGTYEQYF	TRBV7-9	TRBJ2-7		TRBC2	2	TGTGCAATGAGAGAGGGCCACAATACTGGAGCCAATAGTAAGCTGACATTT;TGTGCTACGAACGCCTGGTCTAACCAGGGAGGAAAGCTTATCTTC	CAMREGHNTGANSKLTF;CATNAWSNQGGKLIF	TRAV14DV4;TRAV17	TRAJ56;TRAJ23	TRAC;TRAC	1	1	Not Significant	PSA1505
TGTGCAATGAGAGAGGGCCACAATACTGGAGCCAATAGTAAGCTGACATTT;TGTGCTGCAGACGATGGCTCTAGCAACACAGGCAAACTAATCTTTTGTGCCAGCTCACCACCGGTTTACACTGAAGCTTTCTTT;TGTGCCAGCAGTTTGGGACAGTCTTACTCCTACGAGCAGTACTTC	0	0	1	0.0103199	CD8+	2	TGTGCCAGCTCACCACCGGTTTACACTGAAGCTTTCTTT;TGTGCCAGCAGTTTGGGACAGTCTTACTCCTACGAGCAGTACTTC	CASSPPVYTEAFF;CASSLGQSYSYEQYF	TRBV18;TRBV28	TRBJ1-1;TRBJ2-7	;TRBD1	TRBC1;TRBC2	2	TGTGCAATGAGAGAGGGCCACAATACTGGAGCCAATAGTAAGCTGACATTT;TGTGCTGCAGACGATGGCTCTAGCAACACAGGCAAACTAATCTTT	CAMREGHNTGANSKLTF;CAADDGSSNTGKLIF	TRAV14DV4;TRAV8-6	TRAJ56;TRAJ37	TRAC;TRAC	1	1	Not Significant	PSA1505
TGTGCAATGAGAGAGGGCCGCTCTGGGGCTGGGAGTTACCAACTCACTTTCTGTGCCAGCAGCCTGACAGGGTCACCCTACGAGCAGTACTTC	0	0	1	0.0103199	CD8+	1	TGTGCCAGCAGCCTGACAGGGTCACCCTACGAGCAGTACTTC	CASSLTGSPYEQYF	TRBV5-6	TRBJ2-7		TRBC2	1	TGTGCAATGAGAGAGGGCCGCTCTGGGGCTGGGAGTTACCAACTCACTTTC	CAMREGRSGAGSYQLTF	TRAV14DV4	TRAJ28	TRAC	1	1	Not Significant	PSA1505
TGTGCAATGAGAGAGGGCCGGTGGGGGGCCAATGCAGGCAAATCAACCTTT;TGTGCTGTGGGGACCTCAGGAACCTACAAATACATCTTTTGTGCCAGCAGCCCGCCAATGTTGGGGGCCCTAGCCAAAAACATTCAGTACTTC	0	0	1	0.0103199	CD8+	1	TGTGCCAGCAGCCCGCCAATGTTGGGGGCCCTAGCCAAAAACATTCAGTACTTC	CASSPPMLGALAKNIQYF	TRBV7-9	TRBJ2-4		TRBC2	2	TGTGCAATGAGAGAGGGCCGGTGGGGGGCCAATGCAGGCAAATCAACCTTT;TGTGCTGTGGGGACCTCAGGAACCTACAAATACATCTTT	CAMREGRWGANAGKSTF;CAVGTSGTYKYIF	TRAV14DV4;TRAV20	TRAJ27;TRAJ40	TRAC;TRAC	1	1	Not Significant	PSA1505
TGTGCAATGAGAGAGGGCCTACTCACGGGAGGAGGAAACAAACTCACCTTTTGTGCCAGCAGCTTTCGTGTAGATCGCGCTGAGCAGTTCTTC	0	0	1	0.0103199	CD8+	1	TGTGCCAGCAGCTTTCGTGTAGATCGCGCTGAGCAGTTCTTC	CASSFRVDRAEQFF	TRBV5-6	TRBJ2-1		TRBC2	1	TGTGCAATGAGAGAGGGCCTACTCACGGGAGGAGGAAACAAACTCACCTTT	CAMREGLLTGGGNKLTF	TRAV14DV4	TRAJ10	TRAC	1	1	Not Significant	PSA1505
TGTGCAATGAGAGAGGGCCTGTATGAGAAATTAACCTTT;TGTGCAGGAGCTCAAGTGAACAGAGATGACAAGATCATCTTTTGCAGTGCTAGCTGGCGGAACTATGGCTACACCTTC	0	0	1	0.0103199	CD8+	1	TGCAGTGCTAGCTGGCGGAACTATGGCTACACCTTC	CSASWRNYGYTF	TRBV20-1	TRBJ1-2	TRBD2	TRBC1	2	TGTGCAATGAGAGAGGGCCTGTATGAGAAATTAACCTTT;TGTGCAGGAGCTCAAGTGAACAGAGATGACAAGATCATCTTT	CAMREGLYEKLTF;CAGAQVNRDDKIIF	TRAV14DV4;TRAV27	TRAJ48;TRAJ30	TRAC;TRAC	1	1	Not Significant	PSA1505
TGTGCAATGAGAGAGGGCGGGGGCTTCAACAAATTTTACTTTTGTGCCAGTCTAGCCGATACCGCCGGGGAGCTGTTTTTT;TGTGCCAGCAGTCTCCCGAGCGGGAGAGTAGATGAGCAGTTCTTC	0	0	1	0.0103199	CD8+	2	TGTGCCAGTCTAGCCGATACCGCCGGGGAGCTGTTTTTT;TGTGCCAGCAGTCTCCCGAGCGGGAGAGTAGATGAGCAGTTCTTC	CASLADTAGELFF;CASSLPSGRVDEQFF	TRBV14;TRBV27	TRBJ2-2;TRBJ2-1	TRBD2;TRBD2	TRBC2;TRBC2	1	TGTGCAATGAGAGAGGGCGGGGGCTTCAACAAATTTTACTTT	CAMREGGGFNKFYF	TRAV14DV4	TRAJ21	TRAC	1	1	Not Significant	PSA1505
TGTGCAATGAGAGAGGGCTGGGGCAACATGCTCACCTTTTGTGCCAGCAGTTTGACTAGCGGGAGGGGCCACGAGCAGTACTTC	0	0	1	0.0103199	CD8+	1	TGTGCCAGCAGTTTGACTAGCGGGAGGGGCCACGAGCAGTACTTC	CASSLTSGRGHEQYF	TRBV5-8	TRBJ2-7	TRBD2	TRBC2	1	TGTGCAATGAGAGAGGGCTGGGGCAACATGCTCACCTTT	CAMREGWGNMLTF	TRAV14DV4	TRAJ39	TRAC	1	1	Not Significant	PSA1505
TGTGCAATGAGAGAGGGGGGAGGAAGCTACATACCTACATTT;TGTGCCGTGAATGCGGGCCAGGCAGGAACTGCTCTGATCTTTTGTGCCAGCAGCTTAGCAGGGGGACAGAAGAACACTGAAGCTTTCTTT;TGTGCCAGTAGTATCTACAGCAAAGATAGCAATCAGCCCCAGCATTTT	0	0	1	0.0103199	CD8+	2	TGTGCCAGCAGCTTAGCAGGGGGACAGAAGAACACTGAAGCTTTCTTT;TGTGCCAGTAGTATCTACAGCAAAGATAGCAATCAGCCCCAGCATTTT	CASSLAGGQKNTEAFF;CASSIYSKDSNQPQHF	TRBV11-2;TRBV19	TRBJ1-1;TRBJ1-5	;	TRBC1;TRBC1	2	TGTGCAATGAGAGAGGGGGGAGGAAGCTACATACCTACATTT;TGTGCCGTGAATGCGGGCCAGGCAGGAACTGCTCTGATCTTT	CAMREGGGSYIPTF;CAVNAGQAGTALIF	TRAV14DV4;TRAV8-1	TRAJ6;TRAJ15	TRAC;TRAC	1	1	Not Significant	PSA1505
TGTGCAATGAGAGAGGGTATTTACAACTTCAACAAATTTTACTTTTGTGCCAGCAGCCGCGAGCGGGGCGGGGCTGAGCAGTTCTTC	0	0	1	0.0103199	CD8+	1	TGTGCCAGCAGCCGCGAGCGGGGCGGGGCTGAGCAGTTCTTC	CASSRERGGAEQFF	TRBV4-2	TRBJ2-1	TRBD2	TRBC2	1	TGTGCAATGAGAGAGGGTATTTACAACTTCAACAAATTTTACTTT	CAMREGIYNFNKFYF	TRAV14DV4	TRAJ21	TRAC	1	1	Not Significant	PSA1505
TGTGCAATGAGAGAGGGTTGGCGTAACCAGGGAGGAAAGCTTATCTTCTGTGCCACCAGCAGAGATCGGTCAGGCCTGAACACTGAAGCTTTCTTT	0	0	1	0.0103199	CD8+	1	TGTGCCACCAGCAGAGATCGGTCAGGCCTGAACACTGAAGCTTTCTTT	CATSRDRSGLNTEAFF	TRBV15	TRBJ1-1	TRBD1	TRBC1	1	TGTGCAATGAGAGAGGGTTGGCGTAACCAGGGAGGAAAGCTTATCTTC	CAMREGWRNQGGKLIF	TRAV14DV4	TRAJ23	TRAC	1	1	Not Significant	PSA1505
TGTGCAATGAGAGAGGTCCTCGGTAACCAGTTCTATTTTTGTGCCACCAGTTCGGACAGGAGCGATGGTTACAATGAGCAGTTCTTC	0	0	1	0.0103199	CD8+	1	TGTGCCACCAGTTCGGACAGGAGCGATGGTTACAATGAGCAGTTCTTC	CATSSDRSDGYNEQFF	TRBV24-1	TRBJ2-1	TRBD1	TRBC2	1	TGTGCAATGAGAGAGGTCCTCGGTAACCAGTTCTATTTT	CAMREVLGNQFYF	TRAV14DV4	TRAJ49	TRAC	1	1	Not Significant	PSA1505
TGTGCAATGAGAGAGGTCGATAACGACTACAAGCTCAGCTTT;TGTGCTTATAGTGTGGAATATGGAAACAAGCTGGTCTTTTGTGCCAGCAGCCCACAGGGACTCCCCAACACCGGGGAGCTGTTTTTT	0	0	1	0.0103199	CD8+	1	TGTGCCAGCAGCCCACAGGGACTCCCCAACACCGGGGAGCTGTTTTTT	CASSPQGLPNTGELFF	TRBV7-9	TRBJ2-2		TRBC2	2	TGTGCAATGAGAGAGGTCGATAACGACTACAAGCTCAGCTTT;TGTGCTTATAGTGTGGAATATGGAAACAAGCTGGTCTTT	CAMREVDNDYKLSF;CAYSVEYGNKLVF	TRAV14DV4;TRAV38-2DV8	TRAJ20;TRAJ47	TRAC;TRAC	1	1	Not Significant	PSA1505
TGTGCAATGAGAGAGGTTACCCGGGAGGGCAGTGGCTCTAGGTTGACCTTTTGTGCCAGCAGCATTCGGGGGCTTAGCAATCAGCCCCAGCATTTT	0	0	1	0.0103199	CD8+	1	TGTGCCAGCAGCATTCGGGGGCTTAGCAATCAGCCCCAGCATTTT	CASSIRGLSNQPQHF	TRBV27	TRBJ1-5	TRBD1	TRBC1	1	TGTGCAATGAGAGAGGTTACCCGGGAGGGCAGTGGCTCTAGGTTGACCTTT	CAMREVTREGSGSRLTF	TRAV14DV4	TRAJ58	TRAC	1	1	Not Significant	PSA1505
TGTGCAATGAGAGAGGTTACTGGCAACACAGGCAAACTAATCTTT;TGTGCAGAGAGTGACAGCTGGGGGAAATTGCAGTTTTGTGCCAGCAGCTTAAATGCGCGGGGGGGAAGGGAAGAGACCCAGTACTTC;TGTGCCAGCAGCGCCCCCTACGAGCAGTACTTC;TGTGCCAGCAGCTTAGGCGGGAGCTCCTACGAGCAGTACTTC	0	0	1	0.0103199	CD8+	3	TGTGCCAGCAGCTTAAATGCGCGGGGGGGAAGGGAAGAGACCCAGTACTTC;TGTGCCAGCAGCGCCCCCTACGAGCAGTACTTC;TGTGCCAGCAGCTTAGGCGGGAGCTCCTACGAGCAGTACTTC	CASSLNARGGREETQYF;CASSAPYEQYF;CASSLGGSSYEQYF	TRBV11-2;TRBV14;TRBV7-3	TRBJ2-5;TRBJ2-7;TRBJ2-7	;;TRBD2	TRBC2;TRBC2;TRBC2	2	TGTGCAATGAGAGAGGTTACTGGCAACACAGGCAAACTAATCTTT;TGTGCAGAGAGTGACAGCTGGGGGAAATTGCAGTTT	CAMREVTGNTGKLIF;CAESDSWGKLQF	TRAV14DV4;TRAV5	TRAJ37;TRAJ24	TRAC;TRAC	1	1	Not Significant	PSA1505
TGTGCAATGAGAGAGGTTTTTTATAACCAGGGAGGAAAGCTTATCTTCTGTGCCAGCAGTGGGGGGGGCACCGGGGAGCTGTTTTTT;TGTGCCAGCAGCCAAGTTGGCCGAGCGGGGGGAGATACGCAGTATTTT	0	0	1	0.0103199	CD8+	2	TGTGCCAGCAGTGGGGGGGGCACCGGGGAGCTGTTTTTT;TGTGCCAGCAGCCAAGTTGGCCGAGCGGGGGGAGATACGCAGTATTTT	CASSGGGTGELFF;CASSQVGRAGGDTQYF	TRBV2;TRBV3-1	TRBJ2-2;TRBJ2-3	TRBD1;TRBD2	TRBC1;TRBC1	1	TGTGCAATGAGAGAGGTTTTTTATAACCAGGGAGGAAAGCTTATCTTC	CAMREVFYNQGGKLIF	TRAV14DV4	TRAJ23	TRAC	1	1	Not Significant	PSA1505
TGTGCAATGAGAGAGTCTTTTTTGGGAGGTAGCAACTATAAACTGACATTTTGCAGTGCTAGAGATGTAATCGGGACAGGGGTTCTAAGCTCCTATAATTCACCCCTCCACTTT	0	0	1	0.0103199	CD8+	1	TGCAGTGCTAGAGATGTAATCGGGACAGGGGTTCTAAGCTCCTATAATTCACCCCTCCACTTT	CSARDVIGTGVLSSYNSPLHF	TRBV20-1	TRBJ1-6	TRBD1	TRBC1	1	TGTGCAATGAGAGAGTCTTTTTTGGGAGGTAGCAACTATAAACTGACATTT	CAMRESFLGGSNYKLTF	TRAV14DV4	TRAJ53	TRAC	1	1	Not Significant	PSA1505
TGTGCAATGAGAGATCGGGCGGGCGGATCTGAAAAGCTGGTCTTT;TGTGCTCTAGACATCGGAGGCTTCAAAACTATCTTTTGTGCCAGCAGTTTATCTGGACTAGCGGGGGGCGACAGCACAGATACGCAGTATTTT;TGTGCCAGCAGCCCCGGTAGCGGGGGGGCGGACAATGAGCAGTTCTTC	0	0	1	0.0103199	CD8+	2	TGTGCCAGCAGTTTATCTGGACTAGCGGGGGGCGACAGCACAGATACGCAGTATTTT;TGTGCCAGCAGCCCCGGTAGCGGGGGGGCGGACAATGAGCAGTTCTTC	CASSLSGLAGGDSTDTQYF;CASSPGSGGADNEQFF	TRBV28;TRBV9	TRBJ2-3;TRBJ2-1	TRBD2;TRBD2	TRBC2;TRBC2	2	TGTGCAATGAGAGATCGGGCGGGCGGATCTGAAAAGCTGGTCTTT;TGTGCTCTAGACATCGGAGGCTTCAAAACTATCTTT	CAMRDRAGGSEKLVF;CALDIGGFKTIF	TRAV14DV4;TRAV6	TRAJ57;TRAJ9	TRAC;TRAC	1	1	Not Significant	PSA1505
TGTGCAATGAGAGATTTTAACACCGACAAGCTCATCTTT;TGCATCCTATTCAGTGGCTCTGGCAACACAGGCAAACTAATCTTTTGTGCCAGTAGCGTATACAATGAGCAGTTCTTC;TGTGCCAGCAGCAGGGGACAGAACACTGAAGCTTTCTTT	0	0	1	0.0103199	CD8+	2	TGTGCCAGTAGCGTATACAATGAGCAGTTCTTC;TGTGCCAGCAGCAGGGGACAGAACACTGAAGCTTTCTTT	CASSVYNEQFF;CASSRGQNTEAFF	TRBV19;TRBV9	TRBJ2-1;TRBJ1-1	;TRBD1	TRBC1;TRBC1	2	TGTGCAATGAGAGATTTTAACACCGACAAGCTCATCTTT;TGCATCCTATTCAGTGGCTCTGGCAACACAGGCAAACTAATCTTT	CAMRDFNTDKLIF;CILFSGSGNTGKLIF	TRAV14DV4;TRAV26-2	TRAJ34;TRAJ37	TRAC;TRAC	1	1	Not Significant	PSA1505
TGTGCAATGAGAGATTTTAACACCGACAAGCTCATCTTT;TGCCTCGTCAGAGATGACAAGATCATCTTTTGCGCCAGCAGCCAGGGGACTGGAAACACCATATATTTT;TGTGCCAGCAGCAGGGGACAGAACACTGAAGCTTTCTTT	0	0	1	0.0103199	CD8+	2	TGCGCCAGCAGCCAGGGGACTGGAAACACCATATATTTT;TGTGCCAGCAGCAGGGGACAGAACACTGAAGCTTTCTTT	CASSQGTGNTIYF;CASSRGQNTEAFF	TRBV4-1;TRBV9	TRBJ1-3;TRBJ1-1	;TRBD1	TRBC1;TRBC1	2	TGTGCAATGAGAGATTTTAACACCGACAAGCTCATCTTT;TGCCTCGTCAGAGATGACAAGATCATCTTT	CAMRDFNTDKLIF;CLVRDDKIIF	TRAV14DV4;TRAV4	TRAJ34;TRAJ30	TRAC;TRAC	1	1	Not Significant	PSA1505
TGTGCAATGAGAGATTTTAACACCGACAAGCTCATCTTT;TGCCTCGTGGGTGAGGGTAATGCAGGCAACATGCTCACCTTTTGTGCCAGCAGAGGACAGGGGCGCAATTCACCCCTCCACTTT;TGTGCCAGCAGCAGGGGACAGAACACTGAAGCTTTCTTT	0	0	1	0.0103199	CD8+	2	TGTGCCAGCAGAGGACAGGGGCGCAATTCACCCCTCCACTTT;TGTGCCAGCAGCAGGGGACAGAACACTGAAGCTTTCTTT	CASRGQGRNSPLHF;CASSRGQNTEAFF	TRBV25-1;TRBV9	TRBJ1-6;TRBJ1-1	TRBD1;TRBD1	TRBC1;TRBC1	2	TGTGCAATGAGAGATTTTAACACCGACAAGCTCATCTTT;TGCCTCGTGGGTGAGGGTAATGCAGGCAACATGCTCACCTTT	CAMRDFNTDKLIF;CLVGEGNAGNMLTF	TRAV14DV4;TRAV4	TRAJ34;TRAJ39	TRAC;TRAC	1	1	Not Significant	PSA1505
TGTGCAATGAGAGATTTTAACACCGACAAGCTCATCTTT;TGCCTCGTGGGTGATTCAGGAGGAGGTGCTGACGGACTCACCTTTTGTGCCAGCAGCAGGGGACAGAACACTGAAGCTTTCTTT	0	0	1	0.0103199	CD8+	1	TGTGCCAGCAGCAGGGGACAGAACACTGAAGCTTTCTTT	CASSRGQNTEAFF	TRBV9	TRBJ1-1	TRBD1	TRBC1	2	TGTGCAATGAGAGATTTTAACACCGACAAGCTCATCTTT;TGCCTCGTGGGTGATTCAGGAGGAGGTGCTGACGGACTCACCTTT	CAMRDFNTDKLIF;CLVGDSGGGADGLTF	TRAV14DV4;TRAV4	TRAJ34;TRAJ45	TRAC;TRAC	1	1	Not Significant	PSA1505
TGTGCAATGAGAGATTTTAACACCGACAAGCTCATCTTT;TGTGCAGAGACGGGAGGAGGAAACAAACTCACCTTTTGTGCCAGCAGTCAGGGGTGGGGCAATCAGCCCCAGCATTTT;TGTGCCAGCAGCAGGGGACAGAACACTGAAGCTTTCTTT	0	0	1	0.0103199	CD8+	2	TGTGCCAGCAGTCAGGGGTGGGGCAATCAGCCCCAGCATTTT;TGTGCCAGCAGCAGGGGACAGAACACTGAAGCTTTCTTT	CASSQGWGNQPQHF;CASSRGQNTEAFF	TRBV6-6;TRBV9	TRBJ1-5;TRBJ1-1	;TRBD1	TRBC1;TRBC1	2	TGTGCAATGAGAGATTTTAACACCGACAAGCTCATCTTT;TGTGCAGAGACGGGAGGAGGAAACAAACTCACCTTT	CAMRDFNTDKLIF;CAETGGGNKLTF	TRAV14DV4;TRAV29DV5	TRAJ34;TRAJ10	TRAC;TRAC	1	1	Not Significant	PSA1505
TGTGCAATGAGAGATTTTAACACCGACAAGCTCATCTTT;TGTGCAGCAAGCGAGGGACTTGGTGGAGGAAGCCAAGGAAATCTCATCTTTTGTGCCAGTAGTATAGGGTTGGCTTATGAAGCTTTCTTT;TGTGCCAGCAGCAGGGGACAGAACACTGAAGCTTTCTTT	0	0	1	0.0103199	CD8+	2	TGTGCCAGTAGTATAGGGTTGGCTTATGAAGCTTTCTTT;TGTGCCAGCAGCAGGGGACAGAACACTGAAGCTTTCTTT	CASSIGLAYEAFF;CASSRGQNTEAFF	TRBV19;TRBV9	TRBJ1-1;TRBJ1-1	;TRBD1	TRBC1;TRBC1	2	TGTGCAATGAGAGATTTTAACACCGACAAGCTCATCTTT;TGTGCAGCAAGCGAGGGACTTGGTGGAGGAAGCCAAGGAAATCTCATCTTT	CAMRDFNTDKLIF;CAASEGLGGGSQGNLIF	TRAV14DV4;TRAV29DV5	TRAJ34;TRAJ42	TRAC;TRAC	1	1	Not Significant	PSA1505
TGTGCAATGAGAGATTTTAACACCGACAAGCTCATCTTT;TGTGCAGCAAGGGGGGAAACTGGGGCAAACAACCTCTTCTTTTGTGCCAGCAGCTTCGGGCTCCACTCCTACAATGAGCAGTTCTTC	0	0	1	0.0103199	CD8+	1	TGTGCCAGCAGCTTCGGGCTCCACTCCTACAATGAGCAGTTCTTC	CASSFGLHSYNEQFF	TRBV7-3	TRBJ2-1		TRBC2	2	TGTGCAATGAGAGATTTTAACACCGACAAGCTCATCTTT;TGTGCAGCAAGGGGGGAAACTGGGGCAAACAACCTCTTCTTT	CAMRDFNTDKLIF;CAARGETGANNLFF	TRAV14DV4;TRAV23DV6	TRAJ34;TRAJ36	TRAC;TRAC	1	1	Not Significant	PSA1505
TGTGCAATGAGAGATTTTAACACCGACAAGCTCATCTTT;TGTGCAGCAGATCAAGCTGCAGGCAACAAGCTAACTTTTTGTGCCAGCAGCTCGGGACAGTACCAAGAGACCCAGTACTTC;TGTGCCAGCAGCAGGGGACAGAACACTGAAGCTTTCTTT	0	0	1	0.0103199	CD8+	2	TGTGCCAGCAGCTCGGGACAGTACCAAGAGACCCAGTACTTC;TGTGCCAGCAGCAGGGGACAGAACACTGAAGCTTTCTTT	CASSSGQYQETQYF;CASSRGQNTEAFF	TRBV5-6;TRBV9	TRBJ2-5;TRBJ1-1	;TRBD1	TRBC2;TRBC1	2	TGTGCAATGAGAGATTTTAACACCGACAAGCTCATCTTT;TGTGCAGCAGATCAAGCTGCAGGCAACAAGCTAACTTTT	CAMRDFNTDKLIF;CAADQAAGNKLTF	TRAV14DV4;TRAV29DV5	TRAJ34;TRAJ17	TRAC;TRAC	1	1	Not Significant	PSA1505
TGTGCAATGAGAGATTTTAACACCGACAAGCTCATCTTT;TGTGCAGGACCCATGACAACTGACAGCTGGGGGAAATTGCAGTTTTGTGCCAGCAGCTTAGGTCCGGGGAACACTGAAGCTTTCTTT;TGTGCCAGCAGCAGGGGACAGAACACTGAAGCTTTCTTT	0	0	1	0.0103199	CD8+	2	TGTGCCAGCAGCTTAGGTCCGGGGAACACTGAAGCTTTCTTT;TGTGCCAGCAGCAGGGGACAGAACACTGAAGCTTTCTTT	CASSLGPGNTEAFF;CASSRGQNTEAFF	TRBV7-6;TRBV9	TRBJ1-1;TRBJ1-1	;TRBD1	TRBC1;TRBC1	2	TGTGCAATGAGAGATTTTAACACCGACAAGCTCATCTTT;TGTGCAGGACCCATGACAACTGACAGCTGGGGGAAATTGCAGTTT	CAMRDFNTDKLIF;CAGPMTTDSWGKLQF	TRAV14DV4;TRAV27	TRAJ34;TRAJ24	TRAC;TRAC	1	1	Not Significant	PSA1505
TGTGCAATGAGAGATTTTAACACCGACAAGCTCATCTTT;TGTGCCCTTAATACTGGAGGCTTCAAAACTATCTTTTGTGCCAGCAGCTTTAGGGAAATGAACACTGAAGCTTTCTTT;TGCAGTGCTAGGGAATTTAAAACGGGACAGTTATTTACCGGGGAGCTGTTTTTT;TGTGCCAGCAGCAGGGGACAGAACACTGAAGCTTTCTTT	0	0	1	0.0103199	CD8+	3	TGTGCCAGCAGCTTTAGGGAAATGAACACTGAAGCTTTCTTT;TGCAGTGCTAGGGAATTTAAAACGGGACAGTTATTTACCGGGGAGCTGTTTTTT;TGTGCCAGCAGCAGGGGACAGAACACTGAAGCTTTCTTT	CASSFREMNTEAFF;CSAREFKTGQLFTGELFF;CASSRGQNTEAFF	TRBV13;TRBV20-1;TRBV9	TRBJ1-1;TRBJ2-2;TRBJ1-1	;TRBD1;TRBD1	TRBC1;TRBC2;TRBC1	2	TGTGCAATGAGAGATTTTAACACCGACAAGCTCATCTTT;TGTGCCCTTAATACTGGAGGCTTCAAAACTATCTTT	CAMRDFNTDKLIF;CALNTGGFKTIF	TRAV14DV4;TRAV24	TRAJ34;TRAJ9	TRAC;TRAC	1	1	Not Significant	PSA1505
TGTGCAATGAGAGATTTTAACACCGACAAGCTCATCTTT;TGTGCCGCCCAAAACACCGACAAGCTCATCTTTTGTGCCTGGAGTCCCACGGCCCGTGGCTACACCTTC;TGTGCCAGCAGCAGGGGACAGAACACTGAAGCTTTCTTT	0	0	1	0.0103199	CD8+	2	TGTGCCTGGAGTCCCACGGCCCGTGGCTACACCTTC;TGTGCCAGCAGCAGGGGACAGAACACTGAAGCTTTCTTT	CAWSPTARGYTF;CASSRGQNTEAFF	TRBV30;TRBV9	TRBJ1-2;TRBJ1-1	;TRBD1	TRBC1;TRBC1	2	TGTGCAATGAGAGATTTTAACACCGACAAGCTCATCTTT;TGTGCCGCCCAAAACACCGACAAGCTCATCTTT	CAMRDFNTDKLIF;CAAQNTDKLIF	TRAV14DV4;TRAV39	TRAJ34;TRAJ34	TRAC;TRAC	1	1	Not Significant	PSA1505
TGTGCAATGAGAGATTTTAACACCGACAAGCTCATCTTT;TGTGCCGTGGACGAGGGTAACCAGTTCTATTTTTGCAGTGCTACGGACAGCACGTATGGCTACACCTTC;TGTGCCAGCAGCAGGGGACAGAACACTGAAGCTTTCTTT	0	0	1	0.0103199	CD8+	2	TGCAGTGCTACGGACAGCACGTATGGCTACACCTTC;TGTGCCAGCAGCAGGGGACAGAACACTGAAGCTTTCTTT	CSATDSTYGYTF;CASSRGQNTEAFF	TRBV20-1;TRBV9	TRBJ1-2;TRBJ1-1	TRBD1;TRBD1	TRBC1;TRBC1	2	TGTGCAATGAGAGATTTTAACACCGACAAGCTCATCTTT;TGTGCCGTGGACGAGGGTAACCAGTTCTATTTT	CAMRDFNTDKLIF;CAVDEGNQFYF	TRAV14DV4;TRAV39	TRAJ34;TRAJ49	TRAC;TRAC	1	1	Not Significant	PSA1505
TGTGCAATGAGAGATTTTAACACCGACAAGCTCATCTTT;TGTGCCTCGGGAGGGGTGCTGGGAAAGCTGACATTTTGTGCCAGCAGTTTTCCCGGGACAGGGCGGGAGCAGTACTTC;TGTGCCAGCAGCAGGGGACAGAACACTGAAGCTTTCTTT	0	0	1	0.0103199	CD8+	2	TGTGCCAGCAGTTTTCCCGGGACAGGGCGGGAGCAGTACTTC;TGTGCCAGCAGCAGGGGACAGAACACTGAAGCTTTCTTT	CASSFPGTGREQYF;CASSRGQNTEAFF	TRBV28;TRBV9	TRBJ2-7;TRBJ1-1	TRBD1;TRBD1	TRBC2;TRBC1	2	TGTGCAATGAGAGATTTTAACACCGACAAGCTCATCTTT;TGTGCCTCGGGAGGGGTGCTGGGAAAGCTGACATTT	CAMRDFNTDKLIF;CASGGVLGKLTF	TRAV14DV4;TRAV17	TRAJ34;TRAJ52	TRAC;TRAC	1	1	Not Significant	PSA1505
TGTGCAATGAGAGATTTTAACACCGACAAGCTCATCTTT;TGTGCTACAGAGAAAGCTGCAGGCAACAAGCTAACTTTT;TGTGCTGTGAGAGACATAGACACCGGTAACCAGTTCTATTTTTGCAGTGCTAAAAGTTATCTACTTACCTACAATGAGCAGTTCTTC;TGTGCCAGCAGCTCAAGACAGGGGGCTAATGAAAAACTGTTTTTT;TGTGCCAGCAGCAGGGGACAGAACACTGAAGCTTTCTTT	0	0	1	0.0103199	CD8+	3	TGCAGTGCTAAAAGTTATCTACTTACCTACAATGAGCAGTTCTTC;TGTGCCAGCAGCTCAAGACAGGGGGCTAATGAAAAACTGTTTTTT;TGTGCCAGCAGCAGGGGACAGAACACTGAAGCTTTCTTT	CSAKSYLLTYNEQFF;CASSSRQGANEKLFF;CASSRGQNTEAFF	TRBV20-1;TRBV7-9;TRBV9	TRBJ2-1;TRBJ1-4;TRBJ1-1	;;TRBD1	TRBC2;TRBC1;TRBC1	3	TGTGCAATGAGAGATTTTAACACCGACAAGCTCATCTTT;TGTGCTACAGAGAAAGCTGCAGGCAACAAGCTAACTTTT;TGTGCTGTGAGAGACATAGACACCGGTAACCAGTTCTATTTT	CAMRDFNTDKLIF;CATEKAAGNKLTF;CAVRDIDTGNQFYF	TRAV14DV4;TRAV17;TRAV3	TRAJ34;TRAJ17;TRAJ49	TRAC;TRAC;TRAC	1	1	Not Significant	PSA1505
TGTGCAATGAGAGATTTTAACACCGACAAGCTCATCTTT;TGTGCTACGGACAATCCCTCTGGGGCTGGGAGTTACCAACTCACTTTCTGTGCCATCCCAGGGAGGGTCACCGGGGAGCTGTTTTTT;TGTGCCAGCAGCAGGGGACAGAACACTGAAGCTTTCTTT	0	0	1	0.0103199	CD8+	2	TGTGCCATCCCAGGGAGGGTCACCGGGGAGCTGTTTTTT;TGTGCCAGCAGCAGGGGACAGAACACTGAAGCTTTCTTT	CAIPGRVTGELFF;CASSRGQNTEAFF	TRBV10-3;TRBV9	TRBJ2-2;TRBJ1-1	;TRBD1	TRBC2;TRBC1	2	TGTGCAATGAGAGATTTTAACACCGACAAGCTCATCTTT;TGTGCTACGGACAATCCCTCTGGGGCTGGGAGTTACCAACTCACTTTC	CAMRDFNTDKLIF;CATDNPSGAGSYQLTF	TRAV14DV4;TRAV17	TRAJ34;TRAJ28	TRAC;TRAC	1	1	Not Significant	PSA1505
TGTGCAATGAGAGATTTTAACACCGACAAGCTCATCTTT;TGTGCTACGGACCCATATACTGGAGGCTTCAAAACTATCTTTTGTGCCAGCAGTTACTCGTTGTCAGACCGGGATGAGCAGTTCTTC;TGTGCCAGCAGCAGGGGACAGAACACTGAAGCTTTCTTT	0	0	1	0.0103199	CD8+	2	TGTGCCAGCAGTTACTCGTTGTCAGACCGGGATGAGCAGTTCTTC;TGTGCCAGCAGCAGGGGACAGAACACTGAAGCTTTCTTT	CASSYSLSDRDEQFF;CASSRGQNTEAFF	TRBV6-5;TRBV9	TRBJ2-1;TRBJ1-1	TRBD1;TRBD1	TRBC2;TRBC1	2	TGTGCAATGAGAGATTTTAACACCGACAAGCTCATCTTT;TGTGCTACGGACCCATATACTGGAGGCTTCAAAACTATCTTT	CAMRDFNTDKLIF;CATDPYTGGFKTIF	TRAV14DV4;TRAV17	TRAJ34;TRAJ9	TRAC;TRAC	1	1	Not Significant	PSA1505
TGTGCAATGAGAGATTTTAACACCGACAAGCTCATCTTT;TGTGCTACGGCCCCTAATGCTGGCAACAACCGTAAGCTGATTTGGTGTGCCAGCAGCCTAACCGGGACTAGCGTTGAGCAGTTCTTC;TGTGCCAGCAGCAGGGGACAGAACACTGAAGCTTTCTTT	0	0	1	0.0103199	CD8+	2	TGTGCCAGCAGCCTAACCGGGACTAGCGTTGAGCAGTTCTTC;TGTGCCAGCAGCAGGGGACAGAACACTGAAGCTTTCTTT	CASSLTGTSVEQFF;CASSRGQNTEAFF	TRBV6-3;TRBV9	TRBJ2-1;TRBJ1-1	TRBD2;TRBD1	TRBC2;TRBC1	2	TGTGCAATGAGAGATTTTAACACCGACAAGCTCATCTTT;TGTGCTACGGCCCCTAATGCTGGCAACAACCGTAAGCTGATTTGG	CAMRDFNTDKLIF;CATAPNAGNNRKLIW	TRAV14DV4;TRAV17	TRAJ34;TRAJ38	TRAC;TRAC	1	1	Not Significant	PSA1505
TGTGCAATGAGAGATTTTAACACCGACAAGCTCATCTTT;TGTGCTCTAAAGATGAGGTCAGGAGGAAGCTACATACCTACATTT;TGTGCTGTGGGCCTTCTGGACACGGGCAGGAGAGCACTTACTTTTTGCGCCAGCAGCCAAGATGGGATAGCGGGGTACAATGAGCAGTTCTTC;TGTGCCAGCAGCAGGGGACAGAACACTGAAGCTTTCTTT	0	0	1	0.0103199	CD8+	2	TGCGCCAGCAGCCAAGATGGGATAGCGGGGTACAATGAGCAGTTCTTC;TGTGCCAGCAGCAGGGGACAGAACACTGAAGCTTTCTTT	CASSQDGIAGYNEQFF;CASSRGQNTEAFF	TRBV4-3;TRBV9	TRBJ2-1;TRBJ1-1	TRBD2;TRBD1	TRBC1;TRBC1	3	TGTGCAATGAGAGATTTTAACACCGACAAGCTCATCTTT;TGTGCTCTAAAGATGAGGTCAGGAGGAAGCTACATACCTACATTT;TGTGCTGTGGGCCTTCTGGACACGGGCAGGAGAGCACTTACTTTT	CAMRDFNTDKLIF;CALKMRSGGSYIPTF;CAVGLLDTGRRALTF	TRAV14DV4;TRAV16;TRAV2	TRAJ34;TRAJ6;TRAJ5	TRAC;TRAC;TRAC	1	1	Not Significant	PSA1505
TGTGCAATGAGAGATTTTAACACCGACAAGCTCATCTTT;TGTGCTCTAAGGGGTCCTTCTGGTTCTGCAAGGCAACTGACCTTTTGTGCCAGCAGCAGGGGACAGAACACTGAAGCTTTCTTT	0	0	1	0.0103199	CD8+	1	TGTGCCAGCAGCAGGGGACAGAACACTGAAGCTTTCTTT	CASSRGQNTEAFF	TRBV9	TRBJ1-1	TRBD1	TRBC1	2	TGTGCAATGAGAGATTTTAACACCGACAAGCTCATCTTT;TGTGCTCTAAGGGGTCCTTCTGGTTCTGCAAGGCAACTGACCTTT	CAMRDFNTDKLIF;CALRGPSGSARQLTF	TRAV14DV4;TRAV16	TRAJ34;TRAJ22	TRAC;TRAC	1	1	Not Significant	PSA1505
TGTGCAATGAGAGATTTTAACACCGACAAGCTCATCTTT;TGTGCTCTAAGTGGCCGTCTCTTCAACAAATTTTACTTTTGTGCCAGCACCCACACAGGACCCTATCAGCCCCAGCATTTT;TGTGCCAGCAGCAGGGGACAGAACACTGAAGCTTTCTTT	0	0	1	0.0103199	CD8+	2	TGTGCCAGCACCCACACAGGACCCTATCAGCCCCAGCATTTT;TGTGCCAGCAGCAGGGGACAGAACACTGAAGCTTTCTTT	CASTHTGPYQPQHF;CASSRGQNTEAFF	TRBV5-8;TRBV9	TRBJ1-5;TRBJ1-1	TRBD1;TRBD1	TRBC1;TRBC1	2	TGTGCAATGAGAGATTTTAACACCGACAAGCTCATCTTT;TGTGCTCTAAGTGGCCGTCTCTTCAACAAATTTTACTTT	CAMRDFNTDKLIF;CALSGRLFNKFYF	TRAV14DV4;TRAV16	TRAJ34;TRAJ21	TRAC;TRAC	1	1	Not Significant	PSA1505
TGTGCAATGAGAGATTTTAACACCGACAAGCTCATCTTT;TGTGCTCTATCAAATTCCGGGTATGCACTCAACTTC;TGTGCTCTGACCGTACTCGGAGGGAACAACAGACTCGCTTTTTGTGCCAGCAGCCAAGAGGGGGACTTCTACAATGAGCAGTTCTTC;TGTGCCAGCAGCTTGGCGGGCGCTTTGGAGACCCAGTACTTC	0	0	1	0.0103199	CD8+	2	TGTGCCAGCAGCCAAGAGGGGGACTTCTACAATGAGCAGTTCTTC;TGTGCCAGCAGCTTGGCGGGCGCTTTGGAGACCCAGTACTTC	CASSQEGDFYNEQFF;CASSLAGALETQYF	TRBV3-1;TRBV5-4	TRBJ2-1;TRBJ2-5	TRBD1;	TRBC2;TRBC2	3	TGTGCAATGAGAGATTTTAACACCGACAAGCTCATCTTT;TGTGCTCTATCAAATTCCGGGTATGCACTCAACTTC;TGTGCTCTGACCGTACTCGGAGGGAACAACAGACTCGCTTTT	CAMRDFNTDKLIF;CALSNSGYALNF;CALTVLGGNNRLAF	TRAV14DV4;TRAV6;TRAV9-2	TRAJ34;TRAJ41;TRAJ7	TRAC;TRAC;TRAC	1	1	Not Significant	PSA1505
TGTGCAATGAGAGATTTTAACACCGACAAGCTCATCTTT;TGTGCTCTCCCCCCGGGGGCTGGCAACAACCGTAAGCTGATTTGGTGTGCCAGCAGCTATGCTCGAGGGACCGAGCAGTACTTC;TGTGCCAGCAGCAGGGGACAGAACACTGAAGCTTTCTTT	0	0	1	0.0103199	CD8+	2	TGTGCCAGCAGCTATGCTCGAGGGACCGAGCAGTACTTC;TGTGCCAGCAGCAGGGGACAGAACACTGAAGCTTTCTTT	CASSYARGTEQYF;CASSRGQNTEAFF	TRBV5-6;TRBV9	TRBJ2-7;TRBJ1-1	;TRBD1	TRBC2;TRBC1	2	TGTGCAATGAGAGATTTTAACACCGACAAGCTCATCTTT;TGTGCTCTCCCCCCGGGGGCTGGCAACAACCGTAAGCTGATTTGG	CAMRDFNTDKLIF;CALPPGAGNNRKLIW	TRAV14DV4;TRAV6	TRAJ34;TRAJ38	TRAC;TRAC	1	1	Not Significant	PSA1505
TGTGCAATGAGAGATTTTAACACCGACAAGCTCATCTTT;TGTGCTCTGAGTCTCCGTTCAGGAAACACACCTCTTGTCTTTTGTGCCAGCAGCTTTCAGAAGTGGAGCACAGATACGCAGTATTTT;TGTGCCAGCAGCAGGGGACAGAACACTGAAGCTTTCTTT	0	0	1	0.0103199	CD8+	2	TGTGCCAGCAGCTTTCAGAAGTGGAGCACAGATACGCAGTATTTT;TGTGCCAGCAGCAGGGGACAGAACACTGAAGCTTTCTTT	CASSFQKWSTDTQYF;CASSRGQNTEAFF	TRBV7-9;TRBV9	TRBJ2-3;TRBJ1-1	;TRBD1	TRBC1;TRBC1	2	TGTGCAATGAGAGATTTTAACACCGACAAGCTCATCTTT;TGTGCTCTGAGTCTCCGTTCAGGAAACACACCTCTTGTCTTT	CAMRDFNTDKLIF;CALSLRSGNTPLVF	TRAV14DV4;TRAV9-2	TRAJ34;TRAJ29	TRAC;TRAC	1	1	Not Significant	PSA1505
TGTGCAATGAGAGATTTTAACACCGACAAGCTCATCTTT;TGTGCTCTGAGTGAGGCGCCTACCTCAGGAACCTACAAATACATCTTTTGTGCCAGCAGCAGGGGACAGAACACTGAAGCTTTCTTT	0	0	1	0.0103199	CD8+	1	TGTGCCAGCAGCAGGGGACAGAACACTGAAGCTTTCTTT	CASSRGQNTEAFF	TRBV9	TRBJ1-1	TRBD1	TRBC1	2	TGTGCAATGAGAGATTTTAACACCGACAAGCTCATCTTT;TGTGCTCTGAGTGAGGCGCCTACCTCAGGAACCTACAAATACATCTTT	CAMRDFNTDKLIF;CALSEAPTSGTYKYIF	TRAV14DV4;TRAV19	TRAJ34;TRAJ40	TRAC;TRAC	1	1	Not Significant	PSA1505
TGTGCAATGAGAGATTTTAACACCGACAAGCTCATCTTT;TGTGCTCTGGGGGGAGCTGCAGGCAACAAGCTAACTTTT;TGTGTTGTGATTAAGAATTCAGGATACAGCACCCTCACCTTTTGCGCCAGCAGCTCCGGGACAGGACCTGGAAACACCATATATTTT;TGTGCCAGCAGCAGGGGACAGAACACTGAAGCTTTCTTT	0	0	1	0.0103199	CD8+	2	TGCGCCAGCAGCTCCGGGACAGGACCTGGAAACACCATATATTTT;TGTGCCAGCAGCAGGGGACAGAACACTGAAGCTTTCTTT	CASSSGTGPGNTIYF;CASSRGQNTEAFF	TRBV5-1;TRBV9	TRBJ1-3;TRBJ1-1	TRBD1;TRBD1	TRBC1;TRBC1	3	TGTGCAATGAGAGATTTTAACACCGACAAGCTCATCTTT;TGTGCTCTGGGGGGAGCTGCAGGCAACAAGCTAACTTTT;TGTGTTGTGATTAAGAATTCAGGATACAGCACCCTCACCTTT	CAMRDFNTDKLIF;CALGGAAGNKLTF;CVVIKNSGYSTLTF	TRAV14DV4;TRAV16;TRAV8-2	TRAJ34;TRAJ17;TRAJ11	TRAC;TRAC;TRAC	1	1	Not Significant	PSA1505
TGTGCAATGAGAGATTTTAACACCGACAAGCTCATCTTT;TGTGCTCTGTGCGGGGACGGAGGAAAGCTTATCTTCTGCGCCAGCAGCCAAGACCGGTCCAGGGTCTATGGCTACACCTTC;TGTGCCAGCAGCAGGGGACAGAACACTGAAGCTTTCTTT	0	0	1	0.0103199	CD8+	2	TGCGCCAGCAGCCAAGACCGGTCCAGGGTCTATGGCTACACCTTC;TGTGCCAGCAGCAGGGGACAGAACACTGAAGCTTTCTTT	CASSQDRSRVYGYTF;CASSRGQNTEAFF	TRBV4-3;TRBV9	TRBJ1-2;TRBJ1-1	TRBD1;TRBD1	TRBC1;TRBC1	2	TGTGCAATGAGAGATTTTAACACCGACAAGCTCATCTTT;TGTGCTCTGTGCGGGGACGGAGGAAAGCTTATCTTC	CAMRDFNTDKLIF;CALCGDGGKLIF	TRAV14DV4;TRAV9-2	TRAJ34;TRAJ23	TRAC;TRAC	1	1	Not Significant	PSA1505
TGTGCAATGAGAGATTTTAACACCGACAAGCTCATCTTT;TGTGCTGTAAAGGATGGTGCTACAAACAAGCTCATCTTTTGCGCCAGCAGCTTGGTGGGACAGGGCCATGAGCAGTTCTTC	0	0	1	0.0103199	CD8+	1	TGCGCCAGCAGCTTGGTGGGACAGGGCCATGAGCAGTTCTTC	CASSLVGQGHEQFF	TRBV5-1	TRBJ2-1	TRBD1	TRBC1	2	TGTGCAATGAGAGATTTTAACACCGACAAGCTCATCTTT;TGTGCTGTAAAGGATGGTGCTACAAACAAGCTCATCTTT	CAMRDFNTDKLIF;CAVKDGATNKLIF	TRAV14DV4;TRAV21	TRAJ34;TRAJ32	TRAC;TRAC	1	1	Not Significant	PSA1505
TGTGCAATGAGAGATTTTAACACCGACAAGCTCATCTTT;TGTGCTGTCAGCACTGCCAGTAAACTCACCTTTTGTGCCACCAGCAGAGGTCGGCAGAACACTGAAGCTTTCTTT;TGTGCCAGCAGCAGGGGACAGAACACTGAAGCTTTCTTT	0	0	1	0.0103199	CD8+	2	TGTGCCACCAGCAGAGGTCGGCAGAACACTGAAGCTTTCTTT;TGTGCCAGCAGCAGGGGACAGAACACTGAAGCTTTCTTT	CATSRGRQNTEAFF;CASSRGQNTEAFF	TRBV15;TRBV9	TRBJ1-1;TRBJ1-1	;TRBD1	TRBC1;TRBC1	2	TGTGCAATGAGAGATTTTAACACCGACAAGCTCATCTTT;TGTGCTGTCAGCACTGCCAGTAAACTCACCTTT	CAMRDFNTDKLIF;CAVSTASKLTF	TRAV14DV4;TRAV41	TRAJ34;TRAJ44	TRAC;TRAC	1	1	Not Significant	PSA1505
TGTGCAATGAGAGATTTTAACACCGACAAGCTCATCTTT;TGTGCTGTGAGAAAGGGCCCCGGGGGATACAGCACCCTCACCTTTTGTGCCGCTTCCTCAAGGAGGTCCTACGAGCAGTACTTC;TGTGCCAGCAGCAGGGGACAGAACACTGAAGCTTTCTTT	0	0	1	0.0103199	CD8+	2	TGTGCCGCTTCCTCAAGGAGGTCCTACGAGCAGTACTTC;TGTGCCAGCAGCAGGGGACAGAACACTGAAGCTTTCTTT	CAASSRRSYEQYF;CASSRGQNTEAFF	TRBV28;TRBV9	TRBJ2-7;TRBJ1-1	TRBD2;TRBD1	TRBC1;TRBC1	2	TGTGCAATGAGAGATTTTAACACCGACAAGCTCATCTTT;TGTGCTGTGAGAAAGGGCCCCGGGGGATACAGCACCCTCACCTTT	CAMRDFNTDKLIF;CAVRKGPGGYSTLTF	TRAV14DV4;TRAV3	TRAJ34;TRAJ11	TRAC;TRAC	1	1	Not Significant	PSA1505
TGTGCAATGAGAGATTTTAACACCGACAAGCTCATCTTT;TGTGCTGTGAGAGACTCACTTTGGAGGAGTAAACTCACCTTTTGTGCCAGCAGCCCCGAATTGAACACCGGGGAGCTGTTTTTT;TGTGCCAGCAGCAGGGGACAGAACACTGAAGCTTTCTTT	0	0	1	0.0103199	CD8+	2	TGTGCCAGCAGCCCCGAATTGAACACCGGGGAGCTGTTTTTT;TGTGCCAGCAGCAGGGGACAGAACACTGAAGCTTTCTTT	CASSPELNTGELFF;CASSRGQNTEAFF	TRBV14;TRBV9	TRBJ2-2;TRBJ1-1	;TRBD1	TRBC2;TRBC1	2	TGTGCAATGAGAGATTTTAACACCGACAAGCTCATCTTT;TGTGCTGTGAGAGACTCACTTTGGAGGAGTAAACTCACCTTT	CAMRDFNTDKLIF;CAVRDSLWRSKLTF	TRAV14DV4;TRAV3	TRAJ34;TRAJ44	TRAC;TRAC	1	1	Not Significant	PSA1505
TGTGCAATGAGAGATTTTAACACCGACAAGCTCATCTTT;TGTGCTGTGAGAGATCCCATGGACACGGGCAGGAGAGCACTTACTTTTTGTGCCAGCAGCTTATCTGTGGGTGGTTCCTACGAGCAGTACTTC;TGTGCCAGCAGCAGGGGACAGAACACTGAAGCTTTCTTT	0	0	1	0.0103199	CD8+	2	TGTGCCAGCAGCTTATCTGTGGGTGGTTCCTACGAGCAGTACTTC;TGTGCCAGCAGCAGGGGACAGAACACTGAAGCTTTCTTT	CASSLSVGGSYEQYF;CASSRGQNTEAFF	TRBV7-6;TRBV9	TRBJ2-7;TRBJ1-1	TRBD2;TRBD1	TRBC2;TRBC1	2	TGTGCAATGAGAGATTTTAACACCGACAAGCTCATCTTT;TGTGCTGTGAGAGATCCCATGGACACGGGCAGGAGAGCACTTACTTTT	CAMRDFNTDKLIF;CAVRDPMDTGRRALTF	TRAV14DV4;TRAV3	TRAJ34;TRAJ5	TRAC;TRAC	1	1	Not Significant	PSA1505
TGTGCAATGAGAGATTTTAACACCGACAAGCTCATCTTT;TGTGCTGTGAGCGGGATGAATAATAATGCAGGCAACATGCTCACCTTTTGTGCCAGCAGCTCCAGACTTGCAGATACGCAGTATTTT	0	0	1	0.0103199	CD8+	1	TGTGCCAGCAGCTCCAGACTTGCAGATACGCAGTATTTT	CASSSRLADTQYF	TRBV6-3	TRBJ2-3		TRBC2	2	TGTGCAATGAGAGATTTTAACACCGACAAGCTCATCTTT;TGTGCTGTGAGCGGGATGAATAATAATGCAGGCAACATGCTCACCTTT	CAMRDFNTDKLIF;CAVSGMNNNAGNMLTF	TRAV14DV4;TRAV21	TRAJ34;TRAJ39	TRAC;TRAC	1	1	Not Significant	PSA1505
TGTGCAATGAGAGATTTTAACACCGACAAGCTCATCTTT;TGTGCTGTGGAGGATCTGTTTAACCAGGGAGGAAAGCTTATCTTCTGTGCCAGCAGTGGGGGGCGCATCACCGGGGAGCTGTTTTTT;TGTGCCAGCAGCAGGGGACAGAACACTGAAGCTTTCTTT	0	0	1	0.0103199	CD8+	2	TGTGCCAGCAGTGGGGGGCGCATCACCGGGGAGCTGTTTTTT;TGTGCCAGCAGCAGGGGACAGAACACTGAAGCTTTCTTT	CASSGGRITGELFF;CASSRGQNTEAFF	TRBV28;TRBV9	TRBJ2-2;TRBJ1-1	TRBD1;TRBD1	TRBC2;TRBC1	2	TGTGCAATGAGAGATTTTAACACCGACAAGCTCATCTTT;TGTGCTGTGGAGGATCTGTTTAACCAGGGAGGAAAGCTTATCTTC	CAMRDFNTDKLIF;CAVEDLFNQGGKLIF	TRAV14DV4;TRAV2	TRAJ34;TRAJ23	TRAC;TRAC	1	1	Not Significant	PSA1505
TGTGCAATGAGAGATTTTAACACCGACAAGCTCATCTTT;TGTGCTGTGGGGGACACCGGTAACCAGTTCTATTTTTGTGCCAGCAGCCATACGGTTAGTGGTACGCAGTATTTT	0	0	1	0.0103199	CD8+	1	TGTGCCAGCAGCCATACGGTTAGTGGTACGCAGTATTTT	CASSHTVSGTQYF	TRBV9	TRBJ2-3	TRBD2	TRBC1	2	TGTGCAATGAGAGATTTTAACACCGACAAGCTCATCTTT;TGTGCTGTGGGGGACACCGGTAACCAGTTCTATTTT	CAMRDFNTDKLIF;CAVGDTGNQFYF	TRAV14DV4;TRAV22	TRAJ34;TRAJ49	TRAC;TRAC	1	1	Not Significant	PSA1505
TGTGCAATGAGAGATTTTAACACCGACAAGCTCATCTTT;TGTGCTGTGGGTGCGAGGGCCAGAGGCTCAACCCTGGGGAGGCTATACTTTTGTGCCACCAGCAGGAACCCTCTAGCGGGGACCACAGATACGCAGTATTTT;TGTGCCAGCAGCAGGGGACAGAACACTGAAGCTTTCTTT	0	0	1	0.0103199	CD8+	2	TGTGCCACCAGCAGGAACCCTCTAGCGGGGACCACAGATACGCAGTATTTT;TGTGCCAGCAGCAGGGGACAGAACACTGAAGCTTTCTTT	CATSRNPLAGTTDTQYF;CASSRGQNTEAFF	TRBV15;TRBV9	TRBJ2-3;TRBJ1-1	TRBD2;TRBD1	TRBC2;TRBC1	2	TGTGCAATGAGAGATTTTAACACCGACAAGCTCATCTTT;TGTGCTGTGGGTGCGAGGGCCAGAGGCTCAACCCTGGGGAGGCTATACTTT	CAMRDFNTDKLIF;CAVGARARGSTLGRLYF	TRAV14DV4;TRAV8-3	TRAJ34;TRAJ18	TRAC;TRAC	1	1	Not Significant	PSA1505
TGTGCAATGAGAGATTTTAACACCGACAAGCTCATCTTT;TGTGCTTTCGGGGGCGGATCTGAAAAGCTGGTCTTTTGCAGTGCTCGAAGTAGGCCCACTGGGGCCAACGTCCTGACTTTC;TGTGCCAGCAGCAGGGGACAGAACACTGAAGCTTTCTTT	0	0	1	0.0103199	CD8+	2	TGCAGTGCTCGAAGTAGGCCCACTGGGGCCAACGTCCTGACTTTC;TGTGCCAGCAGCAGGGGACAGAACACTGAAGCTTTCTTT	CSARSRPTGANVLTF;CASSRGQNTEAFF	TRBV20-1;TRBV9	TRBJ2-6;TRBJ1-1	;TRBD1	TRBC2;TRBC1	2	TGTGCAATGAGAGATTTTAACACCGACAAGCTCATCTTT;TGTGCTTTCGGGGGCGGATCTGAAAAGCTGGTCTTT	CAMRDFNTDKLIF;CAFGGGSEKLVF	TRAV14DV4;TRAV38-1	TRAJ34;TRAJ57	TRAC;TRAC	1	1	Not Significant	PSA1505
TGTGCAATGAGAGATTTTAACACCGACAAGCTCATCTTTTGCAGTGCTAGAGATGAAGTGGGGGCTAACTATGGCTACACCTTC;TGTGCCAGCAGCAGGGGACAGAACACTGAAGCTTTCTTT	0	0	1	0.0103199	CD8+	2	TGCAGTGCTAGAGATGAAGTGGGGGCTAACTATGGCTACACCTTC;TGTGCCAGCAGCAGGGGACAGAACACTGAAGCTTTCTTT	CSARDEVGANYGYTF;CASSRGQNTEAFF	TRBV20-1;TRBV9	TRBJ1-2;TRBJ1-1	TRBD1;TRBD1	TRBC1;TRBC1	1	TGTGCAATGAGAGATTTTAACACCGACAAGCTCATCTTT	CAMRDFNTDKLIF	TRAV14DV4	TRAJ34	TRAC	1	1	Not Significant	PSA1505
TGTGCAATGAGAGATTTTAACACCGACAAGCTCATCTTTTGCAGTGCTAGGAGCTTACGTGGAGATAATTCACCCCTCCACTTT;TGTGCCAGCAGCAGGGGACAGAACACTGAAGCTTTCTTT	0	0	1	0.0103199	CD8+	2	TGCAGTGCTAGGAGCTTACGTGGAGATAATTCACCCCTCCACTTT;TGTGCCAGCAGCAGGGGACAGAACACTGAAGCTTTCTTT	CSARSLRGDNSPLHF;CASSRGQNTEAFF	TRBV20-1;TRBV9	TRBJ1-6;TRBJ1-1	;TRBD1	TRBC1;TRBC1	1	TGTGCAATGAGAGATTTTAACACCGACAAGCTCATCTTT	CAMRDFNTDKLIF	TRAV14DV4	TRAJ34	TRAC	1	1	Not Significant	PSA1505
TGTGCAATGAGAGATTTTAACACCGACAAGCTCATCTTTTGTGCCAGCAGATCCGGGACTAGCGGGAAGCGCTACAATGAGCAGTTCTTC;TGTGCCAGCAGCAGGGGACAGAACACTGAAGCTTTCTTT	0	0	1	0.0103199	CD8+	2	TGTGCCAGCAGATCCGGGACTAGCGGGAAGCGCTACAATGAGCAGTTCTTC;TGTGCCAGCAGCAGGGGACAGAACACTGAAGCTTTCTTT	CASRSGTSGKRYNEQFF;CASSRGQNTEAFF	TRBV11-2;TRBV9	TRBJ2-1;TRBJ1-1	;TRBD1	TRBC2;TRBC1	1	TGTGCAATGAGAGATTTTAACACCGACAAGCTCATCTTT	CAMRDFNTDKLIF	TRAV14DV4	TRAJ34	TRAC	1	1	Not Significant	PSA1505
TGTGCAATGAGAGATTTTAACACCGACAAGCTCATCTTTTGTGCCAGCAGCAGGGGACAGAACACTGAAGTTTTCTTT	0	0	1	0.0103199	CD8+	1	TGTGCCAGCAGCAGGGGACAGAACACTGAAGTTTTCTTT	CASSRGQNTEVFF	TRBV9	TRBJ1-1	TRBD1	TRBC1	1	TGTGCAATGAGAGATTTTAACACCGACAAGCTCATCTTT	CAMRDFNTDKLIF	TRAV14DV4	TRAJ34	TRAC	1	1	Not Significant	PSA1505
TGTGCAATGAGAGATTTTAACACCGACAAGCTCATCTTTTGTGCCAGCAGCCCCTTTGGAGGCGGGGGTTCCTACAATGAGCAGTTCTTC;TGTGCCAGCAGCAGGGGACAGAACACTGAAGCTTTCTTT	0	0	1	0.0103199	CD8+	2	TGTGCCAGCAGCCCCTTTGGAGGCGGGGGTTCCTACAATGAGCAGTTCTTC;TGTGCCAGCAGCAGGGGACAGAACACTGAAGCTTTCTTT	CASSPFGGGGSYNEQFF;CASSRGQNTEAFF	TRBV7-9;TRBV9	TRBJ2-1;TRBJ1-1	;TRBD1	TRBC1;TRBC1	1	TGTGCAATGAGAGATTTTAACACCGACAAGCTCATCTTT	CAMRDFNTDKLIF	TRAV14DV4	TRAJ34	TRAC	1	1	Not Significant	PSA1505
TGTGCAATGAGAGATTTTAACACCGACAAGCTCATCTTTTGTGCCAGCAGCTCCAGACTTGCAGATACGCAGTATTTT;TGTGCCAGCAGCAGGGGACAGAACACTGAAGCTTTCTTT	0	0	1	0.0103199	CD8+	2	TGTGCCAGCAGCTCCAGACTTGCAGATACGCAGTATTTT;TGTGCCAGCAGCAGGGGACAGAACACTGAAGCTTTCTTT	CASSSRLADTQYF;CASSRGQNTEAFF	TRBV6-3;TRBV9	TRBJ2-3;TRBJ1-1	;TRBD1	TRBC2;TRBC1	1	TGTGCAATGAGAGATTTTAACACCGACAAGCTCATCTTT	CAMRDFNTDKLIF	TRAV14DV4	TRAJ34	TRAC	1	1	Not Significant	PSA1505
TGTGCAATGAGAGATTTTAACACCGACAAGCTCATCTTTTGTGCCAGCAGCTCGACTAGCGGGGGGGGGAATGAGCAGTTCTTC	0	0	1	0.0103199	CD8+	1	TGTGCCAGCAGCTCGACTAGCGGGGGGGGGAATGAGCAGTTCTTC	CASSSTSGGGNEQFF	TRBV7-8	TRBJ2-1		TRBC2	1	TGTGCAATGAGAGATTTTAACACCGACAAGCTCATCTTT	CAMRDFNTDKLIF	TRAV14DV4	TRAJ34	TRAC	1	1	Not Significant	PSA1505
TGTGCAATGAGAGATTTTAACACCGACAAGCTCATCTTTTGTGCCAGCAGCTCGGACAGTACACAAGAGACCCAGTACTTC;TGTGCCAGCAGCAGGGGACAGAACACTGAAGCTTTCTTT	0	0	1	0.0103199	CD8+	2	TGTGCCAGCAGCTCGGACAGTACACAAGAGACCCAGTACTTC;TGTGCCAGCAGCAGGGGACAGAACACTGAAGCTTTCTTT	CASSSDSTQETQYF;CASSRGQNTEAFF	TRBV7-9;TRBV9	TRBJ2-5;TRBJ1-1	;TRBD1	TRBC1;TRBC1	1	TGTGCAATGAGAGATTTTAACACCGACAAGCTCATCTTT	CAMRDFNTDKLIF	TRAV14DV4	TRAJ34	TRAC	1	1	Not Significant	PSA1505
TGTGCAATGAGAGATTTTAACACCGACAAGCTCATCTTTTGTGCCAGCAGCTTGTTACCGGGCAACTATGGCTACACCTTC;TGTGCCAGCAGCAGGGGACAGAACACTGAAGCTTTCTTT	0	0	1	0.0103199	CD8+	2	TGTGCCAGCAGCTTGTTACCGGGCAACTATGGCTACACCTTC;TGTGCCAGCAGCAGGGGACAGAACACTGAAGCTTTCTTT	CASSLLPGNYGYTF;CASSRGQNTEAFF	TRBV5-5;TRBV9	TRBJ1-2;TRBJ1-1	;TRBD1	TRBC1;TRBC1	1	TGTGCAATGAGAGATTTTAACACCGACAAGCTCATCTTT	CAMRDFNTDKLIF	TRAV14DV4	TRAJ34	TRAC	1	1	Not Significant	PSA1505
TGTGCAATGAGAGATTTTAACACCGACAAGCTCATCTTTTGTGCCAGCAGGGGGACAGGTGGTCAGCCCCAGCATTTT;TGTGCCAGCAGCAGGGGACAGAACACTGAAGCTTTCTTT	0	0	1	0.0103199	CD8+	2	TGTGCCAGCAGGGGGACAGGTGGTCAGCCCCAGCATTTT;TGTGCCAGCAGCAGGGGACAGAACACTGAAGCTTTCTTT	CASRGTGGQPQHF;CASSRGQNTEAFF	TRBV6-3;TRBV9	TRBJ1-5;TRBJ1-1	TRBD1;TRBD1	TRBC1;TRBC1	1	TGTGCAATGAGAGATTTTAACACCGACAAGCTCATCTTT	CAMRDFNTDKLIF	TRAV14DV4	TRAJ34	TRAC	1	1	Not Significant	PSA1505
TGTGCAATGAGAGATTTTAACACCGACAAGCTCATCTTTTGTGCCAGCAGTCTCCCGAGCGGGAGAGTAGATGAGCAGTTCTTC;TGTGCCAGCAGCAGGGGACAGAACACTGAAGCTTTCTTT	0	0	1	0.0103199	CD8+	2	TGTGCCAGCAGTCTCCCGAGCGGGAGAGTAGATGAGCAGTTCTTC;TGTGCCAGCAGCAGGGGACAGAACACTGAAGCTTTCTTT	CASSLPSGRVDEQFF;CASSRGQNTEAFF	TRBV27;TRBV9	TRBJ2-1;TRBJ1-1	TRBD2;TRBD1	TRBC2;TRBC1	1	TGTGCAATGAGAGATTTTAACACCGACAAGCTCATCTTT	CAMRDFNTDKLIF	TRAV14DV4	TRAJ34	TRAC	1	1	Not Significant	PSA1505
TGTGCAATGAGAGATTTTAACACCGACAAGCTCATCTTTTGTGCCAGCGCTGGGGGGCAGACTGAGCAGTTCTTC;TGTGCCAGCAGCAGGGGACAGAACACTGAAGCTTTCTTT	0	0	1	0.0103199	CD8+	2	TGTGCCAGCGCTGGGGGGCAGACTGAGCAGTTCTTC;TGTGCCAGCAGCAGGGGACAGAACACTGAAGCTTTCTTT	CASAGGQTEQFF;CASSRGQNTEAFF	TRBV7-9;TRBV9	TRBJ2-1;TRBJ1-1	;TRBD1	TRBC2;TRBC1	1	TGTGCAATGAGAGATTTTAACACCGACAAGCTCATCTTT	CAMRDFNTDKLIF	TRAV14DV4	TRAJ34	TRAC	1	1	Not Significant	PSA1505
TGTGCAATGAGAGATTTTAACACCGACAAGCTCATCTTTTGTGCCAGTGAGCTGGGACAGGGTGTCAATGAGCAGTTCTTC;TGTGCCAGCAGCAGGGGACAGAACACTGAAGCTTTCTTT	0	0	1	0.0103199	CD8+	2	TGTGCCAGTGAGCTGGGACAGGGTGTCAATGAGCAGTTCTTC;TGTGCCAGCAGCAGGGGACAGAACACTGAAGCTTTCTTT	CASELGQGVNEQFF;CASSRGQNTEAFF	TRBV19;TRBV9	TRBJ2-1;TRBJ1-1	TRBD1;TRBD1	TRBC2;TRBC1	1	TGTGCAATGAGAGATTTTAACACCGACAAGCTCATCTTT	CAMRDFNTDKLIF	TRAV14DV4	TRAJ34	TRAC	1	1	Not Significant	PSA1505
TGTGCAATGAGAGGAGCCGATGCAGGCAACATGCTCACCTTTTGTGCCAGCAGTTACTCGTTGACTAGCGGGTACGGGGAGCTGTTTTTT	0	0	1	0.0103199	CD8+	1	TGTGCCAGCAGTTACTCGTTGACTAGCGGGTACGGGGAGCTGTTTTTT	CASSYSLTSGYGELFF	TRBV6-5	TRBJ2-2	TRBD2	TRBC1	1	TGTGCAATGAGAGGAGCCGATGCAGGCAACATGCTCACCTTT	CAMRGADAGNMLTF	TRAV14DV4	TRAJ39	TRAC	1	1	Not Significant	PSA1505
TGTGCAATGAGAGTCTCAGGATACAGCACCCTCACCTTT;TGTGCAGTCTATCCGAAAACCTCCTACGACAAGGTGATATTTTGTGCCAGCAGCTTAGGGGGACCCCACAATGAGCAGTTCTTC	0	0	1	0.0103199	CD8+	1	TGTGCCAGCAGCTTAGGGGGACCCCACAATGAGCAGTTCTTC	CASSLGGPHNEQFF	TRBV7-9	TRBJ2-1		TRBC2	2	TGTGCAATGAGAGTCTCAGGATACAGCACCCTCACCTTT;TGTGCAGTCTATCCGAAAACCTCCTACGACAAGGTGATATTT	CAMRVSGYSTLTF;CAVYPKTSYDKVIF	TRAV14DV4;TRAV29DV5	TRAJ11;TRAJ50	TRAC;TRAC	1	1	Not Significant	PSA1505
TGTGCAATGAGATCCGCTGGTGGTACTAGCTATGGAAAGCTGACATTT;TGTGCCGTGAAAAGCTGGGGGAAATTGCAGTTTTGTGCCTGGAGTGTCGGGGCTAGCTACTACAATGAGCAGTTCTTC;TGTGCCAGCAGTTACTCGTCTACCCCGTCAGACAATGAGCAGTTCTTC	0	0	1	0.0103199	CD8+	2	TGTGCCTGGAGTGTCGGGGCTAGCTACTACAATGAGCAGTTCTTC;TGTGCCAGCAGTTACTCGTCTACCCCGTCAGACAATGAGCAGTTCTTC	CAWSVGASYYNEQFF;CASSYSSTPSDNEQFF	TRBV30;TRBV6-6	TRBJ2-1;TRBJ2-1	TRBD2;	TRBC2;TRBC2	2	TGTGCAATGAGATCCGCTGGTGGTACTAGCTATGGAAAGCTGACATTT;TGTGCCGTGAAAAGCTGGGGGAAATTGCAGTTT	CAMRSAGGTSYGKLTF;CAVKSWGKLQF	TRAV14DV4;TRAV8-1	TRAJ52;TRAJ24	TRAC;TRAC	1	1	Not Significant	PSA1505
TGTGCAATGAGCAGCCCTTATTCAGGAGGAGGTGCTGACGGACTCACCTTT;TGTGCGATTTCTGGGGTCGGAGGAGCCAATAGTAAGCTGACATTT;TGTGGAGCAGAGACGACGAACACCGGTAACCAGTTCTATTTTTGCAGTGCTCGGGGCGGGGGCCGCAATCAGCCCCAGCATTTT;TGTGCCAGCAGCGGGACAGGGGGCTCCATAAACTATGGCTACACCTTC;TGTGCCAGCAGCAGGGGACAGAACACTGAAGCTTTCTTT	0	0	1	0.0103199	CD8+	3	TGCAGTGCTCGGGGCGGGGGCCGCAATCAGCCCCAGCATTTT;TGTGCCAGCAGCGGGACAGGGGGCTCCATAAACTATGGCTACACCTTC;TGTGCCAGCAGCAGGGGACAGAACACTGAAGCTTTCTTT	CSARGGGRNQPQHF;CASSGTGGSINYGYTF;CASSRGQNTEAFF	TRBV20-1;TRBV5-5;TRBV9	TRBJ1-5;TRBJ1-2;TRBJ1-1	TRBD1;;TRBD1	TRBC1;TRBC1;TRBC1	3	TGTGCAATGAGCAGCCCTTATTCAGGAGGAGGTGCTGACGGACTCACCTTT;TGTGCGATTTCTGGGGTCGGAGGAGCCAATAGTAAGCTGACATTT;TGTGGAGCAGAGACGACGAACACCGGTAACCAGTTCTATTTT	CAMSSPYSGGGADGLTF;CAISGVGGANSKLTF;CGAETTNTGNQFYF	TRAV12-3;TRAV14DV4;TRAV34	TRAJ45;TRAJ56;TRAJ49	TRAC;TRAC;TRAC	1	1	Not Significant	PSA1505
TGTGCAATGAGCCCTCCCTGGGGAGGCTTCAAAACTATCTTT;TGTGCCCTTCGACTTAATTATGGAGGAAGCCAAGGAAATCTCATCTTTTGTGCCAGCAGTACAGCCACAAACAGCGCAGCGAATTCACCCCTCCACTTT	0	0	1	0.0103199	CD8+	1	TGTGCCAGCAGTACAGCCACAAACAGCGCAGCGAATTCACCCCTCCACTTT	CASSTATNSAANSPLHF	TRBV27	TRBJ1-6		TRBC1	2	TGTGCAATGAGCCCTCCCTGGGGAGGCTTCAAAACTATCTTT;TGTGCCCTTCGACTTAATTATGGAGGAAGCCAAGGAAATCTCATCTTT	CAMSPPWGGFKTIF;CALRLNYGGSQGNLIF	TRAV12-3;TRAV9-2	TRAJ9;TRAJ42	TRAC;TRAC	1	1	Not Significant	PSA1505
TGTGCAATGAGCCCTTACAATGACATGCGCTTT;TGCCTCGTGGGTTTCAAAGCTGCAGGCAACAAGCTAACTTTTTGCAGTGCTAGCCTAGCGGGTAACACAGATACGCAGTATTTT;TGTGCCAGCAGCTCCCTAGAAAGTGTTCTAGCGGGAAGGGAGCAGTACTTC	0	0	1	0.0103199	CD8+	2	TGCAGTGCTAGCCTAGCGGGTAACACAGATACGCAGTATTTT;TGTGCCAGCAGCTCCCTAGAAAGTGTTCTAGCGGGAAGGGAGCAGTACTTC	CSASLAGNTDTQYF;CASSSLESVLAGREQYF	TRBV20-1;TRBV7-8	TRBJ2-3;TRBJ2-7	TRBD2;	TRBC1;TRBC1	2	TGTGCAATGAGCCCTTACAATGACATGCGCTTT;TGCCTCGTGGGTTTCAAAGCTGCAGGCAACAAGCTAACTTTT	CAMSPYNDMRF;CLVGFKAAGNKLTF	TRAV14DV4;TRAV4	TRAJ43;TRAJ17	TRAC;TRAC	1	1	Not Significant	PSA1505
TGTGCAATGAGCCTAAACCAGGCAGGAACTGCTCTGATCTTT;TGTGCTGTCGGTCGGGACAGAGGCTCAACCCTGGGGAGGCTATACTTTTGTGCCAGCAGTCCCCCCCCGACGGGGGTCAACTATGGCTACACCTTC	0	0	1	0.0103199	CD8+	1	TGTGCCAGCAGTCCCCCCCCGACGGGGGTCAACTATGGCTACACCTTC	CASSPPPTGVNYGYTF	TRBV28	TRBJ1-2	TRBD1	TRBC1	2	TGTGCAATGAGCCTAAACCAGGCAGGAACTGCTCTGATCTTT;TGTGCTGTCGGTCGGGACAGAGGCTCAACCCTGGGGAGGCTATACTTT	CAMSLNQAGTALIF;CAVGRDRGSTLGRLYF	TRAV14DV4;TRAV20	TRAJ15;TRAJ18	TRAC;TRAC	1	1	Not Significant	PSA1505
TGTGCAATGAGCCTTTATAACACCGACAAGCTCATCTTTTGTGCCAGCAGCCAAGAATCCCCCCCGAGCGGGAGATACAATGAGCAGTTCTTC	0	0	1	0.0103199	CD8+	1	TGTGCCAGCAGCCAAGAATCCCCCCCGAGCGGGAGATACAATGAGCAGTTCTTC	CASSQESPPSGRYNEQFF	TRBV3-1	TRBJ2-1	TRBD2	TRBC2	1	TGTGCAATGAGCCTTTATAACACCGACAAGCTCATCTTT	CAMSLYNTDKLIF	TRAV12-3	TRAJ34	TRAC	1	1	Not Significant	PSA1505
TGTGCAATGAGCGAAGGCTCTAGCAACACAGGCAAACTAATCTTTTGTGCCAGCAGCCCCCCCCCTTGGGGCACGGCCCAAGAGACCCAGTACTTC	0	0	1	0.0103199	CD8+	1	TGTGCCAGCAGCCCCCCCCCTTGGGGCACGGCCCAAGAGACCCAGTACTTC	CASSPPPWGTAQETQYF	TRBV5-8	TRBJ2-5	TRBD1	TRBC2	1	TGTGCAATGAGCGAAGGCTCTAGCAACACAGGCAAACTAATCTTT	CAMSEGSSNTGKLIF	TRAV12-3	TRAJ37	TRAC	1	1	Not Significant	PSA1505
TGTGCAATGAGCGAGGGGGATAGCAGCTATAAATTGATCTTC;TGTGCTTATAGTGTGGAATATGGAAACAAGCTGGTCTTT;TGCCTCGTGGGTCCCAGGGGGTCTAGCAACACAGGCAAACTAATCTTTTGTGCCAGCTCCCTCTGGAGGGGGCGAATCGGGATCACTGAAGCTTTCTTT;TGTGCCAGCAGCCACCCCGACAGGGGGCGAGGATCACCCCTCCACTTT	0	0	1	0.0103199	CD8+	2	TGTGCCAGCTCCCTCTGGAGGGGGCGAATCGGGATCACTGAAGCTTTCTTT;TGTGCCAGCAGCCACCCCGACAGGGGGCGAGGATCACCCCTCCACTTT	CASSLWRGRIGITEAFF;CASSHPDRGRGSPLHF	TRBV18;TRBV7-9	TRBJ1-1;TRBJ1-6	TRBD1;	TRBC1;TRBC1	3	TGTGCAATGAGCGAGGGGGATAGCAGCTATAAATTGATCTTC;TGTGCTTATAGTGTGGAATATGGAAACAAGCTGGTCTTT;TGCCTCGTGGGTCCCAGGGGGTCTAGCAACACAGGCAAACTAATCTTT	CAMSEGDSSYKLIF;CAYSVEYGNKLVF;CLVGPRGSSNTGKLIF	TRAV12-3;TRAV38-2DV8;TRAV4	TRAJ12;TRAJ47;TRAJ37	TRAC;TRAC;TRAC	1	1	Not Significant	PSA1505
TGTGCAATGAGCGCGAACAACAATGACATGCGCTTT;TGTGCTGTGGGTGCGCTATACTCTGGGGCTGGGAGTTACCAACTCACTTTCTGCAGTGCTCAACGAGGGGGAGGAGGAAACACCATATATTTT;TGTGCCAGCAGCTCCAGACTTGCAGATACGCAGTATTTT	0	0	1	0.0103199	CD8+	2	TGCAGTGCTCAACGAGGGGGAGGAGGAAACACCATATATTTT;TGTGCCAGCAGCTCCAGACTTGCAGATACGCAGTATTTT	CSAQRGGGGNTIYF;CASSSRLADTQYF	TRBV20-1;TRBV6-3	TRBJ1-3;TRBJ2-3	TRBD2;	TRBC1;TRBC2	2	TGTGCAATGAGCGCGAACAACAATGACATGCGCTTT;TGTGCTGTGGGTGCGCTATACTCTGGGGCTGGGAGTTACCAACTCACTTTC	CAMSANNNDMRF;CAVGALYSGAGSYQLTF	TRAV12-3;TRAV8-3	TRAJ43;TRAJ28	TRAC;TRAC	1	1	Not Significant	PSA1505
TGTGCAATGAGCGCGATGGGAGGGGCAGGCTTTCAGAAACTTGTATTT;TGTGCTTCCTACACGGGAGGAGGAAACAAACTCACCTTTTGTGCCACCACCTCCGGGACGCTGGATGTCTCTGGGGCCAACGTCCTGACTTTC	0	0	1	0.0103199	CD8+	1	TGTGCCACCACCTCCGGGACGCTGGATGTCTCTGGGGCCAACGTCCTGACTTTC	CATTSGTLDVSGANVLTF	TRBV15	TRBJ2-6	TRBD2	TRBC2	2	TGTGCAATGAGCGCGATGGGAGGGGCAGGCTTTCAGAAACTTGTATTT;TGTGCTTCCTACACGGGAGGAGGAAACAAACTCACCTTT	CAMSAMGGAGFQKLVF;CASYTGGGNKLTF	TRAV12-3;TRAV8-4	TRAJ8;TRAJ10	TRAC;TRAC	1	1	Not Significant	PSA1505
TGTGCAATGAGCGCGGGTCATAATGCTGGTGGTACTAGCTATGGAAAGCTGACATTTTGTGCCAGCAGTCCCAGGACTAGCGGCACCGGGGAGCTGTTTTTT	0	0	1	0.0103199	CD8+	1	TGTGCCAGCAGTCCCAGGACTAGCGGCACCGGGGAGCTGTTTTTT	CASSPRTSGTGELFF	TRBV27	TRBJ2-2	TRBD2	TRBC2	1	TGTGCAATGAGCGCGGGTCATAATGCTGGTGGTACTAGCTATGGAAAGCTGACATTT	CAMSAGHNAGGTSYGKLTF	TRAV12-3	TRAJ52	TRAC	1	1	Not Significant	PSA1505
TGTGCAATGAGCGCTTACACAGGCTTTCAGAAACTTGTATTT	0	0	1	0.0103199	CD8+	0							1	TGTGCAATGAGCGCTTACACAGGCTTTCAGAAACTTGTATTT	CAMSAYTGFQKLVF	TRAV12-3	TRAJ8	TRAC	1	1	Not Significant	PSA1505
TGTGCAATGAGCGCTTACACAGGCTTTCAGAAACTTGTATTT;TGCATCCCGATCCATTCTGGTGGTACTAGCTATGGAAAGCTGACATTTTGTGCCAGGGACTTCGGGACAGGGGAGTCTAGGTCCTACAATGAGCAGTTCTTC;TGTGCCAGCAGTTACGGAGGGTGGGGTGAAAAACTGTTTTTT;TGTGCCAGCAGCGACCCCGGGACCCGCGAAGAAAAACTGTTTTTT	0	0	1	0.0103199	CD8+	3	TGTGCCAGGGACTTCGGGACAGGGGAGTCTAGGTCCTACAATGAGCAGTTCTTC;TGTGCCAGCAGTTACGGAGGGTGGGGTGAAAAACTGTTTTTT;TGTGCCAGCAGCGACCCCGGGACCCGCGAAGAAAAACTGTTTTTT	CARDFGTGESRSYNEQFF;CASSYGGWGEKLFF;CASSDPGTREEKLFF	TRBV2;TRBV6-5;TRBV9	TRBJ2-1;TRBJ1-4;TRBJ1-4	TRBD1;TRBD2;TRBD2	TRBC2;TRBC1;TRBC1	2	TGTGCAATGAGCGCTTACACAGGCTTTCAGAAACTTGTATTT;TGCATCCCGATCCATTCTGGTGGTACTAGCTATGGAAAGCTGACATTT	CAMSAYTGFQKLVF;CIPIHSGGTSYGKLTF	TRAV12-3;TRAV26-2	TRAJ8;TRAJ52	TRAC;TRAC	1	1	Not Significant	PSA1505
TGTGCAATGAGCGCTTACACAGGCTTTCAGAAACTTGTATTT;TGTGCAACGATTTCGAACACCGGTAACCAGTTCTATTTTTGTGCCAGCTCGGCGGGACCGTCGGCCGAGCAGTACTTC;TGTGCCAGCAGTTACGGAGGGTGGGGTGAAAAACTGTTTTTT	0	0	1	0.0103199	CD8+	2	TGTGCCAGCTCGGCGGGACCGTCGGCCGAGCAGTACTTC;TGTGCCAGCAGTTACGGAGGGTGGGGTGAAAAACTGTTTTTT	CASSAGPSAEQYF;CASSYGGWGEKLFF	TRBV18;TRBV6-5	TRBJ2-7;TRBJ1-4	TRBD2;TRBD2	TRBC1;TRBC1	2	TGTGCAATGAGCGCTTACACAGGCTTTCAGAAACTTGTATTT;TGTGCAACGATTTCGAACACCGGTAACCAGTTCTATTTT	CAMSAYTGFQKLVF;CATISNTGNQFYF	TRAV12-3;TRAV29DV5	TRAJ8;TRAJ49	TRAC;TRAC	1	1	Not Significant	PSA1505
TGTGCAATGAGCGCTTACACAGGCTTTCAGAAACTTGTATTT;TGTGCAATGAGACGCATCGCGTTCAACCAGGCAGGAACTGCTCTGATCTTT;TGTGCTCTGAAATGGATCCAGGGAGCCCAGAAGCTGGTATTTTGCGCCAGCAGCCAAGATACGTCACTGTCCTACGAGCAGTACTTC;TGTGCCAGCAGTTACGGAGGGTGGGGTGAAAAACTGTTTTTT	0	0	1	0.0103199	CD8+	2	TGCGCCAGCAGCCAAGATACGTCACTGTCCTACGAGCAGTACTTC;TGTGCCAGCAGTTACGGAGGGTGGGGTGAAAAACTGTTTTTT	CASSQDTSLSYEQYF;CASSYGGWGEKLFF	TRBV4-3;TRBV6-5	TRBJ2-7;TRBJ1-4	;TRBD2	TRBC2;TRBC1	3	TGTGCAATGAGCGCTTACACAGGCTTTCAGAAACTTGTATTT;TGTGCAATGAGACGCATCGCGTTCAACCAGGCAGGAACTGCTCTGATCTTT;TGTGCTCTGAAATGGATCCAGGGAGCCCAGAAGCTGGTATTT	CAMSAYTGFQKLVF;CAMRRIAFNQAGTALIF;CALKWIQGAQKLVF	TRAV12-3;TRAV14DV4;TRAV19	TRAJ8;TRAJ15;TRAJ54	TRAC;TRAC;TRAC	1	1	Not Significant	PSA1505
TGTGCAATGAGCGCTTACACAGGCTTTCAGAAACTTGTATTT;TGTGCAATGAGAGAGGGACAGGGAGGAAAGCTTATCTTC;TGTGCTGTGTCCTACCAGGCAGGAACTGCTCTGATCTTTTGTGCCAGCAGCCGAACCTCAAGGGCGTCCTACGAGCAGTACTTC;TGTGCCAGTGAGGCAGATACGCAGTATTTT	0	0	1	0.0103199	CD8+	2	TGTGCCAGCAGCCGAACCTCAAGGGCGTCCTACGAGCAGTACTTC;TGTGCCAGTGAGGCAGATACGCAGTATTTT	CASSRTSRASYEQYF;CASEADTQYF	TRBV11-2;TRBV19	TRBJ2-7;TRBJ2-3	;	TRBC2;TRBC2	3	TGTGCAATGAGCGCTTACACAGGCTTTCAGAAACTTGTATTT;TGTGCAATGAGAGAGGGACAGGGAGGAAAGCTTATCTTC;TGTGCTGTGTCCTACCAGGCAGGAACTGCTCTGATCTTT	CAMSAYTGFQKLVF;CAMREGQGGKLIF;CAVSYQAGTALIF	TRAV12-3;TRAV14DV4;TRAV8-4	TRAJ8;TRAJ23;TRAJ15	TRAC;TRAC;TRAC	1	1	Not Significant	PSA1505
TGTGCAATGAGCGCTTACACAGGCTTTCAGAAACTTGTATTT;TGTGCAATGAGAGAGGTCGATAACGACTACAAGCTCAGCTTTTGTGCCAGCAGTTACGGAGGGTGGGGTGAAAAACTGTTTTTT;TGTGCCAGCAGCCCACAGGGACTCCCCAACACCGGGGAGCTGTTTTTT	0	0	1	0.0103199	CD8+	2	TGTGCCAGCAGTTACGGAGGGTGGGGTGAAAAACTGTTTTTT;TGTGCCAGCAGCCCACAGGGACTCCCCAACACCGGGGAGCTGTTTTTT	CASSYGGWGEKLFF;CASSPQGLPNTGELFF	TRBV6-5;TRBV7-9	TRBJ1-4;TRBJ2-2	TRBD2;	TRBC1;TRBC2	2	TGTGCAATGAGCGCTTACACAGGCTTTCAGAAACTTGTATTT;TGTGCAATGAGAGAGGTCGATAACGACTACAAGCTCAGCTTT	CAMSAYTGFQKLVF;CAMREVDNDYKLSF	TRAV12-3;TRAV14DV4	TRAJ8;TRAJ20	TRAC;TRAC	1	1	Not Significant	PSA1505
TGTGCAATGAGCGCTTACACAGGCTTTCAGAAACTTGTATTT;TGTGCAGCAAAGGGGGGGTGGAACCAGGGAGGAAAGCTTATCTTCTGTGCCAGCAGTTACTCCGAACAGGGGAATGAGCAGTTCTTC	0	0	1	0.0103199	CD8+	1	TGTGCCAGCAGTTACTCCGAACAGGGGAATGAGCAGTTCTTC	CASSYSEQGNEQFF	TRBV6-5	TRBJ2-1	TRBD1	TRBC2	2	TGTGCAATGAGCGCTTACACAGGCTTTCAGAAACTTGTATTT;TGTGCAGCAAAGGGGGGGTGGAACCAGGGAGGAAAGCTTATCTTC	CAMSAYTGFQKLVF;CAAKGGWNQGGKLIF	TRAV12-3;TRAV13-1	TRAJ8;TRAJ23	TRAC;TRAC	1	1	Not Significant	PSA1505
TGTGCAATGAGCGCTTACACAGGCTTTCAGAAACTTGTATTT;TGTGCAGCAACGGGAGGAAATGAGAAATTAACCTTTTGTGCCAGGGACTTCGGGACAGGGGAGTCTAGGTCCTACAATGAGCAGTTCTTC;TGTGCCAGCAGTTACGGAGGGTGGGGTGAAAAACTGTTTTTT	0	0	1	0.0103199	CD8+	2	TGTGCCAGGGACTTCGGGACAGGGGAGTCTAGGTCCTACAATGAGCAGTTCTTC;TGTGCCAGCAGTTACGGAGGGTGGGGTGAAAAACTGTTTTTT	CARDFGTGESRSYNEQFF;CASSYGGWGEKLFF	TRBV2;TRBV6-5	TRBJ2-1;TRBJ1-4	TRBD1;TRBD2	TRBC2;TRBC1	2	TGTGCAATGAGCGCTTACACAGGCTTTCAGAAACTTGTATTT;TGTGCAGCAACGGGAGGAAATGAGAAATTAACCTTT	CAMSAYTGFQKLVF;CAATGGNEKLTF	TRAV12-3;TRAV29DV5	TRAJ8;TRAJ48	TRAC;TRAC	1	1	Not Significant	PSA1505
TGTGCAATGAGCGCTTACACAGGCTTTCAGAAACTTGTATTT;TGTGCAGCAAGCGACCCTGGGGCTGGGAGTTACCAACTCACTTTCTGTGCCAGCAGATCCGGGACTAGCGGGAAGCGCTACAATGAGCAGTTCTTC;TGTGCCAGCAGTTACGGAGGGTGGGGTGAAAAACTGTTTTTT	0	0	1	0.0103199	CD8+	2	TGTGCCAGCAGATCCGGGACTAGCGGGAAGCGCTACAATGAGCAGTTCTTC;TGTGCCAGCAGTTACGGAGGGTGGGGTGAAAAACTGTTTTTT	CASRSGTSGKRYNEQFF;CASSYGGWGEKLFF	TRBV11-2;TRBV6-5	TRBJ2-1;TRBJ1-4	;TRBD2	TRBC2;TRBC1	2	TGTGCAATGAGCGCTTACACAGGCTTTCAGAAACTTGTATTT;TGTGCAGCAAGCGACCCTGGGGCTGGGAGTTACCAACTCACTTTC	CAMSAYTGFQKLVF;CAASDPGAGSYQLTF	TRAV12-3;TRAV29DV5	TRAJ8;TRAJ28	TRAC;TRAC	1	1	Not Significant	PSA1505
TGTGCAATGAGCGCTTACACAGGCTTTCAGAAACTTGTATTT;TGTGCAGCAAGCGATGTGAAAACCTCCTACGACAAGGTGATATTTTGTGCCAGCAGCCCCACCACCCAAGGGGGCTATAATTCACCCCTCCACTTT;TGTGCCAGCAGTTACGGAGGGTGGGGTGAAAAACTGTTTTTT	0	0	1	0.0103199	CD8+	2	TGTGCCAGCAGCCCCACCACCCAAGGGGGCTATAATTCACCCCTCCACTTT;TGTGCCAGCAGTTACGGAGGGTGGGGTGAAAAACTGTTTTTT	CASSPTTQGGYNSPLHF;CASSYGGWGEKLFF	TRBV4-2;TRBV6-5	TRBJ1-6;TRBJ1-4	TRBD1;TRBD2	TRBC1;TRBC1	2	TGTGCAATGAGCGCTTACACAGGCTTTCAGAAACTTGTATTT;TGTGCAGCAAGCGATGTGAAAACCTCCTACGACAAGGTGATATTT	CAMSAYTGFQKLVF;CAASDVKTSYDKVIF	TRAV12-3;TRAV29DV5	TRAJ8;TRAJ50	TRAC;TRAC	1	1	Not Significant	PSA1505
TGTGCAATGAGCGCTTACACAGGCTTTCAGAAACTTGTATTT;TGTGCAGCAAGCGCGCAAACAGGAGGAAGCTACATACCTACATTTTGTGCCAGCAGTTCTACGGGGAGCTACGAGCAGTACTTC;TGTGCCAGCAGTTACGGAGGGTGGGGTGAAAAACTGTTTTTT	0	0	1	0.0103199	CD8+	2	TGTGCCAGCAGTTCTACGGGGAGCTACGAGCAGTACTTC;TGTGCCAGCAGTTACGGAGGGTGGGGTGAAAAACTGTTTTTT	CASSSTGSYEQYF;CASSYGGWGEKLFF	TRBV27;TRBV6-5	TRBJ2-7;TRBJ1-4	TRBD2;TRBD2	TRBC1;TRBC1	2	TGTGCAATGAGCGCTTACACAGGCTTTCAGAAACTTGTATTT;TGTGCAGCAAGCGCGCAAACAGGAGGAAGCTACATACCTACATTT	CAMSAYTGFQKLVF;CAASAQTGGSYIPTF	TRAV12-3;TRAV29DV5	TRAJ8;TRAJ6	TRAC;TRAC	1	1	Not Significant	PSA1505
TGTGCAATGAGCGCTTACACAGGCTTTCAGAAACTTGTATTT;TGTGCAGCAAGCGTAGGTGCAGGCAACATGCTCACCTTTTGCGCCAGCAGCCCTCGACAGGGGGCCCCCACAGATACGCAGTATTTT;TGTGCCAGCAGTTACGGAGGGTGGGGTGAAAAACTGTTTTTT	0	0	1	0.0103199	CD8+	2	TGCGCCAGCAGCCCTCGACAGGGGGCCCCCACAGATACGCAGTATTTT;TGTGCCAGCAGTTACGGAGGGTGGGGTGAAAAACTGTTTTTT	CASSPRQGAPTDTQYF;CASSYGGWGEKLFF	TRBV4-1;TRBV6-5	TRBJ2-3;TRBJ1-4	;TRBD2	TRBC2;TRBC1	2	TGTGCAATGAGCGCTTACACAGGCTTTCAGAAACTTGTATTT;TGTGCAGCAAGCGTAGGTGCAGGCAACATGCTCACCTTT	CAMSAYTGFQKLVF;CAASVGAGNMLTF	TRAV12-3;TRAV29DV5	TRAJ8;TRAJ39	TRAC;TRAC	1	1	Not Significant	PSA1505
TGTGCAATGAGCGCTTACACAGGCTTTCAGAAACTTGTATTT;TGTGCAGCAAGGGATTATGGAGGAAGCCAAGGAAATCTCATCTTTTGTGCCAGCAAGGACAGGGGGTTCACTGAAGCTTTCTTT;TGTGCCAGCAGTTACGGAGGGTGGGGTGAAAAACTGTTTTTT	0	0	1	0.0103199	CD8+	2	TGTGCCAGCAAGGACAGGGGGTTCACTGAAGCTTTCTTT;TGTGCCAGCAGTTACGGAGGGTGGGGTGAAAAACTGTTTTTT	CASKDRGFTEAFF;CASSYGGWGEKLFF	TRBV12-4;TRBV6-5	TRBJ1-1;TRBJ1-4	TRBD1;TRBD2	TRBC1;TRBC1	2	TGTGCAATGAGCGCTTACACAGGCTTTCAGAAACTTGTATTT;TGTGCAGCAAGGGATTATGGAGGAAGCCAAGGAAATCTCATCTTT	CAMSAYTGFQKLVF;CAARDYGGSQGNLIF	TRAV12-3;TRAV29DV5	TRAJ8;TRAJ42	TRAC;TRAC	1	1	Not Significant	PSA1505
TGTGCAATGAGCGCTTACACAGGCTTTCAGAAACTTGTATTT;TGTGCCCCGGGTTCCGGGTATGCACTCAACTTCTGTGCCAGCAGTTCCCCTTCTAGTGGCGGAGTCCAAGAGACCCAGTACTTC;TGTGCCAGCAGTTACGGAGGGTGGGGTGAAAAACTGTTTTTT	0	0	1	0.0103199	CD8+	2	TGTGCCAGCAGTTCCCCTTCTAGTGGCGGAGTCCAAGAGACCCAGTACTTC;TGTGCCAGCAGTTACGGAGGGTGGGGTGAAAAACTGTTTTTT	CASSSPSSGGVQETQYF;CASSYGGWGEKLFF	TRBV27;TRBV6-5	TRBJ2-5;TRBJ1-4	TRBD2;TRBD2	TRBC2;TRBC1	2	TGTGCAATGAGCGCTTACACAGGCTTTCAGAAACTTGTATTT;TGTGCCCCGGGTTCCGGGTATGCACTCAACTTC	CAMSAYTGFQKLVF;CAPGSGYALNF	TRAV12-3;TRAV6	TRAJ8;TRAJ41	TRAC;TRAC	1	1	Not Significant	PSA1505
TGTGCAATGAGCGCTTACACAGGCTTTCAGAAACTTGTATTT;TGTGCCTCCGCCGTGGGGGTTGGAAATGAGAAATTAACCTTTTGTGCCAGCAGTTACGGAGGGTGGGGTGAAAAACTGTTTTTT;TGTGCCAGCAGCTTTAGGGGGCCGAATTCACCCCTCCACTTT	0	0	1	0.0103199	CD8+	2	TGTGCCAGCAGTTACGGAGGGTGGGGTGAAAAACTGTTTTTT;TGTGCCAGCAGCTTTAGGGGGCCGAATTCACCCCTCCACTTT	CASSYGGWGEKLFF;CASSFRGPNSPLHF	TRBV6-5;TRBV7-9	TRBJ1-4;TRBJ1-6	TRBD2;	TRBC1;TRBC1	2	TGTGCAATGAGCGCTTACACAGGCTTTCAGAAACTTGTATTT;TGTGCCTCCGCCGTGGGGGTTGGAAATGAGAAATTAACCTTT	CAMSAYTGFQKLVF;CASAVGVGNEKLTF	TRAV12-3;TRAV24	TRAJ8;TRAJ48	TRAC;TRAC	1	1	Not Significant	PSA1505
TGTGCAATGAGCGCTTACACAGGCTTTCAGAAACTTGTATTT;TGTGCCTTTTTGAGCAACTTCAACAAATTTTACTTTTGCGCCAGCAGTGAGGGGTATGAGCAGTTCTTC;TGTGCCACCAGTGATTACGGGACGGCCTACAATGAGCAGTTCTTC;TGTGCCAGCAGTTACGGAGGGTGGGGTGAAAAACTGTTTTTT	0	0	1	0.0103199	CD8+	3	TGCGCCAGCAGTGAGGGGTATGAGCAGTTCTTC;TGTGCCACCAGTGATTACGGGACGGCCTACAATGAGCAGTTCTTC;TGTGCCAGCAGTTACGGAGGGTGGGGTGAAAAACTGTTTTTT	CASSEGYEQFF;CATSDYGTAYNEQFF;CASSYGGWGEKLFF	TRBV10-1;TRBV24-1;TRBV6-5	TRBJ2-1;TRBJ2-1;TRBJ1-4	;TRBD2;TRBD2	TRBC1;TRBC1;TRBC1	2	TGTGCAATGAGCGCTTACACAGGCTTTCAGAAACTTGTATTT;TGTGCCTTTTTGAGCAACTTCAACAAATTTTACTTT	CAMSAYTGFQKLVF;CAFLSNFNKFYF	TRAV12-3;TRAV24	TRAJ8;TRAJ21	TRAC;TRAC	1	1	Not Significant	PSA1505
TGTGCAATGAGCGCTTACACAGGCTTTCAGAAACTTGTATTT;TGTGCTACGGTGGGGACCTCCTACGACAAGGTGATATTTTGCGCCAGCAGCCCCATGGGACACTTCAATGAAAAACTGTTTTTT;TGTGCCAGCAGTTACGGAGGGTGGGGTGAAAAACTGTTTTTT	0	0	1	0.0103199	CD8+	2	TGCGCCAGCAGCCCCATGGGACACTTCAATGAAAAACTGTTTTTT;TGTGCCAGCAGTTACGGAGGGTGGGGTGAAAAACTGTTTTTT	CASSPMGHFNEKLFF;CASSYGGWGEKLFF	TRBV5-1;TRBV6-5	TRBJ1-4;TRBJ1-4	TRBD1;TRBD2	TRBC1;TRBC1	2	TGTGCAATGAGCGCTTACACAGGCTTTCAGAAACTTGTATTT;TGTGCTACGGTGGGGACCTCCTACGACAAGGTGATATTT	CAMSAYTGFQKLVF;CATVGTSYDKVIF	TRAV12-3;TRAV17	TRAJ8;TRAJ50	TRAC;TRAC	1	1	Not Significant	PSA1505
TGTGCAATGAGCGCTTACACAGGCTTTCAGAAACTTGTATTT;TGTGCTCTGAGTGAGGCGTGGCGAGGAAGCCAAGGAAATCTCATCTTTTGTGCCAGCAGCCAAGAGTTGGGGAAAGGAATGACAGGGGGTATCTACGAGCAGTACTTC;TGTGCCAGCAGTTACGGAGGGTGGGGTGAAAAACTGTTTTTT	0	0	1	0.0103199	CD8+	2	TGTGCCAGCAGCCAAGAGTTGGGGAAAGGAATGACAGGGGGTATCTACGAGCAGTACTTC;TGTGCCAGCAGTTACGGAGGGTGGGGTGAAAAACTGTTTTTT	CASSQELGKGMTGGIYEQYF;CASSYGGWGEKLFF	TRBV14;TRBV6-5	TRBJ2-7;TRBJ1-4	TRBD1;TRBD2	TRBC2;TRBC1	2	TGTGCAATGAGCGCTTACACAGGCTTTCAGAAACTTGTATTT;TGTGCTCTGAGTGAGGCGTGGCGAGGAAGCCAAGGAAATCTCATCTTT	CAMSAYTGFQKLVF;CALSEAWRGSQGNLIF	TRAV12-3;TRAV19	TRAJ8;TRAJ42	TRAC;TRAC	1	1	Not Significant	PSA1505
TGTGCAATGAGCGCTTACACAGGCTTTCAGAAACTTGTATTT;TGTGCTCTTTGGGCGGTCTCTAGCAACACAGGCAAACTAATCTTTTGTGCCAGCAGCTCTGACACCGGGGAGCTGTTTTTT;TGTGCCAGCAGCTTCGGGCTCCACTCCTACAATGAGCAGTTCTTC	0	0	1	0.0103199	CD8+	2	TGTGCCAGCAGCTCTGACACCGGGGAGCTGTTTTTT;TGTGCCAGCAGCTTCGGGCTCCACTCCTACAATGAGCAGTTCTTC	CASSSDTGELFF;CASSFGLHSYNEQFF	TRBV7-2;TRBV7-3	TRBJ2-2;TRBJ2-1	;	TRBC2;TRBC2	2	TGTGCAATGAGCGCTTACACAGGCTTTCAGAAACTTGTATTT;TGTGCTCTTTGGGCGGTCTCTAGCAACACAGGCAAACTAATCTTT	CAMSAYTGFQKLVF;CALWAVSSNTGKLIF	TRAV12-3;TRAV6	TRAJ8;TRAJ37	TRAC;TRAC	1	1	Not Significant	PSA1505
TGTGCAATGAGCGCTTACACAGGCTTTCAGAAACTTGTATTT;TGTGCTGCGCCGAAGGACAAGGTGATATTT;TGCGGCACAGAGCAGTTGCCTGGTTCTGCAAGGCAACTGACCTTT;TGTGCTCTAGAGGGAGATGACAAGATCATCTTTTGCAGTGCTTCCGGGCCCCCGGAGGAGACCCAGTACTTC;TGTGCCAGCAGTTGGGAGGGTTCCTACGAGCAGTACTTC;TGTGCCAGCAGTTACGGAGGGTGGGGTGAAAAACTGTTTTTT	0	0	1	0.0103199	CD8+	3	TGCAGTGCTTCCGGGCCCCCGGAGGAGACCCAGTACTTC;TGTGCCAGCAGTTGGGAGGGTTCCTACGAGCAGTACTTC;TGTGCCAGCAGTTACGGAGGGTGGGGTGAAAAACTGTTTTTT	CSASGPPEETQYF;CASSWEGSYEQYF;CASSYGGWGEKLFF	TRBV20-1;TRBV28;TRBV6-5	TRBJ2-5;TRBJ2-7;TRBJ1-4	;TRBD2;TRBD2	TRBC2;TRBC2;TRBC1	4	TGTGCAATGAGCGCTTACACAGGCTTTCAGAAACTTGTATTT;TGTGCTGCGCCGAAGGACAAGGTGATATTT;TGCGGCACAGAGCAGTTGCCTGGTTCTGCAAGGCAACTGACCTTT;TGTGCTCTAGAGGGAGATGACAAGATCATCTTT	CAMSAYTGFQKLVF;CAAPKDKVIF;CGTEQLPGSARQLTF;CALEGDDKIIF	TRAV12-3;TRAV21;TRAV30;TRAV6	TRAJ8;TRAJ50;TRAJ22;TRAJ30	TRAC;TRAC;TRAC;TRAC	1	1	Not Significant	PSA1505
TGTGCAATGAGCGCTTACACAGGCTTTCAGAAACTTGTATTT;TGTGCTGGGCAGCCCCTTTATGGAGGAAGCCAAGGAAATCTCATCTTTTGTGCCAGCAGCTTGGGTCGAGACTATGGCTACACCTTC;TGTGCCAGCAGTTACGGAGGGTGGGGTGAAAAACTGTTTTTT	0	0	1	0.0103199	CD8+	2	TGTGCCAGCAGCTTGGGTCGAGACTATGGCTACACCTTC;TGTGCCAGCAGTTACGGAGGGTGGGGTGAAAAACTGTTTTTT	CASSLGRDYGYTF;CASSYGGWGEKLFF	TRBV5-6;TRBV6-5	TRBJ1-2;TRBJ1-4	;TRBD2	TRBC1;TRBC1	2	TGTGCAATGAGCGCTTACACAGGCTTTCAGAAACTTGTATTT;TGTGCTGGGCAGCCCCTTTATGGAGGAAGCCAAGGAAATCTCATCTTT	CAMSAYTGFQKLVF;CAGQPLYGGSQGNLIF	TRAV12-3;TRAV35	TRAJ8;TRAJ42	TRAC;TRAC	1	1	Not Significant	PSA1505
TGTGCAATGAGCGCTTACACAGGCTTTCAGAAACTTGTATTT;TGTGCTGTCTCGGAGGCTGGTGGTACTAGCTATGGAAAGCTGACATTTTGTGCCAGCAGCTTATGGGAGACCCAGTACTTC	0	0	1	0.0103199	CD8+	1	TGTGCCAGCAGCTTATGGGAGACCCAGTACTTC	CASSLWETQYF	TRBV7-2	TRBJ2-5		TRBC2	2	TGTGCAATGAGCGCTTACACAGGCTTTCAGAAACTTGTATTT;TGTGCTGTCTCGGAGGCTGGTGGTACTAGCTATGGAAAGCTGACATTT	CAMSAYTGFQKLVF;CAVSEAGGTSYGKLTF	TRAV12-3;TRAV21	TRAJ8;TRAJ52	TRAC;TRAC	1	1	Not Significant	PSA1505
TGTGCAATGAGCGCTTACACAGGCTTTCAGAAACTTGTATTT;TGTGCTGTGAGAGAGAGGGGATTCAACAAATTTTACTTTTGTGCCAGCGATTCCGTGGGGAGGGAGCAGTTCTTC;TGTGCCAGCAGTTACGGAGGGTGGGGTGAAAAACTGTTTTTT	0	0	1	0.0103199	CD8+	2	TGTGCCAGCGATTCCGTGGGGAGGGAGCAGTTCTTC;TGTGCCAGCAGTTACGGAGGGTGGGGTGAAAAACTGTTTTTT	CASDSVGREQFF;CASSYGGWGEKLFF	TRBV28;TRBV6-5	TRBJ2-1;TRBJ1-4	TRBD2;TRBD2	TRBC2;TRBC1	2	TGTGCAATGAGCGCTTACACAGGCTTTCAGAAACTTGTATTT;TGTGCTGTGAGAGAGAGGGGATTCAACAAATTTTACTTT	CAMSAYTGFQKLVF;CAVRERGFNKFYF	TRAV12-3;TRAV3	TRAJ8;TRAJ21	TRAC;TRAC	1	1	Not Significant	PSA1505
TGTGCAATGAGCGCTTACACAGGCTTTCAGAAACTTGTATTT;TGTGCTGTGAGAGCCCCAGGGGAGGGCAGGAGAGCACTTACTTTTTGTGCCAGCATCTTAGGTGGGGGGGCGGAAGGCTACACCTTC;TGTGCCAGCAGTTACGGAGGGTGGGGTGAAAAACTGTTTTTT	0	0	1	0.0103199	CD8+	2	TGTGCCAGCATCTTAGGTGGGGGGGCGGAAGGCTACACCTTC;TGTGCCAGCAGTTACGGAGGGTGGGGTGAAAAACTGTTTTTT	CASILGGGAEGYTF;CASSYGGWGEKLFF	TRBV12-4;TRBV6-5	TRBJ1-2;TRBJ1-4	TRBD1;TRBD2	TRBC1;TRBC1	2	TGTGCAATGAGCGCTTACACAGGCTTTCAGAAACTTGTATTT;TGTGCTGTGAGAGCCCCAGGGGAGGGCAGGAGAGCACTTACTTTT	CAMSAYTGFQKLVF;CAVRAPGEGRRALTF	TRAV12-3;TRAV3	TRAJ8;TRAJ5	TRAC;TRAC	1	1	Not Significant	PSA1505
TGTGCAATGAGCGCTTACACAGGCTTTCAGAAACTTGTATTT;TGTGCTGTGAGCCCGTACAGCAGTGCTTCCAAGATAATCTTTTGTGCCAGCAGTCTTCCACCGGGACAGGGAAACAGGGCCCAGCATTTT;TGTGCCAGCAGTTACGGAGGGTGGGGTGAAAAACTGTTTTTT;TGTGCCAGCAGTATTACAGGGGGCGAATACAATGAGCAGTTCTTC	0	0	1	0.0103199	CD8+	3	TGTGCCAGCAGTCTTCCACCGGGACAGGGAAACAGGGCCCAGCATTTT;TGTGCCAGCAGTTACGGAGGGTGGGGTGAAAAACTGTTTTTT;TGTGCCAGCAGTATTACAGGGGGCGAATACAATGAGCAGTTCTTC	CASSLPPGQGNRAQHF;CASSYGGWGEKLFF;CASSITGGEYNEQFF	TRBV28;TRBV6-5;TRBV7-6	TRBJ1-5;TRBJ1-4;TRBJ2-1	;TRBD2;TRBD1	TRBC1;TRBC1;TRBC2	2	TGTGCAATGAGCGCTTACACAGGCTTTCAGAAACTTGTATTT;TGTGCTGTGAGCCCGTACAGCAGTGCTTCCAAGATAATCTTT	CAMSAYTGFQKLVF;CAVSPYSSASKIIF	TRAV12-3;TRAV8-4	TRAJ8;TRAJ3	TRAC;TRAC	1	1	Not Significant	PSA1505
TGTGCAATGAGCGCTTACACAGGCTTTCAGAAACTTGTATTT;TGTGCTGTGCAGGCGGGGAAGTATTCAGGAGGAGGTGCTGACGGACTCACCTTTTGTGCCATCCAGGACTCCTCTGGGGCCAACGTCCTGACTTTC;TGTGCCAGCAGTTACGGAGGGTGGGGTGAAAAACTGTTTTTT	0	0	1	0.0103199	CD8+	2	TGTGCCATCCAGGACTCCTCTGGGGCCAACGTCCTGACTTTC;TGTGCCAGCAGTTACGGAGGGTGGGGTGAAAAACTGTTTTTT	CAIQDSSGANVLTF;CASSYGGWGEKLFF	TRBV10-3;TRBV6-5	TRBJ2-6;TRBJ1-4	TRBD2;TRBD2	TRBC1;TRBC1	2	TGTGCAATGAGCGCTTACACAGGCTTTCAGAAACTTGTATTT;TGTGCTGTGCAGGCGGGGAAGTATTCAGGAGGAGGTGCTGACGGACTCACCTTT	CAMSAYTGFQKLVF;CAVQAGKYSGGGADGLTF	TRAV12-3;TRAV20	TRAJ8;TRAJ45	TRAC;TRAC	1	1	Not Significant	PSA1505
TGTGCAATGAGCGCTTACACAGGCTTTCAGAAACTTGTATTT;TGTGCTGTGGGTGGGAGCAACTATCAGTTAATCTGGTGTGCCAGCAGTTACGGAGGGTGGGGTGAAAAACTGTTTTTT;TGTGCCAGCAGCTTAGGCAGGGGCTACAATGAGCAGTTCTTC	0	0	1	0.0103199	CD8+	2	TGTGCCAGCAGTTACGGAGGGTGGGGTGAAAAACTGTTTTTT;TGTGCCAGCAGCTTAGGCAGGGGCTACAATGAGCAGTTCTTC	CASSYGGWGEKLFF;CASSLGRGYNEQFF	TRBV6-5;TRBV7-6	TRBJ1-4;TRBJ2-1	TRBD2;TRBD1	TRBC1;TRBC2	2	TGTGCAATGAGCGCTTACACAGGCTTTCAGAAACTTGTATTT;TGTGCTGTGGGTGGGAGCAACTATCAGTTAATCTGG	CAMSAYTGFQKLVF;CAVGGSNYQLIW	TRAV12-3;TRAV8-3	TRAJ8;TRAJ33	TRAC;TRAC	1	1	Not Significant	PSA1505
TGTGCAATGAGCGCTTACACAGGCTTTCAGAAACTTGTATTT;TGTGCTGTTTTAAATGCTGGTGGTACTAGCTATGGAAAGCTGACATTTTGCGCCAGCAGCCAAGATCTGGGGGCCATAGGAGCTTTCTTT;TGTGCCAGCAGTTACGGAGGGTGGGGTGAAAAACTGTTTTTT	0	0	1	0.0103199	CD8+	2	TGCGCCAGCAGCCAAGATCTGGGGGCCATAGGAGCTTTCTTT;TGTGCCAGCAGTTACGGAGGGTGGGGTGAAAAACTGTTTTTT	CASSQDLGAIGAFF;CASSYGGWGEKLFF	TRBV4-3;TRBV6-5	TRBJ1-1;TRBJ1-4	TRBD1;TRBD2	TRBC1;TRBC1	2	TGTGCAATGAGCGCTTACACAGGCTTTCAGAAACTTGTATTT;TGTGCTGTTTTAAATGCTGGTGGTACTAGCTATGGAAAGCTGACATTT	CAMSAYTGFQKLVF;CAVLNAGGTSYGKLTF	TRAV12-3;TRAV21	TRAJ8;TRAJ52	TRAC;TRAC	1	1	Not Significant	PSA1505
TGTGCAATGAGCGCTTACACAGGCTTTCAGAAACTTGTATTT;TGTGCTTATACTTATAACTTTGGAAATGAGAAATTAACCTTTTGTGCCAGCAGCAGAGACAGGGGGCGCCCCAATGAGCAGTTCTTC;TGTGCCAGCAGTTACGGAGGGTGGGGTGAAAAACTGTTTTTT	0	0	1	0.0103199	CD8+	2	TGTGCCAGCAGCAGAGACAGGGGGCGCCCCAATGAGCAGTTCTTC;TGTGCCAGCAGTTACGGAGGGTGGGGTGAAAAACTGTTTTTT	CASSRDRGRPNEQFF;CASSYGGWGEKLFF	TRBV12-3;TRBV6-5	TRBJ2-1;TRBJ1-4	TRBD1;TRBD2	TRBC1;TRBC1	2	TGTGCAATGAGCGCTTACACAGGCTTTCAGAAACTTGTATTT;TGTGCTTATACTTATAACTTTGGAAATGAGAAATTAACCTTT	CAMSAYTGFQKLVF;CAYTYNFGNEKLTF	TRAV12-3;TRAV38-2DV8	TRAJ8;TRAJ48	TRAC;TRAC	1	1	Not Significant	PSA1505
TGTGCAATGAGCGCTTACACAGGCTTTCAGAAACTTGTATTTTGCAGTGCTATCGACCCGCACAATGAGCAGTTCTTC;TGTGCCAGCAGTTACGGAGGGTGGGGTGAAAAACTGTTTTTT	0	0	1	0.0103199	CD8+	2	TGCAGTGCTATCGACCCGCACAATGAGCAGTTCTTC;TGTGCCAGCAGTTACGGAGGGTGGGGTGAAAAACTGTTTTTT	CSAIDPHNEQFF;CASSYGGWGEKLFF	TRBV20-1;TRBV6-5	TRBJ2-1;TRBJ1-4	;TRBD2	TRBC2;TRBC1	1	TGTGCAATGAGCGCTTACACAGGCTTTCAGAAACTTGTATTT	CAMSAYTGFQKLVF	TRAV12-3	TRAJ8	TRAC	1	1	Not Significant	PSA1505
TGTGCAATGAGCGCTTACACAGGCTTTCAGAAACTTGTATTTTGTGCCAGCAGCGCCGGGACAGACAACACCGGGGAGCTGTTTTTT	0	0	1	0.0103199	CD8+	1	TGTGCCAGCAGCGCCGGGACAGACAACACCGGGGAGCTGTTTTTT	CASSAGTDNTGELFF	TRBV6-5	TRBJ2-2	TRBD1	TRBC2	1	TGTGCAATGAGCGCTTACACAGGCTTTCAGAAACTTGTATTT	CAMSAYTGFQKLVF	TRAV12-3	TRAJ8	TRAC	1	1	Not Significant	PSA1505
TGTGCAATGAGCGCTTACACAGGCTTTCAGAAACTTGTATTTTGTGCCAGCAGTTACGGAGGGTGGGGTGAAAAACTGTTTTTT;TGTGCCAGCAGCTTAACTCTTCCGGGAGGGACGAACACCGGGGAGCTGTTTTTT	0	0	1	0.0103199	CD8+	2	TGTGCCAGCAGTTACGGAGGGTGGGGTGAAAAACTGTTTTTT;TGTGCCAGCAGCTTAACTCTTCCGGGAGGGACGAACACCGGGGAGCTGTTTTTT	CASSYGGWGEKLFF;CASSLTLPGGTNTGELFF	TRBV6-5;TRBV7-6	TRBJ1-4;TRBJ2-2	TRBD2;TRBD2	TRBC1;TRBC2	1	TGTGCAATGAGCGCTTACACAGGCTTTCAGAAACTTGTATTT	CAMSAYTGFQKLVF	TRAV12-3	TRAJ8	TRAC	1	1	Not Significant	PSA1505
TGTGCAATGAGCGCTTACACAGGCTTTCAGAAACTTGTATTTTGTGCCAGCAGTTCCGACGGACTAGGCCTCGAGACCCAGTACTTC;TGTGCCAGCAGTTACGGAGGGTGGGGTGAAAAACTGTTTTTT	0	0	1	0.0103199	CD8+	2	TGTGCCAGCAGTTCCGACGGACTAGGCCTCGAGACCCAGTACTTC;TGTGCCAGCAGTTACGGAGGGTGGGGTGAAAAACTGTTTTTT	CASSSDGLGLETQYF;CASSYGGWGEKLFF	TRBV12-4;TRBV6-5	TRBJ2-5;TRBJ1-4	TRBD2;TRBD2	TRBC2;TRBC1	1	TGTGCAATGAGCGCTTACACAGGCTTTCAGAAACTTGTATTT	CAMSAYTGFQKLVF	TRAV12-3	TRAJ8	TRAC	1	1	Not Significant	PSA1505
TGTGCAATGAGCGCTTACACAGGCTTTCAGAAACTTGTATTTTGTGCCAGCAGTTCGCCCTCGAAAAACAATGAGCAGTTCTTC;TGTGCCAGCAGTTACGGAGGGTGGGGTGAAAAACTGTTTTTT	0	0	1	0.0103199	CD8+	2	TGTGCCAGCAGTTCGCCCTCGAAAAACAATGAGCAGTTCTTC;TGTGCCAGCAGTTACGGAGGGTGGGGTGAAAAACTGTTTTTT	CASSSPSKNNEQFF;CASSYGGWGEKLFF	TRBV28;TRBV6-5	TRBJ2-1;TRBJ1-4	;TRBD2	TRBC2;TRBC1	1	TGTGCAATGAGCGCTTACACAGGCTTTCAGAAACTTGTATTT	CAMSAYTGFQKLVF	TRAV12-3	TRAJ8	TRAC	1	1	Not Significant	PSA1505
TGTGCAATGAGCGCTTACACAGGCTTTCAGAAACTTGTATTTTGTGCCAGCAGTTTGACGGGACAGGGGGCGGAAGAGACCCAGTACTTC;TGTGCCAGCAGTTACGGAGGGTGGGGTGAAAAACTGTTTTTT	0	0	1	0.0103199	CD8+	2	TGTGCCAGCAGTTTGACGGGACAGGGGGCGGAAGAGACCCAGTACTTC;TGTGCCAGCAGTTACGGAGGGTGGGGTGAAAAACTGTTTTTT	CASSLTGQGAEETQYF;CASSYGGWGEKLFF	TRBV12-4;TRBV6-5	TRBJ2-5;TRBJ1-4	TRBD1;TRBD2	TRBC2;TRBC1	1	TGTGCAATGAGCGCTTACACAGGCTTTCAGAAACTTGTATTT	CAMSAYTGFQKLVF	TRAV12-3	TRAJ8	TRAC	1	1	Not Significant	PSA1505
TGTGCAATGAGCGCTTACACAGGCTTTCAGAAACTTGTATTTTGTGCCATCAGTGAGCCAGGGGGACTAGCCAATGAGCAGTTCTTC;TGTGCCAGCAGTTACGGAGGGTGGGGTGAAAAACTGTTTTTT	0	0	1	0.0103199	CD8+	2	TGTGCCATCAGTGAGCCAGGGGGACTAGCCAATGAGCAGTTCTTC;TGTGCCAGCAGTTACGGAGGGTGGGGTGAAAAACTGTTTTTT	CAISEPGGLANEQFF;CASSYGGWGEKLFF	TRBV10-3;TRBV6-5	TRBJ2-1;TRBJ1-4	TRBD2;TRBD2	TRBC2;TRBC1	1	TGTGCAATGAGCGCTTACACAGGCTTTCAGAAACTTGTATTT	CAMSAYTGFQKLVF	TRAV12-3	TRAJ8	TRAC	1	1	Not Significant	PSA1505
TGTGCAATGAGCGGAGGAGGTGCTGACGGACTCACCTTT;TGTGCTCACGTCTCTAGCAACACAGGCAAACTAATCTTTTGTGCCAGTACTTTTGGCGGGAGGACGGAAGAGACCCAGTACTTC;TGTGCCAGCAGTTCCGGGGGGATAACAGATACGCAGTATTTT	0	0	1	0.0103199	CD8+	2	TGTGCCAGTACTTTTGGCGGGAGGACGGAAGAGACCCAGTACTTC;TGTGCCAGCAGTTCCGGGGGGATAACAGATACGCAGTATTTT	CASTFGGRTEETQYF;CASSSGGITDTQYF	TRBV28;TRBV6-5	TRBJ2-5;TRBJ2-3	TRBD2;TRBD1	TRBC2;TRBC2	2	TGTGCAATGAGCGGAGGAGGTGCTGACGGACTCACCTTT;TGTGCTCACGTCTCTAGCAACACAGGCAAACTAATCTTT	CAMSGGGADGLTF;CAHVSSNTGKLIF	TRAV12-3;TRAV8-3	TRAJ45;TRAJ37	TRAC;TRAC	1	1	Not Significant	PSA1505
TGTGCAATGAGCGGCACCGGTAACCAGTTCTATTTT;TGTGCTCTTCGATGGGATAGCAACTATCAGTTAATCTGG;TGTGGAACGGATGCAGGCAACATGCTCACCTTTTGTGCCAGCGGAAAAACGGAACAAGAGACCCAGTACTTC;TGTGCCAGCAGCTTAGCAGGGATGGGGCAAGAGACCCAGTACTTC	0	0	1	0.0103199	CD8+	2	TGTGCCAGCGGAAAAACGGAACAAGAGACCCAGTACTTC;TGTGCCAGCAGCTTAGCAGGGATGGGGCAAGAGACCCAGTACTTC	CASGKTEQETQYF;CASSLAGMGQETQYF	TRBV14;TRBV7-7	TRBJ2-5;TRBJ2-5	;	TRBC2;TRBC2	3	TGTGCAATGAGCGGCACCGGTAACCAGTTCTATTTT;TGTGCTCTTCGATGGGATAGCAACTATCAGTTAATCTGG;TGTGGAACGGATGCAGGCAACATGCTCACCTTT	CAMSGTGNQFYF;CALRWDSNYQLIW;CGTDAGNMLTF	TRAV12-3;TRAV19;TRAV27	TRAJ49;TRAJ33;TRAJ39	TRAC;TRAC;TRAC	1	1	Not Significant	PSA1505
TGTGCAATGAGCGGCCCATCAGGAACCTACAAATACATCTTTTGTGCCAGCAGCCGAAACGAGGGGGGCGAACGGAACGAGCAGTACTTC;TGTGCCTGGAGTGGGGACAGCTACGAGCAGTACTTC	0	0	1	0.0103199	CD8+	2	TGTGCCAGCAGCCGAAACGAGGGGGGCGAACGGAACGAGCAGTACTTC;TGTGCCTGGAGTGGGGACAGCTACGAGCAGTACTTC	CASSRNEGGERNEQYF;CAWSGDSYEQYF	TRBV11-3;TRBV30	TRBJ2-7;TRBJ2-7	TRBD1;TRBD1	TRBC2;TRBC2	1	TGTGCAATGAGCGGCCCATCAGGAACCTACAAATACATCTTT	CAMSGPSGTYKYIF	TRAV12-3	TRAJ40	TRAC	1	1	Not Significant	PSA1505
TGTGCAATGAGCGGGGGCTATAGCAACTATCAGTTAATCTGGTGTGCCAGCAGCCCCACCTGGGGCACCGGGGAGCTGTTTTTT	0	0	1	0.0103199	CD8+	1	TGTGCCAGCAGCCCCACCTGGGGCACCGGGGAGCTGTTTTTT	CASSPTWGTGELFF	TRBV9	TRBJ2-2		TRBC2	1	TGTGCAATGAGCGGGGGCTATAGCAACTATCAGTTAATCTGG	CAMSGGYSNYQLIW	TRAV12-3	TRAJ33	TRAC	1	1	Not Significant	PSA1505
TGTGCAATGAGCGGTTTCTATAACACCGACAAGCTCATCTTT;TGTGCAGCAGCCTCCAGAGATGACAAGATCATCTTTTGCAGTGTCAGGACAGGGAGGATTACCGGGGAGCTGTTTTTT;TGTGCCAGCAGCTCACCAATGAACACTGAAGCTTTCTTT	0	0	1	0.0103199	CD8+	2	TGCAGTGTCAGGACAGGGAGGATTACCGGGGAGCTGTTTTTT;TGTGCCAGCAGCTCACCAATGAACACTGAAGCTTTCTTT	CSVRTGRITGELFF;CASSSPMNTEAFF	TRBV20-1;TRBV7-2	TRBJ2-2;TRBJ1-1	TRBD1;	TRBC2;TRBC1	2	TGTGCAATGAGCGGTTTCTATAACACCGACAAGCTCATCTTT;TGTGCAGCAGCCTCCAGAGATGACAAGATCATCTTT	CAMSGFYNTDKLIF;CAAASRDDKIIF	TRAV12-3;TRAV13-1	TRAJ34;TRAJ30	TRAC;TRAC	1	1	Not Significant	PSA1505
TGTGCAATGAGCGGTTTCTATAACACCGACAAGCTCATCTTT;TGTGCAGGAGGGGATGGAGGAAGCCAAGGAAATCTCATCTTTTGTGCCACCCAAACGTTCTGGGGGGATCAGCCCCAGCATTTT;TGCAGTGTCAGGACAGGGAGGATTACCGGGGAGCTGTTTTTT	0	0	1	0.0103199	CD8+	2	TGTGCCACCCAAACGTTCTGGGGGGATCAGCCCCAGCATTTT;TGCAGTGTCAGGACAGGGAGGATTACCGGGGAGCTGTTTTTT	CATQTFWGDQPQHF;CSVRTGRITGELFF	TRBV19;TRBV20-1	TRBJ1-5;TRBJ2-2	TRBD1;TRBD1	TRBC1;TRBC2	2	TGTGCAATGAGCGGTTTCTATAACACCGACAAGCTCATCTTT;TGTGCAGGAGGGGATGGAGGAAGCCAAGGAAATCTCATCTTT	CAMSGFYNTDKLIF;CAGGDGGSQGNLIF	TRAV12-3;TRAV27	TRAJ34;TRAJ42	TRAC;TRAC	1	1	Not Significant	PSA1505
TGTGCAATGAGCGGTTTCTATAACACCGACAAGCTCATCTTT;TGTGCAGGCCACGTATCGGGCAGAGATGACAAGATCATCTTTTGTGCCACCAGCAGAAGTCGCGGCGGGAGGGAAAAACTGTTTTTT;TGCAGTGTCAGGACAGGGAGGATTACCGGGGAGCTGTTTTTT;TGTGCCAGCAGCAAAGGTTCGACGAACACTGAAGCTTTCTTT	0	0	1	0.0103199	CD8+	3	TGTGCCACCAGCAGAAGTCGCGGCGGGAGGGAAAAACTGTTTTTT;TGCAGTGTCAGGACAGGGAGGATTACCGGGGAGCTGTTTTTT;TGTGCCAGCAGCAAAGGTTCGACGAACACTGAAGCTTTCTTT	CATSRSRGGREKLFF;CSVRTGRITGELFF;CASSKGSTNTEAFF	TRBV15;TRBV20-1;TRBV4-2	TRBJ1-4;TRBJ2-2;TRBJ1-1	TRBD2;TRBD1;	TRBC1;TRBC2;TRBC1	2	TGTGCAATGAGCGGTTTCTATAACACCGACAAGCTCATCTTT;TGTGCAGGCCACGTATCGGGCAGAGATGACAAGATCATCTTT	CAMSGFYNTDKLIF;CAGHVSGRDDKIIF	TRAV12-3;TRAV27	TRAJ34;TRAJ30	TRAC;TRAC	1	1	Not Significant	PSA1505
TGTGCAATGAGCGGTTTCTATAACACCGACAAGCTCATCTTT;TGTGCTACCCCACGTGTGATTCAGGGAGCCCAGAAGCTGGTATTTTGTGCCATCAGTGACTTACTGAAGACCTACGAGCAGTACTTC;TGCAGTGTCAGGACAGGGAGGATTACCGGGGAGCTGTTTTTT	0	0	1	0.0103199	CD8+	2	TGTGCCATCAGTGACTTACTGAAGACCTACGAGCAGTACTTC;TGCAGTGTCAGGACAGGGAGGATTACCGGGGAGCTGTTTTTT	CAISDLLKTYEQYF;CSVRTGRITGELFF	TRBV10-3;TRBV20-1	TRBJ2-7;TRBJ2-2	;TRBD1	TRBC2;TRBC2	2	TGTGCAATGAGCGGTTTCTATAACACCGACAAGCTCATCTTT;TGTGCTACCCCACGTGTGATTCAGGGAGCCCAGAAGCTGGTATTT	CAMSGFYNTDKLIF;CATPRVIQGAQKLVF	TRAV12-3;TRAV17	TRAJ34;TRAJ54	TRAC;TRAC	1	1	Not Significant	PSA1505
TGTGCAATGAGCGGTTTCTATAACACCGACAAGCTCATCTTT;TGTGCTGTGAGGACAGGCTTTCAGAAACTTGTATTTTGCAGTGTCAGGACAGGGAGGATTACCGGGGAGCTGTTTTTT;TGTGCCAGCAGCAGTAGCGGTAGCTCCTACAATGAGCAGTTCTTC	0	0	1	0.0103199	CD8+	2	TGCAGTGTCAGGACAGGGAGGATTACCGGGGAGCTGTTTTTT;TGTGCCAGCAGCAGTAGCGGTAGCTCCTACAATGAGCAGTTCTTC	CSVRTGRITGELFF;CASSSSGSSYNEQFF	TRBV20-1;TRBV3-1	TRBJ2-2;TRBJ2-1	TRBD1;TRBD2	TRBC2;TRBC2	2	TGTGCAATGAGCGGTTTCTATAACACCGACAAGCTCATCTTT;TGTGCTGTGAGGACAGGCTTTCAGAAACTTGTATTT	CAMSGFYNTDKLIF;CAVRTGFQKLVF	TRAV12-3;TRAV8-4	TRAJ34;TRAJ8	TRAC;TRAC	1	1	Not Significant	PSA1505
TGTGCAATGAGCGGTTTCTATAACACCGACAAGCTCATCTTT;TGTGCTTATAGTGAGGGAAACACACCTCTTGTCTTTTGCAGTGTCAGGACAGGGAGGATTACCGGGGAGCTGTTTTTT;TGTGCCAGCAGCGGACCCGAAGGAAGGGGACAGCCCCAGCATTTT	0	0	1	0.0103199	CD8+	2	TGCAGTGTCAGGACAGGGAGGATTACCGGGGAGCTGTTTTTT;TGTGCCAGCAGCGGACCCGAAGGAAGGGGACAGCCCCAGCATTTT	CSVRTGRITGELFF;CASSGPEGRGQPQHF	TRBV20-1;TRBV7-9	TRBJ2-2;TRBJ1-5	TRBD1;	TRBC2;TRBC1	2	TGTGCAATGAGCGGTTTCTATAACACCGACAAGCTCATCTTT;TGTGCTTATAGTGAGGGAAACACACCTCTTGTCTTT	CAMSGFYNTDKLIF;CAYSEGNTPLVF	TRAV12-3;TRAV38-2DV8	TRAJ34;TRAJ29	TRAC;TRAC	1	1	Not Significant	PSA1505
TGTGCAATGAGCGGTTTCTATAACACCGACAAGCTCATCTTTTGCAGTGTCAGGACAGGGAGGATTACCGGGGAGCTGTTTTTT;TGTGCCAGCAGCACCACGGGGGAGGCCCGTTCACCCCTCCACTTT	0	0	1	0.0103199	CD8+	2	TGCAGTGTCAGGACAGGGAGGATTACCGGGGAGCTGTTTTTT;TGTGCCAGCAGCACCACGGGGGAGGCCCGTTCACCCCTCCACTTT	CSVRTGRITGELFF;CASSTTGEARSPLHF	TRBV20-1;TRBV6-5	TRBJ2-2;TRBJ1-6	TRBD1;TRBD2	TRBC2;TRBC1	1	TGTGCAATGAGCGGTTTCTATAACACCGACAAGCTCATCTTT	CAMSGFYNTDKLIF	TRAV12-3	TRAJ34	TRAC	1	1	Not Significant	PSA1505
TGTGCAATGAGCGTAAGCAACTTCAACAAATTTTACTTTTGCAGTGCCCCCGGACAGTTCTCTGGGGCCAACGTCCTGACTTTC;TGTGCCAGCAGTGGGCAGTCCCCCCAGCCCCAGCATTTT	0	0	1	0.0103199	CD8+	2	TGCAGTGCCCCCGGACAGTTCTCTGGGGCCAACGTCCTGACTTTC;TGTGCCAGCAGTGGGCAGTCCCCCCAGCCCCAGCATTTT	CSAPGQFSGANVLTF;CASSGQSPQPQHF	TRBV20-1;TRBV6-1	TRBJ2-6;TRBJ1-5	TRBD1;TRBD2	TRBC1;TRBC1	1	TGTGCAATGAGCGTAAGCAACTTCAACAAATTTTACTTT	CAMSVSNFNKFYF	TRAV12-3	TRAJ21	TRAC	1	1	Not Significant	PSA1505
TGTGCAATGAGCGTTGGGGCAAACAACCTCTTCTTTTGTGCCAGCAGTTTGGGGGGGGAACTGTACAATGAGCAGTTCTTC	0	0	1	0.0103199	CD8+	1	TGTGCCAGCAGTTTGGGGGGGGAACTGTACAATGAGCAGTTCTTC	CASSLGGELYNEQFF	TRBV12-4	TRBJ2-1	TRBD1	TRBC2	1	TGTGCAATGAGCGTTGGGGCAAACAACCTCTTCTTT	CAMSVGANNLFF	TRAV12-3	TRAJ36	TRAC	1	1	Not Significant	PSA1505
TGTGCAATGAGCTTCCATTCAGGATACAGCACCCTCACCTTT;TGTGCAGCACCCGGGAGGCAGGATAGCAGCTATAAATTGATCTTCTGTGCCAGCAGTTTAGTAGAGACAGATACGCAGTATTTT;TGTGCCAGCAGTTTATATACCCGGAACACTGAAGCTTTCTTT	0	0	1	0.0103199	CD8+	2	TGTGCCAGCAGTTTAGTAGAGACAGATACGCAGTATTTT;TGTGCCAGCAGTTTATATACCCGGAACACTGAAGCTTTCTTT	CASSLVETDTQYF;CASSLYTRNTEAFF	TRBV27;TRBV28	TRBJ2-3;TRBJ1-1	;	TRBC2;TRBC1	2	TGTGCAATGAGCTTCCATTCAGGATACAGCACCCTCACCTTT;TGTGCAGCACCCGGGAGGCAGGATAGCAGCTATAAATTGATCTTC	CAMSFHSGYSTLTF;CAAPGRQDSSYKLIF	TRAV12-3;TRAV13-1	TRAJ11;TRAJ12	TRAC;TRAC	1	1	Not Significant	PSA1505
TGTGCAATGAGGACGAATTATGGAGGAAGCCAAGGAAATCTCATCTTTTGTGCCAGTAGTGCGGACAGGGGAAGTTACAATGAGCAGTTCTTC	0	0	1	0.0103199	CD8+	1	TGTGCCAGTAGTGCGGACAGGGGAAGTTACAATGAGCAGTTCTTC	CASSADRGSYNEQFF	TRBV19	TRBJ2-1	TRBD1	TRBC2	1	TGTGCAATGAGGACGAATTATGGAGGAAGCCAAGGAAATCTCATCTTT	CAMRTNYGGSQGNLIF	TRAV12-3	TRAJ42	TRAC	1	1	Not Significant	PSA1505
TGTGCAATGAGGGGGTACAGCAGTGCTTCCAAGATAATCTTT;TGTGCTCTGACCAAGATCAAAGCTGCAGGCAACAAGCTAACTTTT;TGTGCTGCCTCTGGGGGTTACCAGAAAGTTACCTTTTGCGCCAGCAGTGAGTGGGGGGAGGCCGGGAACATTCAGTACTTC	0	0	1	0.0103199	CD8+	1	TGCGCCAGCAGTGAGTGGGGGGAGGCCGGGAACATTCAGTACTTC	CASSEWGEAGNIQYF	TRBV10-2	TRBJ2-4	TRBD2	TRBC2	3	TGTGCAATGAGGGGGTACAGCAGTGCTTCCAAGATAATCTTT;TGTGCTCTGACCAAGATCAAAGCTGCAGGCAACAAGCTAACTTTT;TGTGCTGCCTCTGGGGGTTACCAGAAAGTTACCTTT	CAMRGYSSASKIIF;CALTKIKAAGNKLTF;CAASGGYQKVTF	TRAV12-3;TRAV19;TRAV21	TRAJ3;TRAJ17;TRAJ13	TRAC;TRAC;TRAC	1	1	Not Significant	PSA1505
TGTGCAATGAGTATCCCGTTCTACTCTGGGGCTGGGAGTTACCAACTCACTTTC;TGTGCTACGATGCGGCTAGCCCAGAAGCTGGTATTT;TGTCTCCGGGAATGTGGAGGTAGCAACTATAAACTGACATTTTGCAGTGCTAGACCGGGGTTGGGGGGGCGGTTTCTCGATGAGCAGTTCTTC;TGTGCCAGCAGTTACTCGCACAGGCCCTCTGGAAACACCATATATTTT	0	0	1	0.0103199	CD8+	2	TGCAGTGCTAGACCGGGGTTGGGGGGGCGGTTTCTCGATGAGCAGTTCTTC;TGTGCCAGCAGTTACTCGCACAGGCCCTCTGGAAACACCATATATTTT	CSARPGLGGRFLDEQFF;CASSYSHRPSGNTIYF	TRBV20-1;TRBV6-5	TRBJ2-1;TRBJ1-3	TRBD1;TRBD1	TRBC2;TRBC1	3	TGTGCAATGAGTATCCCGTTCTACTCTGGGGCTGGGAGTTACCAACTCACTTTC;TGTGCTACGATGCGGCTAGCCCAGAAGCTGGTATTT;TGTCTCCGGGAATGTGGAGGTAGCAACTATAAACTGACATTT	CAMSIPFYSGAGSYQLTF;CATMRLAQKLVF;CLRECGGSNYKLTF	TRAV14DV4;TRAV17;TRAV39	TRAJ28;TRAJ54;TRAJ53	TRAC;TRAC;TRAC	1	1	Not Significant	PSA1505
TGTGCAATGAGTTCCGCTACTGGCAACACAGGCAAACTAATCTTT	0	0	1	0.0103199	CD8+	0							1	TGTGCAATGAGTTCCGCTACTGGCAACACAGGCAAACTAATCTTT	CAMSSATGNTGKLIF	TRAV14DV4	TRAJ37	TRAC	1	1	Not Significant	PSA1505
TGTGCAATGAGTTTAACGGGAAACTTCAACAAATTTTACTTTTGCAGTGCTAGAGAGGGACGGGGAGGAGGCTATGGCTACACCTTC	0	0	1	0.0103199	CD8+	1	TGCAGTGCTAGAGAGGGACGGGGAGGAGGCTATGGCTACACCTTC	CSAREGRGGGYGYTF	TRBV20-1	TRBJ1-2	TRBD2	TRBC1	1	TGTGCAATGAGTTTAACGGGAAACTTCAACAAATTTTACTTT	CAMSLTGNFNKFYF	TRAV14DV4	TRAJ21	TRAC	1	1	Not Significant	PSA1505
TGTGCAATGATCCCCGGTTTTCATAATGCTGGTGGTACTAGCTATGGAAAGCTGACATTT;TGTGCTGTCAGTAATGCAGGCAACATGCTCACCTTT;TGTGCTGTGGTGACCCAGGGAGGAAAGCTTATCTTCTGTGCCAGCAGTTTTAGGACTAGCGGCACAGATACGCAGTATTTT;TGTGCCAGCAGTTCGGCGGAAGCTAACTATGGCTACACCTTC	0	0	1	0.0103199	CD8+	2	TGTGCCAGCAGTTTTAGGACTAGCGGCACAGATACGCAGTATTTT;TGTGCCAGCAGTTCGGCGGAAGCTAACTATGGCTACACCTTC	CASSFRTSGTDTQYF;CASSSAEANYGYTF	TRBV27;TRBV28	TRBJ2-3;TRBJ1-2	TRBD2;TRBD2	TRBC2;TRBC1	3	TGTGCAATGATCCCCGGTTTTCATAATGCTGGTGGTACTAGCTATGGAAAGCTGACATTT;TGTGCTGTCAGTAATGCAGGCAACATGCTCACCTTT;TGTGCTGTGGTGACCCAGGGAGGAAAGCTTATCTTC	CAMIPGFHNAGGTSYGKLTF;CAVSNAGNMLTF;CAVVTQGGKLIF	TRAV12-3;TRAV41;TRAV8-3	TRAJ52;TRAJ39;TRAJ23	TRAC;TRAC;TRAC	1	1	Not Significant	PSA1505
TGTGCAATGATCCTGAATTCAGGAAACACACCTCTTGTCTTT;TGTGCAGAGTACTCAAATTCCGGGTATGCACTCAACTTCTGTGCCAGCAATAGACTAGCGGGAGGAGTGGGCAATGAGCAGTTCTTC;TGTGCCAGCAGTTACACGGGTGGCTACACCTTC;TGTGCCAGCAGCAGCCGGACTAGCGGAAACGATGAGCAGTTCTTC	0	0	1	0.0103199	CD8+	3	TGTGCCAGCAATAGACTAGCGGGAGGAGTGGGCAATGAGCAGTTCTTC;TGTGCCAGCAGTTACACGGGTGGCTACACCTTC;TGTGCCAGCAGCAGCCGGACTAGCGGAAACGATGAGCAGTTCTTC	CASNRLAGGVGNEQFF;CASSYTGGYTF;CASSSRTSGNDEQFF	TRBV2;TRBV6-3;TRBV9	TRBJ2-1;TRBJ1-2;TRBJ2-1	TRBD2;;TRBD2	TRBC2;TRBC1;TRBC2	2	TGTGCAATGATCCTGAATTCAGGAAACACACCTCTTGTCTTT;TGTGCAGAGTACTCAAATTCCGGGTATGCACTCAACTTC	CAMILNSGNTPLVF;CAEYSNSGYALNF	TRAV12-3;TRAV5	TRAJ29;TRAJ41	TRAC;TRAC	1	1	Not Significant	PSA1505
TGTGCAATGATGGATGCCAGACTCATGTTT;TGTGCTCTGAGTGAGGCTGGCTTTCAGAAACTTGTATTTTGTGCCAGCAGCCAGAACCCCCTGACAGGGGGGAACACAGATACGCAGTATTTT;TGTGCCAGCAGTTACTCGATCCGCACCACCGGGACTAGTGAGTCAGATACGCAGTATTTT	0	0	1	0.0103199	CD8+	2	TGTGCCAGCAGCCAGAACCCCCTGACAGGGGGGAACACAGATACGCAGTATTTT;TGTGCCAGCAGTTACTCGATCCGCACCACCGGGACTAGTGAGTCAGATACGCAGTATTTT	CASSQNPLTGGNTDTQYF;CASSYSIRTTGTSESDTQYF	TRBV4-2;TRBV6-6	TRBJ2-3;TRBJ2-3	TRBD1;	TRBC2;TRBC2	2	TGTGCAATGATGGATGCCAGACTCATGTTT;TGTGCTCTGAGTGAGGCTGGCTTTCAGAAACTTGTATTT	CAMMDARLMF;CALSEAGFQKLVF	TRAV12-3;TRAV19	TRAJ31;TRAJ8	TRAC;TRAC	1	1	Not Significant	PSA1505
TGTGCAATGATGGGGAATAATGCAGGCAACATGCTCACCTTTTGCAGTGCTAGAGATATAAGGCCAGGGGGCTCCGGGGAGCTGTTTTTT	0	0	1	0.0103199	CD8+	1	TGCAGTGCTAGAGATATAAGGCCAGGGGGCTCCGGGGAGCTGTTTTTT	CSARDIRPGGSGELFF	TRBV20-1	TRBJ2-2	TRBD1	TRBC2	1	TGTGCAATGATGGGGAATAATGCAGGCAACATGCTCACCTTT	CAMMGNNAGNMLTF	TRAV12-3	TRAJ39	TRAC	1	1	Not Significant	PSA1505
TGTGCAATGATTCGCAACAGACTCGCTTTT	0	0	1	0.0103199	CD8+	0							1	TGTGCAATGATTCGCAACAGACTCGCTTTT	CAMIRNRLAF	TRAV12-3	TRAJ7	TRAC	1	1	Not Significant	PSA1505
TGTGCAATGATTCGCAACAGACTCGCTTTT;TGTGCAGGAGATGCCTCAGGAACCTACAAATACATCTTTTGTGCCAGCAGTTACGAGACTAGCGGGAGCCTCACAGATACGCAGTATTTT	0	0	1	0.0103199	CD8+	1	TGTGCCAGCAGTTACGAGACTAGCGGGAGCCTCACAGATACGCAGTATTTT	CASSYETSGSLTDTQYF	TRBV6-5	TRBJ2-3	TRBD2	TRBC2	2	TGTGCAATGATTCGCAACAGACTCGCTTTT;TGTGCAGGAGATGCCTCAGGAACCTACAAATACATCTTT	CAMIRNRLAF;CAGDASGTYKYIF	TRAV12-3;TRAV27	TRAJ7;TRAJ40	TRAC;TRAC	1	1	Not Significant	PSA1505
TGTGCAATGATTCGCAACAGACTCGCTTTTTGTGCCAGCAGTGACGGGGGCGGTAATTCACCCCTCCACTTT	0	0	1	0.0103199	CD8+	1	TGTGCCAGCAGTGACGGGGGCGGTAATTCACCCCTCCACTTT	CASSDGGGNSPLHF	TRBV6-4	TRBJ1-6	TRBD1	TRBC1	1	TGTGCAATGATTCGCAACAGACTCGCTTTT	CAMIRNRLAF	TRAV12-3	TRAJ7	TRAC	1	1	Not Significant	PSA1505
TGTGCAATGCCCCTCTCAAATTCCGGGTATGCACTCAACTTC;TGTGCTGTGAGAGACTCCCCCAAACCGGGTTCTGCAAGGCAACTGACCTTTTGTGCCAGCAGCGGCAGGGGCAGGGGTAGGCATGAGCAGTTCTTC;TGTGCCAGCAACCGACTAGCGGGAGGGCCCTACGAGCAGTACTTC	0	0	1	0.0103199	CD8+	2	TGTGCCAGCAGCGGCAGGGGCAGGGGTAGGCATGAGCAGTTCTTC;TGTGCCAGCAACCGACTAGCGGGAGGGCCCTACGAGCAGTACTTC	CASSGRGRGRHEQFF;CASNRLAGGPYEQYF	TRBV5-5;TRBV6-6	TRBJ2-1;TRBJ2-7	;	TRBC2;TRBC2	2	TGTGCAATGCCCCTCTCAAATTCCGGGTATGCACTCAACTTC;TGTGCTGTGAGAGACTCCCCCAAACCGGGTTCTGCAAGGCAACTGACCTTT	CAMPLSNSGYALNF;CAVRDSPKPGSARQLTF	TRAV12-3;TRAV3	TRAJ41;TRAJ22	TRAC;TRAC	1	1	Not Significant	PSA1505
TGTGCAATGCGACGGGCTGCAGGCAACAAGCTAACTTTTTGCAGTGCTAGAGATGACAGGGGCGGACGAACCACAGATACGCAGTATTTT	0	0	1	0.0103199	CD8+	1	TGCAGTGCTAGAGATGACAGGGGCGGACGAACCACAGATACGCAGTATTTT	CSARDDRGGRTTDTQYF	TRBV20-1	TRBJ2-3	TRBD1	TRBC2	1	TGTGCAATGCGACGGGCTGCAGGCAACAAGCTAACTTTT	CAMRRAAGNKLTF	TRAV12-3	TRAJ17	TRAC	1	1	Not Significant	PSA1505
TGTGCAATGCGGATGGATAGCAGCTATAAATTGATCTTC;TGTGCAGAGAGTGACAGCTGGGGGAAATTGCAGTTTTGTGCCAGCAGCTTAAATGCGCGGGGGGGAAGGGAAGAGACCCAGTACTTC;TGTGCCAGCAGTTTGTTAGGGGGCCGAACCGGGGAGCTGTTTTTT;TGTGCCAGCAGCGCCCCCTACGAGCAGTACTTC;TGTGCCACCAGTGATTACAGCAACTATGGCTACACCTTC	0	0	1	0.0103199	CD8+	4	TGTGCCAGCAGCTTAAATGCGCGGGGGGGAAGGGAAGAGACCCAGTACTTC;TGTGCCAGCAGTTTGTTAGGGGGCCGAACCGGGGAGCTGTTTTTT;TGTGCCAGCAGCGCCCCCTACGAGCAGTACTTC;TGTGCCACCAGTGATTACAGCAACTATGGCTACACCTTC	CASSLNARGGREETQYF;CASSLLGGRTGELFF;CASSAPYEQYF;CATSDYSNYGYTF	TRBV11-2;TRBV12-4;TRBV14;TRBV24-1	TRBJ2-5;TRBJ2-2;TRBJ2-7;TRBJ1-2	;TRBD1;;	TRBC2;TRBC2;TRBC2;TRBC1	2	TGTGCAATGCGGATGGATAGCAGCTATAAATTGATCTTC;TGTGCAGAGAGTGACAGCTGGGGGAAATTGCAGTTT	CAMRMDSSYKLIF;CAESDSWGKLQF	TRAV12-3;TRAV5	TRAJ12;TRAJ24	TRAC;TRAC	1	1	Not Significant	PSA1505
TGTGCAATGGCCACAATTCAGGGAGCCCAGAAGCTGGTATTTTGTGCCACCAGCAGAGATCTGACAGGTCGCGGCTACGAGCAGTACTTC	0	0	1	0.0103199	CD8+	1	TGTGCCACCAGCAGAGATCTGACAGGTCGCGGCTACGAGCAGTACTTC	CATSRDLTGRGYEQYF	TRBV15	TRBJ2-7	TRBD1	TRBC2	1	TGTGCAATGGCCACAATTCAGGGAGCCCAGAAGCTGGTATTT	CAMATIQGAQKLVF	TRAV14DV4	TRAJ54	TRAC	1	1	Not Significant	PSA1505
TGTGCAATGGCTTACTACAATAACAATGACATGCGCTTTTGTGCCAGCAGTTACTCGATGATAACTGAAGCTTTCTTT	0	0	1	0.0103199	CD8+	1	TGTGCCAGCAGTTACTCGATGATAACTGAAGCTTTCTTT	CASSYSMITEAFF	TRBV6-6	TRBJ1-1		TRBC1	1	TGTGCAATGGCTTACTACAATAACAATGACATGCGCTTT	CAMAYYNNNDMRF	TRAV14DV4	TRAJ43	TRAC	1	1	Not Significant	PSA1505
TGTGCAATGGGCGGTATGGATAGCAGCTATAAATTGATCTTC	0	0	1	0.0103199	CD8+	0							1	TGTGCAATGGGCGGTATGGATAGCAGCTATAAATTGATCTTC	CAMGGMDSSYKLIF	TRAV14DV4	TRAJ12	TRAC	1	1	Not Significant	PSA1505
TGTGCAATGGGGGGAGGTAGCAACTATAAACTGACATTTTGTGCCACCATGGACGGGGGCAGTCAACAAGAGACCCAGTACTTC;TGTGCCAGGGACTTCGGGACAGGGGAGTCTAGGTCCTACAATGAGCAGTTCTTC	0	0	1	0.0103199	CD8+	2	TGTGCCACCATGGACGGGGGCAGTCAACAAGAGACCCAGTACTTC;TGTGCCAGGGACTTCGGGACAGGGGAGTCTAGGTCCTACAATGAGCAGTTCTTC	CATMDGGSQQETQYF;CARDFGTGESRSYNEQFF	TRBV15;TRBV2	TRBJ2-5;TRBJ2-1	TRBD1;TRBD1	TRBC2;TRBC2	1	TGTGCAATGGGGGGAGGTAGCAACTATAAACTGACATTT	CAMGGGSNYKLTF	TRAV12-2	TRAJ53	TRAC	1	1	Not Significant	PSA1505
TGTGCAATGGGGGGGGTATCTAACTTTGGAAATGAGAAATTAACCTTTTGCGCCACCGCGACAGGGTTAACCTACGAGCAGTACTTC	0	0	1	0.0103199	CD8+	1	TGCGCCACCGCGACAGGGTTAACCTACGAGCAGTACTTC	CATATGLTYEQYF	TRBV5-1	TRBJ2-7	TRBD1	TRBC2	1	TGTGCAATGGGGGGGGTATCTAACTTTGGAAATGAGAAATTAACCTTT	CAMGGVSNFGNEKLTF	TRAV12-3	TRAJ48	TRAC	1	1	Not Significant	PSA1505
TGTGCAATGGGTAGTACTGGAGGCTTCAAAACTATCTTT;TGTGCAGGACCCATGACAACTGACAGCTGGGGGAAATTGCAGTTTTGTGCCAGCAGTTCACAGGGGGCAAATTTTGAAAAACTGTTTTTT;TGTGCCAGCAGCCCTGGGGGGCCCCAGCATTTT;TGTGCCAGCAGCTTAGGTCCGGGGAACACTGAAGCTTTCTTT	0	0	1	0.0103199	CD8+	3	TGTGCCAGCAGTTCACAGGGGGCAAATTTTGAAAAACTGTTTTTT;TGTGCCAGCAGCCCTGGGGGGCCCCAGCATTTT;TGTGCCAGCAGCTTAGGTCCGGGGAACACTGAAGCTTTCTTT	CASSSQGANFEKLFF;CASSPGGPQHF;CASSLGPGNTEAFF	TRBV12-4;TRBV6-3;TRBV7-6	TRBJ1-4;TRBJ1-5;TRBJ1-1	TRBD1;TRBD1;	TRBC1;TRBC1;TRBC1	2	TGTGCAATGGGTAGTACTGGAGGCTTCAAAACTATCTTT;TGTGCAGGACCCATGACAACTGACAGCTGGGGGAAATTGCAGTTT	CAMGSTGGFKTIF;CAGPMTTDSWGKLQF	TRAV12-3;TRAV27	TRAJ9;TRAJ24	TRAC;TRAC	1	1	Not Significant	PSA1505
TGTGCAATGGGTAGTACTGGAGGCTTCAAAACTATCTTTTGTGCCAGCAGTTCACAGGGGGCAAATTTTGAAAAACTGTTTTTT;TGTGCCAGCAGCTTAGGGGCCGATACGCAGTATTTT	0	0	1	0.0103199	CD8+	2	TGTGCCAGCAGTTCACAGGGGGCAAATTTTGAAAAACTGTTTTTT;TGTGCCAGCAGCTTAGGGGCCGATACGCAGTATTTT	CASSSQGANFEKLFF;CASSLGADTQYF	TRBV12-4;TRBV7-9	TRBJ1-4;TRBJ2-3	TRBD1;	TRBC1;TRBC2	1	TGTGCAATGGGTAGTACTGGAGGCTTCAAAACTATCTTT	CAMGSTGGFKTIF	TRAV12-2	TRAJ9	TRAC	1	1	Not Significant	PSA1505
TGTGCAATGGGTAGTACTGGAGGCTTCAAAACTATCTTTTGTGCCAGCAGTTCACAGGGGGCAAATTTTGAAAAACTGTTTTTT;TGTGCCAGCAGGTTGGGGAACGCTGAAGCTTTCTTT	0	0	1	0.0103199	CD8+	2	TGTGCCAGCAGTTCACAGGGGGCAAATTTTGAAAAACTGTTTTTT;TGTGCCAGCAGGTTGGGGAACGCTGAAGCTTTCTTT	CASSSQGANFEKLFF;CASRLGNAEAFF	TRBV12-4;TRBV28	TRBJ1-4;TRBJ1-1	TRBD1;	TRBC1;TRBC1	1	TGTGCAATGGGTAGTACTGGAGGCTTCAAAACTATCTTT	CAMGSTGGFKTIF	TRAV12-3	TRAJ9	TRAC	1	1	Not Significant	PSA1505
TGTGCAATTCTCCGTTCTAACGACTACAAGCTCAGCTTTTGTGCCAGCAGCTTAGGGGTGGTGGGGACAGATACGCAGTATTTT	0	0	1	0.0103199	CD8+	1	TGTGCCAGCAGCTTAGGGGTGGTGGGGACAGATACGCAGTATTTT	CASSLGVVGTDTQYF	TRBV7-3	TRBJ2-3	TRBD2	TRBC2	1	TGTGCAATTCTCCGTTCTAACGACTACAAGCTCAGCTTT	CAILRSNDYKLSF	TRAV12-3	TRAJ20	TRAC	1	1	Not Significant	PSA1505
TGTGCAATTCTTGGTGAATATGGAAACAAACTGGTCTTT;TGTGCAGAGGGATTATATAACACCGACAAGCTCATCTTTTGTGCCAGCAGTTACCCAACCGGACAGAGGAAGCAGTACTTC;TGTGCCAGCAGCTTACGGAGCTCTGGGGCCAACGTCCTGACTTTC	0	0	1	0.0103199	CD8+	2	TGTGCCAGCAGTTACCCAACCGGACAGAGGAAGCAGTACTTC;TGTGCCAGCAGCTTACGGAGCTCTGGGGCCAACGTCCTGACTTTC	CASSYPTGQRKQYF;CASSLRSSGANVLTF	TRBV6-3;TRBV7-2	TRBJ2-7;TRBJ2-6	TRBD1;	TRBC2;TRBC2	2	TGTGCAATTCTTGGTGAATATGGAAACAAACTGGTCTTT;TGTGCAGAGGGATTATATAACACCGACAAGCTCATCTTT	CAILGEYGNKLVF;CAEGLYNTDKLIF	TRAV12-3;TRAV5	TRAJ47;TRAJ34	TRAC;TRAC	1	1	Not Significant	PSA1505
TGTGCACACTACGACGCAACCGGCACTGCCAGTAAACTCACCTTTTGTGCCAGCAGTGTTGGGGGACGGGATGGCTACACCTTC	0	0	1	0.0103199	CD8+	1	TGTGCCAGCAGTGTTGGGGGACGGGATGGCTACACCTTC	CASSVGGRDGYTF	TRBV2	TRBJ1-2	TRBD1	TRBC1	1	TGTGCACACTACGACGCAACCGGCACTGCCAGTAAACTCACCTTT	CAHYDATGTASKLTF	TRAV25	TRAJ44	TRAC	1	1	Not Significant	PSA1505
TGTGCACCGAATTATGGAGGAAGCCAAGGAAATCTCATCTTTTGTGCCACCAGCAGAGGGGCCCAGGGGCTCTATGGCTACACCTTC	0	0	1	0.0103199	CD8+	1	TGTGCCACCAGCAGAGGGGCCCAGGGGCTCTATGGCTACACCTTC	CATSRGAQGLYGYTF	TRBV15	TRBJ1-2	TRBD1	TRBC1	1	TGTGCACCGAATTATGGAGGAAGCCAAGGAAATCTCATCTTT	CAPNYGGSQGNLIF	TRAV29DV5	TRAJ42	TRAC	1	1	Not Significant	PSA1505
TGTGCAGAACGGAGGGGGGCTGCAGGCAACAAGCTAACTTTT;TGTGCTCTAGACAGGTCTGGGGGTTACCAGAAAGTTACCTTTTGTGCCAGCAGCCTCGGGGACTACAGGGGGGTAACTGAAGCTTTCTTT	0	0	1	0.0103199	CD8+	1	TGTGCCAGCAGCCTCGGGGACTACAGGGGGGTAACTGAAGCTTTCTTT	CASSLGDYRGVTEAFF	TRBV5-5	TRBJ1-1		TRBC1	2	TGTGCAGAACGGAGGGGGGCTGCAGGCAACAAGCTAACTTTT;TGTGCTCTAGACAGGTCTGGGGGTTACCAGAAAGTTACCTTT	CAERRGAAGNKLTF;CALDRSGGYQKVTF	TRAV27;TRAV6	TRAJ17;TRAJ13	TRAC;TRAC	1	1	Not Significant	PSA1505
TGTGCAGAACGGAGGGGGGCTGCAGGCAACAAGCTAACTTTT;TGTGCTGGGCAGCCCCTTTATGGAGGAAGCCAAGGAAATCTCATCTTTTGTGCCAGCAGCTTGGGTCGAGACTATGGCTACACCTTC	0	0	1	0.0103199	CD8+	1	TGTGCCAGCAGCTTGGGTCGAGACTATGGCTACACCTTC	CASSLGRDYGYTF	TRBV5-6	TRBJ1-2		TRBC1	2	TGTGCAGAACGGAGGGGGGCTGCAGGCAACAAGCTAACTTTT;TGTGCTGGGCAGCCCCTTTATGGAGGAAGCCAAGGAAATCTCATCTTT	CAERRGAAGNKLTF;CAGQPLYGGSQGNLIF	TRAV27;TRAV35	TRAJ17;TRAJ42	TRAC;TRAC	1	1	Not Significant	PSA1505
TGTGCAGACGATACCAATGCAGGCAAATCAACCTTT;TGTGCAGCAAATGGGAACAACAGACTCGCTTTTTGTGCCAGCAGTCAGGGGTGGGGCAATCAGCCCCAGCATTTT	0	0	1	0.0103199	CD8+	1	TGTGCCAGCAGTCAGGGGTGGGGCAATCAGCCCCAGCATTTT	CASSQGWGNQPQHF	TRBV6-6	TRBJ1-5		TRBC1	2	TGTGCAGACGATACCAATGCAGGCAAATCAACCTTT;TGTGCAGCAAATGGGAACAACAGACTCGCTTTT	CADDTNAGKSTF;CAANGNNRLAF	TRAV27;TRAV29DV5	TRAJ27;TRAJ7	TRAC;TRAC	1	1	Not Significant	PSA1505
TGTGCAGAGAAAGACACCGACAAGCTCATCTTTTGCGCCAGCACCCCGGACTCAGCCTACAATGAGCAGTTCTTC	0	0	1	0.0103199	CD8+	1	TGCGCCAGCACCCCGGACTCAGCCTACAATGAGCAGTTCTTC	CASTPDSAYNEQFF	TRBV10-2	TRBJ2-1		TRBC2	1	TGTGCAGAGAAAGACACCGACAAGCTCATCTTT	CAEKDTDKLIF	TRAV13-2	TRAJ34	TRAC	1	1	Not Significant	PSA1505
TGTGCAGAGAACGGAAACGGCTTTCAGAAACTTGTATTT;TGTGCTGACCTATACAACTTCAACAAATTTTACTTT	0	0	1	0.0103199	CD8+	0							2	TGTGCAGAGAACGGAAACGGCTTTCAGAAACTTGTATTT;TGTGCTGACCTATACAACTTCAACAAATTTTACTTT	CAENGNGFQKLVF;CADLYNFNKFYF	TRAV13-2;TRAV17	TRAJ8;TRAJ21	TRAC;TRAC	1	1	Not Significant	PSA1505
TGTGCAGAGAACGGAGCTTCTGGTGGCTACAATAAGCTGATTTTT	0	0	1	0.0103199	CD8+	0							1	TGTGCAGAGAACGGAGCTTCTGGTGGCTACAATAAGCTGATTTTT	CAENGASGGYNKLIF	TRAV13-2	TRAJ4	TRAC	1	1	Not Significant	PSA1505
TGTGCAGAGAAGCGAGGGTGGAACCAGTTCTATTTT;TGCCTCGTGGGTGATTCAGGAGGAGGTGCTGACGGACTCACCTTTTGTGCCAGCAGTTCCATGGGAGGCCGGGTGCACACTGAAGCTTTCTTT	0	0	1	0.0103199	CD8+	1	TGTGCCAGCAGTTCCATGGGAGGCCGGGTGCACACTGAAGCTTTCTTT	CASSSMGGRVHTEAFF	TRBV28	TRBJ1-1	TRBD2	TRBC1	2	TGTGCAGAGAAGCGAGGGTGGAACCAGTTCTATTTT;TGCCTCGTGGGTGATTCAGGAGGAGGTGCTGACGGACTCACCTTT	CAEKRGWNQFYF;CLVGDSGGGADGLTF	TRAV13-2;TRAV4	TRAJ49;TRAJ45	TRAC;TRAC	1	1	Not Significant	PSA1505
TGTGCAGAGAAGGATGCAGGCAACATGCTCACCTTT;TGTGCACAAAAAGCAGGCAACATGCTCACCTTTTGTGCCAGCACTGCTACCGGGACAATCGGCTACACCTTC	0	0	1	0.0103199	CD8+	1	TGTGCCAGCACTGCTACCGGGACAATCGGCTACACCTTC	CASTATGTIGYTF	TRBV6-6	TRBJ1-2		TRBC1	2	TGTGCAGAGAAGGATGCAGGCAACATGCTCACCTTT;TGTGCACAAAAAGCAGGCAACATGCTCACCTTT	CAEKDAGNMLTF;CAQKAGNMLTF	TRAV13-2;TRAV16	TRAJ39;TRAJ39	TRAC;TRAC	1	1	Not Significant	PSA1505
TGTGCAGAGAATAATGGGAACAACAGACTCGCTTTT;TGTGCTACGGGAGGGGTTTATGGGAACAACAGACTCGCTTTTTGTGCCAGCAGTGATATAGCGGTTCAAGAAGAGTTCTTC	0	0	1	0.0103199	CD8+	1	TGTGCCAGCAGTGATATAGCGGTTCAAGAAGAGTTCTTC	CASSDIAVQEEFF	TRBV6-1	TRBJ2-1	TRBD2	TRBC2	2	TGTGCAGAGAATAATGGGAACAACAGACTCGCTTTT;TGTGCTACGGGAGGGGTTTATGGGAACAACAGACTCGCTTTT	CAENNGNNRLAF;CATGGVYGNNRLAF	TRAV13-2;TRAV17	TRAJ7;TRAJ7	TRAC;TRAC	1	1	Not Significant	PSA1505
TGTGCAGAGAATACCGATGACAAGATCATCTTT;TGTGCTGTGAGTGATCCGGGTCCCAGTGGCTCTAGGTTGACCTTTTGTGCCATCAGTGGGACTAGCGGGAGTGCCTACAATGAGCAGTTCTTC;TGTGCCAGCAGCTGGCTAGCGGGGGGGAACAATGAGCAGTTCTTC	0	0	1	0.0103199	CD8+	2	TGTGCCATCAGTGGGACTAGCGGGAGTGCCTACAATGAGCAGTTCTTC;TGTGCCAGCAGCTGGCTAGCGGGGGGGAACAATGAGCAGTTCTTC	CAISGTSGSAYNEQFF;CASSWLAGGNNEQFF	TRBV10-3;TRBV7-2	TRBJ2-1;TRBJ2-1	TRBD2;TRBD1	TRBC2;TRBC2	2	TGTGCAGAGAATACCGATGACAAGATCATCTTT;TGTGCTGTGAGTGATCCGGGTCCCAGTGGCTCTAGGTTGACCTTT	CAENTDDKIIF;CAVSDPGPSGSRLTF	TRAV13-2;TRAV8-6	TRAJ30;TRAJ58	TRAC;TRAC	1	1	Not Significant	PSA1505
TGTGCAGAGAATAGAAGTGGAAACAAGCTGGTCTTTTGTGCCAGCAGCTTAGTAGCGGGGGGCTACAATGAGCAGTTCTTC	0	0	1	0.0103199	CD8+	1	TGTGCCAGCAGCTTAGTAGCGGGGGGCTACAATGAGCAGTTCTTC	CASSLVAGGYNEQFF	TRBV7-9	TRBJ2-1		TRBC2	1	TGTGCAGAGAATAGAAGTGGAAACAAGCTGGTCTTT	CAENRSGNKLVF	TRAV13-2	TRAJ47	TRAC	1	1	Not Significant	PSA1505
TGTGCAGAGAATATACGGGATAGCAGCTATAAATTGATCTTC;TGTGCAATGAGAGATTTTAACACCGACAAGCTCATCTTT;TGTGCTGGCCATAACGACTACAAGCTCAGCTTTTGTGCCAGCAGCTCCGGACTCCTCAGTGGCTTC;TGTGCCAGCAGCAGGGGACAGAACACTGAAGCTTTCTTT	0	0	1	0.0103199	CD8+	2	TGTGCCAGCAGCTCCGGACTCCTCAGTGGCTTC;TGTGCCAGCAGCAGGGGACAGAACACTGAAGCTTTCTTT	CASSSGLLSGF;CASSRGQNTEAFF	TRBV2;TRBV9	TRBJ2-7;TRBJ1-1	;TRBD1	TRBC2;TRBC1	3	TGTGCAGAGAATATACGGGATAGCAGCTATAAATTGATCTTC;TGTGCAATGAGAGATTTTAACACCGACAAGCTCATCTTT;TGTGCTGGCCATAACGACTACAAGCTCAGCTTT	CAENIRDSSYKLIF;CAMRDFNTDKLIF;CAGHNDYKLSF	TRAV13-2;TRAV14DV4;TRAV21	TRAJ12;TRAJ34;TRAJ20	TRAC;TRAC;TRAC	1	1	Not Significant	PSA1505
TGTGCAGAGAATATATACGCAGGCAAATCAACCTTT;TGTGCTGCTGGTGGTGCTACAAACAAGCTCATCTTTTGTGCCAGCAGTTTGGGAGGCTGGGGTAGTTCACCCCTCCACTTT;TGTGCCAGCAGCTTAGGAGGGGCAGCTCAGCCCCAGCATTTT	0	0	1	0.0103199	CD8+	2	TGTGCCAGCAGTTTGGGAGGCTGGGGTAGTTCACCCCTCCACTTT;TGTGCCAGCAGCTTAGGAGGGGCAGCTCAGCCCCAGCATTTT	CASSLGGWGSSPLHF;CASSLGGAAQPQHF	TRBV27;TRBV7-2	TRBJ1-6;TRBJ1-5	TRBD2;TRBD2	TRBC1;TRBC1	2	TGTGCAGAGAATATATACGCAGGCAAATCAACCTTT;TGTGCTGCTGGTGGTGCTACAAACAAGCTCATCTTT	CAENIYAGKSTF;CAAGGATNKLIF	TRAV13-2;TRAV22	TRAJ27;TRAJ32	TRAC;TRAC	1	1	Not Significant	PSA1505
TGTGCAGAGAATATATACGCAGGCAAATCAACCTTT;TGTGCTGTGGGTGTGCAGGCTGCAGGCAACAAGCTAACTTTTTGTGCCAGCAGTTTGGGAGGCTGGGGTAGTTCACCCCTCCACTTT;TGTGCCAGCAGTAACTCTCCACAGGGACTGGGCACAGATACGCAGTATTTT	0	0	1	0.0103199	CD8+	2	TGTGCCAGCAGTTTGGGAGGCTGGGGTAGTTCACCCCTCCACTTT;TGTGCCAGCAGTAACTCTCCACAGGGACTGGGCACAGATACGCAGTATTTT	CASSLGGWGSSPLHF;CASSNSPQGLGTDTQYF	TRBV27;TRBV6-3	TRBJ1-6;TRBJ2-3	TRBD2;TRBD2	TRBC1;TRBC2	2	TGTGCAGAGAATATATACGCAGGCAAATCAACCTTT;TGTGCTGTGGGTGTGCAGGCTGCAGGCAACAAGCTAACTTTT	CAENIYAGKSTF;CAVGVQAAGNKLTF	TRAV13-2;TRAV8-3	TRAJ27;TRAJ17	TRAC;TRAC	1	1	Not Significant	PSA1505
TGTGCAGAGAATATCTACGGAGGAAGCCAAGGAAATCTCATCTTT	0	0	1	0.0103199	CD8+	0							1	TGTGCAGAGAATATCTACGGAGGAAGCCAAGGAAATCTCATCTTT	CAENIYGGSQGNLIF	TRAV13-2	TRAJ42	TRAC	1	1	Not Significant	PSA1505
TGTGCAGAGAATATGGCCGGTGGTACTAGCTATGGAAAGCTGACATTT;TGTGCTGGGCGAGGGGATTATGGAGGAAGCCAAGGAAATCTCATCTTTTGTGCCAGCAGTTATGGGCCAGGGGTCACCGGGGAGCTGTTTTTT	0	0	1	0.0103199	CD8+	1	TGTGCCAGCAGTTATGGGCCAGGGGTCACCGGGGAGCTGTTTTTT	CASSYGPGVTGELFF	TRBV6-6	TRBJ2-2		TRBC2	2	TGTGCAGAGAATATGGCCGGTGGTACTAGCTATGGAAAGCTGACATTT;TGTGCTGGGCGAGGGGATTATGGAGGAAGCCAAGGAAATCTCATCTTT	CAENMAGGTSYGKLTF;CAGRGDYGGSQGNLIF	TRAV13-2;TRAV35	TRAJ52;TRAJ42	TRAC;TRAC	1	1	Not Significant	PSA1505
TGTGCAGAGAATCCCTCTTCTGGTGGCTACAATAAGCTGATTTTT;TGTGCAATGAGAGATTTTAACACCGACAAGCTCATCTTTTGTGCCAGCAGTGAACACTCGGACGGGGAGCTGTTTTTT;TGTGCCAGCAGCAGGGGACAGAACACTGAAGCTTTCTTT	0	0	1	0.0103199	CD8+	2	TGTGCCAGCAGTGAACACTCGGACGGGGAGCTGTTTTTT;TGTGCCAGCAGCAGGGGACAGAACACTGAAGCTTTCTTT	CASSEHSDGELFF;CASSRGQNTEAFF	TRBV2;TRBV9	TRBJ2-2;TRBJ1-1	;TRBD1	TRBC2;TRBC1	2	TGTGCAGAGAATCCCTCTTCTGGTGGCTACAATAAGCTGATTTTT;TGTGCAATGAGAGATTTTAACACCGACAAGCTCATCTTT	CAENPSSGGYNKLIF;CAMRDFNTDKLIF	TRAV13-2;TRAV14DV4	TRAJ4;TRAJ34	TRAC;TRAC	1	1	Not Significant	PSA1505
TGTGCAGAGAATGCTGGGGCAAACAACCTCTTCTTT;TGTGCTGTGAGGGTCTATTCAGGAGGAGGTGCTGACGGACTCACCTTTTGTGCCAGTAGTAGGTGGGGGGGCAACCAAGAGACCCAGTACTTC;TGTGCCACCAGGGACGACGCCAGCTCTGGGGCCAACGTCCTGACTTTC	0	0	1	0.0103199	CD8+	2	TGTGCCAGTAGTAGGTGGGGGGGCAACCAAGAGACCCAGTACTTC;TGTGCCACCAGGGACGACGCCAGCTCTGGGGCCAACGTCCTGACTTTC	CASSRWGGNQETQYF;CATRDDASSGANVLTF	TRBV19;TRBV2	TRBJ2-5;TRBJ2-6	TRBD1;	TRBC2;TRBC2	2	TGTGCAGAGAATGCTGGGGCAAACAACCTCTTCTTT;TGTGCTGTGAGGGTCTATTCAGGAGGAGGTGCTGACGGACTCACCTTT	CAENAGANNLFF;CAVRVYSGGGADGLTF	TRAV13-2;TRAV3	TRAJ36;TRAJ45	TRAC;TRAC	1	1	Not Significant	PSA1505
TGTGCAGAGACAAAGGGTGCGGCGGATGACAAGATCATCTTT;TGTGCTCTGAGTGAGGCGCGGAGCTCAACCCTGGGGAGGCTATACTTT;TGTGCTGTGGAGGATCTGTTTAACCAGGGAGGAAAGCTTATCTTC;TGTGCTGTGGGCGATTCAGGATACAGCACCCTCACCTTTTGCAGTGCTAGAGAGGGCCTACCTAGCTCCTACGAGCAGTACTTC;TGTGCCAGCAGTGGGGGGCGCATCACCGGGGAGCTGTTTTTT;TGTGCCAGCAACAACGACGGGGCTAGCGGGGGACTATACAATGAGCAGTTCTTC	0	0	1	0.0103199	CD8+	3	TGCAGTGCTAGAGAGGGCCTACCTAGCTCCTACGAGCAGTACTTC;TGTGCCAGCAGTGGGGGGCGCATCACCGGGGAGCTGTTTTTT;TGTGCCAGCAACAACGACGGGGCTAGCGGGGGACTATACAATGAGCAGTTCTTC	CSAREGLPSSYEQYF;CASSGGRITGELFF;CASNNDGASGGLYNEQFF	TRBV20-1;TRBV28;TRBV9	TRBJ2-7;TRBJ2-2;TRBJ2-1	TRBD2;TRBD1;TRBD2	TRBC2;TRBC2;TRBC2	4	TGTGCAGAGACAAAGGGTGCGGCGGATGACAAGATCATCTTT;TGTGCTCTGAGTGAGGCGCGGAGCTCAACCCTGGGGAGGCTATACTTT;TGTGCTGTGGAGGATCTGTTTAACCAGGGAGGAAAGCTTATCTTC;TGTGCTGTGGGCGATTCAGGATACAGCACCCTCACCTTT	CAETKGAADDKIIF;CALSEARSSTLGRLYF;CAVEDLFNQGGKLIF;CAVGDSGYSTLTF	TRAV13-2;TRAV19;TRAV2;TRAV8-3	TRAJ30;TRAJ18;TRAJ23;TRAJ11	TRAC;TRAC;TRAC;TRAC	1	1	Not Significant	PSA1505
TGTGCAGAGACAAAGGGTGCGGCGGATGACAAGATCATCTTT;TGTGCTCTGAGTGAGGCGCGGAGCTCAACCCTGGGGAGGCTATACTTTTGCAGTGCTAGAGAGGGCCTACCTAGCTCCTACGAGCAGTACTTC	2	0.0276549	3	0.0309598	CD8+	1	TGCAGTGCTAGAGAGGGCCTACCTAGCTCCTACGAGCAGTACTTC	CSAREGLPSSYEQYF	TRBV20-1	TRBJ2-7	TRBD2	TRBC2	2	TGTGCAGAGACAAAGGGTGCGGCGGATGACAAGATCATCTTT;TGTGCTCTGAGTGAGGCGCGGAGCTCAACCCTGGGGAGGCTATACTTT	CAETKGAADDKIIF;CALSEARSSTLGRLYF	TRAV13-2;TRAV19	TRAJ30;TRAJ18	TRAC;TRAC	1	1	Not Significant	PSA1505
TGTGCAGAGACACTAAATTCCGGGTATGCACTCAACTTCTGTGCCAGCAGCTTCCAAGCGGGGGGGACAGATACGCAGTATTTT	0	0	1	0.0103199	CD8+	1	TGTGCCAGCAGCTTCCAAGCGGGGGGGACAGATACGCAGTATTTT	CASSFQAGGTDTQYF	TRBV7-8	TRBJ2-3		TRBC2	1	TGTGCAGAGACACTAAATTCCGGGTATGCACTCAACTTC	CAETLNSGYALNF	TRAV5	TRAJ41	TRAC	1	1	Not Significant	PSA1505
TGTGCAGAGACATCTGGAGGTGGTACTAGCTATGGAAAGCTGACATTT;TGTGCTGTGACCGATACTGGAGGCTTCAAAACTATCTTTTGTGCCAGCAGCCTAAACACGGGAGACACAGATACGCAGTATTTT;TGTGCCAGCAGCTTGGGACTAGCGGGGGTAACCGGGGAGCTGTTTTTT	0	0	1	0.0103199	CD8+	2	TGTGCCAGCAGCCTAAACACGGGAGACACAGATACGCAGTATTTT;TGTGCCAGCAGCTTGGGACTAGCGGGGGTAACCGGGGAGCTGTTTTTT	CASSLNTGDTDTQYF;CASSLGLAGVTGELFF	TRBV14;TRBV7-6	TRBJ2-3;TRBJ2-2	TRBD2;TRBD2	TRBC2;TRBC2	2	TGTGCAGAGACATCTGGAGGTGGTACTAGCTATGGAAAGCTGACATTT;TGTGCTGTGACCGATACTGGAGGCTTCAAAACTATCTTT	CAETSGGGTSYGKLTF;CAVTDTGGFKTIF	TRAV13-2;TRAV8-4	TRAJ52;TRAJ9	TRAC;TRAC	1	1	Not Significant	PSA1505
TGTGCAGAGACCCCGATGGATAGCAGCTATAAATTGATCTTCTGCGCCAGCAGCGAGGCACAGGGATCCTACGAGCAGTACTTC;TGTGCCAGCACGGATAAGTACGAGCAGTACTTC	0	0	1	0.0103199	CD8+	2	TGCGCCAGCAGCGAGGCACAGGGATCCTACGAGCAGTACTTC;TGTGCCAGCACGGATAAGTACGAGCAGTACTTC	CASSEAQGSYEQYF;CASTDKYEQYF	TRBV4-1;TRBV6-1	TRBJ2-7;TRBJ2-7	TRBD1;	TRBC2;TRBC2	1	TGTGCAGAGACCCCGATGGATAGCAGCTATAAATTGATCTTC	CAETPMDSSYKLIF	TRAV5	TRAJ12	TRAC	1	1	Not Significant	PSA1505
TGTGCAGAGACCCCTTCCCACTCCTCTGGTTCTGCAAGGCAACTGACCTTTTGTGCCAGTAGTATTGTAGCGGGGAATTACAATGAGCAGTTCTTC	0	0	1	0.0103199	CD8+	1	TGTGCCAGTAGTATTGTAGCGGGGAATTACAATGAGCAGTTCTTC	CASSIVAGNYNEQFF	TRBV19	TRBJ2-1	TRBD2	TRBC2	1	TGTGCAGAGACCCCTTCCCACTCCTCTGGTTCTGCAAGGCAACTGACCTTT	CAETPSHSSGSARQLTF	TRAV13-2	TRAJ22	TRAC	1	1	Not Significant	PSA1505
TGTGCAGAGACCTGGGGGAAATTGCAGTTT;TGCCTCGTGGGTCCCCCCAACAGACTCGCTTTTTGTGCCGCGGCAGTCCAGCCCCAGCATTTT	0	0	1	0.0103199	CD8+	1	TGTGCCGCGGCAGTCCAGCCCCAGCATTTT	CAAAVQPQHF	TRBV6-1	TRBJ1-5		TRBC1	2	TGTGCAGAGACCTGGGGGAAATTGCAGTTT;TGCCTCGTGGGTCCCCCCAACAGACTCGCTTTT	CAETWGKLQF;CLVGPPNRLAF	TRAV13-2;TRAV4	TRAJ24;TRAJ7	TRAC;TRAC	1	1	Not Significant	PSA1505
TGTGCAGAGACGGGAGGAGGAAACAAACTCACCTTT;TGTGCTGTGAGAGACCCCTATAACTATGGTCAGAATTTTGTCTTTTGTGCCAGCAGTCAGGGGTGGGGCAATCAGCCCCAGCATTTT	0	0	1	0.0103199	CD8+	1	TGTGCCAGCAGTCAGGGGTGGGGCAATCAGCCCCAGCATTTT	CASSQGWGNQPQHF	TRBV6-6	TRBJ1-5		TRBC1	2	TGTGCAGAGACGGGAGGAGGAAACAAACTCACCTTT;TGTGCTGTGAGAGACCCCTATAACTATGGTCAGAATTTTGTCTTT	CAETGGGNKLTF;CAVRDPYNYGQNFVF	TRAV29DV5;TRAV3	TRAJ10;TRAJ26	TRAC;TRAC	1	1	Not Significant	PSA1505
TGTGCAGAGACTGCGGGCACTGCCAGTAAACTCACCTTT;TGTGCTCTAAGTGGCCGTCTCTTCAACAAATTTTACTTTTGCAGTGCCCTTTCAGGGGCCTCCTACAATGAGCAGTTCTTC;TGTGCCAGCACCCACACAGGACCCTATCAGCCCCAGCATTTT	0	0	1	0.0103199	CD8+	2	TGCAGTGCCCTTTCAGGGGCCTCCTACAATGAGCAGTTCTTC;TGTGCCAGCACCCACACAGGACCCTATCAGCCCCAGCATTTT	CSALSGASYNEQFF;CASTHTGPYQPQHF	TRBV20-1;TRBV5-8	TRBJ2-1;TRBJ1-5	TRBD1;TRBD1	TRBC2;TRBC1	2	TGTGCAGAGACTGCGGGCACTGCCAGTAAACTCACCTTT;TGTGCTCTAAGTGGCCGTCTCTTCAACAAATTTTACTTT	CAETAGTASKLTF;CALSGRLFNKFYF	TRAV13-2;TRAV16	TRAJ44;TRAJ21	TRAC;TRAC	1	1	Not Significant	PSA1505
TGTGCAGAGAGACTATATTCCGGGTATGCACTCAACTTCTGTGCCAGCAGCCAGCTGACTAGCGGCTACAATGAGCAGTTCTTC	0	0	1	0.0103199	CD8+	1	TGTGCCAGCAGCCAGCTGACTAGCGGCTACAATGAGCAGTTCTTC	CASSQLTSGYNEQFF	TRBV7-2	TRBJ2-1	TRBD2	TRBC2	1	TGTGCAGAGAGACTATATTCCGGGTATGCACTCAACTTC	CAERLYSGYALNF	TRAV5	TRAJ41	TRAC	1	1	Not Significant	PSA1505
TGTGCAGAGAGCCGTTTAGGTGGTGCTACAAACAAGCTCATCTTTTGTGCCAGCACCCTTGTAGCTACACACACCGGGGAGCTGTTTTTT;TGCGCCAGCAGCTTGGCGGGGACAACTAATGAAAAACTGTTTTTT	0	0	1	0.0103199	CD8+	2	TGTGCCAGCACCCTTGTAGCTACACACACCGGGGAGCTGTTTTTT;TGCGCCAGCAGCTTGGCGGGGACAACTAATGAAAAACTGTTTTTT	CASTLVATHTGELFF;CASSLAGTTNEKLFF	TRBV28;TRBV5-1	TRBJ2-2;TRBJ1-4	;	TRBC2;TRBC1	1	TGTGCAGAGAGCCGTTTAGGTGGTGCTACAAACAAGCTCATCTTT	CAESRLGGATNKLIF	TRAV5	TRAJ32	TRAC	1	1	Not Significant	PSA1505
TGTGCAGAGAGCGCTGAAAGATCTTATAACACCGACAAGCTCATCTTTTGCGCCAGCAGCCCCCCGCCGGGACAGGGATCCCACGAGCAGTACTTC	0	0	1	0.0103199	CD8+	1	TGCGCCAGCAGCCCCCCGCCGGGACAGGGATCCCACGAGCAGTACTTC	CASSPPPGQGSHEQYF	TRBV5-1	TRBJ2-7	TRBD1	TRBC2	1	TGTGCAGAGAGCGCTGAAAGATCTTATAACACCGACAAGCTCATCTTT	CAESAERSYNTDKLIF	TRAV5	TRAJ34	TRAC	1	1	Not Significant	PSA1505
TGTGCAGAGAGGACAACTGACAGCTGGGGGAAATTGCAGTTTTGTGCCAGCAGGAGACTAGTCGCCGGGGAGCTGTTTTTT	0	0	1	0.0103199	CD8+	1	TGTGCCAGCAGGAGACTAGTCGCCGGGGAGCTGTTTTTT	CASRRLVAGELFF	TRBV6-3	TRBJ2-2	TRBD2	TRBC2	1	TGTGCAGAGAGGACAACTGACAGCTGGGGGAAATTGCAGTTT	CAERTTDSWGKLQF	TRAV25	TRAJ24	TRAC	1	1	Not Significant	PSA1505
TGTGCAGAGAGGGGACCCCGAGGAAAGCTTATCTTCTGTGCCAGCAGTTTTGGAAGCAATCAGCCCCAGCATTTT;TGTGCCAGCAGCTTGGGTCGAGACTATGGCTACACCTTC	0	0	1	0.0103199	CD8+	2	TGTGCCAGCAGTTTTGGAAGCAATCAGCCCCAGCATTTT;TGTGCCAGCAGCTTGGGTCGAGACTATGGCTACACCTTC	CASSFGSNQPQHF;CASSLGRDYGYTF	TRBV27;TRBV5-6	TRBJ1-5;TRBJ1-2	;	TRBC1;TRBC1	1	TGTGCAGAGAGGGGACCCCGAGGAAAGCTTATCTTC	CAERGPRGKLIF	TRAV13-2	TRAJ23	TRAC	1	1	Not Significant	PSA1505
TGTGCAGAGAGGGGAGCTGCAGGCAACAAGCTAACTTTTTGTGCCAGCAGTCCGACCGTCGGGGAGCAGTACTTC	0	0	1	0.0103199	CD8+	1	TGTGCCAGCAGTCCGACCGTCGGGGAGCAGTACTTC	CASSPTVGEQYF	TRBV12-3	TRBJ2-7		TRBC2	1	TGTGCAGAGAGGGGAGCTGCAGGCAACAAGCTAACTTTT	CAERGAAGNKLTF	TRAV13-2	TRAJ17	TRAC	1	1	Not Significant	PSA1505
TGTGCAGAGAGGGGGGAGCGTGGAAAGCTGACATTT;TGTGCTTATAGTGTGGAATATGGAAACAAGCTGGTCTTTTGTGCCAGCAGCCACCCCGACAGGGGGCGAGGATCACCCCTCCACTTT	0	0	1	0.0103199	CD8+	1	TGTGCCAGCAGCCACCCCGACAGGGGGCGAGGATCACCCCTCCACTTT	CASSHPDRGRGSPLHF	TRBV7-9	TRBJ1-6		TRBC1	2	TGTGCAGAGAGGGGGGAGCGTGGAAAGCTGACATTT;TGTGCTTATAGTGTGGAATATGGAAACAAGCTGGTCTTT	CAERGERGKLTF;CAYSVEYGNKLVF	TRAV13-2;TRAV38-2DV8	TRAJ52;TRAJ47	TRAC;TRAC	1	1	Not Significant	PSA1505
TGTGCAGAGAGGGGGTCAAGGGGGAAGCTCAGCTTTTGTGCCAGCAGTTTAGGCAGCAATCAGCCCCAGCATTTT	0	0	1	0.0103199	CD8+	1	TGTGCCAGCAGTTTAGGCAGCAATCAGCCCCAGCATTTT	CASSLGSNQPQHF	TRBV27	TRBJ1-5		TRBC1	1	TGTGCAGAGAGGGGGTCAAGGGGGAAGCTCAGCTTT	CAERGSRGKLSF	TRAV13-2	TRAJ20	TRAC	1	1	Not Significant	PSA1505
TGTGCAGAGAGGTGGACTGGAGGCTTCAAAACTATCTTTTGCGCCAGCAGCCAGGATCCAGGGGGCGTGGAGACCCAGTACTTC;TGTGCCAGCAGTCCTGACAGGGGGGCCTACAATGAGCAGTTCTTC	0	0	1	0.0103199	CD8+	2	TGCGCCAGCAGCCAGGATCCAGGGGGCGTGGAGACCCAGTACTTC;TGTGCCAGCAGTCCTGACAGGGGGGCCTACAATGAGCAGTTCTTC	CASSQDPGGVETQYF;CASSPDRGAYNEQFF	TRBV4-1;TRBV6-5	TRBJ2-5;TRBJ2-1	;TRBD1	TRBC2;TRBC2	1	TGTGCAGAGAGGTGGACTGGAGGCTTCAAAACTATCTTT	CAERWTGGFKTIF	TRAV13-2	TRAJ9	TRAC	1	1	Not Significant	PSA1505
TGTGCAGAGAGTAGAGGCTTTCAGAAACTTGTATTTTGTGCCAGCAGTCAGGGACGGGCTAGCACAGATACGCAGTATTTT	0	0	1	0.0103199	CD8+	1	TGTGCCAGCAGTCAGGGACGGGCTAGCACAGATACGCAGTATTTT	CASSQGRASTDTQYF	TRBV11-1	TRBJ2-3		TRBC2	1	TGTGCAGAGAGTAGAGGCTTTCAGAAACTTGTATTT	CAESRGFQKLVF	TRAV5	TRAJ8	TRAC	1	1	Not Significant	PSA1505
TGTGCAGAGAGTAGGAGCAGCTATAAATTGATCTTCTGTGCCATCAGTGATGAAGCGGGACAGGGGGTCGGCGAGCAGTACTTC;TGCAGTGCTAGAGGATTCTCGGGTGTCTACGAGCAGTACTTC	0	0	1	0.0103199	CD8+	2	TGTGCCATCAGTGATGAAGCGGGACAGGGGGTCGGCGAGCAGTACTTC;TGCAGTGCTAGAGGATTCTCGGGTGTCTACGAGCAGTACTTC	CAISDEAGQGVGEQYF;CSARGFSGVYEQYF	TRBV10-3;TRBV20-1	TRBJ2-7;TRBJ2-7	TRBD1;	TRBC2;TRBC2	1	TGTGCAGAGAGTAGGAGCAGCTATAAATTGATCTTC	CAESRSSYKLIF	TRAV5	TRAJ12	TRAC	1	1	Not Significant	PSA1505
TGTGCAGAGAGTATAAACACGGGCAGGAGAGCACTTACTTTTTGTGCCAGCAGGCGAGACAGGGGGCTAGGAAACACCATATATTTT	0	0	1	0.0103199	CD8+	1	TGTGCCAGCAGGCGAGACAGGGGGCTAGGAAACACCATATATTTT	CASRRDRGLGNTIYF	TRBV28	TRBJ1-3	TRBD1	TRBC1	1	TGTGCAGAGAGTATAAACACGGGCAGGAGAGCACTTACTTTT	CAESINTGRRALTF	TRAV5	TRAJ5	TRAC	1	1	Not Significant	PSA1505
TGTGCAGAGAGTATAAGTTTTGGGAACAATGACATGCGCTTT;TGTGCTGTGGGTGGGAGCAACTATCAGTTAATCTGGTGTGCCAGCACCAACCACCAGGACAGTTATAGCAATCAGCCCCAGCATTTT;TGTGCCAGCAGCTTAGGCAGGGGCTACAATGAGCAGTTCTTC	0	0	1	0.0103199	CD8+	2	TGTGCCAGCACCAACCACCAGGACAGTTATAGCAATCAGCCCCAGCATTTT;TGTGCCAGCAGCTTAGGCAGGGGCTACAATGAGCAGTTCTTC	CASTNHQDSYSNQPQHF;CASSLGRGYNEQFF	TRBV28;TRBV7-6	TRBJ1-5;TRBJ2-1	TRBD1;TRBD1	TRBC1;TRBC2	2	TGTGCAGAGAGTATAAGTTTTGGGAACAATGACATGCGCTTT;TGTGCTGTGGGTGGGAGCAACTATCAGTTAATCTGG	CAESISFGNNDMRF;CAVGGSNYQLIW	TRAV5;TRAV8-3	TRAJ43;TRAJ33	TRAC;TRAC	1	1	Not Significant	PSA1505
TGTGCAGAGAGTATAGGCGACTACAAGCTCAGCTTTTGCAGTGCTAGGACGGAACAGGGGGGTGAGCAGTTCTTC	0	0	1	0.0103199	CD8+	1	TGCAGTGCTAGGACGGAACAGGGGGGTGAGCAGTTCTTC	CSARTEQGGEQFF	TRBV20-1	TRBJ2-1	TRBD1	TRBC2	1	TGTGCAGAGAGTATAGGCGACTACAAGCTCAGCTTT	CAESIGDYKLSF	TRAV5	TRAJ20	TRAC	1	1	Not Significant	PSA1505
TGTGCAGAGAGTATCGGTGAGAAATTAACCTTTTGTGCCAGCAGCTCAACCGGGACAGCTACCGAACCCCTCTACGAGCAGTACTTC	0	0	1	0.0103199	CD8+	1	TGTGCCAGCAGCTCAACCGGGACAGCTACCGAACCCCTCTACGAGCAGTACTTC	CASSSTGTATEPLYEQYF	TRBV7-9	TRBJ2-7		TRBC2	1	TGTGCAGAGAGTATCGGTGAGAAATTAACCTTT	CAESIGEKLTF	TRAV5	TRAJ48	TRAC	1	1	Not Significant	PSA1505
TGTGCAGAGAGTATGGATGGTGGTGCTACAAACAAGCTCATCTTTTGTGCCAGCAGCTGGGTGACGGGGGCGGACGGGGAGCTGTTTTTT	0	0	1	0.0103199	CD8+	1	TGTGCCAGCAGCTGGGTGACGGGGGCGGACGGGGAGCTGTTTTTT	CASSWVTGADGELFF	TRBV5-6	TRBJ2-2		TRBC2	1	TGTGCAGAGAGTATGGATGGTGGTGCTACAAACAAGCTCATCTTT	CAESMDGGATNKLIF	TRAV5	TRAJ32	TRAC	1	1	Not Significant	PSA1505
TGTGCAGAGAGTCCATCAGGAGGAAGCTACATACCTACATTTTGTGCCAGCAGCTTAGGAGTAGGTGGAGGAAACACCATATATTTT	0	0	1	0.0103199	CD8+	1	TGTGCCAGCAGCTTAGGAGTAGGTGGAGGAAACACCATATATTTT	CASSLGVGGGNTIYF	TRBV7-8	TRBJ1-3		TRBC1	1	TGTGCAGAGAGTCCATCAGGAGGAAGCTACATACCTACATTT	CAESPSGGSYIPTF	TRAV5	TRAJ6	TRAC	1	1	Not Significant	PSA1505
TGTGCAGAGAGTCCCCGGCGGGATAGCAGCTATAAATTGATCTTCTGCAGCGTTTTTGAGGCAGGGGGCATGGGGGCCAACGTCCTGACTTTC	0	0	1	0.0103199	CD8+	1	TGCAGCGTTTTTGAGGCAGGGGGCATGGGGGCCAACGTCCTGACTTTC	CSVFEAGGMGANVLTF	TRBV29-1	TRBJ2-6	TRBD1	TRBC2	1	TGTGCAGAGAGTCCCCGGCGGGATAGCAGCTATAAATTGATCTTC	CAESPRRDSSYKLIF	TRAV5	TRAJ12	TRAC	1	1	Not Significant	PSA1505
TGTGCAGAGAGTGACAGCTGGGGGAAATTGCAGTTTTGTGCCAGCAGCTTAAATGCGCGGGGGGGAAGGGAAGAGACCCAGTACTTC;TGTGCCAGCAGCGCCCCCTACGAGCAGTACTTC;TGCGCCAGCAGCTTACGGTCCCCGGAGGACTCGAAGACCGGGGAGCTGTTTTTT	0	0	1	0.0103199	CD8+	3	TGTGCCAGCAGCTTAAATGCGCGGGGGGGAAGGGAAGAGACCCAGTACTTC;TGTGCCAGCAGCGCCCCCTACGAGCAGTACTTC;TGCGCCAGCAGCTTACGGTCCCCGGAGGACTCGAAGACCGGGGAGCTGTTTTTT	CASSLNARGGREETQYF;CASSAPYEQYF;CASSLRSPEDSKTGELFF	TRBV11-2;TRBV14;TRBV5-1	TRBJ2-5;TRBJ2-7;TRBJ2-2	;;TRBD2	TRBC2;TRBC2;TRBC2	1	TGTGCAGAGAGTGACAGCTGGGGGAAATTGCAGTTT	CAESDSWGKLQF	TRAV5	TRAJ24	TRAC	1	1	Not Significant	PSA1505
TGTGCAGAGAGTGACAGCTGGGGGAAATTGCAGTTTTGTGCCAGCAGTGACAGAACTAGCGGAGTACACAATGAGCAGTTCTTC	0	0	1	0.0103199	CD8+	1	TGTGCCAGCAGTGACAGAACTAGCGGAGTACACAATGAGCAGTTCTTC	CASSDRTSGVHNEQFF	TRBV7-2	TRBJ2-1	TRBD2	TRBC2	1	TGTGCAGAGAGTGACAGCTGGGGGAAATTGCAGTTT	CAESDSWGKLQF	TRAV5	TRAJ24	TRAC	1	1	Not Significant	PSA1505
TGTGCAGAGAGTGTGGGAACCTCCTACGACAAGGTGATATTTTGTGCCAGCAGCCAAGTTCCAGGCCAGCCCCAGCATTTT	0	0	1	0.0103199	CD8+	1	TGTGCCAGCAGCCAAGTTCCAGGCCAGCCCCAGCATTTT	CASSQVPGQPQHF	TRBV3-1	TRBJ1-5		TRBC1	1	TGTGCAGAGAGTGTGGGAACCTCCTACGACAAGGTGATATTT	CAESVGTSYDKVIF	TRAV13-2	TRAJ50	TRAC	1	1	Not Significant	PSA1505
TGTGCAGAGAGTTTAACCTACTTTGGAAATGAGAAATTAACCTTTTGTGCCAGCAGTCATCGCCCCCCCGGGGAGCTGTTTTTT	0	0	1	0.0103199	CD8+	1	TGTGCCAGCAGTCATCGCCCCCCCGGGGAGCTGTTTTTT	CASSHRPPGELFF	TRBV6-5	TRBJ2-2		TRBC2	1	TGTGCAGAGAGTTTAACCTACTTTGGAAATGAGAAATTAACCTTT	CAESLTYFGNEKLTF	TRAV5	TRAJ48	TRAC	1	1	Not Significant	PSA1505
TGTGCAGAGATCCCTTCTGGGGGTTACCAGAAAGTTACCTTTTGCAGCGTTACTACCTCGGATTTAGCGGGAGGGCCGCACGGGGAGCTGTTTTTT	0	0	1	0.0103199	CD8+	1	TGCAGCGTTACTACCTCGGATTTAGCGGGAGGGCCGCACGGGGAGCTGTTTTTT	CSVTTSDLAGGPHGELFF	TRBV29-1	TRBJ2-2	TRBD2	TRBC2	1	TGTGCAGAGATCCCTTCTGGGGGTTACCAGAAAGTTACCTTT	CAEIPSGGYQKVTF	TRAV5	TRAJ13	TRAC	1	1	Not Significant	PSA1505
TGTGCAGAGATCCTAAATACTGGAGGCTTCAAAACTATCTTTTGCGCCAGCAGTGACCAGGGGCAACAGCCCCAGCATTTT	0	0	1	0.0103199	CD8+	1	TGCGCCAGCAGTGACCAGGGGCAACAGCCCCAGCATTTT	CASSDQGQQPQHF	TRBV10-2	TRBJ1-5		TRBC1	1	TGTGCAGAGATCCTAAATACTGGAGGCTTCAAAACTATCTTT	CAEILNTGGFKTIF	TRAV13-2	TRAJ9	TRAC	1	1	Not Significant	PSA1505
TGTGCAGAGATCGATATCTCAGGAACCTACAAATACATCTTTTGCGCCAGCAGCTTTGGGGGGAACAATGAGCAGTTCTTC	0	0	1	0.0103199	CD8+	1	TGCGCCAGCAGCTTTGGGGGGAACAATGAGCAGTTCTTC	CASSFGGNNEQFF	TRBV5-1	TRBJ2-1	TRBD1	TRBC2	1	TGTGCAGAGATCGATATCTCAGGAACCTACAAATACATCTTT	CAEIDISGTYKYIF	TRAV5	TRAJ40	TRAC	1	1	Not Significant	PSA1505
TGTGCAGAGATCGGTAGCTGGGGGAAATTGCAGTTT	0	0	1	0.0103199	CD8+	0							1	TGTGCAGAGATCGGTAGCTGGGGGAAATTGCAGTTT	CAEIGSWGKLQF	TRAV5	TRAJ24	TRAC	1	1	Not Significant	PSA1505
TGTGCAGAGATCGTCCTGAACGACTACAAGCTCAGCTTT;TGTGCTGTGAGTGATAGTGGAGGCTTCAAAACTATCTTTTGCAGTGCTAGAGTTCGACAGGGTAATCAGCCCCAGCATTTT;TGTGCCAGCAGTTTCTACGGACAGGCTGCCTACGAGCAGTACTTC;TGTGCCAGCAGAGCCGGGACCAGCGAAGATACGCAGTATTTT	0	0	1	0.0103199	CD8+	3	TGCAGTGCTAGAGTTCGACAGGGTAATCAGCCCCAGCATTTT;TGTGCCAGCAGTTTCTACGGACAGGCTGCCTACGAGCAGTACTTC;TGTGCCAGCAGAGCCGGGACCAGCGAAGATACGCAGTATTTT	CSARVRQGNQPQHF;CASSFYGQAAYEQYF;CASRAGTSEDTQYF	TRBV20-1;TRBV27;TRBV6-3	TRBJ1-5;TRBJ2-7;TRBJ2-3	TRBD1;TRBD1;TRBD2	TRBC1;TRBC2;TRBC2	2	TGTGCAGAGATCGTCCTGAACGACTACAAGCTCAGCTTT;TGTGCTGTGAGTGATAGTGGAGGCTTCAAAACTATCTTT	CAEIVLNDYKLSF;CAVSDSGGFKTIF	TRAV5;TRAV8-6	TRAJ20;TRAJ9	TRAC;TRAC	1	1	Not Significant	PSA1505
TGTGCAGAGATCTACACGGGAGGAGGAAACAAACTCACCTTTTGCAGCGTTAGCACAGGGGGATTGGATGAGCAGTTCTTC	0	0	1	0.0103199	CD8+	1	TGCAGCGTTAGCACAGGGGGATTGGATGAGCAGTTCTTC	CSVSTGGLDEQFF	TRBV29-1	TRBJ2-1	TRBD1	TRBC2	1	TGTGCAGAGATCTACACGGGAGGAGGAAACAAACTCACCTTT	CAEIYTGGGNKLTF	TRAV13-2	TRAJ10	TRAC	1	1	Not Significant	PSA1505
TGTGCAGAGATCTCCAAAGCTGCAGGCAACAAGCTAACTTTTTGTGCCAGCAGTCCCCGGACTAGCGGCACAGATACGCAGTATTTT;TGCAGCACCTTTGGAGGACTAGCGGGCGATGAGCAGTTCTTC	0	0	1	0.0103199	CD8+	2	TGTGCCAGCAGTCCCCGGACTAGCGGCACAGATACGCAGTATTTT;TGCAGCACCTTTGGAGGACTAGCGGGCGATGAGCAGTTCTTC	CASSPRTSGTDTQYF;CSTFGGLAGDEQFF	TRBV27;TRBV29-1	TRBJ2-3;TRBJ2-1	TRBD2;TRBD2	TRBC2;TRBC2	1	TGTGCAGAGATCTCCAAAGCTGCAGGCAACAAGCTAACTTTT	CAEISKAAGNKLTF	TRAV13-2	TRAJ17	TRAC	1	1	Not Significant	PSA1505
TGTGCAGAGATGGGGTATGCTGGTGGTACTAGCTATGGAAAGCTGACATTTTGTGCCAGCAGCGCTCTAGCGGGAGGGGATGAGCAGTTCTTC	0	0	1	0.0103199	CD8+	1	TGTGCCAGCAGCGCTCTAGCGGGAGGGGATGAGCAGTTCTTC	CASSALAGGDEQFF	TRBV9	TRBJ2-1	TRBD2	TRBC2	1	TGTGCAGAGATGGGGTATGCTGGTGGTACTAGCTATGGAAAGCTGACATTT	CAEMGYAGGTSYGKLTF	TRAV13-2	TRAJ52	TRAC	1	1	Not Significant	PSA1505
TGTGCAGAGCCAGGATACAGCACCCTCACCTTTTGTGCCAGCAGCGCTGGGACAGGGCCCGTCTACGAGCAGTACTTC	0	0	1	0.0103199	CD8+	1	TGTGCCAGCAGCGCTGGGACAGGGCCCGTCTACGAGCAGTACTTC	CASSAGTGPVYEQYF	TRBV9	TRBJ2-7	TRBD1	TRBC2	1	TGTGCAGAGCCAGGATACAGCACCCTCACCTTT	CAEPGYSTLTF	TRAV5	TRAJ11	TRAC	1	1	Not Significant	PSA1505
TGTGCAGAGCTCTTCAACAACAGACTCGCTTTTTGTGCCAGCAGCTTAGGTGGGGAGAGCTCCTACAATGAGCAGTTCTTC	0	0	1	0.0103199	CD8+	1	TGTGCCAGCAGCTTAGGTGGGGAGAGCTCCTACAATGAGCAGTTCTTC	CASSLGGESSYNEQFF	TRBV7-2	TRBJ2-1	TRBD2	TRBC2	1	TGTGCAGAGCTCTTCAACAACAGACTCGCTTTT	CAELFNNRLAF	TRAV13-2	TRAJ7	TRAC	1	1	Not Significant	PSA1505
TGTGCAGAGGAAGGATACAGCACCCTCACCTTTTGTGCCAGCCGGCGGGGGGGGTACGAGCAGTACTTC	0	0	1	0.0103199	CD8+	1	TGTGCCAGCCGGCGGGGGGGGTACGAGCAGTACTTC	CASRRGGYEQYF	TRBV28	TRBJ2-7	TRBD2	TRBC1	1	TGTGCAGAGGAAGGATACAGCACCCTCACCTTT	CAEEGYSTLTF	TRAV5	TRAJ11	TRAC	1	1	Not Significant	PSA1505
TGTGCAGAGGTCGACAGAGGCTCAACCCTGGGGAGGCTATACTTTTGTGCCAGTAGTATCGCTAGCAGCAATGAGCAGTTCTTC	0	0	1	0.0103199	CD8+	1	TGTGCCAGTAGTATCGCTAGCAGCAATGAGCAGTTCTTC	CASSIASSNEQFF	TRBV19	TRBJ2-1	TRBD2	TRBC2	1	TGTGCAGAGGTCGACAGAGGCTCAACCCTGGGGAGGCTATACTTT	CAEVDRGSTLGRLYF	TRAV13-2	TRAJ18	TRAC	1	1	Not Significant	PSA1505
TGTGCAGAGTCCTTTTATGGTGGTGCTACAAACAAGCTCATCTTTTGTGCCAGTAGTCCAGTTAGCGGCAATGAGCAGTTCTTC	0	0	1	0.0103199	CD8+	1	TGTGCCAGTAGTCCAGTTAGCGGCAATGAGCAGTTCTTC	CASSPVSGNEQFF	TRBV19	TRBJ2-1	TRBD2	TRBC1	1	TGTGCAGAGTCCTTTTATGGTGGTGCTACAAACAAGCTCATCTTT	CAESFYGGATNKLIF	TRAV5	TRAJ32	TRAC	1	1	Not Significant	PSA1505
TGTGCAGAGTTCAACCAGGCAGGAACTGCTCTGATCTTT;TGTGCTCTAAGTCATCCATCAGGAGGAAGCTACATACCTACATTTTGTGCCAGCAGCTTAGCGCCCGAGGTCTCCTACGAGCAGTACTTC	0	0	1	0.0103199	CD8+	1	TGTGCCAGCAGCTTAGCGCCCGAGGTCTCCTACGAGCAGTACTTC	CASSLAPEVSYEQYF	TRBV7-9	TRBJ2-7		TRBC1	2	TGTGCAGAGTTCAACCAGGCAGGAACTGCTCTGATCTTT;TGTGCTCTAAGTCATCCATCAGGAGGAAGCTACATACCTACATTT	CAEFNQAGTALIF;CALSHPSGGSYIPTF	TRAV13-2;TRAV19	TRAJ15;TRAJ6	TRAC;TRAC	1	1	Not Significant	PSA1505
TGTGCAGATCCGTATGGAAACAAGCTGGTCTTT;TGTGCTTATAGTGTGGAATATGGAAACAAGCTGGTCTTTTGTGCCAGCTCACCCAGGACAGAAGAAAAACTGTTTTTT;TGTGCCAGTCCCCGGGGCGGGGGTTGGAACACTGAAGCTTTCTTT;TGTGCCAGCAGCCACCCCGACAGGGGGCGAGGATCACCCCTCCACTTT	0	0	1	0.0103199	CD8+	3	TGTGCCAGCTCACCCAGGACAGAAGAAAAACTGTTTTTT;TGTGCCAGTCCCCGGGGCGGGGGTTGGAACACTGAAGCTTTCTTT;TGTGCCAGCAGCCACCCCGACAGGGGGCGAGGATCACCCCTCCACTTT	CASSPRTEEKLFF;CASPRGGGWNTEAFF;CASSHPDRGRGSPLHF	TRBV18;TRBV19;TRBV7-9	TRBJ1-4;TRBJ1-1;TRBJ1-6	TRBD1;TRBD2;	TRBC1;TRBC1;TRBC1	2	TGTGCAGATCCGTATGGAAACAAGCTGGTCTTT;TGTGCTTATAGTGTGGAATATGGAAACAAGCTGGTCTTT	CADPYGNKLVF;CAYSVEYGNKLVF	TRAV25;TRAV38-2DV8	TRAJ47;TRAJ47	TRAC;TRAC	1	1	Not Significant	PSA1505
TGTGCAGATCCTAGGGGTAATGCAGGCAACATGCTCACCTTTTGTGCCAGCAGTTACTCGAGTGTTTACGAGCAGTACTTC	0	0	1	0.0103199	CD8+	1	TGTGCCAGCAGTTACTCGAGTGTTTACGAGCAGTACTTC	CASSYSSVYEQYF	TRBV6-3	TRBJ2-7		TRBC2	1	TGTGCAGATCCTAGGGGTAATGCAGGCAACATGCTCACCTTT	CADPRGNAGNMLTF	TRAV5	TRAJ39	TRAC	1	1	Not Significant	PSA1505
TGTGCAGATGGCTACAATAAGCTGATTTTTTGTGCCGCACGCGGAGCCAGGGTAGACTCACCCCTCCACTTT	0	0	1	0.0103199	CD8+	1	TGTGCCGCACGCGGAGCCAGGGTAGACTCACCCCTCCACTTT	CAARGARVDSPLHF	TRBV27	TRBJ1-6	TRBD1	TRBC1	1	TGTGCAGATGGCTACAATAAGCTGATTTTT	CADGYNKLIF	TRAV13-1	TRAJ4	TRAC	1	1	Not Significant	PSA1505
TGTGCAGCAAAAAGTGGAGCCAATAGTAAGCTGACATTT;TGTGCTGTGGAGGATCTGTTTAACCAGGGAGGAAAGCTTATCTTCTGTGCCAGCAGCTCAGCCACCCACGGGACAGGGGGCGGGGGCTACACCTTC;TGTGCCAGCAGTGGGGGGCGCATCACCGGGGAGCTGTTTTTT	0	0	1	0.0103199	CD8+	2	TGTGCCAGCAGCTCAGCCACCCACGGGACAGGGGGCGGGGGCTACACCTTC;TGTGCCAGCAGTGGGGGGCGCATCACCGGGGAGCTGTTTTTT	CASSSATHGTGGGGYTF;CASSGGRITGELFF	TRBV12-3;TRBV28	TRBJ1-2;TRBJ2-2	TRBD1;TRBD1	TRBC1;TRBC2	2	TGTGCAGCAAAAAGTGGAGCCAATAGTAAGCTGACATTT;TGTGCTGTGGAGGATCTGTTTAACCAGGGAGGAAAGCTTATCTTC	CAAKSGANSKLTF;CAVEDLFNQGGKLIF	TRAV13-1;TRAV2	TRAJ56;TRAJ23	TRAC;TRAC	1	1	Not Significant	PSA1505
TGTGCAGCAAAATCCCCGGGAGGAAACACACCTCTTGTCTTTTGCGCCAGCAGCTATCGGACAGGGGAGAGCGGGAGGGCCTACGAGCAGTACTTC	0	0	1	0.0103199	CD8+	1	TGCGCCAGCAGCTATCGGACAGGGGAGAGCGGGAGGGCCTACGAGCAGTACTTC	CASSYRTGESGRAYEQYF	TRBV5-1	TRBJ2-7	TRBD2	TRBC2	1	TGTGCAGCAAAATCCCCGGGAGGAAACACACCTCTTGTCTTT	CAAKSPGGNTPLVF	TRAV13-1	TRAJ29	TRAC	1	1	Not Significant	PSA1505
TGTGCAGCAAACACCAATGCAGGCAAATCAACCTTT;TGTGCTGTGGATTCTACCTCAGGAACCTACAAATACATCTTTTGTGCCAGCAGCCTCAAAACAACAGGGAGTGAAAAACTGTTTTTT;TGTGCCAGCAGCGTAGGGTCAGATACGCAGTATTTT	0	0	1	0.0103199	CD8+	2	TGTGCCAGCAGCCTCAAAACAACAGGGAGTGAAAAACTGTTTTTT;TGTGCCAGCAGCGTAGGGTCAGATACGCAGTATTTT	CASSLKTTGSEKLFF;CASSVGSDTQYF	TRBV5-4;TRBV7-8	TRBJ1-4;TRBJ2-3	TRBD1;	TRBC1;TRBC2	2	TGTGCAGCAAACACCAATGCAGGCAAATCAACCTTT;TGTGCTGTGGATTCTACCTCAGGAACCTACAAATACATCTTT	CAANTNAGKSTF;CAVDSTSGTYKYIF	TRAV13-1;TRAV22	TRAJ27;TRAJ40	TRAC;TRAC	1	1	Not Significant	PSA1505
TGTGCAGCAAACCCTGGTGGCTACAATAAGCTGATTTTT;TGTGCTGTGAGTGAGGGGAGCAGTGCTTCCAAGATAATCTTTTGTGCCAGCAGTGAATCTGGGCAGAGGCCTAATGAAAAACTGTTTTTT;TGCAGCGTTGGGGCCGACCGGCGGGATACGCAGTATTTT	0	0	1	0.0103199	CD8+	2	TGTGCCAGCAGTGAATCTGGGCAGAGGCCTAATGAAAAACTGTTTTTT;TGCAGCGTTGGGGCCGACCGGCGGGATACGCAGTATTTT	CASSESGQRPNEKLFF;CSVGADRRDTQYF	TRBV25-1;TRBV29-1	TRBJ1-4;TRBJ2-3	TRBD1;TRBD1	TRBC1;TRBC2	2	TGTGCAGCAAACCCTGGTGGCTACAATAAGCTGATTTTT;TGTGCTGTGAGTGAGGGGAGCAGTGCTTCCAAGATAATCTTT	CAANPGGYNKLIF;CAVSEGSSASKIIF	TRAV13-1;TRAV8-4	TRAJ4;TRAJ3	TRAC;TRAC	1	1	Not Significant	PSA1505
TGTGCAGCAAACTCCAAGAAAACCTCCTACGACAAGGTGATATTTTGTGCCAGCAGCTACAAATCCGGGACAGGGAGTCAGCCCCAGCATTTT;TGTGCCAGCAGCCTCGGAGAGGTGGGGCAAGAGACCCAGTACTTC	0	0	1	0.0103199	CD8+	2	TGTGCCAGCAGCTACAAATCCGGGACAGGGAGTCAGCCCCAGCATTTT;TGTGCCAGCAGCCTCGGAGAGGTGGGGCAAGAGACCCAGTACTTC	CASSYKSGTGSQPQHF;CASSLGEVGQETQYF	TRBV27;TRBV7-9	TRBJ1-5;TRBJ2-5	TRBD1;	TRBC1;TRBC2	1	TGTGCAGCAAACTCCAAGAAAACCTCCTACGACAAGGTGATATTT	CAANSKKTSYDKVIF	TRAV13-1	TRAJ50	TRAC	1	1	Not Significant	PSA1505
TGTGCAGCAAAGGCTGCAGGCAACAAGCTAACTTTTTGTGCCAGCAGTTACGCAGCCACGGGGGAGACCCAGTACTTC	0	0	1	0.0103199	CD8+	1	TGTGCCAGCAGTTACGCAGCCACGGGGGAGACCCAGTACTTC	CASSYAATGETQYF	TRBV6-5	TRBJ2-5	TRBD1	TRBC2	1	TGTGCAGCAAAGGCTGCAGGCAACAAGCTAACTTTT	CAAKAAGNKLTF	TRAV13-1	TRAJ17	TRAC	1	1	Not Significant	PSA1505
TGTGCAGCAAAGGGCCCAGGAGGAAGCTACATACCTACATTT;TGTGCCCTTAATACTGGAGGCTTCAAAACTATCTTT;TGTGCTCTTCCGCCGGAGGCTAGCAACACAGGCAAACTAATCTTTTGCAGTGCTAGGGAATTTAAAACGGGACAGTTATTTACCGGGGAGCTGTTTTTT	0	0	1	0.0103199	CD8+	1	TGCAGTGCTAGGGAATTTAAAACGGGACAGTTATTTACCGGGGAGCTGTTTTTT	CSAREFKTGQLFTGELFF	TRBV20-1	TRBJ2-2	TRBD1	TRBC2	3	TGTGCAGCAAAGGGCCCAGGAGGAAGCTACATACCTACATTT;TGTGCCCTTAATACTGGAGGCTTCAAAACTATCTTT;TGTGCTCTTCCGCCGGAGGCTAGCAACACAGGCAAACTAATCTTT	CAAKGPGGSYIPTF;CALNTGGFKTIF;CALPPEASNTGKLIF	TRAV13-1;TRAV24;TRAV9-2	TRAJ6;TRAJ9;TRAJ37	TRAC;TRAC;TRAC	1	1	Not Significant	PSA1505
TGTGCAGCAAATAAAGGGACCGGTAACCAGTTCTATTTTTGTGCCAGCAGACGCGTCAGGGGTTATGACTATGGCTACACCTTC	0	0	1	0.0103199	CD8+	1	TGTGCCAGCAGACGCGTCAGGGGTTATGACTATGGCTACACCTTC	CASRRVRGYDYGYTF	TRBV28	TRBJ1-2	TRBD1	TRBC1	1	TGTGCAGCAAATAAAGGGACCGGTAACCAGTTCTATTTT	CAANKGTGNQFYF	TRAV23DV6	TRAJ49	TRAC	1	1	Not Significant	PSA1505
TGTGCAGCAAATGGGAGAGGAGGTGCTGACGGACTCACCTTTTGCGCCAGCAGCTTGGGCCCCTACGAGCAGTACTTC	0	0	1	0.0103199	CD8+	1	TGCGCCAGCAGCTTGGGCCCCTACGAGCAGTACTTC	CASSLGPYEQYF	TRBV4-3	TRBJ2-7		TRBC2	1	TGTGCAGCAAATGGGAGAGGAGGTGCTGACGGACTCACCTTT	CAANGRGGADGLTF	TRAV13-1	TRAJ45	TRAC	1	1	Not Significant	PSA1505
TGTGCAGCAACCCGGAAGGGAGCTGGCAACAACCGTAAGCTGATTTGGTGCAGTGCTAGAGCGGGACAGGGGGCCTTTCAGCCCCAGCATTTT	0	0	1	0.0103199	CD8+	1	TGCAGTGCTAGAGCGGGACAGGGGGCCTTTCAGCCCCAGCATTTT	CSARAGQGAFQPQHF	TRBV20-1	TRBJ1-5	TRBD1	TRBC1	1	TGTGCAGCAACCCGGAAGGGAGCTGGCAACAACCGTAAGCTGATTTGG	CAATRKGAGNNRKLIW	TRAV29DV5	TRAJ38	TRAC	1	1	Not Significant	PSA1505
TGTGCAGCAACCGCTAACTTTGGAAATGAGAAATTAACCTTTTGTGCCAGCAACCCCACCCCCGCGTTCCAAGAGACCCAGTACTTC;TGTGCCAGCAGTTACCCAACCGGACAGAGGAAGCAGTACTTC	0	0	1	0.0103199	CD8+	2	TGTGCCAGCAACCCCACCCCCGCGTTCCAAGAGACCCAGTACTTC;TGTGCCAGCAGTTACCCAACCGGACAGAGGAAGCAGTACTTC	CASNPTPAFQETQYF;CASSYPTGQRKQYF	TRBV28;TRBV6-3	TRBJ2-5;TRBJ2-7	;TRBD1	TRBC2;TRBC2	1	TGTGCAGCAACCGCTAACTTTGGAAATGAGAAATTAACCTTT	CAATANFGNEKLTF	TRAV23DV6	TRAJ48	TRAC	1	1	Not Significant	PSA1505
TGTGCAGCAACCGGCGGGGGGTACAGCAGTGCTTCCAAGATAATCTTTTGTGCCAGCAGTTCCCGGACTAGCGGGACCGATGAGCAGTTCTTC	0	0	1	0.0103199	CD8+	1	TGTGCCAGCAGTTCCCGGACTAGCGGGACCGATGAGCAGTTCTTC	CASSSRTSGTDEQFF	TRBV27	TRBJ2-1	TRBD2	TRBC2	1	TGTGCAGCAACCGGCGGGGGGTACAGCAGTGCTTCCAAGATAATCTTT	CAATGGGYSSASKIIF	TRAV13-1	TRAJ3	TRAC	1	1	Not Significant	PSA1505
TGTGCAGCAACGCGAGGAGGAGGTGCTGACGGACTCACCTTTTGTGCCAGCAGTTACGACGACAGGAACACCGGGGAGCTGTTTTTT	0	0	1	0.0103199	CD8+	1	TGTGCCAGCAGTTACGACGACAGGAACACCGGGGAGCTGTTTTTT	CASSYDDRNTGELFF	TRBV6-5	TRBJ2-2	TRBD1	TRBC2	1	TGTGCAGCAACGCGAGGAGGAGGTGCTGACGGACTCACCTTT	CAATRGGGADGLTF	TRAV13-1	TRAJ45	TRAC	1	1	Not Significant	PSA1505
TGTGCAGCAAGACCGAATGCTGGTGGTACTAGCTATGGAAAGCTGACATTT;TGTGCTTTCTATAACACCGACAAGCTCATCTTTTGCAGTGCTAGCGGGAGCTCCTACGAGCAGTACTTC	0	0	1	0.0103199	CD8+	1	TGCAGTGCTAGCGGGAGCTCCTACGAGCAGTACTTC	CSASGSSYEQYF	TRBV20-1	TRBJ2-7	TRBD2	TRBC2	2	TGTGCAGCAAGACCGAATGCTGGTGGTACTAGCTATGGAAAGCTGACATTT;TGTGCTTTCTATAACACCGACAAGCTCATCTTT	CAARPNAGGTSYGKLTF;CAFYNTDKLIF	TRAV29DV5;TRAV38-2DV8	TRAJ52;TRAJ34	TRAC;TRAC	1	1	Not Significant	PSA1505
TGTGCAGCAAGAGGGGGAGCCCAGAAGCTGGTATTT;TGCCTCGTGGGTGCCGCGATGGACACGGGCAGGAGAGCACTTACTTTTTGTGCCAGCAGTTCCGACGGACTAGGCCTCGAGACCCAGTACTTC;TGTGCCAGCAGCTCCCTAAGCGGGGGGCGTGGAGATACGCAGTATTTT	0	0	1	0.0103199	CD8+	2	TGTGCCAGCAGTTCCGACGGACTAGGCCTCGAGACCCAGTACTTC;TGTGCCAGCAGCTCCCTAAGCGGGGGGCGTGGAGATACGCAGTATTTT	CASSSDGLGLETQYF;CASSSLSGGRGDTQYF	TRBV12-4;TRBV7-2	TRBJ2-5;TRBJ2-3	TRBD2;TRBD2	TRBC1;TRBC1	2	TGTGCAGCAAGAGGGGGAGCCCAGAAGCTGGTATTT;TGCCTCGTGGGTGCCGCGATGGACACGGGCAGGAGAGCACTTACTTTT	CAARGGAQKLVF;CLVGAAMDTGRRALTF	TRAV29DV5;TRAV4	TRAJ54;TRAJ5	TRAC;TRAC	1	1	Not Significant	PSA1505
TGTGCAGCAAGAGGGGGAGCCCAGAAGCTGGTATTT;TGTGCTTATGAAAGGGGAGCCCAGAAGCTGGTATTTTGTGCCAGCAGTTCCGACGGACTAGGCCTCGAGACCCAGTACTTC;TGCAGTGCCTCCGGGGGGCCTTGGACAGATACGCAGTATTTT	0	0	1	0.0103199	CD8+	2	TGTGCCAGCAGTTCCGACGGACTAGGCCTCGAGACCCAGTACTTC;TGCAGTGCCTCCGGGGGGCCTTGGACAGATACGCAGTATTTT	CASSSDGLGLETQYF;CSASGGPWTDTQYF	TRBV12-4;TRBV20-1	TRBJ2-5;TRBJ2-3	TRBD2;TRBD1	TRBC2;TRBC2	2	TGTGCAGCAAGAGGGGGAGCCCAGAAGCTGGTATTT;TGTGCTTATGAAAGGGGAGCCCAGAAGCTGGTATTT	CAARGGAQKLVF;CAYERGAQKLVF	TRAV29DV5;TRAV38-2DV8	TRAJ54;TRAJ54	TRAC;TRAC	1	1	Not Significant	PSA1505
TGTGCAGCAAGCACTTCATCTTATAACACCGACAAGCTCATCTTT;TGTGGAGCTAACACCCCTAACACCGGTAACCAGTTCTATTTTTGTGCCAGCAGCCCCGCCTACGGAGCCACAGATACGCAGTATTTT;TGTGCCAGCAGTTATTATCGGGGCACAGATACGCAGTATTTT	0	0	1	0.0103199	CD8+	2	TGTGCCAGCAGCCCCGCCTACGGAGCCACAGATACGCAGTATTTT;TGTGCCAGCAGTTATTATCGGGGCACAGATACGCAGTATTTT	CASSPAYGATDTQYF;CASSYYRGTDTQYF	TRBV5-4;TRBV6-5	TRBJ2-3;TRBJ2-3	;TRBD2	TRBC2;TRBC2	2	TGTGCAGCAAGCACTTCATCTTATAACACCGACAAGCTCATCTTT;TGTGGAGCTAACACCCCTAACACCGGTAACCAGTTCTATTTT	CAASTSSYNTDKLIF;CGANTPNTGNQFYF	TRAV23DV6;TRAV34	TRAJ34;TRAJ49	TRAC;TRAC	1	1	Not Significant	PSA1505
TGTGCAGCAAGCATATCGCCGGCCAATGCAGGCAACATGCTCACCTTT;TGTGGAGCGGAGAGCAAAACTGGTACTAGCTATGGAAAGCTGACATTTTGTGCCAGCAGCTTAGCACTTAACTACGAGCAGTACTTC	0	0	1	0.0103199	CD8+	1	TGTGCCAGCAGCTTAGCACTTAACTACGAGCAGTACTTC	CASSLALNYEQYF	TRBV7-2	TRBJ2-7		TRBC2	2	TGTGCAGCAAGCATATCGCCGGCCAATGCAGGCAACATGCTCACCTTT;TGTGGAGCGGAGAGCAAAACTGGTACTAGCTATGGAAAGCTGACATTT	CAASISPANAGNMLTF;CGAESKTGTSYGKLTF	TRAV23DV6;TRAV34	TRAJ39;TRAJ52	TRAC;TRAC	1	1	Not Significant	PSA1505
TGTGCAGCAAGCATTACGGGCGGTTCTGCAAGGCAACTGACCTTTTGCGCCAGCAGCCGCAGGGTGGTCACTGAAGCTTTCTTT;TGTGCCAGCAGCTTCGGGACAGTCAACATTCAGTACTTC	0	0	1	0.0103199	CD8+	2	TGCGCCAGCAGCCGCAGGGTGGTCACTGAAGCTTTCTTT;TGTGCCAGCAGCTTCGGGACAGTCAACATTCAGTACTTC	CASSRRVVTEAFF;CASSFGTVNIQYF	TRBV4-1;TRBV7-2	TRBJ1-1;TRBJ2-4	TRBD1;TRBD1	TRBC1;TRBC2	1	TGTGCAGCAAGCATTACGGGCGGTTCTGCAAGGCAACTGACCTTT	CAASITGGSARQLTF	TRAV23DV6	TRAJ22	TRAC	1	1	Not Significant	PSA1505
TGTGCAGCAAGCCCACTGTACATGGATAGCAACTATCAGTTAATCTGG;TGTGCTGTGTCATCCCCTGGTGGTGCTACAAACAAGCTCATCTTT;TGTGCTGTGAGGTCTTTTACCGACAAGCTCATCTTTTGTGCCAGTAGTATAGCCGGGACTAGCGTCAATGAGCAGTTCTTC;TGTGCCAGCAGTGACCGACCTTCGAATGGCTACACCTTC	0	0	1	0.0103199	CD8+	2	TGTGCCAGTAGTATAGCCGGGACTAGCGTCAATGAGCAGTTCTTC;TGTGCCAGCAGTGACCGACCTTCGAATGGCTACACCTTC	CASSIAGTSVNEQFF;CASSDRPSNGYTF	TRBV19;TRBV6-5	TRBJ2-1;TRBJ1-2	TRBD2;	TRBC2;TRBC1	3	TGTGCAGCAAGCCCACTGTACATGGATAGCAACTATCAGTTAATCTGG;TGTGCTGTGTCATCCCCTGGTGGTGCTACAAACAAGCTCATCTTT;TGTGCTGTGAGGTCTTTTACCGACAAGCTCATCTTT	CAASPLYMDSNYQLIW;CAVSSPGGATNKLIF;CAVRSFTDKLIF	TRAV13-1;TRAV21;TRAV8-4	TRAJ33;TRAJ32;TRAJ34	TRAC;TRAC;TRAC	1	1	Not Significant	PSA1505
TGTGCAGCAAGCCTTTATTCAGGAAACACACCTCTTGTCTTTTGTGCCAGCAGCTTAATCCGCGGAGGAAGGGGCTACGAGCAGTACTTC	0	0	1	0.0103199	CD8+	1	TGTGCCAGCAGCTTAATCCGCGGAGGAAGGGGCTACGAGCAGTACTTC	CASSLIRGGRGYEQYF	TRBV7-9	TRBJ2-7		TRBC2	1	TGTGCAGCAAGCCTTTATTCAGGAAACACACCTCTTGTCTTT	CAASLYSGNTPLVF	TRAV29DV5	TRAJ29	TRAC	1	1	Not Significant	PSA1505
TGTGCAGCAAGCGACCCTGGGGCTGGGAGTTACCAACTCACTTTC;TGCCTCGTGGGTGACGGGACCGGCACTGCCAGTAAACTCACCTTTTGTGCCAGCAGATCCGGGACTAGCGGGAAGCGCTACAATGAGCAGTTCTTC	0	0	1	0.0103199	CD8+	1	TGTGCCAGCAGATCCGGGACTAGCGGGAAGCGCTACAATGAGCAGTTCTTC	CASRSGTSGKRYNEQFF	TRBV11-2	TRBJ2-1		TRBC2	2	TGTGCAGCAAGCGACCCTGGGGCTGGGAGTTACCAACTCACTTTC;TGCCTCGTGGGTGACGGGACCGGCACTGCCAGTAAACTCACCTTT	CAASDPGAGSYQLTF;CLVGDGTGTASKLTF	TRAV29DV5;TRAV4	TRAJ28;TRAJ44	TRAC;TRAC	1	1	Not Significant	PSA1505
TGTGCAGCAAGCGACCCTGGGGCTGGGAGTTACCAACTCACTTTC;TGTGCCCGTTCCGGGTATGCACTCAACTTCTGTGCCAGCAGATCCGGGACTAGCGGGAAGCGCTACAATGAGCAGTTCTTC;TGTGCCTGGGCGTCCTACGGGAGGACTGAAGCTTTCTTT	0	0	1	0.0103199	CD8+	2	TGTGCCAGCAGATCCGGGACTAGCGGGAAGCGCTACAATGAGCAGTTCTTC;TGTGCCTGGGCGTCCTACGGGAGGACTGAAGCTTTCTTT	CASRSGTSGKRYNEQFF;CAWASYGRTEAFF	TRBV11-2;TRBV30	TRBJ2-1;TRBJ1-1	;TRBD2	TRBC2;TRBC1	2	TGTGCAGCAAGCGACCCTGGGGCTGGGAGTTACCAACTCACTTTC;TGTGCCCGTTCCGGGTATGCACTCAACTTC	CAASDPGAGSYQLTF;CARSGYALNF	TRAV29DV5;TRAV38-2DV8	TRAJ28;TRAJ41	TRAC;TRAC	1	1	Not Significant	PSA1505
TGTGCAGCAAGCGACCCTGGGGCTGGGAGTTACCAACTCACTTTC;TGTGCTCTAGAGGGAGATGACAAGATCATCTTTTGTGCCAGCAGATCCGGGACTAGCGGGAAGCGCTACAATGAGCAGTTCTTC;TGCAGTGCTTCCGGGCCCCCGGAGGAGACCCAGTACTTC	0	0	1	0.0103199	CD8+	2	TGTGCCAGCAGATCCGGGACTAGCGGGAAGCGCTACAATGAGCAGTTCTTC;TGCAGTGCTTCCGGGCCCCCGGAGGAGACCCAGTACTTC	CASRSGTSGKRYNEQFF;CSASGPPEETQYF	TRBV11-2;TRBV20-1	TRBJ2-1;TRBJ2-5	;	TRBC2;TRBC2	2	TGTGCAGCAAGCGACCCTGGGGCTGGGAGTTACCAACTCACTTTC;TGTGCTCTAGAGGGAGATGACAAGATCATCTTT	CAASDPGAGSYQLTF;CALEGDDKIIF	TRAV29DV5;TRAV6	TRAJ28;TRAJ30	TRAC;TRAC	1	1	Not Significant	PSA1505
TGTGCAGCAAGCGACCCTGGGGCTGGGAGTTACCAACTCACTTTC;TGTGCTGTGAGTGATATCTATGGTGGTGCTACAAACAAGCTCATCTTTTGTGCCAGTAAAGCGGGGGGGCAGAGCACCGGGGAGCTGTTTTTT;TGTGCCAGCAGATCCGGGACTAGCGGGAAGCGCTACAATGAGCAGTTCTTC	0	0	1	0.0103199	CD8+	2	TGTGCCAGTAAAGCGGGGGGGCAGAGCACCGGGGAGCTGTTTTTT;TGTGCCAGCAGATCCGGGACTAGCGGGAAGCGCTACAATGAGCAGTTCTTC	CASKAGGQSTGELFF;CASRSGTSGKRYNEQFF	TRBV10-3;TRBV11-2	TRBJ2-2;TRBJ2-1	TRBD2;	TRBC2;TRBC2	2	TGTGCAGCAAGCGACCCTGGGGCTGGGAGTTACCAACTCACTTTC;TGTGCTGTGAGTGATATCTATGGTGGTGCTACAAACAAGCTCATCTTT	CAASDPGAGSYQLTF;CAVSDIYGGATNKLIF	TRAV29DV5;TRAV8-4	TRAJ28;TRAJ32	TRAC;TRAC	1	1	Not Significant	PSA1505
TGTGCAGCAAGCGACCCTGGGGCTGGGAGTTACCAACTCACTTTC;TGTGCTTGGAATTCAGGAAACACACCTCTTGTCTTTTGTGCCAGCAGATCCGGGACTAGCGGGAAGCGCTACAATGAGCAGTTCTTC;TGTGCCAGCAGCGGTAACAGGGAACGAGGCCAGCCCCAGCATTTT	0	0	1	0.0103199	CD8+	2	TGTGCCAGCAGATCCGGGACTAGCGGGAAGCGCTACAATGAGCAGTTCTTC;TGTGCCAGCAGCGGTAACAGGGAACGAGGCCAGCCCCAGCATTTT	CASRSGTSGKRYNEQFF;CASSGNRERGQPQHF	TRBV11-2;TRBV7-9	TRBJ2-1;TRBJ1-5	;	TRBC2;TRBC1	2	TGTGCAGCAAGCGACCCTGGGGCTGGGAGTTACCAACTCACTTTC;TGTGCTTGGAATTCAGGAAACACACCTCTTGTCTTT	CAASDPGAGSYQLTF;CAWNSGNTPLVF	TRAV29DV5;TRAV38-2DV8	TRAJ28;TRAJ29	TRAC;TRAC	1	1	Not Significant	PSA1505
TGTGCAGCAAGCGACCCTGGGGCTGGGAGTTACCAACTCACTTTCTGTGCCAGCAGATCCGGGACTAGCGGGAAGCGCTACAATGAGCAGTTCTTC;TGCGCCAGCAGCTTGTATAGCGGGAGCTCCTACAATGAGCAGTTCTTC	0	0	1	0.0103199	CD8+	2	TGTGCCAGCAGATCCGGGACTAGCGGGAAGCGCTACAATGAGCAGTTCTTC;TGCGCCAGCAGCTTGTATAGCGGGAGCTCCTACAATGAGCAGTTCTTC	CASRSGTSGKRYNEQFF;CASSLYSGSSYNEQFF	TRBV11-2;TRBV5-1	TRBJ2-1;TRBJ2-1	;TRBD2	TRBC2;TRBC2	1	TGTGCAGCAAGCGACCCTGGGGCTGGGAGTTACCAACTCACTTTC	CAASDPGAGSYQLTF	TRAV29DV5	TRAJ28	TRAC	1	1	Not Significant	PSA1505
TGTGCAGCAAGCGACCCTGGGGCTGGGAGTTACCAACTCACTTTCTGTGCCAGCAGATCCGGGACTAGCGGGAAGCGCTACAATGAGCAGTTCTTC;TGTGCCAGCAGCTTAAATGAAGGGGGCCTACAATGGTCTGAAGCTTTCTTT	0	0	1	0.0103199	CD8+	2	TGTGCCAGCAGATCCGGGACTAGCGGGAAGCGCTACAATGAGCAGTTCTTC;TGTGCCAGCAGCTTAAATGAAGGGGGCCTACAATGGTCTGAAGCTTTCTTT	CASRSGTSGKRYNEQFF;CASSLNEGGLQWSEAFF	TRBV11-2;TRBV7-9	TRBJ2-1;TRBJ1-1	;	TRBC2;TRBC1	1	TGTGCAGCAAGCGACCCTGGGGCTGGGAGTTACCAACTCACTTTC	CAASDPGAGSYQLTF	TRAV29DV5	TRAJ28	TRAC	1	1	Not Significant	PSA1505
TGTGCAGCAAGCGACCCTGGGGCTGGGAGTTACCAACTCACTTTCTGTGCCAGCAGATCCGGGACTAGCGGGAAGCGCTACAATGAGCAGTTCTTC;TGTGCCAGCAGTTTAAGGACTAGCGGTACCGGGGAGCTGTTTTTT	0	0	1	0.0103199	CD8+	2	TGTGCCAGCAGATCCGGGACTAGCGGGAAGCGCTACAATGAGCAGTTCTTC;TGTGCCAGCAGTTTAAGGACTAGCGGTACCGGGGAGCTGTTTTTT	CASRSGTSGKRYNEQFF;CASSLRTSGTGELFF	TRBV11-2;TRBV27	TRBJ2-1;TRBJ2-2	;TRBD2	TRBC2;TRBC2	1	TGTGCAGCAAGCGACCCTGGGGCTGGGAGTTACCAACTCACTTTC	CAASDPGAGSYQLTF	TRAV29DV5	TRAJ28	TRAC	1	1	Not Significant	PSA1505
TGTGCAGCAAGCGACGGAGGAAGCCAAGGAAATCTCATCTTTTGTGCCAGCAGTTTAATGGGAGTGGCCCCGGGGGAGCAGTTCTTC	0	0	1	0.0103199	CD8+	1	TGTGCCAGCAGTTTAATGGGAGTGGCCCCGGGGGAGCAGTTCTTC	CASSLMGVAPGEQFF	TRBV28	TRBJ2-1	TRBD2	TRBC2	1	TGTGCAGCAAGCGACGGAGGAAGCCAAGGAAATCTCATCTTT	CAASDGGSQGNLIF	TRAV29DV5	TRAJ42	TRAC	1	1	Not Significant	PSA1505
TGTGCAGCAAGCGATGTGAAAACCTCCTACGACAAGGTGATATTT;TGTGCTGTGAGTGATGGAGGAGGAAGCTACATACCTACATTTTGTGCCAGCAGTTTAGCGGGAGAAAGAAAGTTCAATGAGCAGTTCTTC;TGTGCCAGCAGCCCCACCACCCAAGGGGGCTATAATTCACCCCTCCACTTT	0	0	1	0.0103199	CD8+	2	TGTGCCAGCAGTTTAGCGGGAGAAAGAAAGTTCAATGAGCAGTTCTTC;TGTGCCAGCAGCCCCACCACCCAAGGGGGCTATAATTCACCCCTCCACTTT	CASSLAGERKFNEQFF;CASSPTTQGGYNSPLHF	TRBV28;TRBV4-2	TRBJ2-1;TRBJ1-6	TRBD2;TRBD1	TRBC2;TRBC1	2	TGTGCAGCAAGCGATGTGAAAACCTCCTACGACAAGGTGATATTT;TGTGCTGTGAGTGATGGAGGAGGAAGCTACATACCTACATTT	CAASDVKTSYDKVIF;CAVSDGGGSYIPTF	TRAV29DV5;TRAV8-4	TRAJ50;TRAJ6	TRAC;TRAC	1	1	Not Significant	PSA1505
TGTGCAGCAAGCGCCAGAGTCCAGGGAGCCCAGAAGCTGGTATTT;TGTGCTTTTAAACAGGGCGGATCTGAAAAGCTGGTCTTTTGTGCCAGCAGTCTCACCCAGTCCTTTTTCTATGGCTACACCTTC;TGCAGCGTGCTGCGGGGCTACGAGCAGTACTTC	0	0	1	0.0103199	CD8+	2	TGTGCCAGCAGTCTCACCCAGTCCTTTTTCTATGGCTACACCTTC;TGCAGCGTGCTGCGGGGCTACGAGCAGTACTTC	CASSLTQSFFYGYTF;CSVLRGYEQYF	TRBV27;TRBV29-1	TRBJ1-2;TRBJ2-7	;TRBD2	TRBC1;TRBC2	2	TGTGCAGCAAGCGCCAGAGTCCAGGGAGCCCAGAAGCTGGTATTT;TGTGCTTTTAAACAGGGCGGATCTGAAAAGCTGGTCTTT	CAASARVQGAQKLVF;CAFKQGGSEKLVF	TRAV29DV5;TRAV38-2DV8	TRAJ54;TRAJ57	TRAC;TRAC	1	1	Not Significant	PSA1505
TGTGCAGCAAGCGCCTCGGACGGCTGGGGGAAATTGCAGTTTTGTGCCAGCAGCGTTTCCCGGACAGGGACATATGGCTACACCTTC	0	0	1	0.0103199	CD8+	1	TGTGCCAGCAGCGTTTCCCGGACAGGGACATATGGCTACACCTTC	CASSVSRTGTYGYTF	TRBV9	TRBJ1-2	TRBD1	TRBC1	1	TGTGCAGCAAGCGCCTCGGACGGCTGGGGGAAATTGCAGTTT	CAASASDGWGKLQF	TRAV29DV5	TRAJ24	TRAC	1	1	Not Significant	PSA1505
TGTGCAGCAAGCGCGAACAAACTGGTCTTTTGTGCCAGCAGGGGCGGGAGGAACTATGGCTACACCTTC	0	0	1	0.0103199	CD8+	1	TGTGCCAGCAGGGGCGGGAGGAACTATGGCTACACCTTC	CASRGGRNYGYTF	TRBV12-4	TRBJ1-2	TRBD2	TRBC1	1	TGTGCAGCAAGCGCGAACAAACTGGTCTTT	CAASANKLVF	TRAV29DV5	TRAJ47	TRAC	1	1	Not Significant	PSA1505
TGTGCAGCAAGCGCGACGGGAGGAAGCTACATACCTACATTTTGTGCCAGCAGTTCCTCCTTCTGGCAGGGAAATCAGCCCCAGCATTTT	0	0	1	0.0103199	CD8+	1	TGTGCCAGCAGTTCCTCCTTCTGGCAGGGAAATCAGCCCCAGCATTTT	CASSSSFWQGNQPQHF	TRBV27	TRBJ1-5	TRBD1	TRBC1	1	TGTGCAGCAAGCGCGACGGGAGGAAGCTACATACCTACATTT	CAASATGGSYIPTF	TRAV29DV5	TRAJ6	TRAC	1	1	Not Significant	PSA1505
TGTGCAGCAAGCGCGCAAGAAGGTTCTGCAAGGCAACTGACCTTT;TGTGCAGAGAGTGACAGCTGGGGGAAATTGCAGTTTTGTGCCAGCAGCTTAAATGCGCGGGGGGGAAGGGAAGAGACCCAGTACTTC;TGTGCCAGCAGCGCCCCCTACGAGCAGTACTTC;TGCGCCAGCAGCTTGGCCTTGAGCCAAGAGACCCAGTACTTC	0	0	1	0.0103199	CD8+	3	TGTGCCAGCAGCTTAAATGCGCGGGGGGGAAGGGAAGAGACCCAGTACTTC;TGTGCCAGCAGCGCCCCCTACGAGCAGTACTTC;TGCGCCAGCAGCTTGGCCTTGAGCCAAGAGACCCAGTACTTC	CASSLNARGGREETQYF;CASSAPYEQYF;CASSLALSQETQYF	TRBV11-2;TRBV14;TRBV5-1	TRBJ2-5;TRBJ2-7;TRBJ2-5	;;	TRBC2;TRBC2;TRBC2	2	TGTGCAGCAAGCGCGCAAGAAGGTTCTGCAAGGCAACTGACCTTT;TGTGCAGAGAGTGACAGCTGGGGGAAATTGCAGTTT	CAASAQEGSARQLTF;CAESDSWGKLQF	TRAV29DV5;TRAV5	TRAJ22;TRAJ24	TRAC;TRAC	1	1	Not Significant	PSA1505
TGTGCAGCAAGCGCGCAAGAAGGTTCTGCAAGGCAACTGACCTTT;TGTGCTGTGAGGGCCCTTAACCAGGCAGGAACTGCTCTGATCTTTTGTGCCAGCAGCTCCAGGACAGAAGCGAACACCGGGGAGCTGTTTTTT;TGCGCCAGCAGCTTGGCCTTGAGCCAAGAGACCCAGTACTTC	0	0	1	0.0103199	CD8+	2	TGTGCCAGCAGCTCCAGGACAGAAGCGAACACCGGGGAGCTGTTTTTT;TGCGCCAGCAGCTTGGCCTTGAGCCAAGAGACCCAGTACTTC	CASSSRTEANTGELFF;CASSLALSQETQYF	TRBV11-3;TRBV5-1	TRBJ2-2;TRBJ2-5	TRBD1;	TRBC2;TRBC2	2	TGTGCAGCAAGCGCGCAAGAAGGTTCTGCAAGGCAACTGACCTTT;TGTGCTGTGAGGGCCCTTAACCAGGCAGGAACTGCTCTGATCTTT	CAASAQEGSARQLTF;CAVRALNQAGTALIF	TRAV29DV5;TRAV3	TRAJ22;TRAJ15	TRAC;TRAC	1	1	Not Significant	PSA1505
TGTGCAGCAAGCGCGCAAGAAGGTTCTGCAAGGCAACTGACCTTTTGCGCCAGCAGCTTGGCCTTGAGCCAAGAGACCCAGTACTTC;TGTGCCAGCAGCTCGAGCGGGGGGGCGTCCTACGAGCAGTACTTC	0	0	1	0.0103199	CD8+	2	TGCGCCAGCAGCTTGGCCTTGAGCCAAGAGACCCAGTACTTC;TGTGCCAGCAGCTCGAGCGGGGGGGCGTCCTACGAGCAGTACTTC	CASSLALSQETQYF;CASSSSGGASYEQYF	TRBV5-1;TRBV7-8	TRBJ2-5;TRBJ2-7	;	TRBC2;TRBC2	1	TGTGCAGCAAGCGCGCAAGAAGGTTCTGCAAGGCAACTGACCTTT	CAASAQEGSARQLTF	TRAV29DV5	TRAJ22	TRAC	1	1	Not Significant	PSA1505
TGTGCAGCAAGCGCGCAGACTGGTTCTGCAAGGCAACTGACCTTT;TGTGCCGTGGACGCTAGTGGAGGTAGCAACTATAAACTGACATTTTGTGCCAGCAGCCAAGTTCGGCTCCGGTCCCTATGGTACTTC;TGCGCCAGCAGCCCCGACGTATATAGCCACAATGAGCAGTTCTTC	0	0	1	0.0103199	CD8+	2	TGTGCCAGCAGCCAAGTTCGGCTCCGGTCCCTATGGTACTTC;TGCGCCAGCAGCCCCGACGTATATAGCCACAATGAGCAGTTCTTC	CASSQVRLRSLWYF;CASSPDVYSHNEQFF	TRBV3-1;TRBV5-1	TRBJ2-5;TRBJ2-1	;	TRBC2;TRBC2	2	TGTGCAGCAAGCGCGCAGACTGGTTCTGCAAGGCAACTGACCTTT;TGTGCCGTGGACGCTAGTGGAGGTAGCAACTATAAACTGACATTT	CAASAQTGSARQLTF;CAVDASGGSNYKLTF	TRAV29DV5;TRAV39	TRAJ22;TRAJ53	TRAC;TRAC	1	1	Not Significant	PSA1505
TGTGCAGCAAGCGCGCGACATCAGGGAGCCCAGAAGCTGGTATTTTGTGCCAGCAGCTTGGGTCGAGACTATGGCTACACCTTC	0	0	1	0.0103199	CD8+	1	TGTGCCAGCAGCTTGGGTCGAGACTATGGCTACACCTTC	CASSLGRDYGYTF	TRBV5-6	TRBJ1-2		TRBC1	1	TGTGCAGCAAGCGCGCGACATCAGGGAGCCCAGAAGCTGGTATTT	CAASARHQGAQKLVF	TRAV29DV5	TRAJ54	TRAC	1	1	Not Significant	PSA1505
TGTGCAGCAAGCGGAACGGGAGGAGGAAACAAACTCACCTTTTGTGCCAGCAGCCCCCCGGGACAGGGATCCTACAATGAGCAGTTCTTC	0	0	1	0.0103199	CD8+	1	TGTGCCAGCAGCCCCCCGGGACAGGGATCCTACAATGAGCAGTTCTTC	CASSPPGQGSYNEQFF	TRBV13	TRBJ2-1		TRBC2	1	TGTGCAGCAAGCGGAACGGGAGGAGGAAACAAACTCACCTTT	CAASGTGGGNKLTF	TRAV29DV5	TRAJ10	TRAC	1	1	Not Significant	PSA1505
TGTGCAGCAAGCGGAGGTTCTGGAGGCTTCAAAACTATCTTTTGTGCCAGCAGCTATCTTGAAACGCGGGATTCACCCCTCCACTTT	0	0	1	0.0103199	CD8+	1	TGTGCCAGCAGCTATCTTGAAACGCGGGATTCACCCCTCCACTTT	CASSYLETRDSPLHF	TRBV13	TRBJ1-6		TRBC1	1	TGTGCAGCAAGCGGAGGTTCTGGAGGCTTCAAAACTATCTTT	CAASGGSGGFKTIF	TRAV29DV5	TRAJ9	TRAC	1	1	Not Significant	PSA1505
TGTGCAGCAAGCGGCATGGATAGCAGCTATAAATTGATCTTC;TGTGCTGTGAGTGCGACGGGCCCGGGAGGAGGAAACAAACTCACCTTTTGTGCCAGCAGTTTATCGCGCCGCACTGAAGCTTTCTTT;TGTGCCAGCAGCCGGGACTCGGGTGCCGATAGCAATCAGCCCCAGCATTTT	0	0	1	0.0103199	CD8+	2	TGTGCCAGCAGTTTATCGCGCCGCACTGAAGCTTTCTTT;TGTGCCAGCAGCCGGGACTCGGGTGCCGATAGCAATCAGCCCCAGCATTTT	CASSLSRRTEAFF;CASSRDSGADSNQPQHF	TRBV12-4;TRBV7-9	TRBJ1-1;TRBJ1-5	;	TRBC1;TRBC1	2	TGTGCAGCAAGCGGCATGGATAGCAGCTATAAATTGATCTTC;TGTGCTGTGAGTGCGACGGGCCCGGGAGGAGGAAACAAACTCACCTTT	CAASGMDSSYKLIF;CAVSATGPGGGNKLTF	TRAV23DV6;TRAV8-4	TRAJ12;TRAJ10	TRAC;TRAC	1	1	Not Significant	PSA1505
TGTGCAGCAAGCGGTACCGGTAACCAGTTCTATTTT	0	0	1	0.0103199	CD8+	0							1	TGTGCAGCAAGCGGTACCGGTAACCAGTTCTATTTT	CAASGTGNQFYF	TRAV29DV5	TRAJ49	TRAC	1	1	Not Significant	PSA1505
TGTGCAGCAAGCGGTAGCAACTATCAGTTAATCTGG;TGTGCAGCAAGCAACTCTCAGGGCGGATCTGAAAAGCTGGTCTTTTGTGCCAGCAGCTCGGGACAGTACCAAGAGACCCAGTACTTC;TGTGCCAGCAGCGAATCAGGGACGCCGGAGACCCAGTACTTC	0	0	1	0.0103199	CD8+	2	TGTGCCAGCAGCTCGGGACAGTACCAAGAGACCCAGTACTTC;TGTGCCAGCAGCGAATCAGGGACGCCGGAGACCCAGTACTTC	CASSSGQYQETQYF;CASSESGTPETQYF	TRBV5-6;TRBV7-9	TRBJ2-5;TRBJ2-5	TRBD1;	TRBC2;TRBC2	2	TGTGCAGCAAGCGGTAGCAACTATCAGTTAATCTGG;TGTGCAGCAAGCAACTCTCAGGGCGGATCTGAAAAGCTGGTCTTT	CAASGSNYQLIW;CAASNSQGGSEKLVF	TRAV23DV6;TRAV29DV5	TRAJ33;TRAJ57	TRAC;TRAC	1	1	Not Significant	PSA1505
TGTGCAGCAAGCGTAACCGGTAACCAGTTCTATTTTTGCAGTGCTAGAGAAAACCCGGGGGCTGGTGGCTACACCTTC	0	0	1	0.0103199	CD8+	1	TGCAGTGCTAGAGAAAACCCGGGGGCTGGTGGCTACACCTTC	CSARENPGAGGYTF	TRBV20-1	TRBJ1-2	TRBD1	TRBC1	1	TGTGCAGCAAGCGTAACCGGTAACCAGTTCTATTTT	CAASVTGNQFYF	TRAV29DV5	TRAJ49	TRAC	1	1	Not Significant	PSA1505
TGTGCAGCAAGCGTCGGTGCTGGTGGTACTAGCTATGGAAAGCTGACATTTTGTGCCAGCAGGACACTACGAATAGTGGGAGATACGCAGTATTTT	0	0	1	0.0103199	CD8+	1	TGTGCCAGCAGGACACTACGAATAGTGGGAGATACGCAGTATTTT	CASRTLRIVGDTQYF	TRBV6-6	TRBJ2-3		TRBC2	1	TGTGCAGCAAGCGTCGGTGCTGGTGGTACTAGCTATGGAAAGCTGACATTT	CAASVGAGGTSYGKLTF	TRAV29DV5	TRAJ52	TRAC	1	1	Not Significant	PSA1505
TGTGCAGCAAGCGTCTCAGGATACAGCACCCTCACCTTT	0	0	1	0.0103199	CD8+	0							1	TGTGCAGCAAGCGTCTCAGGATACAGCACCCTCACCTTT	CAASVSGYSTLTF	TRAV29DV5	TRAJ11	TRAC	1	1	Not Significant	PSA1505
TGTGCAGCAAGCGTCTCGAATTCAGGAAACACACCTCTTGTCTTT;TGTGCAGAGATCGGTAGCTGGGGGAAATTGCAGTTTTGTGCCAGCAGCTTAAATAATCGCGGGGGTTCAAGGGAAAAACTGTTTTTT;TGTGCCAGCAGCTTAGGTTTTGGTGGGGGAGCCAAAAACATTCAGTACTTC	0	0	1	0.0103199	CD8+	2	TGTGCCAGCAGCTTAAATAATCGCGGGGGTTCAAGGGAAAAACTGTTTTTT;TGTGCCAGCAGCTTAGGTTTTGGTGGGGGAGCCAAAAACATTCAGTACTTC	CASSLNNRGGSREKLFF;CASSLGFGGGAKNIQYF	TRBV11-2;TRBV7-8	TRBJ1-4;TRBJ2-4	;	TRBC1;TRBC2	2	TGTGCAGCAAGCGTCTCGAATTCAGGAAACACACCTCTTGTCTTT;TGTGCAGAGATCGGTAGCTGGGGGAAATTGCAGTTT	CAASVSNSGNTPLVF;CAEIGSWGKLQF	TRAV29DV5;TRAV5	TRAJ29;TRAJ24	TRAC;TRAC	1	1	Not Significant	PSA1505
TGTGCAGCAAGCGTGGGTTCTGCAAGGCAACTGACCTTTTGCGCCAGCAGCGCTGGACAGGGTAGCCCCACAGATACGCAGTATTTT	0	0	1	0.0103199	CD8+	1	TGCGCCAGCAGCGCTGGACAGGGTAGCCCCACAGATACGCAGTATTTT	CASSAGQGSPTDTQYF	TRBV4-1	TRBJ2-3		TRBC2	1	TGTGCAGCAAGCGTGGGTTCTGCAAGGCAACTGACCTTT	CAASVGSARQLTF	TRAV29DV5	TRAJ22	TRAC	1	1	Not Significant	PSA1505
TGTGCAGCAAGCGTTGGTAGGAATGCCAGACTCATGTTTTGCAGTGCTAGAGATCTCGGGAGTAGCACAGATACGCAGTATTTT	0	0	1	0.0103199	CD8+	1	TGCAGTGCTAGAGATCTCGGGAGTAGCACAGATACGCAGTATTTT	CSARDLGSSTDTQYF	TRBV20-1	TRBJ2-3	TRBD2	TRBC2	1	TGTGCAGCAAGCGTTGGTAGGAATGCCAGACTCATGTTT	CAASVGRNARLMF	TRAV29DV5	TRAJ31	TRAC	1	1	Not Significant	PSA1505
TGTGCAGCAAGCGTTTCAGGAAACACACCTCTTGTCTTTTGTGCCAGCAGCTCCCCAAGTGTGAGCGGGCGAAGAGACAATGAGCAGTTCTTC	0	0	1	0.0103199	CD8+	1	TGTGCCAGCAGCTCCCCAAGTGTGAGCGGGCGAAGAGACAATGAGCAGTTCTTC	CASSSPSVSGRRDNEQFF	TRBV7-9	TRBJ2-1		TRBC2	1	TGTGCAGCAAGCGTTTCAGGAAACACACCTCTTGTCTTT	CAASVSGNTPLVF	TRAV29DV5	TRAJ29	TRAC	1	1	Not Significant	PSA1505
TGTGCAGCAAGCTGGGACCTAAATGACATGCGCTTTTGTGCCAGCGGACGGAGATGGGACAGAGGCTCTGGAAACACCATATATTTT	0	0	1	0.0103199	CD8+	1	TGTGCCAGCGGACGGAGATGGGACAGAGGCTCTGGAAACACCATATATTTT	CASGRRWDRGSGNTIYF	TRBV27	TRBJ1-3	TRBD1	TRBC1	1	TGTGCAGCAAGCTGGGACCTAAATGACATGCGCTTT	CAASWDLNDMRF	TRAV29DV5	TRAJ43	TRAC	1	1	Not Significant	PSA1505
TGTGCAGCAAGCTTTTCTGGGGGTTACCAGAAAGTTACCTTT;TGCCTCGTCAGAGATGACAAGATCATCTTTTGCGCCAGCAGCCAGGGGACTGGAAACACCATATATTTT;TGTGCCAGCAGCGTAGACGTCGGACACCCGAGCACAGATACGCAGTATTTT	0	0	1	0.0103199	CD8+	2	TGCGCCAGCAGCCAGGGGACTGGAAACACCATATATTTT;TGTGCCAGCAGCGTAGACGTCGGACACCCGAGCACAGATACGCAGTATTTT	CASSQGTGNTIYF;CASSVDVGHPSTDTQYF	TRBV4-1;TRBV9	TRBJ1-3;TRBJ2-3	;TRBD1	TRBC1;TRBC2	2	TGTGCAGCAAGCTTTTCTGGGGGTTACCAGAAAGTTACCTTT;TGCCTCGTCAGAGATGACAAGATCATCTTT	CAASFSGGYQKVTF;CLVRDDKIIF	TRAV29DV5;TRAV4	TRAJ13;TRAJ30	TRAC;TRAC	1	1	Not Significant	PSA1505
TGTGCAGCAAGCTTTTCTGGGGGTTACCAGAAAGTTACCTTTTGTGCCAGCTCACCGGATACGACAGGGGTGTATCAGCCCCAGCATTTT;TGTGCCAGCAGCGTAGACGTCGGACACCCGAGCACAGATACGCAGTATTTT	0	0	1	0.0103199	CD8+	2	TGTGCCAGCTCACCGGATACGACAGGGGTGTATCAGCCCCAGCATTTT;TGTGCCAGCAGCGTAGACGTCGGACACCCGAGCACAGATACGCAGTATTTT	CASSPDTTGVYQPQHF;CASSVDVGHPSTDTQYF	TRBV18;TRBV9	TRBJ1-5;TRBJ2-3	TRBD1;TRBD1	TRBC1;TRBC1	1	TGTGCAGCAAGCTTTTCTGGGGGTTACCAGAAAGTTACCTTT	CAASFSGGYQKVTF	TRAV29DV5	TRAJ13	TRAC	1	1	Not Significant	PSA1505
TGTGCAGCAAGGACGGGTGCCGGCACTGCCAGTAAACTCACCTTTTGTGCCAGCAGCGCCGGGGACAGGGGGTACAATGAGCAGTTCTTC	0	0	1	0.0103199	CD8+	1	TGTGCCAGCAGCGCCGGGGACAGGGGGTACAATGAGCAGTTCTTC	CASSAGDRGYNEQFF	TRBV9	TRBJ2-1	TRBD1	TRBC2	1	TGTGCAGCAAGGACGGGTGCCGGCACTGCCAGTAAACTCACCTTT	CAARTGAGTASKLTF	TRAV29DV5	TRAJ44	TRAC	1	1	Not Significant	PSA1505
TGTGCAGCAAGGAGGCCCGGAGGTAGCAACTATAAACTGACATTTTGCGCCAGCAGCCACGAGGTTTCCGGGGAGCTGTTTTTT;TGCGCCAGCAGCTCGGACATTCGAGAGACCCAGTACTTC	0	0	1	0.0103199	CD8+	2	TGCGCCAGCAGCCACGAGGTTTCCGGGGAGCTGTTTTTT;TGCGCCAGCAGCTCGGACATTCGAGAGACCCAGTACTTC	CASSHEVSGELFF;CASSSDIRETQYF	TRBV4-3;TRBV5-1	TRBJ2-2;TRBJ2-5	;	TRBC2;TRBC2	1	TGTGCAGCAAGGAGGCCCGGAGGTAGCAACTATAAACTGACATTT	CAARRPGGSNYKLTF	TRAV29DV5	TRAJ53	TRAC	1	1	Not Significant	PSA1505
TGTGCAGCAAGGCCGATTTATAACCAGGGAGGAAAGCTTATCTTCTGTGCCAGCAGCCTTGGATCTGGCAGTGAAGCTTTCTTT	0	0	1	0.0103199	CD8+	1	TGTGCCAGCAGCCTTGGATCTGGCAGTGAAGCTTTCTTT	CASSLGSGSEAFF	TRBV7-2	TRBJ1-1		TRBC1	1	TGTGCAGCAAGGCCGATTTATAACCAGGGAGGAAAGCTTATCTTC	CAARPIYNQGGKLIF	TRAV13-1	TRAJ23	TRAC	1	1	Not Significant	PSA1505
TGTGCAGCAAGGGAGGATAGCAGCTATAAATTGATCTTC;TGTGCAATGAGAGAGGTTACCAATGCAGGCAAATCAACCTTT;TGTGCAGCAAGCGGCAGTTACCAGAAAGTTACCTTTTGCGCCAGCAGCCTCAGGGGGGGCTACAATGAGCAGTTCTTC;TGTGCCAGCAGCTCCGCGTTTTCTGGACACGGTGATTACGAGCAGTACTTC	0	0	1	0.0103199	CD8+	2	TGCGCCAGCAGCCTCAGGGGGGGCTACAATGAGCAGTTCTTC;TGTGCCAGCAGCTCCGCGTTTTCTGGACACGGTGATTACGAGCAGTACTTC	CASSLRGGYNEQFF;CASSSAFSGHGDYEQYF	TRBV4-3;TRBV7-2	TRBJ2-1;TRBJ2-7	TRBD1;TRBD1	TRBC2;TRBC2	3	TGTGCAGCAAGGGAGGATAGCAGCTATAAATTGATCTTC;TGTGCAATGAGAGAGGTTACCAATGCAGGCAAATCAACCTTT;TGTGCAGCAAGCGGCAGTTACCAGAAAGTTACCTTT	CAAREDSSYKLIF;CAMREVTNAGKSTF;CAASGSYQKVTF	TRAV13-1;TRAV14DV4;TRAV29DV5	TRAJ12;TRAJ27;TRAJ13	TRAC;TRAC;TRAC	1	1	Not Significant	PSA1505
TGTGCAGCAAGGGAGGATAGCAGCTATAAATTGATCTTC;TGTGCTCTAAGTGAAGGGAACAACAGACTCGCTTTT;TGTGCCTCTTATAATGCTGGCAACAACCGTAAGCTGATTTGGTGCGCCAGCAGCCAAGATTCCGGCTCCTATAATTCACCCCTCCACTTT	0	0	1	0.0103199	CD8+	1	TGCGCCAGCAGCCAAGATTCCGGCTCCTATAATTCACCCCTCCACTTT	CASSQDSGSYNSPLHF	TRBV4-3	TRBJ1-6		TRBC1	3	TGTGCAGCAAGGGAGGATAGCAGCTATAAATTGATCTTC;TGTGCTCTAAGTGAAGGGAACAACAGACTCGCTTTT;TGTGCCTCTTATAATGCTGGCAACAACCGTAAGCTGATTTGG	CAAREDSSYKLIF;CALSEGNNRLAF;CASYNAGNNRKLIW	TRAV13-1;TRAV16;TRAV24	TRAJ12;TRAJ7;TRAJ38	TRAC;TRAC;TRAC	1	1	Not Significant	PSA1505
TGTGCAGCAAGGGATTATGGAGGAAGCCAAGGAAATCTCATCTTT;TGTGCTAACAGCTGGGGGAAATTGCAGTTTTGTGCCAGCAAGGACAGGGGGTTCACTGAAGCTTTCTTT;TGTGCCAGCAGTTCCCGGACAGAGAACACTGAAGCTTTCTTT	0	0	1	0.0103199	CD8+	2	TGTGCCAGCAAGGACAGGGGGTTCACTGAAGCTTTCTTT;TGTGCCAGCAGTTCCCGGACAGAGAACACTGAAGCTTTCTTT	CASKDRGFTEAFF;CASSSRTENTEAFF	TRBV12-4;TRBV6-1	TRBJ1-1;TRBJ1-1	TRBD1;TRBD1	TRBC1;TRBC1	2	TGTGCAGCAAGGGATTATGGAGGAAGCCAAGGAAATCTCATCTTT;TGTGCTAACAGCTGGGGGAAATTGCAGTTT	CAARDYGGSQGNLIF;CANSWGKLQF	TRAV29DV5;TRAV8-4	TRAJ42;TRAJ24	TRAC;TRAC	1	1	Not Significant	PSA1505
TGTGCAGCAAGGGATTATGGAGGAAGCCAAGGAAATCTCATCTTT;TGTGCTGTGAGTGATAGGGGGGCAAACAACCTCTTCTTTTGTGCCAGCAAGGACAGGGGGTTCACTGAAGCTTTCTTT;TGTGCCAGCACCGCCCGGGGATTGCGGGGCTACACCTTC	0	0	1	0.0103199	CD8+	2	TGTGCCAGCAAGGACAGGGGGTTCACTGAAGCTTTCTTT;TGTGCCAGCACCGCCCGGGGATTGCGGGGCTACACCTTC	CASKDRGFTEAFF;CASTARGLRGYTF	TRBV12-4;TRBV28	TRBJ1-1;TRBJ1-2	TRBD1;TRBD2	TRBC1;TRBC1	2	TGTGCAGCAAGGGATTATGGAGGAAGCCAAGGAAATCTCATCTTT;TGTGCTGTGAGTGATAGGGGGGCAAACAACCTCTTCTTT	CAARDYGGSQGNLIF;CAVSDRGANNLFF	TRAV29DV5;TRAV8-4	TRAJ42;TRAJ36	TRAC;TRAC	1	1	Not Significant	PSA1505
TGTGCAGCAAGGGATTATGGAGGAAGCCAAGGAAATCTCATCTTTTGTGCCAGCAAGGACAGGGGGTTCACTGAAGCTTTCTTT;TGTGCCAGCAGTCCAGCAATCTATGGCTACACCTTC	0	0	1	0.0103199	CD8+	2	TGTGCCAGCAAGGACAGGGGGTTCACTGAAGCTTTCTTT;TGTGCCAGCAGTCCAGCAATCTATGGCTACACCTTC	CASKDRGFTEAFF;CASSPAIYGYTF	TRBV12-4;TRBV7-9	TRBJ1-1;TRBJ1-2	TRBD1;	TRBC1;TRBC1	1	TGTGCAGCAAGGGATTATGGAGGAAGCCAAGGAAATCTCATCTTT	CAARDYGGSQGNLIF	TRAV29DV5	TRAJ42	TRAC	1	1	Not Significant	PSA1505
TGTGCAGCAAGGGGGGAAACTGGGGCAAACAACCTCTTCTTTTGTGCCAGTAGTATAGGGGGGACACCTTACAATGAGCAGTTCTTC;TGTGCCAGCAGCTTCGGGCTCCACTCCTACAATGAGCAGTTCTTC	0	0	1	0.0103199	CD8+	2	TGTGCCAGTAGTATAGGGGGGACACCTTACAATGAGCAGTTCTTC;TGTGCCAGCAGCTTCGGGCTCCACTCCTACAATGAGCAGTTCTTC	CASSIGGTPYNEQFF;CASSFGLHSYNEQFF	TRBV19;TRBV7-3	TRBJ2-1;TRBJ2-1	TRBD1;	TRBC2;TRBC2	1	TGTGCAGCAAGGGGGGAAACTGGGGCAAACAACCTCTTCTTT	CAARGETGANNLFF	TRAV23DV6	TRAJ36	TRAC	1	1	Not Significant	PSA1505
TGTGCAGCAAGGTTACTAGGTGGTGCTACAAACAAGCTCATCTTTTGTGCCAGCAGACCCGAGGGAACGGCCTACGAGCAGTACTTC	0	0	1	0.0103199	CD8+	1	TGTGCCAGCAGACCCGAGGGAACGGCCTACGAGCAGTACTTC	CASRPEGTAYEQYF	TRBV7-9	TRBJ2-7		TRBC2	1	TGTGCAGCAAGGTTACTAGGTGGTGCTACAAACAAGCTCATCTTT	CAARLLGGATNKLIF	TRAV23DV6	TRAJ32	TRAC	1	1	Not Significant	PSA1505
TGTGCAGCAAGTAAAGGCTTCAACAAATTTTACTTTTGTGCCAGCAGTTCCGGTGGCAGGGATGGTAATCAGCCCCAGCATTTT	0	0	1	0.0103199	CD8+	1	TGTGCCAGCAGTTCCGGTGGCAGGGATGGTAATCAGCCCCAGCATTTT	CASSSGGRDGNQPQHF	TRBV6-6	TRBJ1-5		TRBC1	1	TGTGCAGCAAGTAAAGGCTTCAACAAATTTTACTTT	CAASKGFNKFYF	TRAV13-1	TRAJ21	TRAC	1	1	Not Significant	PSA1505
TGTGCAGCAAGTAAATCGGGCTTCAAAACTATCTTTTGTGCCAGCTCACCACCGTTGGAACACACCATATATTTT	0	0	1	0.0103199	CD8+	1	TGTGCCAGCTCACCACCGTTGGAACACACCATATATTTT	CASSPPLEHTIYF	TRBV18	TRBJ1-3		TRBC1	1	TGTGCAGCAAGTAAATCGGGCTTCAAAACTATCTTT	CAASKSGFKTIF	TRAV13-1	TRAJ9	TRAC	1	1	Not Significant	PSA1505
TGTGCAGCAAGTAAGGAAGCTGCAGGCAACAAGCTAACTTTT;TGTGCAATGATAACTGGTGGCTACAATAAGCTGATTTTTTGCGCCAGCAGTCGCGGGGGGGCGGCGGGGGCCAACGTCCTGACTTTC	0	0	1	0.0103199	CD8+	1	TGCGCCAGCAGTCGCGGGGGGGCGGCGGGGGCCAACGTCCTGACTTTC	CASSRGGAAGANVLTF	TRBV4-1	TRBJ2-6		TRBC2	2	TGTGCAGCAAGTAAGGAAGCTGCAGGCAACAAGCTAACTTTT;TGTGCAATGATAACTGGTGGCTACAATAAGCTGATTTTT	CAASKEAAGNKLTF;CAMITGGYNKLIF	TRAV13-1;TRAV14DV4	TRAJ17;TRAJ4	TRAC;TRAC	1	1	Not Significant	PSA1505
TGTGCAGCAAGTAATTATGGAGGAAGCCAAGGAAATCTCATCTTTTGTGCCAGCAGCTCCACAGGGGGCGAGTTGGAGACCCAGTACTTC	0	0	1	0.0103199	CD8+	1	TGTGCCAGCAGCTCCACAGGGGGCGAGTTGGAGACCCAGTACTTC	CASSSTGGELETQYF	TRBV6-3	TRBJ2-5	TRBD1	TRBC2	1	TGTGCAGCAAGTAATTATGGAGGAAGCCAAGGAAATCTCATCTTT	CAASNYGGSQGNLIF	TRAV13-1	TRAJ42	TRAC	1	1	Not Significant	PSA1505
TGTGCAGCAAGTAGGGGTACCGGTAACCAGTTCTATTTT;TGCATCGGCGGATGGTCAGGAGGAGGTGCTGACGGACTCACCTTTTGTGCCAGCAGCTTTAGGGAAATGAACACTGAAGCTTTCTTT;TGCAGCGGGAGATCGACAGATACGCAGTATTTT	0	0	1	0.0103199	CD8+	2	TGTGCCAGCAGCTTTAGGGAAATGAACACTGAAGCTTTCTTT;TGCAGCGGGAGATCGACAGATACGCAGTATTTT	CASSFREMNTEAFF;CSGRSTDTQYF	TRBV13;TRBV20-1	TRBJ1-1;TRBJ2-3	;TRBD2	TRBC1;TRBC2	2	TGTGCAGCAAGTAGGGGTACCGGTAACCAGTTCTATTTT;TGCATCGGCGGATGGTCAGGAGGAGGTGCTGACGGACTCACCTTT	CAASRGTGNQFYF;CIGGWSGGGADGLTF	TRAV13-1;TRAV26-1	TRAJ49;TRAJ45	TRAC;TRAC	1	1	Not Significant	PSA1505
TGTGCAGCAAGTATAAACCCCGACAAGCTCATCTTT;TGTGCTCTAAGTGGCCGTCTCTTCAACAAATTTTACTTTTGTGCCTGGAAGGCAGCCACGAACACCGGGGAGCTGTTTTTT	0	0	1	0.0103199	CD8+	1	TGTGCCTGGAAGGCAGCCACGAACACCGGGGAGCTGTTTTTT	CAWKAATNTGELFF	TRBV30	TRBJ2-2		TRBC2	2	TGTGCAGCAAGTATAAACCCCGACAAGCTCATCTTT;TGTGCTCTAAGTGGCCGTCTCTTCAACAAATTTTACTTT	CAASINPDKLIF;CALSGRLFNKFYF	TRAV13-1;TRAV16	TRAJ34;TRAJ21	TRAC;TRAC	1	1	Not Significant	PSA1505
TGTGCAGCAAGTATAACGGGTGGGAACTTTGGAAATGAGAAATTAACCTTT;TGTGCCGTGGACTTCGGTAACCAGTTCTATTTTTGTGCCAGCAGCCAAGAGGGGGGCCGGTGGGATCAGCCCCAGCATTTT;TGTGCCAGCAGCACCACGGGGGAGGCCCGTTCACCCCTCCACTTT	0	0	1	0.0103199	CD8+	2	TGTGCCAGCAGCCAAGAGGGGGGCCGGTGGGATCAGCCCCAGCATTTT;TGTGCCAGCAGCACCACGGGGGAGGCCCGTTCACCCCTCCACTTT	CASSQEGGRWDQPQHF;CASSTTGEARSPLHF	TRBV4-2;TRBV6-5	TRBJ1-5;TRBJ1-6	TRBD1;TRBD2	TRBC1;TRBC1	2	TGTGCAGCAAGTATAACGGGTGGGAACTTTGGAAATGAGAAATTAACCTTT;TGTGCCGTGGACTTCGGTAACCAGTTCTATTTT	CAASITGGNFGNEKLTF;CAVDFGNQFYF	TRAV13-1;TRAV39	TRAJ48;TRAJ49	TRAC;TRAC	1	1	Not Significant	PSA1505
TGTGCAGCAAGTATACGGGACGACTACAAGCTCAGCTTTTGTGCCAGCAGCCCGGGACAGGGCGGGTACGAGCAGTACTTC	0	0	1	0.0103199	CD8+	1	TGTGCCAGCAGCCCGGGACAGGGCGGGTACGAGCAGTACTTC	CASSPGQGGYEQYF	TRBV7-7	TRBJ2-7		TRBC2	1	TGTGCAGCAAGTATACGGGACGACTACAAGCTCAGCTTT	CAASIRDDYKLSF	TRAV13-1	TRAJ20	TRAC	1	1	Not Significant	PSA1505
TGTGCAGCAAGTATAGGTCGGGGAAAGCTTATCTTCTGTGCCAGCAGCTCCAGGTACAATGAGCAGTTCTTC	0	0	1	0.0103199	CD8+	1	TGTGCCAGCAGCTCCAGGTACAATGAGCAGTTCTTC	CASSSRYNEQFF	TRBV7-6	TRBJ2-1		TRBC2	1	TGTGCAGCAAGTATAGGTCGGGGAAAGCTTATCTTC	CAASIGRGKLIF	TRAV13-1	TRAJ23	TRAC	1	1	Not Significant	PSA1505
TGTGCAGCAAGTATCGGGGGAGGTGCTGACGGACTCACCTTT;TGTGCTGTGATGATGGGAGGAGGAAACAAACTCACCTTTTGTGCCAGCAGTTCGCTGGACAGGGGAAGATATGGCTACACCTTC	0	0	1	0.0103199	CD8+	1	TGTGCCAGCAGTTCGCTGGACAGGGGAAGATATGGCTACACCTTC	CASSSLDRGRYGYTF	TRBV27	TRBJ1-2	TRBD1	TRBC1	2	TGTGCAGCAAGTATCGGGGGAGGTGCTGACGGACTCACCTTT;TGTGCTGTGATGATGGGAGGAGGAAACAAACTCACCTTT	CAASIGGGADGLTF;CAVMMGGGNKLTF	TRAV13-1;TRAV8-6	TRAJ45;TRAJ10	TRAC;TRAC	1	1	Not Significant	PSA1505
TGTGCAGCAAGTATGGGGGGAGGAGGAAACAAACTCACCTTT;TGTGCTTATGGTGTACCCAATGCCAGACTCATGTTTTGCGCCAGCAGCCAGGGGACTGGAAACACCATATATTTT	0	0	1	0.0103199	CD8+	1	TGCGCCAGCAGCCAGGGGACTGGAAACACCATATATTTT	CASSQGTGNTIYF	TRBV4-1	TRBJ1-3		TRBC1	2	TGTGCAGCAAGTATGGGGGGAGGAGGAAACAAACTCACCTTT;TGTGCTTATGGTGTACCCAATGCCAGACTCATGTTT	CAASMGGGGNKLTF;CAYGVPNARLMF	TRAV13-1;TRAV38-2DV8	TRAJ10;TRAJ31	TRAC;TRAC	1	1	Not Significant	PSA1505
TGTGCAGCAAGTCAAGCTGGCAACAACCGTAAGCTGATTTGGTGTGCCAGCAGTCGAACCTTCCGGAGCAATCAGCCCCAGCATTTT	0	0	1	0.0103199	CD8+	1	TGTGCCAGCAGTCGAACCTTCCGGAGCAATCAGCCCCAGCATTTT	CASSRTFRSNQPQHF	TRBV6-3	TRBJ1-5		TRBC1	1	TGTGCAGCAAGTCAAGCTGGCAACAACCGTAAGCTGATTTGG	CAASQAGNNRKLIW	TRAV29DV5	TRAJ38	TRAC	1	1	Not Significant	PSA1505
TGTGCAGCAAGTCACAGTAACCAGTTCTATTTTTGCAGCGCTGACGTGACAGCGAACACCGGGGAGCTGTTTTTT	0	0	1	0.0103199	CD8+	1	TGCAGCGCTGACGTGACAGCGAACACCGGGGAGCTGTTTTTT	CSADVTANTGELFF	TRBV29-1	TRBJ2-2	TRBD1	TRBC2	1	TGTGCAGCAAGTCACAGTAACCAGTTCTATTTT	CAASHSNQFYF	TRAV29DV5	TRAJ49	TRAC	1	1	Not Significant	PSA1505
TGTGCAGCAAGTCCATGGGGAAACAAACTGGTCTTT	0	0	1	0.0103199	CD8+	0							1	TGTGCAGCAAGTCCATGGGGAAACAAACTGGTCTTT	CAASPWGNKLVF	TRAV13-1	TRAJ47	TRAC	1	1	Not Significant	PSA1505
TGTGCAGCAAGTCGGAGCTTTAATGCTGGTGGTACTAGCTATGGAAAGCTGACATTTTGTGCCAGTAGTGCATCAATCCGGGGAGACACCTACAATGAGCAGTTCTTC	0	0	1	0.0103199	CD8+	1	TGTGCCAGTAGTGCATCAATCCGGGGAGACACCTACAATGAGCAGTTCTTC	CASSASIRGDTYNEQFF	TRBV19	TRBJ2-1	TRBD2	TRBC2	1	TGTGCAGCAAGTCGGAGCTTTAATGCTGGTGGTACTAGCTATGGAAAGCTGACATTT	CAASRSFNAGGTSYGKLTF	TRAV13-1	TRAJ52	TRAC	1	1	Not Significant	PSA1505
TGTGCAGCAAGTCTGAGAGCCCAGAAGCTGGTATTT;TGCATCCTGAGAGAAACCAGTGGCTCTAGGTTGACCTTTTGTGCCAGCAGTGGGGGGCGCATCACCGGGGAGCTGTTTTTT;TGTGCCAGCAAAGGGCTAGAAGAGACCCAGTACTTC;TGTGCCAGCTCCACCCCTCGTGGGTACTCCTACGAGCAGTACTTC	0	0	1	0.0103199	CD8+	3	TGTGCCAGCAGTGGGGGGCGCATCACCGGGGAGCTGTTTTTT;TGTGCCAGCAAAGGGCTAGAAGAGACCCAGTACTTC;TGTGCCAGCTCCACCCCTCGTGGGTACTCCTACGAGCAGTACTTC	CASSGGRITGELFF;CASKGLEETQYF;CASSTPRGYSYEQYF	TRBV28;TRBV6-3;TRBV7-9	TRBJ2-2;TRBJ2-5;TRBJ2-7	TRBD1;TRBD2;	TRBC2;TRBC2;TRBC2	2	TGTGCAGCAAGTCTGAGAGCCCAGAAGCTGGTATTT;TGCATCCTGAGAGAAACCAGTGGCTCTAGGTTGACCTTT	CAASLRAQKLVF;CILRETSGSRLTF	TRAV13-1;TRAV26-2	TRAJ54;TRAJ58	TRAC;TRAC	1	1	Not Significant	PSA1505
TGTGCAGCAAGTCTTTCTGGTTCTGCAAGGCAACTGACCTTT;TGTGCTCTGACCGTAAAGAATAGTGGAGGTAGCAACTATAAACTGACATTTTGTGCCAGCGGGGCGGGAGGGCCGGGAAACATTCAGTACTTC;TGTGCCAGCAGTGAAGGTCTCGGTGTTGGATCGCTACTTAGCTTC	0	0	1	0.0103199	CD8+	2	TGTGCCAGCGGGGCGGGAGGGCCGGGAAACATTCAGTACTTC;TGTGCCAGCAGTGAAGGTCTCGGTGTTGGATCGCTACTTAGCTTC	CASGAGGPGNIQYF;CASSEGLGVGSLLSF	TRBV28;TRBV6-1	TRBJ2-4;TRBJ2-4	TRBD2;	TRBC2;TRBC2	2	TGTGCAGCAAGTCTTTCTGGTTCTGCAAGGCAACTGACCTTT;TGTGCTCTGACCGTAAAGAATAGTGGAGGTAGCAACTATAAACTGACATTT	CAASLSGSARQLTF;CALTVKNSGGSNYKLTF	TRAV13-1;TRAV9-2	TRAJ22;TRAJ53	TRAC;TRAC	1	1	Not Significant	PSA1505
TGTGCAGCAAGTGGCCAAGGAAATCTCATCTTT;TGTGCTGTGGAGGATCTGTTTAACCAGGGAGGAAAGCTTATCTTC;TGTGCTGTGAATCATAACTATGGTCAGAATTTTGTCTTTTGTGCCAGCAGTGGGGGGCGCATCACCGGGGAGCTGTTTTTT;TGTGCCAGCAGCTTAGATCCGGGGGCGGGTGAAAAACTGTTTTTT	0	0	1	0.0103199	CD8+	2	TGTGCCAGCAGTGGGGGGCGCATCACCGGGGAGCTGTTTTTT;TGTGCCAGCAGCTTAGATCCGGGGGCGGGTGAAAAACTGTTTTTT	CASSGGRITGELFF;CASSLDPGAGEKLFF	TRBV28;TRBV7-8	TRBJ2-2;TRBJ1-4	TRBD1;	TRBC2;TRBC1	3	TGTGCAGCAAGTGGCCAAGGAAATCTCATCTTT;TGTGCTGTGGAGGATCTGTTTAACCAGGGAGGAAAGCTTATCTTC;TGTGCTGTGAATCATAACTATGGTCAGAATTTTGTCTTT	CAASGQGNLIF;CAVEDLFNQGGKLIF;CAVNHNYGQNFVF	TRAV13-1;TRAV2;TRAV8-4	TRAJ42;TRAJ23;TRAJ26	TRAC;TRAC;TRAC	1	1	Not Significant	PSA1505
TGTGCAGCAAGTGGCCCTTTCTCAAATTCCGGGTATGCACTCAACTTCTGTGCCAGCTCACCAGGGACAGGGGATGAAAAACTGTTTTTT;TGTGCCAGTAGGGTCGGGGGCGGGGAGACCCAGTACTTC	0	0	1	0.0103199	CD8+	2	TGTGCCAGCTCACCAGGGACAGGGGATGAAAAACTGTTTTTT;TGTGCCAGTAGGGTCGGGGGCGGGGAGACCCAGTACTTC	CASSPGTGDEKLFF;CASRVGGGETQYF	TRBV18;TRBV19	TRBJ1-4;TRBJ2-5	TRBD1;TRBD1	TRBC1;TRBC2	1	TGTGCAGCAAGTGGCCCTTTCTCAAATTCCGGGTATGCACTCAACTTC	CAASGPFSNSGYALNF	TRAV13-1	TRAJ41	TRAC	1	1	Not Significant	PSA1505
TGTGCAGCAAGTGGCCCTTTCTCAAATTCCGGGTATGCACTCAACTTCTGTGCCAGTAGGGTCGGGGGCGGGGAGACCCAGTACTTC	0	0	1	0.0103199	CD8+	1	TGTGCCAGTAGGGTCGGGGGCGGGGAGACCCAGTACTTC	CASRVGGGETQYF	TRBV19	TRBJ2-5	TRBD1	TRBC2	1	TGTGCAGCAAGTGGCCCTTTCTCAAATTCCGGGTATGCACTCAACTTC	CAASGPFSNSGYALNF	TRAV13-1	TRAJ41	TRAC	1	1	Not Significant	PSA1505
TGTGCAGCAAGTTATAACGACTACAAGCTCAGCTTTTGTGCCAGCAGCCCCCGCACAGATACGCAGTATTTT	0	0	1	0.0103199	CD8+	1	TGTGCCAGCAGCCCCCGCACAGATACGCAGTATTTT	CASSPRTDTQYF	TRBV27	TRBJ2-3		TRBC2	1	TGTGCAGCAAGTTATAACGACTACAAGCTCAGCTTT	CAASYNDYKLSF	TRAV29DV5	TRAJ20	TRAC	1	1	Not Significant	PSA1505
TGTGCAGCAAGTTCATGGCAGAAAGTTACCTTT;TGTGCTGTGGAGGGGAACACAGGCTTTCAGAAACTTGTATTTTGTGCCAGTAGTATAGAACTGGGGGAGCAGTTCTTC;TGTGCCAGCAGCTCCCCGACTAGCGGGAGCCTCACGAACACCGGGGAGCTGTTTTTT	0	0	1	0.0103199	CD8+	2	TGTGCCAGTAGTATAGAACTGGGGGAGCAGTTCTTC;TGTGCCAGCAGCTCCCCGACTAGCGGGAGCCTCACGAACACCGGGGAGCTGTTTTTT	CASSIELGEQFF;CASSSPTSGSLTNTGELFF	TRBV19;TRBV7-6	TRBJ2-1;TRBJ2-2	TRBD1;TRBD2	TRBC2;TRBC2	2	TGTGCAGCAAGTTCATGGCAGAAAGTTACCTTT;TGTGCTGTGGAGGGGAACACAGGCTTTCAGAAACTTGTATTT	CAASSWQKVTF;CAVEGNTGFQKLVF	TRAV13-1;TRAV22	TRAJ13;TRAJ8	TRAC;TRAC	1	1	Not Significant	PSA1505
TGTGCAGCAAGTTCGGGGGGGGGAGCCCAGAAGCTGGTATTTTGTGCCAGCAGCCAAAGGATTGCGGGTGAGCAGTTCTTC;TGTGCCACCAGTGACCCTGGACAGGGAGCCTCTGGGGCCAACGTCCTGACTTTC;TGTGCCAGCAGCTTGGGTCGAGACTATGGCTACACCTTC	0	0	1	0.0103199	CD8+	3	TGTGCCAGCAGCCAAAGGATTGCGGGTGAGCAGTTCTTC;TGTGCCACCAGTGACCCTGGACAGGGAGCCTCTGGGGCCAACGTCCTGACTTTC;TGTGCCAGCAGCTTGGGTCGAGACTATGGCTACACCTTC	CASSQRIAGEQFF;CATSDPGQGASGANVLTF;CASSLGRDYGYTF	TRBV12-4;TRBV24-1;TRBV5-6	TRBJ2-1;TRBJ2-6;TRBJ1-2	TRBD2;TRBD1;	TRBC2;TRBC2;TRBC1	1	TGTGCAGCAAGTTCGGGGGGGGGAGCCCAGAAGCTGGTATTT	CAASSGGGAQKLVF	TRAV23DV6	TRAJ54	TRAC	1	1	Not Significant	PSA1505
TGTGCAGCAAGTTGGAGCAGTGCTTCCAAGATAATCTTTTGTGCCAGCAGTCTCCCGAGCGGGAGAGTAGATGAGCAGTTCTTC;TGTGCCAGCAGCGTAGTAGGGGACAATGAGCAGTTCTTC	0	0	1	0.0103199	CD8+	2	TGTGCCAGCAGTCTCCCGAGCGGGAGAGTAGATGAGCAGTTCTTC;TGTGCCAGCAGCGTAGTAGGGGACAATGAGCAGTTCTTC	CASSLPSGRVDEQFF;CASSVVGDNEQFF	TRBV27;TRBV9	TRBJ2-1;TRBJ2-1	TRBD2;TRBD1	TRBC2;TRBC2	1	TGTGCAGCAAGTTGGAGCAGTGCTTCCAAGATAATCTTT	CAASWSSASKIIF	TRAV13-1	TRAJ3	TRAC	1	1	Not Significant	PSA1505
TGTGCAGCAAGTTGGGATTCCGGGTATGCACTCAACTTCTGTGCCAGCAGTGCCGGGACAGGGGAGACCTACGAGCAGTACTTC	0	0	1	0.0103199	CD8+	1	TGTGCCAGCAGTGCCGGGACAGGGGAGACCTACGAGCAGTACTTC	CASSAGTGETYEQYF	TRBV12-4	TRBJ2-7	TRBD1	TRBC2	1	TGTGCAGCAAGTTGGGATTCCGGGTATGCACTCAACTTC	CAASWDSGYALNF	TRAV13-1	TRAJ41	TRAC	1	1	Not Significant	PSA1505
TGTGCAGCAATAACGAACAAACTGGTCTTT;TGTGCAATGAGAGTCACTAATAGTGGAGGTAGCAACTATAAACTGACATTTTGTGCCAGCAGCTCGCGGGAGTTCCCCTACGAGCAGTACTTC	0	0	1	0.0103199	CD8+	1	TGTGCCAGCAGCTCGCGGGAGTTCCCCTACGAGCAGTACTTC	CASSSREFPYEQYF	TRBV7-8	TRBJ2-7		TRBC2	2	TGTGCAGCAATAACGAACAAACTGGTCTTT;TGTGCAATGAGAGTCACTAATAGTGGAGGTAGCAACTATAAACTGACATTT	CAAITNKLVF;CAMRVTNSGGSNYKLTF	TRAV13-1;TRAV14DV4	TRAJ47;TRAJ53	TRAC;TRAC	1	1	Not Significant	PSA1505
TGTGCAGCAATCGAGAACACCGACAAGCTCATCTTTTGCAGCGTTGAACCCACGACTAGCGGGAGGGCCAATGAGCAGTTCTTC	0	0	1	0.0103199	CD8+	1	TGCAGCGTTGAACCCACGACTAGCGGGAGGGCCAATGAGCAGTTCTTC	CSVEPTTSGRANEQFF	TRBV29-1	TRBJ2-1	TRBD2	TRBC2	1	TGTGCAGCAATCGAGAACACCGACAAGCTCATCTTT	CAAIENTDKLIF	TRAV13-1	TRAJ34	TRAC	1	1	Not Significant	PSA1505
TGTGCAGCAATCGATTCCGGAGGAAGCCAAGGAAATCTCATCTTTTGCAGCGTTAGTCCGGGGGACTATGGCTACACCTTC	0	0	1	0.0103199	CD8+	1	TGCAGCGTTAGTCCGGGGGACTATGGCTACACCTTC	CSVSPGDYGYTF	TRBV29-1	TRBJ1-2	TRBD1	TRBC1	1	TGTGCAGCAATCGATTCCGGAGGAAGCCAAGGAAATCTCATCTTT	CAAIDSGGSQGNLIF	TRAV29DV5	TRAJ42	TRAC	1	1	Not Significant	PSA1505
TGTGCAGCAATTCGAGAGGGGAGTCGAGGGCGCCAGTTCTATTTT;TGTGCTCTGAGTGATCTAAGGACAACTGACAGCTGGGGGAAATTGCAGTTTTGTGCCAGTAGTGGCCTATACGAACAAGAGACCCAGTACTTC	0	0	1	0.0103199	CD8+	1	TGTGCCAGTAGTGGCCTATACGAACAAGAGACCCAGTACTTC	CASSGLYEQETQYF	TRBV19	TRBJ2-5	TRBD2	TRBC1	2	TGTGCAGCAATTCGAGAGGGGAGTCGAGGGCGCCAGTTCTATTTT;TGTGCTCTGAGTGATCTAAGGACAACTGACAGCTGGGGGAAATTGCAGTTT	CAAIREGSRGRQFYF;CALSDLRTTDSWGKLQF	TRAV13-1;TRAV9-2	TRAJ49;TRAJ24	TRAC;TRAC	1	1	Not Significant	PSA1505
TGTGCAGCACCCCAACAGAAAGTTACCTTTTGTGCCAGCAGCTTTCTGATTTTAGGGAACACTGAAGCTTTCTTT	0	0	1	0.0103199	CD8+	1	TGTGCCAGCAGCTTTCTGATTTTAGGGAACACTGAAGCTTTCTTT	CASSFLILGNTEAFF	TRBV7-9	TRBJ1-1		TRBC1	1	TGTGCAGCACCCCAACAGAAAGTTACCTTT	CAAPQQKVTF	TRAV13-1	TRAJ13	TRAC	1	1	Not Significant	PSA1505
TGTGCAGCACGAGGTAGCAACTATAAACTGACATTTTGTGCCAGCAGTTTAGGGGGCCACGAGCAGTACTTC	0	0	1	0.0103199	CD8+	1	TGTGCCAGCAGTTTAGGGGGCCACGAGCAGTACTTC	CASSLGGHEQYF	TRBV27	TRBJ2-7	TRBD1	TRBC2	1	TGTGCAGCACGAGGTAGCAACTATAAACTGACATTT	CAARGSNYKLTF	TRAV23DV6	TRAJ53	TRAC	1	1	Not Significant	PSA1505
TGTGCAGCACGTATTTCTGGTGGCTACAATAAGCTGATTTTT;TGTGCTGCGTATTATGGTCAGAATTTTGTCTTTTGTGCCAGCTCACCAGGACAGGGGGCCGATGGGGCCAACGTCCTGACTTTC;TGTGCCAGCAGTTTACTGGGGGCGTTCGACTCACCCCTCCACTTT;TGTGCCAGCAGTTACAAGGGACCTTTCTATAATTCACCCCTCCACTTT	0	0	1	0.0103199	CD8+	3	TGTGCCAGCTCACCAGGACAGGGGGCCGATGGGGCCAACGTCCTGACTTTC;TGTGCCAGCAGTTTACTGGGGGCGTTCGACTCACCCCTCCACTTT;TGTGCCAGCAGTTACAAGGGACCTTTCTATAATTCACCCCTCCACTTT	CASSPGQGADGANVLTF;CASSLLGAFDSPLHF;CASSYKGPFYNSPLHF	TRBV18;TRBV27;TRBV6-7	TRBJ2-6;TRBJ1-6;TRBJ1-6	TRBD1;TRBD1;	TRBC2;TRBC1;TRBC1	2	TGTGCAGCACGTATTTCTGGTGGCTACAATAAGCTGATTTTT;TGTGCTGCGTATTATGGTCAGAATTTTGTCTTT	CAARISGGYNKLIF;CAAYYGQNFVF	TRAV13-1;TRAV21	TRAJ4;TRAJ26	TRAC;TRAC	1	1	Not Significant	PSA1505
TGTGCAGCACTCCCCCGGGGGGGAGGAGGTGCTGACGGACTCACCTTT;TGTGCATCTGATAACACCGACAAGCTCATCTTTTGTGCCTGGAGTGTATTGGGTGGGCTAGCGGTTGGCAATGAGCAGTTCTTC;TGCGCCAGCAGCTTGCGCAGGAACACCGGGGAGCTGTTTTTT	0	0	1	0.0103199	CD8+	2	TGTGCCTGGAGTGTATTGGGTGGGCTAGCGGTTGGCAATGAGCAGTTCTTC;TGCGCCAGCAGCTTGCGCAGGAACACCGGGGAGCTGTTTTTT	CAWSVLGGLAVGNEQFF;CASSLRRNTGELFF	TRBV30;TRBV5-1	TRBJ2-1;TRBJ2-2	TRBD2;	TRBC1;TRBC1	2	TGTGCAGCACTCCCCCGGGGGGGAGGAGGTGCTGACGGACTCACCTTT;TGTGCATCTGATAACACCGACAAGCTCATCTTT	CAALPRGGGGADGLTF;CASDNTDKLIF	TRAV23DV6;TRAV29DV5	TRAJ45;TRAJ34	TRAC;TRAC	1	1	Not Significant	PSA1505
TGTGCAGCAGATCAAGCTGCAGGCAACAAGCTAACTTTTTGTGCCAGCTCACCAGAGGACAGGTTCTATGGCTACACCTTC;TGTGCCAGCAGCTCGGGACAGTACCAAGAGACCCAGTACTTC;TGTGCCAGCAGCTTATCGGGACACCGCTACGAGCAGTACTTC	0	0	1	0.0103199	CD8+	3	TGTGCCAGCTCACCAGAGGACAGGTTCTATGGCTACACCTTC;TGTGCCAGCAGCTCGGGACAGTACCAAGAGACCCAGTACTTC;TGTGCCAGCAGCTTATCGGGACACCGCTACGAGCAGTACTTC	CASSPEDRFYGYTF;CASSSGQYQETQYF;CASSLSGHRYEQYF	TRBV18;TRBV5-6;TRBV7-9	TRBJ1-2;TRBJ2-5;TRBJ2-7	TRBD1;;	TRBC1;TRBC2;TRBC2	1	TGTGCAGCAGATCAAGCTGCAGGCAACAAGCTAACTTTT	CAADQAAGNKLTF	TRAV29DV5	TRAJ17	TRAC	1	1	Not Significant	PSA1505
TGTGCAGCAGCCCCGACAGGAACCTACAAATACATCTTTTGTGCCAGCAGCCTCTCGGGGGAGGATGGGTGGGATGAGCAGTTCTTC	0	0	1	0.0103199	CD8+	1	TGTGCCAGCAGCCTCTCGGGGGAGGATGGGTGGGATGAGCAGTTCTTC	CASSLSGEDGWDEQFF	TRBV3-1	TRBJ2-1	TRBD2	TRBC2	1	TGTGCAGCAGCCCCGACAGGAACCTACAAATACATCTTT	CAAAPTGTYKYIF	TRAV29DV5	TRAJ40	TRAC	1	1	Not Significant	PSA1505
TGTGCAGCAGCCTGGGGCTTATCCCCATATTCTGGGGGTTACCAGAAAGTTACCTTTTGTGCCACCAGTGATTTGAGCTCCTCCTACAATGAGCAGTTCTTC	0	0	1	0.0103199	CD8+	1	TGTGCCACCAGTGATTTGAGCTCCTCCTACAATGAGCAGTTCTTC	CATSDLSSSYNEQFF	TRBV24-1	TRBJ2-1		TRBC2	1	TGTGCAGCAGCCTGGGGCTTATCCCCATATTCTGGGGGTTACCAGAAAGTTACCTTT	CAAAWGLSPYSGGYQKVTF	TRAV13-1	TRAJ13	TRAC	1	1	Not Significant	PSA1505
TGTGCAGCAGGGACTACCTCAGGAACCTACAAATACATCTTTTGTGCCAGCAGTGGGGGGCGCATCACCGGGGAGCTGTTTTTT	0	0	1	0.0103199	CD8+	1	TGTGCCAGCAGTGGGGGGCGCATCACCGGGGAGCTGTTTTTT	CASSGGRITGELFF	TRBV28	TRBJ2-2	TRBD1	TRBC2	1	TGTGCAGCAGGGACTACCTCAGGAACCTACAAATACATCTTT	CAAGTTSGTYKYIF	TRAV29DV5	TRAJ40	TRAC	1	1	Not Significant	PSA1505
TGTGCAGCAGGGGGTTCGACCAGAGATGACAAGATCATCTTTTGTGCCAGTAGTATGGTCCTTACGAACACTGAAGCTTTCTTT	0	0	1	0.0103199	CD8+	1	TGTGCCAGTAGTATGGTCCTTACGAACACTGAAGCTTTCTTT	CASSMVLTNTEAFF	TRBV19	TRBJ1-1		TRBC1	1	TGTGCAGCAGGGGGTTCGACCAGAGATGACAAGATCATCTTT	CAAGGSTRDDKIIF	TRAV13-1	TRAJ30	TRAC	1	1	Not Significant	PSA1505
TGTGCAGCAGGGTATAGTGGAGGTAGCAACTATAAACTGACATTTTGTGCCAGCAGCTTAGGAGGGACAGGGAGAGAGCAGTACTTC	0	0	1	0.0103199	CD8+	1	TGTGCCAGCAGCTTAGGAGGGACAGGGAGAGAGCAGTACTTC	CASSLGGTGREQYF	TRBV7-7	TRBJ2-7		TRBC2	1	TGTGCAGCAGGGTATAGTGGAGGTAGCAACTATAAACTGACATTT	CAAGYSGGSNYKLTF	TRAV13-1	TRAJ53	TRAC	1	1	Not Significant	PSA1505
TGTGCAGCAGGGTTCAACAATGCCAGACTCATGTTTTGCAGTGCTAGGCCGTCGGGGGATGAGCAGTTCTTC	0	0	1	0.0103199	CD8+	1	TGCAGTGCTAGGCCGTCGGGGGATGAGCAGTTCTTC	CSARPSGDEQFF	TRBV20-1	TRBJ2-1	TRBD1	TRBC2	1	TGTGCAGCAGGGTTCAACAATGCCAGACTCATGTTT	CAAGFNNARLMF	TRAV29DV5	TRAJ31	TRAC	1	1	Not Significant	PSA1505
TGTGCAGCATTCGTAGCCTCAACTGGTGGTACTAGCTATGGAAAGCTGACATTTTGTGCCAGCAGTTTAAGGACTAGCGGTACCGGGGAGCTGTTTTTT	2	0.0276549	3	0.0309598	CD8+	1	TGTGCCAGCAGTTTAAGGACTAGCGGTACCGGGGAGCTGTTTTTT	CASSLRTSGTGELFF	TRBV27	TRBJ2-2	TRBD2		1	TGTGCAGCATTCGTAGCCTCAACTGGTGGTACTAGCTATGGAAAGCTGACATTT	CAAFVASTGGTSYGKLTF	TRAV13-1	TRAJ52	TRAC	1	1	Not Significant	PSA1505
TGTGCAGCCACCACCGGTAACCAGTTCTATTTT;TGTGCTGTGAGTCCTTCGTTCCCCTTTGGAAATGAGAAATTAACCTTTTGTGCCATCAGGGGACCTGACTACTCCCAGTTCTTC;TGTGCCAGCAGTTTTTCGATAGGACAGGAACTTAGCGGGAGAGTCTCCTACAATGAGCAGTTCTTC	0	0	1	0.0103199	CD8+	2	TGTGCCATCAGGGGACCTGACTACTCCCAGTTCTTC;TGTGCCAGCAGTTTTTCGATAGGACAGGAACTTAGCGGGAGAGTCTCCTACAATGAGCAGTTCTTC	CAIRGPDYSQFF;CASSFSIGQELSGRVSYNEQFF	TRBV10-3;TRBV6-6	TRBJ2-1;TRBJ2-1	TRBD2;	TRBC2;TRBC2	2	TGTGCAGCCACCACCGGTAACCAGTTCTATTTT;TGTGCTGTGAGTCCTTCGTTCCCCTTTGGAAATGAGAAATTAACCTTT	CAATTGNQFYF;CAVSPSFPFGNEKLTF	TRAV29DV5;TRAV8-4	TRAJ49;TRAJ48	TRAC;TRAC	1	1	Not Significant	PSA1505
TGTGCAGCCCCCAGGACGTATTCAGGAGGAGGTGCTGACGGACTCACCTTT;TGTGCTACGATGCGGCTAGCCCAGAAGCTGGTATTTTGTGCCAGCAGCCCCTCTCGCGAGCAGTACTTC;TGCAGTGCTAGACCGGGGTTGGGGGGGCGGTTTCTCGATGAGCAGTTCTTC	0	0	1	0.0103199	CD8+	2	TGTGCCAGCAGCCCCTCTCGCGAGCAGTACTTC;TGCAGTGCTAGACCGGGGTTGGGGGGGCGGTTTCTCGATGAGCAGTTCTTC	CASSPSREQYF;CSARPGLGGRFLDEQFF	TRBV11-2;TRBV20-1	TRBJ2-7;TRBJ2-1	;TRBD1	TRBC2;TRBC2	2	TGTGCAGCCCCCAGGACGTATTCAGGAGGAGGTGCTGACGGACTCACCTTT;TGTGCTACGATGCGGCTAGCCCAGAAGCTGGTATTT	CAAPRTYSGGGADGLTF;CATMRLAQKLVF	TRAV13-1;TRAV17	TRAJ45;TRAJ54	TRAC;TRAC	1	1	Not Significant	PSA1505
TGTGCAGCCCCCCGAGAGTACAAGCTCAGCTTT;TGTGCTCTGCTGGGCTACTCAGGAACCTACAAATACATCTTTTGTGCCAGCAGTGGGGACTGGGGAGAGACCCAGTACTTC	0	0	1	0.0103199	CD8+	1	TGTGCCAGCAGTGGGGACTGGGGAGAGACCCAGTACTTC	CASSGDWGETQYF	TRBV27	TRBJ2-5	TRBD1	TRBC1	2	TGTGCAGCCCCCCGAGAGTACAAGCTCAGCTTT;TGTGCTCTGCTGGGCTACTCAGGAACCTACAAATACATCTTT	CAAPREYKLSF;CALLGYSGTYKYIF	TRAV13-2;TRAV19	TRAJ20;TRAJ40	TRAC;TRAC	1	1	Not Significant	PSA1505
TGTGCAGCCCCGAAAAGCTCAGGAACCTACAAATACATCTTT;TGTGCTGTGACCTCCCCAGGAGGAGGTGCTGACGGACTCACCTTTTGTGCCAGCAGCGTCGCTACAGGATACTCCTACGAGCAGTACTTC	0	0	1	0.0103199	CD8+	1	TGTGCCAGCAGCGTCGCTACAGGATACTCCTACGAGCAGTACTTC	CASSVATGYSYEQYF	TRBV9	TRBJ2-7	TRBD1	TRBC2	2	TGTGCAGCCCCGAAAAGCTCAGGAACCTACAAATACATCTTT;TGTGCTGTGACCTCCCCAGGAGGAGGTGCTGACGGACTCACCTTT	CAAPKSSGTYKYIF;CAVTSPGGGADGLTF	TRAV13-1;TRAV8-6	TRAJ40;TRAJ45	TRAC;TRAC	1	1	Not Significant	PSA1505
TGTGCAGCCCTAAGCTCAGGAAACACACCTCTTGTCTTTTGTGCCAGCAGTCTCACAGGGGAGACTGAAGCTTTCTTT	0	0	1	0.0103199	CD8+	1	TGTGCCAGCAGTCTCACAGGGGAGACTGAAGCTTTCTTT	CASSLTGETEAFF	TRBV27	TRBJ1-1	TRBD1	TRBC1	1	TGTGCAGCCCTAAGCTCAGGAAACACACCTCTTGTCTTT	CAALSSGNTPLVF	TRAV5	TRAJ29	TRAC	1	1	Not Significant	PSA1505
TGTGCAGCCGAAAGGAGCAGAGATGACAAGATCATCTTT;TGTGCTTATAGTGTGGAATATGGAAACAAGCTGGTCTTTTGTGCCAGCAGCCACAGGGGGCGGGACACTGAAGCTTTCTTT	0	0	1	0.0103199	CD8+	1	TGTGCCAGCAGCCACAGGGGGCGGGACACTGAAGCTTTCTTT	CASSHRGRDTEAFF	TRBV3-1	TRBJ1-1	TRBD1	TRBC1	2	TGTGCAGCCGAAAGGAGCAGAGATGACAAGATCATCTTT;TGTGCTTATAGTGTGGAATATGGAAACAAGCTGGTCTTT	CAAERSRDDKIIF;CAYSVEYGNKLVF	TRAV23DV6;TRAV38-2DV8	TRAJ30;TRAJ47	TRAC;TRAC	1	1	Not Significant	PSA1505
TGTGCAGCCGGAGCAGGTGGTGCTACAAACAAGCTCATCTTTTGTGCCATCAGAGCTACAGGGCCCCGCACCCAAAAACGCACAGATACGCAGTATTTT;TGTGCCAGCAGCTTAAATAGCAATCAGCCCCAGCATTTT	0	0	1	0.0103199	CD8+	2	TGTGCCATCAGAGCTACAGGGCCCCGCACCCAAAAACGCACAGATACGCAGTATTTT;TGTGCCAGCAGCTTAAATAGCAATCAGCCCCAGCATTTT	CAIRATGPRTQKRTDTQYF;CASSLNSNQPQHF	TRBV10-3;TRBV7-6	TRBJ2-3;TRBJ1-5	TRBD1;	TRBC2;TRBC1	1	TGTGCAGCCGGAGCAGGTGGTGCTACAAACAAGCTCATCTTT	CAAGAGGATNKLIF	TRAV23DV6	TRAJ32	TRAC	1	1	Not Significant	PSA1505
TGTGCAGCCGGATTGTTTGGTGGCTACAATAAGCTGATTTTT;TGTGCTTATAGTGTGGAATATGGAAACAAGCTGGTCTTTTGTGCCCGTGGGACAGACATGAACACTGAAGCTTTCTTT;TGTGCCAGCAGCCACCCCGACAGGGGGCGAGGATCACCCCTCCACTTT;TGTGCCAGCAGCGTAGCCGGGACAGGGGCCTACAATGAGCAGTTCTTC	0	0	1	0.0103199	CD8+	3	TGTGCCCGTGGGACAGACATGAACACTGAAGCTTTCTTT;TGTGCCAGCAGCCACCCCGACAGGGGGCGAGGATCACCCCTCCACTTT;TGTGCCAGCAGCGTAGCCGGGACAGGGGCCTACAATGAGCAGTTCTTC	CARGTDMNTEAFF;CASSHPDRGRGSPLHF;CASSVAGTGAYNEQFF	TRBV28;TRBV7-9;TRBV9	TRBJ1-1;TRBJ1-6;TRBJ2-1	;;TRBD1	TRBC1;TRBC1;TRBC2	2	TGTGCAGCCGGATTGTTTGGTGGCTACAATAAGCTGATTTTT;TGTGCTTATAGTGTGGAATATGGAAACAAGCTGGTCTTT	CAAGLFGGYNKLIF;CAYSVEYGNKLVF	TRAV13-1;TRAV38-2DV8	TRAJ4;TRAJ47	TRAC;TRAC	1	1	Not Significant	PSA1505
TGTGCAGCCGTGGGAAGCTACATACCTACATTT;TGTGCAGAGACGGGAGGAGGAAACAAACTCACCTTTTGTGCCAGCAGCGCCACCGGGACAACCTACGAGCAGTACTTC;TGTGCCAGCAGTCAGGGGTGGGGCAATCAGCCCCAGCATTTT	0	0	1	0.0103199	CD8+	2	TGTGCCAGCAGCGCCACCGGGACAACCTACGAGCAGTACTTC;TGTGCCAGCAGTCAGGGGTGGGGCAATCAGCCCCAGCATTTT	CASSATGTTYEQYF;CASSQGWGNQPQHF	TRBV11-2;TRBV6-6	TRBJ2-7;TRBJ1-5	;	TRBC2;TRBC1	2	TGTGCAGCCGTGGGAAGCTACATACCTACATTT;TGTGCAGAGACGGGAGGAGGAAACAAACTCACCTTT	CAAVGSYIPTF;CAETGGGNKLTF	TRAV13-1;TRAV29DV5	TRAJ6;TRAJ10	TRAC;TRAC	1	1	Not Significant	PSA1505
TGTGCAGCCGTTAACTATGGTCAGAATTTTGTCTTTTGTGCCAGCCGGGACACGGGGACTGAAGCTTTCTTT	0	0	1	0.0103199	CD8+	1	TGTGCCAGCCGGGACACGGGGACTGAAGCTTTCTTT	CASRDTGTEAFF	TRBV6-1	TRBJ1-1	TRBD1	TRBC1	1	TGTGCAGCCGTTAACTATGGTCAGAATTTTGTCTTT	CAAVNYGQNFVF	TRAV13-1	TRAJ26	TRAC	1	1	Not Significant	PSA1505
TGTGCAGCCTACCCCCCTAAAGCTGCAGGCAACAAGCTAACTTTT;TGTGCTCTCGAAGGGACGGGAAACACACCTCTTGTCTTT;TGTGCTACCCGCCTTAACACCAATGCAGGCAAATCAACCTTTTGTGCCAGCAGCCGGGACATCGCGAACACCGGGGAGCTGTTTTTT	0	0	1	0.0103199	CD8+	1	TGTGCCAGCAGCCGGGACATCGCGAACACCGGGGAGCTGTTTTTT	CASSRDIANTGELFF	TRBV2	TRBJ2-2	TRBD1	TRBC2	3	TGTGCAGCCTACCCCCCTAAAGCTGCAGGCAACAAGCTAACTTTT;TGTGCTCTCGAAGGGACGGGAAACACACCTCTTGTCTTT;TGTGCTACCCGCCTTAACACCAATGCAGGCAAATCAACCTTT	CAAYPPKAAGNKLTF;CALEGTGNTPLVF;CATRLNTNAGKSTF	TRAV13-1;TRAV16;TRAV17	TRAJ17;TRAJ29;TRAJ27	TRAC;TRAC;TRAC	1	1	Not Significant	PSA1505
TGTGCAGCCTCGGGGGGTGATAGCAACTATCAGTTAATCTGGTGCGCCAGCAGTGTTGGGAATTCACCCCTCCACTTT	0	0	1	0.0103199	CD8+	1	TGCGCCAGCAGTGTTGGGAATTCACCCCTCCACTTT	CASSVGNSPLHF	TRBV10-2	TRBJ1-6		TRBC1	1	TGTGCAGCCTCGGGGGGTGATAGCAACTATCAGTTAATCTGG	CAASGGDSNYQLIW	TRAV13-1	TRAJ33	TRAC	1	1	Not Significant	PSA1505
TGTGCAGCCTTTGGTGCTACAAACAAGCTCATCTTTTGTGCCAGCAGTTACTCCAGGGGTTACAATGAGCAGTTCTTC	0	0	1	0.0103199	CD8+	1	TGTGCCAGCAGTTACTCCAGGGGTTACAATGAGCAGTTCTTC	CASSYSRGYNEQFF	TRBV6-5	TRBJ2-1	TRBD1	TRBC2	1	TGTGCAGCCTTTGGTGCTACAAACAAGCTCATCTTT	CAAFGATNKLIF	TRAV13-1	TRAJ32	TRAC	1	1	Not Significant	PSA1505
TGTGCAGCGAATACTGGAGGCTTCAAAACTATCTTTTGTGCCAGCAGTCCGGAGGCGGGAAGGGGAAACACCATATATTTT;TGTGCCAGCAGTCTACTACAGGGGACCGTGCGGGAGCAGTTCTTC	0	0	1	0.0103199	CD8+	2	TGTGCCAGCAGTCCGGAGGCGGGAAGGGGAAACACCATATATTTT;TGTGCCAGCAGTCTACTACAGGGGACCGTGCGGGAGCAGTTCTTC	CASSPEAGRGNTIYF;CASSLLQGTVREQFF	TRBV2;TRBV27	TRBJ1-3;TRBJ2-1	TRBD2;TRBD1	TRBC1;TRBC2	1	TGTGCAGCGAATACTGGAGGCTTCAAAACTATCTTT	CAANTGGFKTIF	TRAV25	TRAJ9	TRAC	1	1	Not Significant	PSA1505
TGTGCAGCGCTTAAATATGGAAACAAGCTGGTCTTTTGTGCCACTCATCTTACAGGGAACACAGATACGCAGTATTTT;TGTGCCAGCAGCTTAGCGCTAGGCATCGGCATGTACGAGCAGTACTTC	0	0	1	0.0103199	CD8+	2	TGTGCCACTCATCTTACAGGGAACACAGATACGCAGTATTTT;TGTGCCAGCAGCTTAGCGCTAGGCATCGGCATGTACGAGCAGTACTTC	CATHLTGNTDTQYF;CASSLALGIGMYEQYF	TRBV24-1;TRBV7-9	TRBJ2-3;TRBJ2-7	TRBD1;	TRBC2;TRBC2	1	TGTGCAGCGCTTAAATATGGAAACAAGCTGGTCTTT	CAALKYGNKLVF	TRAV13-1	TRAJ47	TRAC	1	1	Not Significant	PSA1505
TGTGCAGCTACCAGAGGCTCAACCCTGGGGAGGCTATACTTT;TGTGCAGCAAGCGGTAGTGGAAAAGGAGGAAAGCTTATCTTCTGTGCCAGCAGTTTTCGACAGGGGGATGCAACTAATGAAAAACTGTTTTTT;TGTGCCAGCAGTGAAGCCCCCGCCGAGACAGGGGATTATAGCAATCAGCCCCAGCATTTT	0	0	1	0.0103199	CD8+	2	TGTGCCAGCAGTTTTCGACAGGGGGATGCAACTAATGAAAAACTGTTTTTT;TGTGCCAGCAGTGAAGCCCCCGCCGAGACAGGGGATTATAGCAATCAGCCCCAGCATTTT	CASSFRQGDATNEKLFF;CASSEAPAETGDYSNQPQHF	TRBV27;TRBV6-1	TRBJ1-4;TRBJ1-5	TRBD1;TRBD1	TRBC1;TRBC1	2	TGTGCAGCTACCAGAGGCTCAACCCTGGGGAGGCTATACTTT;TGTGCAGCAAGCGGTAGTGGAAAAGGAGGAAAGCTTATCTTC	CAATRGSTLGRLYF;CAASGSGKGGKLIF	TRAV23DV6;TRAV29DV5	TRAJ18;TRAJ23	TRAC;TRAC	1	1	Not Significant	PSA1505
TGTGCAGCTATAGGAGGCTTCAAAACTATCTTT;TGTGCTGTGAGGAGATATAACACCGACAAGCTCATCTTTTGCAGTGCTAGAGTTGTTTTACTAGCGGGAGTAAGGACTGAGCAGTTCTTC;TGTGCCAGCAGTTTACGTCCCGAGACCTACGAGCAGTACTTC	0	0	1	0.0103199	CD8+	2	TGCAGTGCTAGAGTTGTTTTACTAGCGGGAGTAAGGACTGAGCAGTTCTTC;TGTGCCAGCAGTTTACGTCCCGAGACCTACGAGCAGTACTTC	CSARVVLLAGVRTEQFF;CASSLRPETYEQYF	TRBV20-1;TRBV28	TRBJ2-1;TRBJ2-7	TRBD2;	TRBC2;TRBC2	2	TGTGCAGCTATAGGAGGCTTCAAAACTATCTTT;TGTGCTGTGAGGAGATATAACACCGACAAGCTCATCTTT	CAAIGGFKTIF;CAVRRYNTDKLIF	TRAV13-1;TRAV3	TRAJ9;TRAJ34	TRAC;TRAC	1	1	Not Significant	PSA1505
TGTGCAGCTCCCGTTAACTTTGGAAATGAGAAATTAACCTTTTGTGCCAGCTCACCGCCAGGTGCAAGAGATGGCTACACCTTC	0	0	1	0.0103199	CD8+	1	TGTGCCAGCTCACCGCCAGGTGCAAGAGATGGCTACACCTTC	CASSPPGARDGYTF	TRBV18	TRBJ1-2		TRBC1	1	TGTGCAGCTCCCGTTAACTTTGGAAATGAGAAATTAACCTTT	CAAPVNFGNEKLTF	TRAV13-1	TRAJ48	TRAC	1	1	Not Significant	PSA1505
TGTGCAGCTCTTAATTCCGGGTATGCACTCAACTTCTGCGCCAGCAGCCCGACAGGGGACCCCAATGAGCAGTTCTTC	0	0	1	0.0103199	CD8+	1	TGCGCCAGCAGCCCGACAGGGGACCCCAATGAGCAGTTCTTC	CASSPTGDPNEQFF	TRBV5-1	TRBJ2-1	TRBD1	TRBC2	1	TGTGCAGCTCTTAATTCCGGGTATGCACTCAACTTC	CAALNSGYALNF	TRAV29DV5	TRAJ41	TRAC	1	1	Not Significant	PSA1505
TGTGCAGGAAGGACTCCGTTTAGTCAGGGAGCCCAGAAGCTGGTATTTTGTGCCAGCAGCTTAGTGGGGGGCGGATCACCCCTCCACTTT	0	0	1	0.0103199	CD8+	1	TGTGCCAGCAGCTTAGTGGGGGGCGGATCACCCCTCCACTTT	CASSLVGGGSPLHF	TRBV7-3	TRBJ1-6	TRBD1	TRBC1	1	TGTGCAGGAAGGACTCCGTTTAGTCAGGGAGCCCAGAAGCTGGTATTT	CAGRTPFSQGAQKLVF	TRAV27	TRAJ54	TRAC	1	1	Not Significant	PSA1505
TGTGCAGGACCCATGACAACTGACAGCTGGGGGAAATTGCAGTTT;TGTGCAGGTAACAGAGATGACAAGATCATCTTTTGTGCCAGCAGCTTAGGTCGTAATCTAATCTATGGCTACACCTTC;TGTGCCAGCAGCTTAGGTCCGGGGAACACTGAAGCTTTCTTT	0	0	1	0.0103199	CD8+	2	TGTGCCAGCAGCTTAGGTCGTAATCTAATCTATGGCTACACCTTC;TGTGCCAGCAGCTTAGGTCCGGGGAACACTGAAGCTTTCTTT	CASSLGRNLIYGYTF;CASSLGPGNTEAFF	TRBV5-6;TRBV7-6	TRBJ1-2;TRBJ1-1	;	TRBC1;TRBC1	2	TGTGCAGGACCCATGACAACTGACAGCTGGGGGAAATTGCAGTTT;TGTGCAGGTAACAGAGATGACAAGATCATCTTT	CAGPMTTDSWGKLQF;CAGNRDDKIIF	TRAV27;TRAV5	TRAJ24;TRAJ30	TRAC;TRAC	1	1	Not Significant	PSA1505
TGTGCAGGACCCATGACAACTGACAGCTGGGGGAAATTGCAGTTT;TGTGTTGTGAGTGATGGGGGCACCCACTCTGACAGCTGGGGGAAATTGCAGTTTTGTGCCTGGGCCCTCCTTTACACAGATACGCAGTATTTT	0	0	1	0.0103199	CD8+	1	TGTGCCTGGGCCCTCCTTTACACAGATACGCAGTATTTT	CAWALLYTDTQYF	TRBV30	TRBJ2-3		TRBC2	2	TGTGCAGGACCCATGACAACTGACAGCTGGGGGAAATTGCAGTTT;TGTGTTGTGAGTGATGGGGGCACCCACTCTGACAGCTGGGGGAAATTGCAGTTT	CAGPMTTDSWGKLQF;CVVSDGGTHSDSWGKLQF	TRAV27;TRAV8-2	TRAJ24;TRAJ24	TRAC;TRAC	1	1	Not Significant	PSA1505
TGTGCAGGACCCATGACAACTGACAGCTGGGGGAAATTGCAGTTTTGTGCCAGTAGTATAGGGGGGACACCTTACAATGAGCAGTTCTTC;TGTGCCAGCAGCTTAGGTCCGGGGAACACTGAAGCTTTCTTT	0	0	1	0.0103199	CD8+	2	TGTGCCAGTAGTATAGGGGGGACACCTTACAATGAGCAGTTCTTC;TGTGCCAGCAGCTTAGGTCCGGGGAACACTGAAGCTTTCTTT	CASSIGGTPYNEQFF;CASSLGPGNTEAFF	TRBV19;TRBV7-6	TRBJ2-1;TRBJ1-1	TRBD1;	TRBC1;TRBC1	1	TGTGCAGGACCCATGACAACTGACAGCTGGGGGAAATTGCAGTTT	CAGPMTTDSWGKLQF	TRAV27	TRAJ24	TRAC	1	1	Not Significant	PSA1505
TGTGCAGGAGATGCCTCAGGAACCTACAAATACATCTTT	0	0	1	0.0103199	CD8+	0							1	TGTGCAGGAGATGCCTCAGGAACCTACAAATACATCTTT	CAGDASGTYKYIF	TRAV27	TRAJ40	TRAC	1	1	Not Significant	PSA1505
TGTGCAGGAGATGCCTCAGGAACCTACAAATACATCTTT;TGTGCTCTACAGAATAGTGGAGGTAGCAACTATAAACTGACATTTTGTGCCAGCAGTTACGAGACTAGCGGGAGCCTCACAGATACGCAGTATTTT;TGTGCCAGCAGCTTGGCACAGGGACCCAATCAGCCCCAGCATTTT	0	0	1	0.0103199	CD8+	2	TGTGCCAGCAGTTACGAGACTAGCGGGAGCCTCACAGATACGCAGTATTTT;TGTGCCAGCAGCTTGGCACAGGGACCCAATCAGCCCCAGCATTTT	CASSYETSGSLTDTQYF;CASSLAQGPNQPQHF	TRBV6-5;TRBV7-9	TRBJ2-3;TRBJ1-5	TRBD2;	TRBC2;TRBC1	2	TGTGCAGGAGATGCCTCAGGAACCTACAAATACATCTTT;TGTGCTCTACAGAATAGTGGAGGTAGCAACTATAAACTGACATTT	CAGDASGTYKYIF;CALQNSGGSNYKLTF	TRAV27;TRAV9-2	TRAJ40;TRAJ53	TRAC;TRAC	1	1	Not Significant	PSA1505
TGTGCAGGAGCCCATGGTCAGAATTTTGTCTTTTGCAGCGTATGGGCTATCGGATGGACGGGCGGCTACACCTTC;TGTGCCAGCAGCCTCTCCCCAAGGGCGACCTTCGGCACCGGGGAGCTGTTTTTT	0	0	1	0.0103199	CD8+	2	TGCAGCGTATGGGCTATCGGATGGACGGGCGGCTACACCTTC;TGTGCCAGCAGCCTCTCCCCAAGGGCGACCTTCGGCACCGGGGAGCTGTTTTTT	CSVWAIGWTGGYTF;CASSLSPRATFGTGELFF	TRBV29-1;TRBV9	TRBJ1-2;TRBJ2-2	TRBD2;	TRBC1;TRBC2	1	TGTGCAGGAGCCCATGGTCAGAATTTTGTCTTT	CAGAHGQNFVF	TRAV27	TRAJ26	TRAC	1	1	Not Significant	PSA1505
TGTGCAGGAGGGCCCGCTTTGAGTGCAGGCAACATGCTCACCTTTTGTGCCAGCAGTTCGGACATCACGAACACCGGGGAGCTGTTTTTT	0	0	1	0.0103199	CD8+	1	TGTGCCAGCAGTTCGGACATCACGAACACCGGGGAGCTGTTTTTT	CASSSDITNTGELFF	TRBV6-5	TRBJ2-2	TRBD1	TRBC2	1	TGTGCAGGAGGGCCCGCTTTGAGTGCAGGCAACATGCTCACCTTT	CAGGPALSAGNMLTF	TRAV27	TRAJ39	TRAC	1	1	Not Significant	PSA1505
TGTGCAGGAGGGGATGGAGGAAGCCAAGGAAATCTCATCTTT;TGTGCTCTTACTACTCAGGGCGGATCTGAAAAGCTGGTCTTTTGTGCCACCCAAACGTTCTGGGGGGATCAGCCCCAGCATTTT;TGTGCCAGCAGGGGGGACAGGCAGTATTTT	0	0	1	0.0103199	CD8+	2	TGTGCCACCCAAACGTTCTGGGGGGATCAGCCCCAGCATTTT;TGTGCCAGCAGGGGGGACAGGCAGTATTTT	CATQTFWGDQPQHF;CASRGDRQYF	TRBV19;TRBV3-1	TRBJ1-5;TRBJ2-3	TRBD1;TRBD1	TRBC1;TRBC2	2	TGTGCAGGAGGGGATGGAGGAAGCCAAGGAAATCTCATCTTT;TGTGCTCTTACTACTCAGGGCGGATCTGAAAAGCTGGTCTTT	CAGGDGGSQGNLIF;CALTTQGGSEKLVF	TRAV27;TRAV9-2	TRAJ42;TRAJ57	TRAC;TRAC	1	1	Not Significant	PSA1505
TGTGCAGGAGGGGATGGAGGAAGCCAAGGAAATCTCATCTTT;TGTGCTGTGTCCTACCAGGCAGGAACTGCTCTGATCTTTTGTGCCAGTGAGGCAGATACGCAGTATTTT;TGTGCCAGCAGTTCCGGGGCACTCTATGGCTACACCTTC	0	0	1	0.0103199	CD8+	2	TGTGCCAGTGAGGCAGATACGCAGTATTTT;TGTGCCAGCAGTTCCGGGGCACTCTATGGCTACACCTTC	CASEADTQYF;CASSSGALYGYTF	TRBV19;TRBV28	TRBJ2-3;TRBJ1-2	;TRBD1	TRBC2;TRBC1	2	TGTGCAGGAGGGGATGGAGGAAGCCAAGGAAATCTCATCTTT;TGTGCTGTGTCCTACCAGGCAGGAACTGCTCTGATCTTT	CAGGDGGSQGNLIF;CAVSYQAGTALIF	TRAV27;TRAV8-4	TRAJ42;TRAJ15	TRAC;TRAC	1	1	Not Significant	PSA1505
TGTGCAGGAGTAAGGTATCAGTTAATCTGG;TGTGCTCTGGGTACGCAGGCAGGAACTGCTCTGATCTTTTGTGCCAGCAGTAAGGGACAGGGGGCTGCCTACGAGCAGTACTTC	0	0	1	0.0103199	CD8+	1	TGTGCCAGCAGTAAGGGACAGGGGGCTGCCTACGAGCAGTACTTC	CASSKGQGAAYEQYF	TRBV7-9	TRBJ2-7		TRBC2	2	TGTGCAGGAGTAAGGTATCAGTTAATCTGG;TGTGCTCTGGGTACGCAGGCAGGAACTGCTCTGATCTTT	CAGVRYQLIW;CALGTQAGTALIF	TRAV27;TRAV9-2	TRAJ33;TRAJ15	TRAC;TRAC	1	1	Not Significant	PSA1505
TGTGCAGGAGTAAGGTATCAGTTAATCTGG;TGTGCTGTGAGGGAGATATACAACTTCAACAAATTTTACTTTTGTGCCAGCAGTAAGGGACAGGGGGCTGCCTACGAGCAGTACTTC	0	0	1	0.0103199	CD8+	1	TGTGCCAGCAGTAAGGGACAGGGGGCTGCCTACGAGCAGTACTTC	CASSKGQGAAYEQYF	TRBV7-9	TRBJ2-7		TRBC2	2	TGTGCAGGAGTAAGGTATCAGTTAATCTGG;TGTGCTGTGAGGGAGATATACAACTTCAACAAATTTTACTTT	CAGVRYQLIW;CAVREIYNFNKFYF	TRAV27;TRAV3	TRAJ33;TRAJ21	TRAC;TRAC	1	1	Not Significant	PSA1505
TGTGCAGGAGTATATGGTCAGAATTTTGTCTTTTGTGCCTGGACATGGGGGAGCTCCTACAATGAGCAGTTCTTC	0	0	1	0.0103199	CD8+	1	TGTGCCTGGACATGGGGGAGCTCCTACAATGAGCAGTTCTTC	CAWTWGSSYNEQFF	TRBV30	TRBJ2-1	TRBD2	TRBC2	1	TGTGCAGGAGTATATGGTCAGAATTTTGTCTTT	CAGVYGQNFVF	TRAV29DV5	TRAJ26	TRAC	1	1	Not Significant	PSA1505
TGTGCAGGAGTGTTTCTTGACAGCTGGGGGAAATTGCAGTTTTGTGCCAGCAGCCAAAGGACAGGGGGCAATCAGCCCCAGCATTTT	0	0	1	0.0103199	CD8+	1	TGTGCCAGCAGCCAAAGGACAGGGGGCAATCAGCCCCAGCATTTT	CASSQRTGGNQPQHF	TRBV7-8	TRBJ1-5		TRBC1	1	TGTGCAGGAGTGTTTCTTGACAGCTGGGGGAAATTGCAGTTT	CAGVFLDSWGKLQF	TRAV27	TRAJ24	TRAC	1	1	Not Significant	PSA1505
TGTGCAGGATCGTATGCTGGTGGTACTAGCTATGGAAAGCTGACATTTTGTGCCAGCAGCTCCTCTAGCGGGGGGGTCCGAGAGACCCAGTACTTC	0	0	1	0.0103199	CD8+	1	TGTGCCAGCAGCTCCTCTAGCGGGGGGGTCCGAGAGACCCAGTACTTC	CASSSSSGGVRETQYF	TRBV7-9	TRBJ2-5		TRBC2	1	TGTGCAGGATCGTATGCTGGTGGTACTAGCTATGGAAAGCTGACATTT	CAGSYAGGTSYGKLTF	TRAV27	TRAJ52	TRAC	1	1	Not Significant	PSA1505
TGTGCAGGCAAAGGGGTCACAGGCTTTCAGAAACTTGTATTT;TGTGCTGTGGGTGCGCTATACTCTGGGGCTGGGAGTTACCAACTCACTTTCTGTGCCAGCAGCTCCAGACTTGCAGATACGCAGTATTTT	0	0	1	0.0103199	CD8+	1	TGTGCCAGCAGCTCCAGACTTGCAGATACGCAGTATTTT	CASSSRLADTQYF	TRBV6-3	TRBJ2-3		TRBC2	2	TGTGCAGGCAAAGGGGTCACAGGCTTTCAGAAACTTGTATTT;TGTGCTGTGGGTGCGCTATACTCTGGGGCTGGGAGTTACCAACTCACTTTC	CAGKGVTGFQKLVF;CAVGALYSGAGSYQLTF	TRAV27;TRAV8-3	TRAJ8;TRAJ28	TRAC;TRAC	1	1	Not Significant	PSA1505
TGTGCAGGCCGGTTTGCCTTTACAGGAACCTACAAATACATCTTTTGTGCCAGCAGCCTGGGACAGGGAGGCAATCAGCCCCAGCATTTT	0	0	1	0.0103199	CD8+	1	TGTGCCAGCAGCCTGGGACAGGGAGGCAATCAGCCCCAGCATTTT	CASSLGQGGNQPQHF	TRBV27	TRBJ1-5	TRBD1	TRBC1	1	TGTGCAGGCCGGTTTGCCTTTACAGGAACCTACAAATACATCTTT	CAGRFAFTGTYKYIF	TRAV25	TRAJ40	TRAC	1	1	Not Significant	PSA1505
TGTGCAGGGACTAGGTCGGGCGGATCTGAAAAGCTGGTCTTT;TGTGCCGTGAAAAGCTGGGGGAAATTGCAGTTTTGTGCCAGCAGTACCAGACAGGGCCTTAATGAAAAACTGTTTTTT	0	0	1	0.0103199	CD8+	1	TGTGCCAGCAGTACCAGACAGGGCCTTAATGAAAAACTGTTTTTT	CASSTRQGLNEKLFF	TRBV2	TRBJ1-4	TRBD1	TRBC1	2	TGTGCAGGGACTAGGTCGGGCGGATCTGAAAAGCTGGTCTTT;TGTGCCGTGAAAAGCTGGGGGAAATTGCAGTTT	CAGTRSGGSEKLVF;CAVKSWGKLQF	TRAV27;TRAV8-1	TRAJ57;TRAJ24	TRAC;TRAC	1	1	Not Significant	PSA1505
TGTGCAGGGATGAACACAGGCTTTCAGAAACTTGTATTT;TGTGCAATGAGAGATTTTAACACCGACAAGCTCATCTTT;TGTGCTGTGGGTGCAAGGACTGGAGGCTTCAAAACTATCTTTTGTGCCAGCAGTTCAAAGCCCCCCCAGGGGGCAAAGGCTGGGGCCAACGTCCTGACTTTC;TGTGCCAGCAGCAGGGGACAGAACACTGAAGCTTTCTTT	0	0	1	0.0103199	CD8+	2	TGTGCCAGCAGTTCAAAGCCCCCCCAGGGGGCAAAGGCTGGGGCCAACGTCCTGACTTTC;TGTGCCAGCAGCAGGGGACAGAACACTGAAGCTTTCTTT	CASSSKPPQGAKAGANVLTF;CASSRGQNTEAFF	TRBV6-5;TRBV9	TRBJ2-6;TRBJ1-1	TRBD1;TRBD1	TRBC2;TRBC1	3	TGTGCAGGGATGAACACAGGCTTTCAGAAACTTGTATTT;TGTGCAATGAGAGATTTTAACACCGACAAGCTCATCTTT;TGTGCTGTGGGTGCAAGGACTGGAGGCTTCAAAACTATCTTT	CAGMNTGFQKLVF;CAMRDFNTDKLIF;CAVGARTGGFKTIF	TRAV13-2;TRAV14DV4;TRAV8-3	TRAJ8;TRAJ34;TRAJ9	TRAC;TRAC;TRAC	1	1	Not Significant	PSA1505
TGTGCAGGGCACGGGGCTGCAGGCAACAAGCTAACTTTT;TGTGCAGCAAGCGGGAATAACCAGGGAGGAAAGCTTATCTTCTGTGCCAGCAGTTACTCGAGGGGACCTCCTTTCTATGGCTACACCTTC;TGTGCCAGCAGTCCAAGGGGTAGCACTGAAGCTTTCTTT	0	0	1	0.0103199	CD8+	2	TGTGCCAGCAGTTACTCGAGGGGACCTCCTTTCTATGGCTACACCTTC;TGTGCCAGCAGTCCAAGGGGTAGCACTGAAGCTTTCTTT	CASSYSRGPPFYGYTF;CASSPRGSTEAFF	TRBV6-5;TRBV7-9	TRBJ1-2;TRBJ1-1	TRBD2;	TRBC1;TRBC1	2	TGTGCAGGGCACGGGGCTGCAGGCAACAAGCTAACTTTT;TGTGCAGCAAGCGGGAATAACCAGGGAGGAAAGCTTATCTTC	CAGHGAAGNKLTF;CAASGNNQGGKLIF	TRAV25;TRAV29DV5	TRAJ17;TRAJ23	TRAC;TRAC	1	1	Not Significant	PSA1505
TGTGCAGGGCCCGATTCAGGAGGAGGTGCTGACGGACTCACCTTTTGTGCCAGCAGCTTGGAAATCCATATTTGGGAAAGCTCTGGGGCCAACGTCCTGACTTTC	0	0	1	0.0103199	CD8+	1	TGTGCCAGCAGCTTGGAAATCCATATTTGGGAAAGCTCTGGGGCCAACGTCCTGACTTTC	CASSLEIHIWESSGANVLTF	TRBV5-8	TRBJ2-6	TRBD1	TRBC2	1	TGTGCAGGGCCCGATTCAGGAGGAGGTGCTGACGGACTCACCTTT	CAGPDSGGGADGLTF	TRAV25	TRAJ45	TRAC	1	1	Not Significant	PSA1505
TGTGCAGGGCCGAATAACAATGACATGCGCTTTTGTGCCAGCAGTTTAAGGGACAGCACAGATACGCAGTATTTT	0	0	1	0.0103199	CD8+	1	TGTGCCAGCAGTTTAAGGGACAGCACAGATACGCAGTATTTT	CASSLRDSTDTQYF	TRBV12-4	TRBJ2-3	TRBD2	TRBC2	1	TGTGCAGGGCCGAATAACAATGACATGCGCTTT	CAGPNNNDMRF	TRAV25	TRAJ43	TRAC	1	1	Not Significant	PSA1505
TGTGCAGGGCCGGTCGGTGGTACTAGCTATGGAAAGCTGACATTT;TGCATCGTCATGCTCCCGGGTGGTACTAGCTATGGAAAGCTGACATTTTGTGCCAGCGTGGGGGAGAGCTACACCGGGGAGCTGTTTTTT;TGTGCCACCAGTGATTGGCGGGAGGGTACCGGGGAGCTGTTTTTT	0	0	1	0.0103199	CD8+	2	TGTGCCAGCGTGGGGGAGAGCTACACCGGGGAGCTGTTTTTT;TGTGCCACCAGTGATTGGCGGGAGGGTACCGGGGAGCTGTTTTTT	CASVGESYTGELFF;CATSDWREGTGELFF	TRBV2;TRBV24-1	TRBJ2-2;TRBJ2-2	TRBD2;TRBD2	TRBC1;TRBC1	2	TGTGCAGGGCCGGTCGGTGGTACTAGCTATGGAAAGCTGACATTT;TGCATCGTCATGCTCCCGGGTGGTACTAGCTATGGAAAGCTGACATTT	CAGPVGGTSYGKLTF;CIVMLPGGTSYGKLTF	TRAV25;TRAV26-1	TRAJ52;TRAJ52	TRAC;TRAC	1	1	Not Significant	PSA1505
TGTGCAGGGCGAGCTGCAGGCAACAAGCTAACTTTT;TGTGCTGTGAGTGGAGGGTCTGGTGGCTACAATAAGCTGATTTTTTGTGCCAGCAGTTACTCCGTAAGGGGCGCGGATAATTCACCCCTCCACTTT;TGTGCCAGTACATGGGGGAGCAATCAGCCCCAGCATTTT;TGTGCCAGCAGCCCCCGATACACCGGGGAGCTGTTTTTT	0	0	1	0.0103199	CD8+	3	TGTGCCAGCAGTTACTCCGTAAGGGGCGCGGATAATTCACCCCTCCACTTT;TGTGCCAGTACATGGGGGAGCAATCAGCCCCAGCATTTT;TGTGCCAGCAGCCCCCGATACACCGGGGAGCTGTTTTTT	CASSYSVRGADNSPLHF;CASTWGSNQPQHF;CASSPRYTGELFF	TRBV6-5;TRBV7-9;TRBV9	TRBJ1-6;TRBJ1-5;TRBJ2-2	TRBD1;;	TRBC1;TRBC1;TRBC1	2	TGTGCAGGGCGAGCTGCAGGCAACAAGCTAACTTTT;TGTGCTGTGAGTGGAGGGTCTGGTGGCTACAATAAGCTGATTTTT	CAGRAAGNKLTF;CAVSGGSGGYNKLIF	TRAV25;TRAV8-4	TRAJ17;TRAJ4	TRAC;TRAC	1	1	Not Significant	PSA1505
TGTGCAGGGCTCGGTAACGACTACAAGCTCAGCTTTTGTGCCAGCAGTGCGAGGGTCACTGAAGCTTTCTTT	0	0	1	0.0103199	CD8+	1	TGTGCCAGCAGTGCGAGGGTCACTGAAGCTTTCTTT	CASSARVTEAFF	TRBV2	TRBJ1-1	TRBD2	TRBC1	1	TGTGCAGGGCTCGGTAACGACTACAAGCTCAGCTTT	CAGLGNDYKLSF	TRAV13-1	TRAJ20	TRAC	1	1	Not Significant	PSA1505
TGTGCAGGGCTGATATTTGAGCTCGGGTATGCACTCAACTTCTGTGCCAGCAGCAAGGGTTACACTGAAGCTTTCTTT	0	0	1	0.0103199	CD8+	1	TGTGCCAGCAGCAAGGGTTACACTGAAGCTTTCTTT	CASSKGYTEAFF	TRBV5-5	TRBJ1-1		TRBC1	1	TGTGCAGGGCTGATATTTGAGCTCGGGTATGCACTCAACTTC	CAGLIFELGYALNF	TRAV25	TRAJ41	TRAC	1	1	Not Significant	PSA1505
TGTGCAGGGGAAGACAGGTCTGACAGCTGGGGGAAATTGCAGTTTTGCAGCGTTGCCCAGGATGCAGAAAAACTGTTTTTT	0	0	1	0.0103199	CD8+	1	TGCAGCGTTGCCCAGGATGCAGAAAAACTGTTTTTT	CSVAQDAEKLFF	TRBV29-1	TRBJ1-4		TRBC1	1	TGTGCAGGGGAAGACAGGTCTGACAGCTGGGGGAAATTGCAGTTT	CAGEDRSDSWGKLQF	TRAV25	TRAJ24	TRAC	1	1	Not Significant	PSA1505
TGTGCAGGGGCCGGTAAGGATAGCAGCTATAAATTGATCTTCTGCGCCAGCAGCCAAGATTGGGTCCGTAATCAGCCCCAGCATTTT	0	0	1	0.0103199	CD8+	1	TGCGCCAGCAGCCAAGATTGGGTCCGTAATCAGCCCCAGCATTTT	CASSQDWVRNQPQHF	TRBV4-3	TRBJ1-5		TRBC1	1	TGTGCAGGGGCCGGTAAGGATAGCAGCTATAAATTGATCTTC	CAGAGKDSSYKLIF	TRAV25	TRAJ12	TRAC	1	1	Not Significant	PSA1505
TGTGCAGGGGCCTCTGCCTCAGGAACCTACAAATACATCTTT;TGTGCTCTGAGTGTTAGCCGTTACCAGAAAGTTACCTTTTGCGCCAGCAGCTTAGGATTATACGGGAGTAGAATAGCGGAGGAGACCCAGTACTTC;TGTGCCAGCAGCTTTGGACAGGGCAATGAGCAGTTCTTC	0	0	1	0.0103199	CD8+	2	TGCGCCAGCAGCTTAGGATTATACGGGAGTAGAATAGCGGAGGAGACCCAGTACTTC;TGTGCCAGCAGCTTTGGACAGGGCAATGAGCAGTTCTTC	CASSLGLYGSRIAEETQYF;CASSFGQGNEQFF	TRBV5-1;TRBV7-3	TRBJ2-5;TRBJ2-1	TRBD2;TRBD1	TRBC2;TRBC2	2	TGTGCAGGGGCCTCTGCCTCAGGAACCTACAAATACATCTTT;TGTGCTCTGAGTGTTAGCCGTTACCAGAAAGTTACCTTT	CAGASASGTYKYIF;CALSVSRYQKVTF	TRAV27;TRAV9-2	TRAJ40;TRAJ13	TRAC;TRAC	1	1	Not Significant	PSA1505
TGTGCAGGGGGATATGGAAACAAACTGGTCTTTTGCGCCAGCAGTACCGGGGTTGGGGCCAACGTCCTGACTTTC	0	0	1	0.0103199	CD8+	1	TGCGCCAGCAGTACCGGGGTTGGGGCCAACGTCCTGACTTTC	CASSTGVGANVLTF	TRBV4-3	TRBJ2-6	TRBD2	TRBC2	1	TGTGCAGGGGGATATGGAAACAAACTGGTCTTT	CAGGYGNKLVF	TRAV27	TRAJ47	TRAC	1	1	Not Significant	PSA1505
TGTGCAGGGGGGGATAACCAGGGAGGAAAGCTTATCTTC;TGTGCTTATAGGAGCATGACCACCAGACTAATTACCTCAGGAACCTACAAATACATCTTTTGTGCCAGCAGCTTGGGGGTCAGCCCCTCCTATGGCTACACCTTC;TGTGCCAGCAGTTCCGGTGGCAGGGATGGTAATCAGCCCCAGCATTTT	0	0	1	0.0103199	CD8+	2	TGTGCCAGCAGCTTGGGGGTCAGCCCCTCCTATGGCTACACCTTC;TGTGCCAGCAGTTCCGGTGGCAGGGATGGTAATCAGCCCCAGCATTTT	CASSLGVSPSYGYTF;CASSSGGRDGNQPQHF	TRBV5-5;TRBV6-6	TRBJ1-2;TRBJ1-5	;	TRBC1;TRBC1	2	TGTGCAGGGGGGGATAACCAGGGAGGAAAGCTTATCTTC;TGTGCTTATAGGAGCATGACCACCAGACTAATTACCTCAGGAACCTACAAATACATCTTT	CAGGDNQGGKLIF;CAYRSMTTRLITSGTYKYIF	TRAV14DV4;TRAV38-2DV8	TRAJ23;TRAJ40	TRAC;TRAC	1	1	Not Significant	PSA1505
TGTGCAGGGGTTTCAAACAGAGATGACAAGATCATCTTTTGTGCCAGCAGCTTGGAGTTACATCCCCGCCAGGGTACTGAAGCTTTCTTT	0	0	1	0.0103199	CD8+	1	TGTGCCAGCAGCTTGGAGTTACATCCCCGCCAGGGTACTGAAGCTTTCTTT	CASSLELHPRQGTEAFF	TRBV5-5	TRBJ1-1		TRBC1	1	TGTGCAGGGGTTTCAAACAGAGATGACAAGATCATCTTT	CAGVSNRDDKIIF	TRAV25	TRAJ30	TRAC	1	1	Not Significant	PSA1505
TGTGCAGGGTCAGGAACCTACAAATACATCTTTTGTGCCACCAGCAGACGAGGGACAGGGGGCGTTCGGCCCCAGCATTTT	0	0	1	0.0103199	CD8+	1	TGTGCCACCAGCAGACGAGGGACAGGGGGCGTTCGGCCCCAGCATTTT	CATSRRGTGGVRPQHF	TRBV15	TRBJ1-5	TRBD1	TRBC1	1	TGTGCAGGGTCAGGAACCTACAAATACATCTTT	CAGSGTYKYIF	TRAV27	TRAJ40	TRAC	1	1	Not Significant	PSA1505
TGTGCAGGTCCCAATTCTAACGACTACAAGCTCAGCTTTTGTGCCAGCAGCCAAGGGACTGATTTCCCGGGACTACCTGACGAGCAGTACTTC	2	0.0276549	3	0.0309598	CD8+	1	TGTGCCAGCAGCCAAGGGACTGATTTCCCGGGACTACCTGACGAGCAGTACTTC	CASSQGTDFPGLPDEQYF	TRBV4-2	TRBJ2-7	TRBD2	TRBC2	1	TGTGCAGGTCCCAATTCTAACGACTACAAGCTCAGCTTT	CAGPNSNDYKLSF	TRAV27	TRAJ20	TRAC	1	1	Not Significant	PSA1505
TGTGCAGGTGGAAGGAACCAGGGAGGAAAGCTTATCTTCTGTGCCAGCAGCCCCTGGGACACCACCTACGAGCAGTACTTC	0	0	1	0.0103199	CD8+	1	TGTGCCAGCAGCCCCTGGGACACCACCTACGAGCAGTACTTC	CASSPWDTTYEQYF	TRBV9	TRBJ2-7	TRBD1	TRBC2	1	TGTGCAGGTGGAAGGAACCAGGGAGGAAAGCTTATCTTC	CAGGRNQGGKLIF	TRAV5	TRAJ23	TRAC	1	1	Not Significant	PSA1505
TGTGCAGTAACCGGTAACCAGTTCTATTTTTGTGCCAGCAGGCGGAACGGCGACTATGGCTACACCTTC	0	0	1	0.0103199	CD8+	1	TGTGCCAGCAGGCGGAACGGCGACTATGGCTACACCTTC	CASRRNGDYGYTF	TRBV6-6	TRBJ1-2		TRBC1	1	TGTGCAGTAACCGGTAACCAGTTCTATTTT	CAVTGNQFYF	TRAV13-1	TRAJ49	TRAC	1	1	Not Significant	PSA1505
TGTGCAGTCAATGCTGGTGGTACTAGCTATGGAAAGCTGACATTT;TGTGCTGTGTCCTACCAGGCAGGAACTGCTCTGATCTTTTGTGCCAGTGAGGCAGATACGCAGTATTTT;TGTGCCAGCACCCTAGTCGGGGAGCTGTTTTTT	0	0	1	0.0103199	CD8+	2	TGTGCCAGTGAGGCAGATACGCAGTATTTT;TGTGCCAGCACCCTAGTCGGGGAGCTGTTTTTT	CASEADTQYF;CASTLVGELFF	TRBV19;TRBV5-8	TRBJ2-3;TRBJ2-2	;	TRBC2;TRBC2	2	TGTGCAGTCAATGCTGGTGGTACTAGCTATGGAAAGCTGACATTT;TGTGCTGTGTCCTACCAGGCAGGAACTGCTCTGATCTTT	CAVNAGGTSYGKLTF;CAVSYQAGTALIF	TRAV5;TRAV8-4	TRAJ52;TRAJ15	TRAC;TRAC	1	1	Not Significant	PSA1505
TGTGCAGTCATGAATTCTGGGGGTTACCAGAAAGTTACCTTTTGTGCCAGTACTCGCGGGTACACTGAAGCTTTCTTT;TGTGCCAGCAGTGGGGGGCGCATCACCGGGGAGCTGTTTTTT	0	0	1	0.0103199	CD8+	2	TGTGCCAGTACTCGCGGGTACACTGAAGCTTTCTTT;TGTGCCAGCAGTGGGGGGCGCATCACCGGGGAGCTGTTTTTT	CASTRGYTEAFF;CASSGGRITGELFF	TRBV11-2;TRBV28	TRBJ1-1;TRBJ2-2	;TRBD1	TRBC1;TRBC2	1	TGTGCAGTCATGAATTCTGGGGGTTACCAGAAAGTTACCTTT	CAVMNSGGYQKVTF	TRAV29DV5	TRAJ13	TRAC	1	1	Not Significant	PSA1505
TGTGCAGTCCAAAAGGGAGGAAAGCTTATCTTCTGCAGTGCTAGAGAGCCTACTAGCGCGTACGCCTACGAGCAGTACTTC	0	0	1	0.0103199	CD8+	1	TGCAGTGCTAGAGAGCCTACTAGCGCGTACGCCTACGAGCAGTACTTC	CSAREPTSAYAYEQYF	TRBV20-1	TRBJ2-7	TRBD2	TRBC2	1	TGTGCAGTCCAAAAGGGAGGAAAGCTTATCTTC	CAVQKGGKLIF	TRAV29DV5	TRAJ23	TRAC	1	1	Not Significant	PSA1505
TGTGCAGTCCTCAAAGGGAACAACAGACTCGCTTTTTGTGCCAGCAGTGACCCGACCGGGACAGGGGCGGGAGTAGATGAAAAACTGTTTTTT	0	0	1	0.0103199	CD8+	1	TGTGCCAGCAGTGACCCGACCGGGACAGGGGCGGGAGTAGATGAAAAACTGTTTTTT	CASSDPTGTGAGVDEKLFF	TRBV2	TRBJ1-4	TRBD1	TRBC1	1	TGTGCAGTCCTCAAAGGGAACAACAGACTCGCTTTT	CAVLKGNNRLAF	TRAV5	TRAJ7	TRAC	1	1	Not Significant	PSA1505
TGTGCAGTCTCTCTGGGCTTTCAGAAACTTGTATTT;TGTGCTACGGACGCATTTGGAGCCAATAGTAAGCTGACATTTTGTGCCAGCAGCTTAGGGCGGGGGACAGGGCAGCCCCAGCATTTT	0	0	1	0.0103199	CD8+	1	TGTGCCAGCAGCTTAGGGCGGGGGACAGGGCAGCCCCAGCATTTT	CASSLGRGTGQPQHF	TRBV7-6	TRBJ1-5	TRBD1	TRBC1	2	TGTGCAGTCTCTCTGGGCTTTCAGAAACTTGTATTT;TGTGCTACGGACGCATTTGGAGCCAATAGTAAGCTGACATTT	CAVSLGFQKLVF;CATDAFGANSKLTF	TRAV13-1;TRAV17	TRAJ8;TRAJ56	TRAC;TRAC	1	1	Not Significant	PSA1505
TGTGCAGTCTCTCTGGGCTTTCAGAAACTTGTATTTTGCAGCGTTGTGCCCAGGACTAGGAGCTCCTACAATGAGCAGTTCTTC;TGTGCCAGTGGGGGGGGCTATGGCTACACCTTC	0	0	1	0.0103199	CD8+	2	TGCAGCGTTGTGCCCAGGACTAGGAGCTCCTACAATGAGCAGTTCTTC;TGTGCCAGTGGGGGGGGCTATGGCTACACCTTC	CSVVPRTRSSYNEQFF;CASGGGYGYTF	TRBV29-1;TRBV9	TRBJ2-1;TRBJ1-2	TRBD2;TRBD1	TRBC2;TRBC1	1	TGTGCAGTCTCTCTGGGCTTTCAGAAACTTGTATTT	CAVSLGFQKLVF	TRAV13-1	TRAJ8	TRAC	1	1	Not Significant	PSA1505
TGTGCAGTCTTTCAGGGAGCCCAGAAGCTGGTATTTTGTGCCAGCAGTTACACAGGTGGGAACAGGGGAGCAGATACGCAGTATTTT	0	0	1	0.0103199	CD8+	1	TGTGCCAGCAGTTACACAGGTGGGAACAGGGGAGCAGATACGCAGTATTTT	CASSYTGGNRGADTQYF	TRBV6-5	TRBJ2-3	TRBD1	TRBC2	1	TGTGCAGTCTTTCAGGGAGCCCAGAAGCTGGTATTT	CAVFQGAQKLVF	TRAV29DV5	TRAJ54	TRAC	1	1	Not Significant	PSA1505
TGTGCAGTTCGGGATAGCAGCTATAAATTGATCTTC;TGTGCTGTGAGAAAGGGCCCCGGGGGATACAGCACCCTCACCTTTTGTGCCGCTTCCTCAAGGAGGTCCTACGAGCAGTACTTC;TGTGCCAGCAGCTTAGGAGTAAGCACAGATACGCAGTATTTT	0	0	1	0.0103199	CD8+	2	TGTGCCGCTTCCTCAAGGAGGTCCTACGAGCAGTACTTC;TGTGCCAGCAGCTTAGGAGTAAGCACAGATACGCAGTATTTT	CAASSRRSYEQYF;CASSLGVSTDTQYF	TRBV28;TRBV7-9	TRBJ2-7;TRBJ2-3	TRBD2;	TRBC2;TRBC2	2	TGTGCAGTTCGGGATAGCAGCTATAAATTGATCTTC;TGTGCTGTGAGAAAGGGCCCCGGGGGATACAGCACCCTCACCTTT	CAVRDSSYKLIF;CAVRKGPGGYSTLTF	TRAV13-1;TRAV3	TRAJ12;TRAJ11	TRAC;TRAC	1	1	Not Significant	PSA1505
TGTGCATCAGAAGGGGGAGCCCAGAAGCTGGTATTTTGTGCCAGCAGGAGGGGACAGCTCTACGAGCAGTACTTC	0	0	1	0.0103199	CD8+	1	TGTGCCAGCAGGAGGGGACAGCTCTACGAGCAGTACTTC	CASRRGQLYEQYF	TRBV6-3	TRBJ2-7	TRBD1	TRBC2	1	TGTGCATCAGAAGGGGGAGCCCAGAAGCTGGTATTT	CASEGGAQKLVF	TRAV12-3	TRAJ54	TRAC	1	1	Not Significant	PSA1505
TGTGCATCCATTAATGCAGGCAACATGCTCACCTTT;TGTGCACCCCCCCCAGGAGGAAACAAACTCACCTTT	0	0	1	0.0103199	CD8+	0							2	TGTGCATCCATTAATGCAGGCAACATGCTCACCTTT;TGTGCACCCCCCCCAGGAGGAAACAAACTCACCTTT	CASINAGNMLTF;CAPPPGGNKLTF	TRAV12-3;TRAV17	TRAJ39;TRAJ10	TRAC;TRAC	1	1	Not Significant	PSA1505
TGTGCATCCATTAATGCAGGCAACATGCTCACCTTT;TGTGCACCCCCCCCAGGAGGAAACAAACTCACCTTT;TGCATCCTGCCAAGAAATAATAATGCAGGCAACATGCTCACCTTTTGTGCCAGCAGTTTATCGCTAGGGGCTGCCAAAAACATTCAGTACTTC;TGTGCCAGCAGCTTGGGCGACAGGGGGAGTTCACCCCTCCACTTT	0	0	1	0.0103199	CD8+	2	TGTGCCAGCAGTTTATCGCTAGGGGCTGCCAAAAACATTCAGTACTTC;TGTGCCAGCAGCTTGGGCGACAGGGGGAGTTCACCCCTCCACTTT	CASSLSLGAAKNIQYF;CASSLGDRGSSPLHF	TRBV27;TRBV5-5	TRBJ2-4;TRBJ1-6	TRBD1;	TRBC1;TRBC1	3	TGTGCATCCATTAATGCAGGCAACATGCTCACCTTT;TGTGCACCCCCCCCAGGAGGAAACAAACTCACCTTT;TGCATCCTGCCAAGAAATAATAATGCAGGCAACATGCTCACCTTT	CASINAGNMLTF;CAPPPGGNKLTF;CILPRNNNAGNMLTF	TRAV12-3;TRAV17;TRAV26-2	TRAJ39;TRAJ10;TRAJ39	TRAC;TRAC;TRAC	1	1	Not Significant	PSA1505
TGTGCATCCCCTGGGGCTGGGAGTTACCAACTCACTTTC;TGTGCTCTAATGGGATCTTATAACACCGACAAGCTCATCTTTTGTGCCAGCAACCGACTAGCGGGAGGGCTAGGGAATGAGCAGTTCTTC;TGTGCCAGCAGCGCGCGCCGGGACAGGGGCACAGATACGCAGTATTTT	0	0	1	0.0103199	CD8+	2	TGTGCCAGCAACCGACTAGCGGGAGGGCTAGGGAATGAGCAGTTCTTC;TGTGCCAGCAGCGCGCGCCGGGACAGGGGCACAGATACGCAGTATTTT	CASNRLAGGLGNEQFF;CASSARRDRGTDTQYF	TRBV2;TRBV5-5	TRBJ2-1;TRBJ2-3	TRBD2;	TRBC2;TRBC2	2	TGTGCATCCCCTGGGGCTGGGAGTTACCAACTCACTTTC;TGTGCTCTAATGGGATCTTATAACACCGACAAGCTCATCTTT	CASPGAGSYQLTF;CALMGSYNTDKLIF	TRAV12-3;TRAV16	TRAJ28;TRAJ34	TRAC;TRAC	1	1	Not Significant	PSA1505
TGTGCATCGGACTATGGGAACAACAGACTCGCTTTTTGTGCCAGCAGCCGGGGACTCCAGGGTCAGCCCCAGCATTTT	0	0	1	0.0103199	CD8+	1	TGTGCCAGCAGCCGGGGACTCCAGGGTCAGCCCCAGCATTTT	CASSRGLQGQPQHF	TRBV7-2	TRBJ1-5	TRBD2	TRBC1	1	TGTGCATCGGACTATGGGAACAACAGACTCGCTTTT	CASDYGNNRLAF	TRAV12-3	TRAJ7	TRAC	1	1	Not Significant	PSA1505
TGTGCATTCGCGGATTCGTTTTCTGGTGGCTACAATAAGCTGATTTTT;TGTGCTGTGCCCCGAGGGTACAGCAGTGCTTCCAAGATAATCTTTTGTGCCAGCAGCCAGGGACTAAACTCTTACAATGAGCAGTTCTTC	0	0	1	0.0103199	CD8+	1	TGTGCCAGCAGCCAGGGACTAAACTCTTACAATGAGCAGTTCTTC	CASSQGLNSYNEQFF	TRBV14	TRBJ2-1	TRBD2	TRBC1	2	TGTGCATTCGCGGATTCGTTTTCTGGTGGCTACAATAAGCTGATTTTT;TGTGCTGTGCCCCGAGGGTACAGCAGTGCTTCCAAGATAATCTTT	CAFADSFSGGYNKLIF;CAVPRGYSSASKIIF	TRAV13-1;TRAV21	TRAJ4;TRAJ3	TRAC;TRAC	1	1	Not Significant	PSA1505
TGTGCCACCAGCACCAAGCGGGAGGGCCCCGATGAGCAGTTCTTC	0	0	1	0.0103199	CD8+	1	TGTGCCACCAGCACCAAGCGGGAGGGCCCCGATGAGCAGTTCTTC	CATSTKREGPDEQFF	TRBV15	TRBJ2-1	TRBD2	TRBC2	0						1	1	Not Significant	PSA1505
TGTGCCACCAGCAGAGAGGGTGCAGCACAGGTCGGCAATGAGCAGTTCTTC	0	0	1	0.0103199	CD8+	1	TGTGCCACCAGCAGAGAGGGTGCAGCACAGGTCGGCAATGAGCAGTTCTTC	CATSREGAAQVGNEQFF	TRBV15	TRBJ2-1	TRBD1	TRBC2	0						1	1	Not Significant	PSA1505
TGTGCCACCAGCAGAGTGGACAGGGACACCGGGGAGCTGTTTTTT	0	0	1	0.0103199	CD8+	1	TGTGCCACCAGCAGAGTGGACAGGGACACCGGGGAGCTGTTTTTT	CATSRVDRDTGELFF	TRBV15	TRBJ2-2	TRBD1	TRBC1	0						1	1	Not Significant	PSA1505
TGTGCCACCAGCAGGAGGGGGCGAGCCTTAAATGAAAAACTGTTTTTT	0	0	1	0.0103199	CD8+	1	TGTGCCACCAGCAGGAGGGGGCGAGCCTTAAATGAAAAACTGTTTTTT	CATSRRGRALNEKLFF	TRBV15	TRBJ1-4	TRBD1	TRBC1	0						1	1	Not Significant	PSA1505
TGTGCCACCAGCAGGCCCCCGGGGCTTAACACCGGGGAGCTGTTTTTT	0	0	1	0.0103199	CD8+	1	TGTGCCACCAGCAGGCCCCCGGGGCTTAACACCGGGGAGCTGTTTTTT	CATSRPPGLNTGELFF	TRBV15	TRBJ2-2	TRBD1	TRBC1	0						1	1	Not Significant	PSA1505
TGTGCCACCAGTGAAACTACTAGCGGGGGGGTCACCGGGGAGCTGTTTTTT	2	0.0276549	3	0.0309598	CD8+	1	TGTGCCACCAGTGAAACTACTAGCGGGGGGGTCACCGGGGAGCTGTTTTTT	CATSETTSGGVTGELFF	TRBV24-1	TRBJ2-2	TRBD2	TRBC2	0						1	1	Not Significant	PSA1505
TGTGCCACCCTCCGTTCGAGAAGCAACTATAAACTGACATTT;TGTGCAGCAAGCGACCCTGGGGCTGGGAGTTACCAACTCACTTTCTGTGCCAGCAGATCCGGGACTAGCGGGAAGCGCTACAATGAGCAGTTCTTC;TGTGCCAGCAGCTACGGGACTAGCGGGCACAATGAGCAGTTCTTC	0	0	1	0.0103199	CD8+	2	TGTGCCAGCAGATCCGGGACTAGCGGGAAGCGCTACAATGAGCAGTTCTTC;TGTGCCAGCAGCTACGGGACTAGCGGGCACAATGAGCAGTTCTTC	CASRSGTSGKRYNEQFF;CASSYGTSGHNEQFF	TRBV11-2;TRBV6-6	TRBJ2-1;TRBJ2-1	;	TRBC2;TRBC2	2	TGTGCCACCCTCCGTTCGAGAAGCAACTATAAACTGACATTT;TGTGCAGCAAGCGACCCTGGGGCTGGGAGTTACCAACTCACTTTC	CATLRSRSNYKLTF;CAASDPGAGSYQLTF	TRAV12-2;TRAV29DV5	TRAJ53;TRAJ28	TRAC;TRAC	1	1	Not Significant	PSA1505
TGTGCCAGCACCAACAGGGACACCGGGGAGCTGTTTTTT	0	0	1	0.0103199	CD8+	1	TGTGCCAGCACCAACAGGGACACCGGGGAGCTGTTTTTT	CASTNRDTGELFF	TRBV6-5	TRBJ2-2	TRBD1	TRBC2	0						1	1	Not Significant	PSA1505
TGTGCCAGCACCATAGGCGGAATCGACAGGCGGCTGTTTTTT;TGTGCCAGCAGCTTAGGCAGGGGCTACAATGAGCAGTTCTTC	0	0	1	0.0103199	CD8+	2	TGTGCCAGCACCATAGGCGGAATCGACAGGCGGCTGTTTTTT;TGTGCCAGCAGCTTAGGCAGGGGCTACAATGAGCAGTTCTTC	CASTIGGIDRRLFF;CASSLGRGYNEQFF	TRBV28;TRBV7-6	TRBJ1-4;TRBJ2-1	TRBD1;TRBD1	TRBC1;TRBC2	0						1	1	Not Significant	PSA1505
TGTGCCAGCACCCTCACACAGCCCGGGGAGCTGTTTTTT;TGTGCCAGCAGCTTAGGCAGGGGCTACAATGAGCAGTTCTTC	0	0	1	0.0103199	CD8+	2	TGTGCCAGCACCCTCACACAGCCCGGGGAGCTGTTTTTT;TGTGCCAGCAGCTTAGGCAGGGGCTACAATGAGCAGTTCTTC	CASTLTQPGELFF;CASSLGRGYNEQFF	TRBV28;TRBV7-6	TRBJ2-2;TRBJ2-1	;TRBD1	TRBC2;TRBC2	0						1	1	Not Significant	PSA1505
TGTGCCAGCACCCTCAGGACTAGCGGAAACAATGAGCAGTTCTTC	0	0	1	0.0103199	CD8+	1	TGTGCCAGCACCCTCAGGACTAGCGGAAACAATGAGCAGTTCTTC	CASTLRTSGNNEQFF	TRBV27	TRBJ2-1	TRBD2	TRBC2	0						1	1	Not Significant	PSA1505
TGTGCCAGCACCCTTGTAGCTACACACACCGGGGAGCTGTTTTTT;TGTGCCAGCAGTCCCCGGGCCGGGGGCACAGATACGCAGTATTTT	0	0	1	0.0103199	CD8+	2	TGTGCCAGCACCCTTGTAGCTACACACACCGGGGAGCTGTTTTTT;TGTGCCAGCAGTCCCCGGGCCGGGGGCACAGATACGCAGTATTTT	CASTLVATHTGELFF;CASSPRAGGTDTQYF	TRBV28;TRBV6-5	TRBJ2-2;TRBJ2-3	;TRBD1	TRBC2;TRBC2	0						1	1	Not Significant	PSA1505
TGTGCCAGCACCGACAGGGGGTTCTCTGGGGCCAACGTCCTGACTTTC	0	0	1	0.0103199	CD8+	1	TGTGCCAGCACCGACAGGGGGTTCTCTGGGGCCAACGTCCTGACTTTC	CASTDRGFSGANVLTF	TRBV6-1	TRBJ2-6	TRBD1	TRBC2	0						1	1	Not Significant	PSA1505
TGTGCCAGCACCGCGTTCACAGATACGCAGTATTTT	0	0	1	0.0103199	CD8+	1	TGTGCCAGCACCGCGTTCACAGATACGCAGTATTTT	CASTAFTDTQYF	TRBV11-2	TRBJ2-3		TRBC2	0						1	1	Not Significant	PSA1505
TGTGCCAGCACCGGGTTGGGAGCGGGCTCCTACGAGCAGTACTTC	0	0	1	0.0103199	CD8+	1	TGTGCCAGCACCGGGTTGGGAGCGGGCTCCTACGAGCAGTACTTC	CASTGLGAGSYEQYF	TRBV6-3	TRBJ2-7	TRBD2	TRBC2	0						1	1	Not Significant	PSA1505
TGTGCCAGCAGACCAGGACCCTACGAGCAGTACTTC	0	0	1	0.0103199	CD8+	1	TGTGCCAGCAGACCAGGACCCTACGAGCAGTACTTC	CASRPGPYEQYF	TRBV6-3	TRBJ2-7		TRBC2	0						1	1	Not Significant	PSA1505
TGTGCCAGCAGAGATACAGCCCTCAATCGGAATGAGCAGTTCTTC	0	0	1	0.0103199	CD8+	1	TGTGCCAGCAGAGATACAGCCCTCAATCGGAATGAGCAGTTCTTC	CASRDTALNRNEQFF	TRBV5-5	TRBJ2-1		TRBC2	0						1	1	Not Significant	PSA1505
TGTGCCAGCAGATCCGGGACTAGCGGGAAGCGCTACAATGAGCAGTTCTTC;TGTGCCACCAGCAGAGGGACCGAGGGAGATACGCAGTATTTT	0	0	1	0.0103199	CD8+	2	TGTGCCAGCAGATCCGGGACTAGCGGGAAGCGCTACAATGAGCAGTTCTTC;TGTGCCACCAGCAGAGGGACCGAGGGAGATACGCAGTATTTT	CASRSGTSGKRYNEQFF;CATSRGTEGDTQYF	TRBV11-2;TRBV15	TRBJ2-1;TRBJ2-3	;TRBD2	TRBC2;TRBC2	0						1	1	Not Significant	PSA1505
TGTGCCAGCAGATTGAAAATGGCGTCAGGGGGGGCCTACGAGCAGTACTTC	0	0	1	0.0103199	CD8+	1	TGTGCCAGCAGATTGAAAATGGCGTCAGGGGGGGCCTACGAGCAGTACTTC	CASRLKMASGGAYEQYF	TRBV5-5	TRBJ2-7		TRBC2	0						1	1	Not Significant	PSA1505
TGTGCCAGCAGCAAAGGTTCGACGAACACTGAAGCTTTCTTT;TGTGCCAGCAGTGACTCGACAGGGGGCGCATACAATGAGCAGTTCTTC	0	0	1	0.0103199	CD8+	2	TGTGCCAGCAGCAAAGGTTCGACGAACACTGAAGCTTTCTTT;TGTGCCAGCAGTGACTCGACAGGGGGCGCATACAATGAGCAGTTCTTC	CASSKGSTNTEAFF;CASSDSTGGAYNEQFF	TRBV4-2;TRBV6-4	TRBJ1-1;TRBJ2-1	;TRBD1	TRBC1;TRBC2	0						1	1	Not Significant	PSA1505
TGTGCCAGCAGCCAAACTCAGGGTATCAATTCACCCCTCCACTTT	0	0	1	0.0103199	CD8+	1	TGTGCCAGCAGCCAAACTCAGGGTATCAATTCACCCCTCCACTTT	CASSQTQGINSPLHF	TRBV14	TRBJ1-6	TRBD1	TRBC1	0						1	1	Not Significant	PSA1505
TGTGCCAGCAGCCAAGATTTCACCGAAAGGGGCACCGGGGAGCTGTTTTTT	0	0	1	0.0103199	CD8+	1	TGTGCCAGCAGCCAAGATTTCACCGAAAGGGGCACCGGGGAGCTGTTTTTT	CASSQDFTERGTGELFF	TRBV3-1	TRBJ2-2	TRBD1	TRBC2	0						1	1	Not Significant	PSA1505
TGTGCCAGCAGCCAAGGACAAAGGACCGGGGAGCTGTTTTTT	0	0	1	0.0103199	CD8+	1	TGTGCCAGCAGCCAAGGACAAAGGACCGGGGAGCTGTTTTTT	CASSQGQRTGELFF	TRBV7-2	TRBJ2-2	TRBD1	TRBC2	0						1	1	Not Significant	PSA1505
TGTGCCAGCAGCCAGCCGGACTGGCGGGACTACACCTTC	0	0	1	0.0103199	CD8+	1	TGTGCCAGCAGCCAGCCGGACTGGCGGGACTACACCTTC	CASSQPDWRDYTF	TRBV4-2	TRBJ1-2	TRBD2	TRBC1	0						1	1	Not Significant	PSA1505
TGTGCCAGCAGCCAGTGGGGTGAGCAGTTCTTC	0	0	1	0.0103199	CD8+	1	TGTGCCAGCAGCCAGTGGGGTGAGCAGTTCTTC	CASSQWGEQFF	TRBV28	TRBJ2-1	TRBD1	TRBC2	0						1	1	Not Significant	PSA1505
TGTGCCAGCAGCCATCGGACTAGCGGGAACAATGAGCAGTTCTTC	0	0	1	0.0103199	CD8+	1	TGTGCCAGCAGCCATCGGACTAGCGGGAACAATGAGCAGTTCTTC	CASSHRTSGNNEQFF	TRBV27	TRBJ2-1	TRBD2	TRBC2	0						1	1	Not Significant	PSA1505
TGTGCCAGCAGCCCAGTGGGGGACGGCTATGGCTACACCTTC	0	0	1	0.0103199	CD8+	1	TGTGCCAGCAGCCCAGTGGGGGACGGCTATGGCTACACCTTC	CASSPVGDGYGYTF	TRBV9	TRBJ1-2	TRBD2	TRBC1	0						1	1	Not Significant	PSA1505
TGTGCCAGCAGCCCCATTGGGGGATTAGCGGGACTCGGGACCCAGTACTTC	0	0	1	0.0103199	CD8+	1	TGTGCCAGCAGCCCCATTGGGGGATTAGCGGGACTCGGGACCCAGTACTTC	CASSPIGGLAGLGTQYF	TRBV12-3	TRBJ2-5	TRBD2	TRBC2	0						1	1	Not Significant	PSA1505
TGTGCCAGCAGCCCCCCCTGGACGGGGACGAAGCCCACAGATACGCAGTATTTT	0	0	1	0.0103199	CD8+	1	TGTGCCAGCAGCCCCCCCTGGACGGGGACGAAGCCCACAGATACGCAGTATTTT	CASSPPWTGTKPTDTQYF	TRBV7-6	TRBJ2-3	TRBD1	TRBC2	0						1	1	Not Significant	PSA1505
TGTGCCAGCAGCCCCGACAGGGACTCTACAGATACGCAGTATTTT	0	0	1	0.0103199	CD8+	1	TGTGCCAGCAGCCCCGACAGGGACTCTACAGATACGCAGTATTTT	CASSPDRDSTDTQYF	TRBV5-5	TRBJ2-3		TRBC2	0						1	1	Not Significant	PSA1505
TGTGCCAGCAGCCCCGACAGGGGGATTGGCGGAGCTCCCACAGATACGCAGTATTTT	0	0	1	0.0103199	CD8+	1	TGTGCCAGCAGCCCCGACAGGGGGATTGGCGGAGCTCCCACAGATACGCAGTATTTT	CASSPDRGIGGAPTDTQYF	TRBV9	TRBJ2-3	TRBD1	TRBC2	0						1	1	Not Significant	PSA1505
TGTGCCAGCAGCCCCTCAGGGACTGAAGCTTTCTTT	0	0	1	0.0103199	CD8+	1	TGTGCCAGCAGCCCCTCAGGGACTGAAGCTTTCTTT	CASSPSGTEAFF	TRBV5-4	TRBJ1-1	TRBD1	TRBC1	0						1	1	Not Significant	PSA1505
TGTGCCAGCAGCCCCTTTGGAGGCGGGGGTTCCTACAATGAGCAGTTCTTC	0	0	1	0.0103199	CD8+	1	TGTGCCAGCAGCCCCTTTGGAGGCGGGGGTTCCTACAATGAGCAGTTCTTC	CASSPFGGGGSYNEQFF	TRBV7-9	TRBJ2-1		TRBC2	0						1	1	Not Significant	PSA1505
TGTGCCAGCAGCCCGCGAACCGGGACCTTTGGCCACGAGCAGTACTTC	0	0	1	0.0103199	CD8+	1	TGTGCCAGCAGCCCGCGAACCGGGACCTTTGGCCACGAGCAGTACTTC	CASSPRTGTFGHEQYF	TRBV7-2	TRBJ2-7	TRBD2	TRBC1	0						1	1	Not Significant	PSA1505
TGTGCCAGCAGCCGAAACGAGGGGGGCGAACGGAACGAGCAGTACTTC	0	0	1	0.0103199	CD8+	1	TGTGCCAGCAGCCGAAACGAGGGGGGCGAACGGAACGAGCAGTACTTC	CASSRNEGGERNEQYF	TRBV11-3	TRBJ2-7	TRBD1	TRBC2	0						1	1	Not Significant	PSA1505
TGTGCCAGCAGCCGACTAACTGGCACCGGGGAGCTGTTTTTT	0	0	1	0.0103199	CD8+	1	TGTGCCAGCAGCCGACTAACTGGCACCGGGGAGCTGTTTTTT	CASSRLTGTGELFF	TRBV7-9	TRBJ2-2		TRBC2	0						1	1	Not Significant	PSA1505
TGTGCCAGCAGCCGGGACAATGAGCAGTTCTTC	0	0	1	0.0103199	CD8+	1	TGTGCCAGCAGCCGGGACAATGAGCAGTTCTTC	CASSRDNEQFF	TRBV7-3	TRBJ2-1		TRBC2	0						1	1	Not Significant	PSA1505
TGTGCCAGCAGCGCACAATCGACGCCACCTTTCGAGCAGTACTTC	0	0	1	0.0103199	CD8+	1	TGTGCCAGCAGCGCACAATCGACGCCACCTTTCGAGCAGTACTTC	CASSAQSTPPFEQYF	TRBV5-5	TRBJ2-7		TRBC2	0						1	1	Not Significant	PSA1505
TGTGCCAGCAGCGCAGGAGATTTGGGGGGTGGCTACACCTTC	0	0	1	0.0103199	CD8+	1	TGTGCCAGCAGCGCAGGAGATTTGGGGGGTGGCTACACCTTC	CASSAGDLGGGYTF	TRBV6-6	TRBJ1-2		TRBC1	0						1	1	Not Significant	PSA1505
TGTGCCAGCAGCGGACCCGAAGGAAGGGGACAGCCCCAGCATTTT	0	0	1	0.0103199	CD8+	1	TGTGCCAGCAGCGGACCCGAAGGAAGGGGACAGCCCCAGCATTTT	CASSGPEGRGQPQHF	TRBV7-9	TRBJ1-5		TRBC1	0						1	1	Not Significant	PSA1505
TGTGCCAGCAGCGGCGGGGGTGAGACCCAGTACTTC	0	0	1	0.0103199	CD8+	1	TGTGCCAGCAGCGGCGGGGGTGAGACCCAGTACTTC	CASSGGGETQYF	TRBV9	TRBJ2-5	TRBD2	TRBC2	0						1	1	Not Significant	PSA1505
TGTGCCAGCAGCGGGACGGAGGGTACTGGGGCCAACGTCCTGACTTTC	0	0	1	0.0103199	CD8+	1	TGTGCCAGCAGCGGGACGGAGGGTACTGGGGCCAACGTCCTGACTTTC	CASSGTEGTGANVLTF	TRBV6-3	TRBJ2-6	TRBD2	TRBC2	0						1	1	Not Significant	PSA1505
TGTGCCAGCAGCGTAGCGGTTGGCTACGAGCAGTACTTC	0	0	1	0.0103199	CD8+	1	TGTGCCAGCAGCGTAGCGGTTGGCTACGAGCAGTACTTC	CASSVAVGYEQYF	TRBV9	TRBJ2-7		TRBC2	0						1	1	Not Significant	PSA1505
TGTGCCAGCAGCGTAGGAGTAGCGGGGGAAACCTACGAGCAGTACTTC	0	0	1	0.0103199	CD8+	1	TGTGCCAGCAGCGTAGGAGTAGCGGGGGAAACCTACGAGCAGTACTTC	CASSVGVAGETYEQYF	TRBV9	TRBJ2-7	TRBD2	TRBC2	0						1	1	Not Significant	PSA1505
TGTGCCAGCAGCTCCAGACTTGCAGATACGCAGTATTTT;TGTGCCAGCAGCTTAGGCAGGGGCTACAATGAGCAGTTCTTC	0	0	1	0.0103199	CD8+	2	TGTGCCAGCAGCTCCAGACTTGCAGATACGCAGTATTTT;TGTGCCAGCAGCTTAGGCAGGGGCTACAATGAGCAGTTCTTC	CASSSRLADTQYF;CASSLGRGYNEQFF	TRBV6-3;TRBV7-6	TRBJ2-3;TRBJ2-1	;TRBD1	TRBC2;TRBC2	0						1	1	Not Significant	PSA1505
TGTGCCAGCAGCTCCCCGGGCCCGCCCGAAGCTTTCTTT	0	0	1	0.0103199	CD8+	1	TGTGCCAGCAGCTCCCCGGGCCCGCCCGAAGCTTTCTTT	CASSSPGPPEAFF	TRBV7-9	TRBJ1-1		TRBC1	0						1	1	Not Significant	PSA1505
TGTGCCAGCAGCTCCCGGGAGGCGGCCATTCACAATGAGCAGTTCTTC	0	0	1	0.0103199	CD8+	1	TGTGCCAGCAGCTCCCGGGAGGCGGCCATTCACAATGAGCAGTTCTTC	CASSSREAAIHNEQFF	TRBV7-2	TRBJ2-1	TRBD2	TRBC2	0						1	1	Not Significant	PSA1505
TGTGCCAGCAGCTCCCGGGGCCAGCGAAACTACGAGCAGTACTTC	0	0	1	0.0103199	CD8+	1	TGTGCCAGCAGCTCCCGGGGCCAGCGAAACTACGAGCAGTACTTC	CASSSRGQRNYEQYF	TRBV7-9	TRBJ2-7		TRBC2	0						1	1	Not Significant	PSA1505
TGTGCCAGCAGCTTAAATGAAGGGGGCCTACAATGGTCTGAAGCTTTCTTT	0	0	1	0.0103199	CD8+	1	TGTGCCAGCAGCTTAAATGAAGGGGGCCTACAATGGTCTGAAGCTTTCTTT	CASSLNEGGLQWSEAFF	TRBV7-9	TRBJ1-1		TRBC1	0						1	1	Not Significant	PSA1505
TGTGCCAGCAGCTTAAATGCGCGGGGGGGAAGGGAAGAGACCCAGTACTTC	2	0.0276549	3	0.0309598	CD8+	1	TGTGCCAGCAGCTTAAATGCGCGGGGGGGAAGGGAAGAGACCCAGTACTTC	CASSLNARGGREETQYF	TRBV11-2	TRBJ2-5		TRBC2	0						1	1	Not Significant	PSA1505
TGTGCCAGCAGCTTACCCAGGAGCGGGAGAAGGGAGGAGACCCAGTACTTC	0	0	1	0.0103199	CD8+	1	TGTGCCAGCAGCTTACCCAGGAGCGGGAGAAGGGAGGAGACCCAGTACTTC	CASSLPRSGRREETQYF	TRBV7-9	TRBJ2-5		TRBC2	0						1	1	Not Significant	PSA1505
TGTGCCAGCAGCTTAGAAGCCTCCTACGAGCAGTACTTC	0	0	1	0.0103199	CD8+	1	TGTGCCAGCAGCTTAGAAGCCTCCTACGAGCAGTACTTC	CASSLEASYEQYF	TRBV11-2	TRBJ2-7		TRBC2	0						1	1	Not Significant	PSA1505
TGTGCCAGCAGCTTAGCGGCGGGGGGGCCGGGTGAGCAGTTCTTC	0	0	1	0.0103199	CD8+	1	TGTGCCAGCAGCTTAGCGGCGGGGGGGCCGGGTGAGCAGTTCTTC	CASSLAAGGPGEQFF	TRBV7-7	TRBJ2-1		TRBC2	0						1	1	Not Significant	PSA1505
TGTGCCAGCAGCTTAGCTGTTAACTATGGCTACACCTTC	0	0	1	0.0103199	CD8+	1	TGTGCCAGCAGCTTAGCTGTTAACTATGGCTACACCTTC	CASSLAVNYGYTF	TRBV7-9	TRBJ1-2		TRBC1	0						1	1	Not Significant	PSA1505
TGTGCCAGCAGCTTAGGCCAAGAGACCCAGTACTTC	0	0	1	0.0103199	CD8+	1	TGTGCCAGCAGCTTAGGCCAAGAGACCCAGTACTTC	CASSLGQETQYF	TRBV11-2	TRBJ2-5		TRBC2	0						1	1	Not Significant	PSA1505
TGTGCCAGCAGCTTAGGGGCAGGGAACCGAAAGACCCAGTACTTC	0	0	1	0.0103199	CD8+	1	TGTGCCAGCAGCTTAGGGGCAGGGAACCGAAAGACCCAGTACTTC	CASSLGAGNRKTQYF	TRBV7-2	TRBJ2-5	TRBD1	TRBC2	0						1	1	Not Significant	PSA1505
TGTGCCAGCAGCTTAGGTCCGGGGAACACTGAAGCTTTCTTT	0	0	1	0.0103199	CD8+	1	TGTGCCAGCAGCTTAGGTCCGGGGAACACTGAAGCTTTCTTT	CASSLGPGNTEAFF	TRBV7-6	TRBJ1-1		TRBC1	0						1	1	Not Significant	PSA1505
TGTGCCAGCAGCTTATACCTAGCGGGGGGAAACACCGGGGAGCTGTTTTTT	0	0	1	0.0103199	CD8+	1	TGTGCCAGCAGCTTATACCTAGCGGGGGGAAACACCGGGGAGCTGTTTTTT	CASSLYLAGGNTGELFF	TRBV7-2	TRBJ2-2	TRBD2	TRBC2	0						1	1	Not Significant	PSA1505
TGTGCCAGCAGCTTATCCAACTCCTACAATGAGCAGTTCTTC	0	0	1	0.0103199	CD8+	1	TGTGCCAGCAGCTTATCCAACTCCTACAATGAGCAGTTCTTC	CASSLSNSYNEQFF	TRBV7-2	TRBJ2-1		TRBC2	0						1	1	Not Significant	PSA1505
TGTGCCAGCAGCTTATGGTTCCTAGCGGATTTAAACGAGCAGTACTTC	0	0	1	0.0103199	CD8+	1	TGTGCCAGCAGCTTATGGTTCCTAGCGGATTTAAACGAGCAGTACTTC	CASSLWFLADLNEQYF	TRBV7-8	TRBJ2-7		TRBC2	0						1	1	Not Significant	PSA1505
TGTGCCAGCAGCTTGGCCCCGGGGAAAGGAAACACCATATATTTT	0	0	1	0.0103199	CD8+	1	TGTGCCAGCAGCTTGGCCCCGGGGAAAGGAAACACCATATATTTT	CASSLAPGKGNTIYF	TRBV5-5	TRBJ1-3		TRBC1	0						1	1	Not Significant	PSA1505
TGTGCCAGCAGCTTGGGGGGGAGTTTCCAAGAGACCCAGTACTTC	0	0	1	0.0103199	CD8+	1	TGTGCCAGCAGCTTGGGGGGGAGTTTCCAAGAGACCCAGTACTTC	CASSLGGSFQETQYF	TRBV5-6	TRBJ2-5		TRBC2	0						1	1	Not Significant	PSA1505
TGTGCCAGCAGCTTGGTTCAAGGATGGGACTACACCTTC	0	0	1	0.0103199	CD8+	1	TGTGCCAGCAGCTTGGTTCAAGGATGGGACTACACCTTC	CASSLVQGWDYTF	TRBV5-8	TRBJ1-2		TRBC1	0						1	1	Not Significant	PSA1505
TGTGCCAGCAGCTTGTACAGCGGGGCCGACAATGAGCAGTTCTTC	0	0	1	0.0103199	CD8+	1	TGTGCCAGCAGCTTGTACAGCGGGGCCGACAATGAGCAGTTCTTC	CASSLYSGADNEQFF	TRBV5-6	TRBJ2-1		TRBC2	0						1	1	Not Significant	PSA1505
TGTGCCAGCAGCTTTAGGGAAATGAACACTGAAGCTTTCTTT;TGTGCCAGCAGCTCCAGACTTGCAGATACGCAGTATTTT	0	0	1	0.0103199	CD8+	2	TGTGCCAGCAGCTTTAGGGAAATGAACACTGAAGCTTTCTTT;TGTGCCAGCAGCTCCAGACTTGCAGATACGCAGTATTTT	CASSFREMNTEAFF;CASSSRLADTQYF	TRBV13;TRBV6-3	TRBJ1-1;TRBJ2-3	;	TRBC1;TRBC2	0						1	1	Not Significant	PSA1505
TGTGCCAGCAGCTTTAGGGGGCCGAATTCACCCCTCCACTTT	0	0	1	0.0103199	CD8+	1	TGTGCCAGCAGCTTTAGGGGGCCGAATTCACCCCTCCACTTT	CASSFRGPNSPLHF	TRBV7-9	TRBJ1-6		TRBC1	0						1	1	Not Significant	PSA1505
TGTGCCAGCAGGAGAGGCAGCCAAGAGACCCAGTACTTC	0	0	1	0.0103199	CD8+	1	TGTGCCAGCAGGAGAGGCAGCCAAGAGACCCAGTACTTC	CASRRGSQETQYF	TRBV27	TRBJ2-5	TRBD1	TRBC2	0						1	1	Not Significant	PSA1505
TGTGCCAGCAGGCAAAAAAGGGAGGCGGAGACCCAGTACTTC	0	0	1	0.0103199	CD8+	1	TGTGCCAGCAGGCAAAAAAGGGAGGCGGAGACCCAGTACTTC	CASRQKREAETQYF	TRBV28	TRBJ2-5	TRBD2	TRBC1	0						1	1	Not Significant	PSA1505
TGTGCCAGCAGGGATCGGGCGTCCGGAAGGAGGACTGAAGCTTTCTTT	0	0	1	0.0103199	CD8+	1	TGTGCCAGCAGGGATCGGGCGTCCGGAAGGAGGACTGAAGCTTTCTTT	CASRDRASGRRTEAFF	TRBV7-8	TRBJ1-1		TRBC1	0						1	1	Not Significant	PSA1505
TGTGCCAGCAGGGTGTCGGGGCGGGAGGGCCCAGATGAGCAGTTCTTC	0	0	1	0.0103199	CD8+	1	TGTGCCAGCAGGGTGTCGGGGCGGGAGGGCCCAGATGAGCAGTTCTTC	CASRVSGREGPDEQFF	TRBV7-3	TRBJ2-1	TRBD2	TRBC2	0						1	1	Not Significant	PSA1505
TGTGCCAGCAGTACCGGGACACCGGCCCTACATGGCTACACCTTC;TGTGCCAGCAGTGAAGTTTTGGGTGAAGGACAAGAGACCCAGTACTTC	0	0	1	0.0103199	CD8+	2	TGTGCCAGCAGTACCGGGACACCGGCCCTACATGGCTACACCTTC;TGTGCCAGCAGTGAAGTTTTGGGTGAAGGACAAGAGACCCAGTACTTC	CASSTGTPALHGYTF;CASSEVLGEGQETQYF	TRBV28;TRBV6-1	TRBJ1-2;TRBJ2-5	TRBD1;	TRBC1;TRBC2	0						1	1	Not Significant	PSA1505
TGTGCCAGCAGTACTTCAGGGGGCCTTGGCTACGAGCAGTACTTC	0	0	1	0.0103199	CD8+	1	TGTGCCAGCAGTACTTCAGGGGGCCTTGGCTACGAGCAGTACTTC	CASSTSGGLGYEQYF	TRBV28	TRBJ2-7	TRBD1	TRBC1	0						1	1	Not Significant	PSA1505
TGTGCCAGCAGTCAGATTTTCGGGACAGGGGTTAATTCACCCCTCCACTTT	0	0	1	0.0103199	CD8+	1	TGTGCCAGCAGTCAGATTTTCGGGACAGGGGTTAATTCACCCCTCCACTTT	CASSQIFGTGVNSPLHF	TRBV12-3	TRBJ1-6	TRBD1	TRBC1	0						1	1	Not Significant	PSA1505
TGTGCCAGCAGTCCACGGACTAGCGGCACAGATACGCAGTATTTT	0	0	1	0.0103199	CD8+	1	TGTGCCAGCAGTCCACGGACTAGCGGCACAGATACGCAGTATTTT	CASSPRTSGTDTQYF	TRBV27	TRBJ2-3	TRBD2	TRBC1	0						1	1	Not Significant	PSA1505
TGTGCCAGCAGTCCCCAGGAGGTGACTGAAGCTTTCTTT	0	0	1	0.0103199	CD8+	1	TGTGCCAGCAGTCCCCAGGAGGTGACTGAAGCTTTCTTT	CASSPQEVTEAFF	TRBV6-5	TRBJ1-1	TRBD2	TRBC1	0						1	1	Not Significant	PSA1505
TGTGCCAGCAGTCCCCGGACTAGCGGCACAGATACGCAGTATTTT	0	0	1	0.0103199	CD8+	1	TGTGCCAGCAGTCCCCGGACTAGCGGCACAGATACGCAGTATTTT	CASSPRTSGTDTQYF	TRBV27	TRBJ2-3	TRBD2	TRBC2	0						1	1	Not Significant	PSA1505
TGTGCCAGCAGTCCCGGGACTAGCGGTTACAATGAGCAGTTCTTC	0	0	1	0.0103199	CD8+	1	TGTGCCAGCAGTCCCGGGACTAGCGGTTACAATGAGCAGTTCTTC	CASSPGTSGYNEQFF	TRBV28	TRBJ2-1	TRBD2	TRBC2	0						1	1	Not Significant	PSA1505
TGTGCCAGCAGTGAACAGGCGGGAGGGCCAGAAGATACGCAGTATTTT	0	0	1	0.0103199	CD8+	1	TGTGCCAGCAGTGAACAGGCGGGAGGGCCAGAAGATACGCAGTATTTT	CASSEQAGGPEDTQYF	TRBV6-1	TRBJ2-3	TRBD2	TRBC2	0						1	1	Not Significant	PSA1505
TGTGCCAGCAGTGAAGGCAGCCCCGATGAGCAGTTCTTC	0	0	1	0.0103199	CD8+	1	TGTGCCAGCAGTGAAGGCAGCCCCGATGAGCAGTTCTTC	CASSEGSPDEQFF	TRBV2	TRBJ2-1		TRBC2	0						1	1	Not Significant	PSA1505
TGTGCCAGCAGTGAGTTTGGTTACGAGCAGTACTTC	0	0	1	0.0103199	CD8+	1	TGTGCCAGCAGTGAGTTTGGTTACGAGCAGTACTTC	CASSEFGYEQYF	TRBV2	TRBJ2-7		TRBC2	0						1	1	Not Significant	PSA1505
TGTGCCAGCAGTGCGGGGACTAGCGGCCACCAAGAGACCCAGTACTTC	0	0	1	0.0103199	CD8+	1	TGTGCCAGCAGTGCGGGGACTAGCGGCCACCAAGAGACCCAGTACTTC	CASSAGTSGHQETQYF	TRBV27	TRBJ2-5	TRBD2	TRBC2	0						1	1	Not Significant	PSA1505
TGTGCCAGCAGTTACACAAACTCTGGGGCCAACGTCCTGACTTTC	0	0	1	0.0103199	CD8+	1	TGTGCCAGCAGTTACACAAACTCTGGGGCCAACGTCCTGACTTTC	CASSYTNSGANVLTF	TRBV6-3	TRBJ2-6		TRBC2	0						1	1	Not Significant	PSA1505
TGTGCCAGCAGTTACCCAAGCTACGAGCAGTACTTC	0	0	1	0.0103199	CD8+	1	TGTGCCAGCAGTTACCCAAGCTACGAGCAGTACTTC	CASSYPSYEQYF	TRBV6-3	TRBJ2-7		TRBC2	0						1	1	Not Significant	PSA1505
TGTGCCAGCAGTTACCCGACAGCAGCAGCAGGACAGCCCCAGCATTTT	0	0	1	0.0103199	CD8+	1	TGTGCCAGCAGTTACCCGACAGCAGCAGCAGGACAGCCCCAGCATTTT	CASSYPTAAAGQPQHF	TRBV12-3	TRBJ1-5	TRBD1	TRBC1	0						1	1	Not Significant	PSA1505
TGTGCCAGCAGTTACCGTGAGGGTTTGGGCGAGCAGTACTTC	0	0	1	0.0103199	CD8+	1	TGTGCCAGCAGTTACCGTGAGGGTTTGGGCGAGCAGTACTTC	CASSYREGLGEQYF	TRBV6-3	TRBJ2-7	TRBD2	TRBC2	0						1	1	Not Significant	PSA1505
TGTGCCAGCAGTTACGTAGAAGGCTACGAGCAGTACTTC	0	0	1	0.0103199	CD8+	1	TGTGCCAGCAGTTACGTAGAAGGCTACGAGCAGTACTTC	CASSYVEGYEQYF	TRBV6-3	TRBJ2-7		TRBC2	0						1	1	Not Significant	PSA1505
TGTGCCAGCAGTTACGTGCTGAACACTGAAGCTTTCTTT	0	0	1	0.0103199	CD8+	1	TGTGCCAGCAGTTACGTGCTGAACACTGAAGCTTTCTTT	CASSYVLNTEAFF	TRBV6-3	TRBJ1-1		TRBC1	0						1	1	Not Significant	PSA1505
TGTGCCAGCAGTTACTCCCCTCAAAGTCTCGATGGCTACACCTTC	0	0	1	0.0103199	CD8+	1	TGTGCCAGCAGTTACTCCCCTCAAAGTCTCGATGGCTACACCTTC	CASSYSPQSLDGYTF	TRBV6-5	TRBJ1-2		TRBC1	0						1	1	Not Significant	PSA1505
TGTGCCAGCAGTTATGAAGGGAGCTCTGGGGCCAACGTCCTGACTTTC	0	0	1	0.0103199	CD8+	1	TGTGCCAGCAGTTATGAAGGGAGCTCTGGGGCCAACGTCCTGACTTTC	CASSYEGSSGANVLTF	TRBV6-3	TRBJ2-6	TRBD2	TRBC2	0						1	1	Not Significant	PSA1505
TGTGCCAGCAGTTATTCCCCTCTAGCGGGAGGGCCGGAAGAGACCCAGTACTTC	0	0	1	0.0103199	CD8+	1	TGTGCCAGCAGTTATTCCCCTCTAGCGGGAGGGCCGGAAGAGACCCAGTACTTC	CASSYSPLAGGPEETQYF	TRBV6-3	TRBJ2-5	TRBD2	TRBC2	0						1	1	Not Significant	PSA1505
TGTGCCAGCAGTTCCGGGACAGCCCTGAAGCCGCAAAATTCACCCCTCCACTTT	0	0	1	0.0103199	CD8+	1	TGTGCCAGCAGTTCCGGGACAGCCCTGAAGCCGCAAAATTCACCCCTCCACTTT	CASSSGTALKPQNSPLHF	TRBV12-4	TRBJ1-6	TRBD1	TRBC1	0						1	1	Not Significant	PSA1505
TGTGCCAGCAGTTCCGGGACGAACCATGGCTACACCTTC	0	0	1	0.0103199	CD8+	1	TGTGCCAGCAGTTCCGGGACGAACCATGGCTACACCTTC	CASSSGTNHGYTF	TRBV25-1	TRBJ1-2	TRBD2	TRBC1	0						1	1	Not Significant	PSA1505
TGTGCCAGCAGTTCGACAGGGGGCTCAACTCAGCCCCAGCATTTT	0	0	1	0.0103199	CD8+	1	TGTGCCAGCAGTTCGACAGGGGGCTCAACTCAGCCCCAGCATTTT	CASSSTGGSTQPQHF	TRBV27	TRBJ1-5	TRBD1	TRBC1	0						1	1	Not Significant	PSA1505
TGTGCCAGCAGTTCTCGGACCTCGGGCACCGGGGAGCTGTTTTTT	0	0	1	0.0103199	CD8+	1	TGTGCCAGCAGTTCTCGGACCTCGGGCACCGGGGAGCTGTTTTTT	CASSSRTSGTGELFF	TRBV27	TRBJ2-2		TRBC2	0						1	1	Not Significant	PSA1505
TGTGCCAGCAGTTTACTAGGCCGTCCGCAGTATTTT	0	0	1	0.0103199	CD8+	1	TGTGCCAGCAGTTTACTAGGCCGTCCGCAGTATTTT	CASSLLGRPQYF	TRBV28	TRBJ2-3		TRBC2	0						1	1	Not Significant	PSA1505
TGTGCCAGCAGTTTAGAGGTGACGGCTCGTTATGGCTACACCTTC	0	0	1	0.0103199	CD8+	1	TGTGCCAGCAGTTTAGAGGTGACGGCTCGTTATGGCTACACCTTC	CASSLEVTARYGYTF	TRBV12-3	TRBJ1-2		TRBC1	0						1	1	Not Significant	PSA1505
TGTGCCAGCAGTTTAGCGCCGGGGGGCGAGCAGTTCTTC	0	0	1	0.0103199	CD8+	1	TGTGCCAGCAGTTTAGCGCCGGGGGGCGAGCAGTTCTTC	CASSLAPGGEQFF	TRBV12-4	TRBJ2-1	TRBD1	TRBC2	0						1	1	Not Significant	PSA1505
TGTGCCAGCAGTTTAGGTAGCAATCAGCCCCAGCATTTT	0	0	1	0.0103199	CD8+	1	TGTGCCAGCAGTTTAGGTAGCAATCAGCCCCAGCATTTT	CASSLGSNQPQHF	TRBV27	TRBJ1-5		TRBC1	0						1	1	Not Significant	PSA1505
TGTGCCAGCAGTTTAGTCGCGGACTCCTACGAGCAGTACTTC	0	0	1	0.0103199	CD8+	1	TGTGCCAGCAGTTTAGTCGCGGACTCCTACGAGCAGTACTTC	CASSLVADSYEQYF	TRBV27	TRBJ2-7		TRBC2	0						1	1	Not Significant	PSA1505
TGTGCCAGCAGTTTATCCTCGACTAGCGGGGGATGGACCGGGGAGCTGTTTTTT	0	0	1	0.0103199	CD8+	1	TGTGCCAGCAGTTTATCCTCGACTAGCGGGGGATGGACCGGGGAGCTGTTTTTT	CASSLSSTSGGWTGELFF	TRBV28	TRBJ2-2	TRBD2	TRBC2	0						1	1	Not Significant	PSA1505
TGTGCCAGCAGTTTATCGTCCCAGGAGCAGTTCTTC	0	0	1	0.0103199	CD8+	1	TGTGCCAGCAGTTTATCGTCCCAGGAGCAGTTCTTC	CASSLSSQEQFF	TRBV27	TRBJ2-1		TRBC2	0						1	1	Not Significant	PSA1505
TGTGCCAGCAGTTTATGGGCAGGGGCGTACGAGCAGTACTTC	0	0	1	0.0103199	CD8+	1	TGTGCCAGCAGTTTATGGGCAGGGGCGTACGAGCAGTACTTC	CASSLWAGAYEQYF	TRBV27	TRBJ2-7	TRBD1	TRBC2	0						1	1	Not Significant	PSA1505
TGTGCCAGCAGTTTGGGACAGTCTTACTCCTACGAGCAGTACTTC	0	0	1	0.0103199	CD8+	1	TGTGCCAGCAGTTTGGGACAGTCTTACTCCTACGAGCAGTACTTC	CASSLGQSYSYEQYF	TRBV28	TRBJ2-7	TRBD1	TRBC2	0						1	1	Not Significant	PSA1505
TGTGCCAGCAGTTTGTCTCCAGACAGGGGGCAATGGGAGCAGTACTTC	0	0	1	0.0103199	CD8+	1	TGTGCCAGCAGTTTGTCTCCAGACAGGGGGCAATGGGAGCAGTACTTC	CASSLSPDRGQWEQYF	TRBV27	TRBJ2-7	TRBD1	TRBC2	0						1	1	Not Significant	PSA1505
TGTGCCAGCAGTTTTTCTGCGTGGGGGGAGCAGTTCTTC	0	0	1	0.0103199	CD8+	1	TGTGCCAGCAGTTTTTCTGCGTGGGGGGAGCAGTTCTTC	CASSFSAWGEQFF	TRBV12-3	TRBJ2-1	TRBD1	TRBC2	0						1	1	Not Significant	PSA1505
TGTGCCAGCCAAAACAGGGGATGGAGAAACACTGAAGCTTTCTTT;TGTGCCAGCAGCTCCAGACTTGCAGATACGCAGTATTTT	0	0	1	0.0103199	CD8+	2	TGTGCCAGCCAAAACAGGGGATGGAGAAACACTGAAGCTTTCTTT;TGTGCCAGCAGCTCCAGACTTGCAGATACGCAGTATTTT	CASQNRGWRNTEAFF;CASSSRLADTQYF	TRBV5-6;TRBV6-3	TRBJ1-1;TRBJ2-3	;	TRBC1;TRBC2	0						1	1	Not Significant	PSA1505
TGTGCCAGCGCTCCCACGCTCTCTGGAAACACCATATATTTT	0	0	1	0.0103199	CD8+	1	TGTGCCAGCGCTCCCACGCTCTCTGGAAACACCATATATTTT	CASAPTLSGNTIYF	TRBV7-9	TRBJ1-3		TRBC1	0						1	1	Not Significant	PSA1505
TGTGCCAGCGGACCCGGGAGCCCCCAGTTGGCCAATGAGCAGTTCTTC;TGTGCCAGCAGCCCCCCCCAAACACTCGCGAACACTGAAGCTTTCTTT	0	0	1	0.0103199	CD8+	2	TGTGCCAGCGGACCCGGGAGCCCCCAGTTGGCCAATGAGCAGTTCTTC;TGTGCCAGCAGCCCCCCCCAAACACTCGCGAACACTGAAGCTTTCTTT	CASGPGSPQLANEQFF;CASSPPQTLANTEAFF	TRBV6-3;TRBV9	TRBJ2-1;TRBJ1-1	TRBD2;TRBD2	TRBC2;TRBC1	0						1	1	Not Significant	PSA1505
TGTGCCAGCGGATACAGAGTATACAATTCACCCCTCCACTTT	0	0	1	0.0103199	CD8+	1	TGTGCCAGCGGATACAGAGTATACAATTCACCCCTCCACTTT	CASGYRVYNSPLHF	TRBV2	TRBJ1-6		TRBC1	0						1	1	Not Significant	PSA1505
TGTGCCAGCTCAGGAACCGGGACTGGAAACACCGGGGAGCTGTTTTTT	0	0	1	0.0103199	CD8+	1	TGTGCCAGCTCAGGAACCGGGACTGGAAACACCGGGGAGCTGTTTTTT	CASSGTGTGNTGELFF	TRBV18	TRBJ2-2	TRBD2	TRBC2	0						1	1	Not Significant	PSA1505
TGTGCCAGCTTAAACCGGGACAGGGGCCCCCATGGCTACACCTTC	0	0	1	0.0103199	CD8+	1	TGTGCCAGCTTAAACCGGGACAGGGGCCCCCATGGCTACACCTTC	CASLNRDRGPHGYTF	TRBV6-1	TRBJ1-2	TRBD1	TRBC1	0						1	1	Not Significant	PSA1505
TGTGCCAGTACCACAGGGCGCGCTGAAGCTTTCTTT	0	0	1	0.0103199	CD8+	1	TGTGCCAGTACCACAGGGCGCGCTGAAGCTTTCTTT	CASTTGRAEAFF	TRBV19	TRBJ1-1	TRBD1	TRBC1	0						1	1	Not Significant	PSA1505
TGTGCCAGTAGCCTCGGGACTAGCGGGAACACAGATACGCAGTATTTT	0	0	1	0.0103199	CD8+	1	TGTGCCAGTAGCCTCGGGACTAGCGGGAACACAGATACGCAGTATTTT	CASSLGTSGNTDTQYF	TRBV19	TRBJ2-3	TRBD2	TRBC2	0						1	1	Not Significant	PSA1505
TGTGCCAGTAGTATAGGAGGGGGGCCGCACCAATTTAACACCGGGGAGCTGTTTTTT	0	0	1	0.0103199	CD8+	1	TGTGCCAGTAGTATAGGAGGGGGGCCGCACCAATTTAACACCGGGGAGCTGTTTTTT	CASSIGGGPHQFNTGELFF	TRBV19	TRBJ2-2	TRBD1	TRBC2	0						1	1	Not Significant	PSA1505
TGTGCCAGTAGTATAGGGGGGACACCTTACAATGAGCAGTTCTTC;TGTGCCAGCAGGGCACTAGCGGGAGGACTCTACAATGAGCAGTTCTTC	0	0	1	0.0103199	CD8+	2	TGTGCCAGTAGTATAGGGGGGACACCTTACAATGAGCAGTTCTTC;TGTGCCAGCAGGGCACTAGCGGGAGGACTCTACAATGAGCAGTTCTTC	CASSIGGTPYNEQFF;CASRALAGGLYNEQFF	TRBV19;TRBV6-3	TRBJ2-1;TRBJ2-1	TRBD1;TRBD2	TRBC2;TRBC2	0						1	1	Not Significant	PSA1505
TGTGCCAGTAGTCCGGGGACAGCCTACGAGCAGTACTTC	0	0	1	0.0103199	CD8+	1	TGTGCCAGTAGTCCGGGGACAGCCTACGAGCAGTACTTC	CASSPGTAYEQYF	TRBV19	TRBJ2-7	TRBD1	TRBC2	0						1	1	Not Significant	PSA1505
TGTGCCAGTTACAGGGGATCTGGAAACACCATATATTTT	0	0	1	0.0103199	CD8+	1	TGTGCCAGTTACAGGGGATCTGGAAACACCATATATTTT	CASYRGSGNTIYF	TRBV2	TRBJ1-3	TRBD1	TRBC1	0						1	1	Not Significant	PSA1505
TGTGCCATATACAACTTCAACAAATTTTACTTTTGTGCCAGCAGCCCTGGAGGCAGCTCTGGGGCCAACGTCCTGACTTTC	0	0	1	0.0103199	CD8+	1	TGTGCCAGCAGCCCTGGAGGCAGCTCTGGGGCCAACGTCCTGACTTTC	CASSPGGSSGANVLTF	TRBV3-1	TRBJ2-6	TRBD2	TRBC2	1	TGTGCCATATACAACTTCAACAAATTTTACTTT	CAIYNFNKFYF	TRAV1-2	TRAJ21	TRAC	1	1	Not Significant	PSA1505
TGTGCCATCAGTGAGTCAAGGGGGGCGGTCGAGACCCAGTACTTC	0	0	1	0.0103199	CD8+	1	TGTGCCATCAGTGAGTCAAGGGGGGCGGTCGAGACCCAGTACTTC	CAISESRGAVETQYF	TRBV10-3	TRBJ2-5	TRBD1	TRBC2	0						1	1	Not Significant	PSA1505
TGTGCCATCATGGATAGCAACTATCAGTTAATCTGG;TGCATCGGCGGATGGTCAGGAGGAGGTGCTGACGGACTCACCTTTTGTGCCAGCAGCTTTAGGGAAATGAACACTGAAGCTTTCTTT;TGTGCCACCAGTTCGGAGAGACGTGACACCGGGGAGCTGTTTTTT	0	0	1	0.0103199	CD8+	2	TGTGCCAGCAGCTTTAGGGAAATGAACACTGAAGCTTTCTTT;TGTGCCACCAGTTCGGAGAGACGTGACACCGGGGAGCTGTTTTTT	CASSFREMNTEAFF;CATSSERRDTGELFF	TRBV13;TRBV24-1	TRBJ1-1;TRBJ2-2	;TRBD1	TRBC1;TRBC2	2	TGTGCCATCATGGATAGCAACTATCAGTTAATCTGG;TGCATCGGCGGATGGTCAGGAGGAGGTGCTGACGGACTCACCTTT	CAIMDSNYQLIW;CIGGWSGGGADGLTF	TRAV1-2;TRAV26-1	TRAJ33;TRAJ45	TRAC;TRAC	1	1	Not Significant	PSA1505
TGTGCCATGATACTCACGGGAGGAGGAAACAAACTCACCTTT;TGTGCCTCAAGGGTACGCAACTATCAGTTAATCTGG;TGTGTTGTGAGGAAGGAGAGAGATGACAAGATCATCTTTTGTGCCATCAGTGGGCCCCCAGAGGGGAGCTCCTACGAGCAGTACTTC;TGTGCCAGCAGTTTCAGGGGGGGGAGAGCTAACTATGGCTACACCTTC	0	0	1	0.0103199	CD8+	2	TGTGCCATCAGTGGGCCCCCAGAGGGGAGCTCCTACGAGCAGTACTTC;TGTGCCAGCAGTTTCAGGGGGGGGAGAGCTAACTATGGCTACACCTTC	CAISGPPEGSSYEQYF;CASSFRGGRANYGYTF	TRBV10-3;TRBV28	TRBJ2-7;TRBJ1-2	TRBD2;TRBD1	TRBC2;TRBC1	3	TGTGCCATGATACTCACGGGAGGAGGAAACAAACTCACCTTT;TGTGCCTCAAGGGTACGCAACTATCAGTTAATCTGG;TGTGTTGTGAGGAAGGAGAGAGATGACAAGATCATCTTT	CAMILTGGGNKLTF;CASRVRNYQLIW;CVVRKERDDKIIF	TRAV12-2;TRAV23DV6;TRAV8-2	TRAJ10;TRAJ33;TRAJ30	TRAC;TRAC;TRAC	1	1	Not Significant	PSA1505
TGTGCCCACAACTCCGTTACCTCAGGAACCTACAAATACATCTTTTGTGCCAGCAGCTCCAGACTTGCAGATACGCAGTATTTT	0	0	1	0.0103199	CD8+	1	TGTGCCAGCAGCTCCAGACTTGCAGATACGCAGTATTTT	CASSSRLADTQYF	TRBV6-3	TRBJ2-3		TRBC1	1	TGTGCCCACAACTCCGTTACCTCAGGAACCTACAAATACATCTTT	CAHNSVTSGTYKYIF	TRAV38-2DV8	TRAJ40	TRAC	1	1	Not Significant	PSA1505
TGTGCCCCACGAGCAGGAAACACACCTCTTGTCTTTTGCAGCGGGACGGACAGGGGGGTTTTGTACTTC;TGTGCCAGCAGCCAGCCGGGACAGGAGAACTATGGCTACACCTTC	0	0	1	0.0103199	CD8+	2	TGCAGCGGGACGGACAGGGGGGTTTTGTACTTC;TGTGCCAGCAGCCAGCCGGGACAGGAGAACTATGGCTACACCTTC	CSGTDRGVLYF;CASSQPGQENYGYTF	TRBV29-1;TRBV7-9	TRBJ2-7;TRBJ1-2	TRBD1;	TRBC1;TRBC1	1	TGTGCCCCACGAGCAGGAAACACACCTCTTGTCTTT	CAPRAGNTPLVF	TRAV12-2	TRAJ29	TRAC	1	1	Not Significant	PSA1505
TGTGCCCCCCCCCGCCGGGGAAACAATGACATGCGCTTTTGTGCCAGCAGTACAACTAGCGACGAGCAGTACTTC	0	0	1	0.0103199	CD8+	1	TGTGCCAGCAGTACAACTAGCGACGAGCAGTACTTC	CASSTTSDEQYF	TRBV28	TRBJ2-7	TRBD2	TRBC2	1	TGTGCCCCCCCCCGCCGGGGAAACAATGACATGCGCTTT	CAPPRRGNNDMRF	TRAV24	TRAJ43	TRAC	1	1	Not Significant	PSA1505
TGTGCCCCCGGCGGCAACACAGGCAAACTAATCTTTTGTGCCAGCAGTCCGGCCCTCTATAATTCACCCCTCCACTTT	0	0	1	0.0103199	CD8+	1	TGTGCCAGCAGTCCGGCCCTCTATAATTCACCCCTCCACTTT	CASSPALYNSPLHF	TRBV6-6	TRBJ1-6		TRBC1	1	TGTGCCCCCGGCGGCAACACAGGCAAACTAATCTTT	CAPGGNTGKLIF	TRAV13-1	TRAJ37	TRAC	1	1	Not Significant	PSA1505
TGTGCCCCCTCGGACTCTGGGGGTTACCAGAAAGTTACCTTT;TGTGCTGTGAGAGACCTCTCAGGAAACACACCTCTTGTCTTTTGCGCCAGCAGCAATACAAAACACGAGCAGTACTTC	0	0	1	0.0103199	CD8+	1	TGCGCCAGCAGCAATACAAAACACGAGCAGTACTTC	CASSNTKHEQYF	TRBV5-1	TRBJ2-7		TRBC1	2	TGTGCCCCCTCGGACTCTGGGGGTTACCAGAAAGTTACCTTT;TGTGCTGTGAGAGACCTCTCAGGAAACACACCTCTTGTCTTT	CAPSDSGGYQKVTF;CAVRDLSGNTPLVF	TRAV12-2;TRAV3	TRAJ13;TRAJ29	TRAC;TRAC	1	1	Not Significant	PSA1505
TGTGCCCCGAGGGGGGATAGCAGCTATAAATTGATCTTC;TGTGCTCTGAGTGAGGCGACCGGTAACCAGTTCTATTTT;TGTGCTTATAGGAGCGCGGGAAACACACCTCTTGTCTTTTGTGCCAGCAGTTTGATAGGGCCCAAAAACATTCAGTACTTC;TGTGCCAGCAGCAGCCGGGACAGGATCAATGAGCAGTTCTTC	0	0	1	0.0103199	CD8+	2	TGTGCCAGCAGTTTGATAGGGCCCAAAAACATTCAGTACTTC;TGTGCCAGCAGCAGCCGGGACAGGATCAATGAGCAGTTCTTC	CASSLIGPKNIQYF;CASSSRDRINEQFF	TRBV12-4;TRBV7-9	TRBJ2-4;TRBJ2-1	TRBD1;	TRBC2;TRBC2	3	TGTGCCCCGAGGGGGGATAGCAGCTATAAATTGATCTTC;TGTGCTCTGAGTGAGGCGACCGGTAACCAGTTCTATTTT;TGTGCTTATAGGAGCGCGGGAAACACACCTCTTGTCTTT	CAPRGDSSYKLIF;CALSEATGNQFYF;CAYRSAGNTPLVF	TRAV1-2;TRAV19;TRAV38-2DV8	TRAJ12;TRAJ49;TRAJ29	TRAC;TRAC;TRAC	1	1	Not Significant	PSA1505
TGTGCCCCGATACTCACGGGAGGAGGAAACAAACTCACCTTT;TGCCTCGTGGGTGACCCGTTCGCTGCAGGCAACAAGCTAACTTTTTGTGCCAGCAGCTCCCGCCAAACAGGGACCAGTGGGCTTTTTGGCCGCGACGAGCAGTACTTC	0	0	1	0.0103199	CD8+	1	TGTGCCAGCAGCTCCCGCCAAACAGGGACCAGTGGGCTTTTTGGCCGCGACGAGCAGTACTTC	CASSSRQTGTSGLFGRDEQYF	TRBV7-2	TRBJ2-7	TRBD2	TRBC2	2	TGTGCCCCGATACTCACGGGAGGAGGAAACAAACTCACCTTT;TGCCTCGTGGGTGACCCGTTCGCTGCAGGCAACAAGCTAACTTTT	CAPILTGGGNKLTF;CLVGDPFAAGNKLTF	TRAV1-2;TRAV4	TRAJ10;TRAJ17	TRAC;TRAC	1	1	Not Significant	PSA1505
TGTGCCCCGATACTCACGGGAGGAGGAAACAAACTCACCTTT;TGTGCAATGAGCGCTTACACAGGCTTTCAGAAACTTGTATTT;TGTGCTGTGAGAGCCTCGAACCAGGCAGGAACTGCTCTGATCTTTTGTGCTAGTGGTAACCCTGGTTTGGGAACTGAAGCTTTCTTT;TGTGCCAGCAGTTACGGAGGGTGGGGTGAAAAACTGTTTTTT;TGTGCCAGCAGCTCCCGCCAAACAGGGACCAGTGGGCTTTTTGGCCGCGACGAGCAGTACTTC	0	0	1	0.0103199	CD8+	3	TGTGCTAGTGGTAACCCTGGTTTGGGAACTGAAGCTTTCTTT;TGTGCCAGCAGTTACGGAGGGTGGGGTGAAAAACTGTTTTTT;TGTGCCAGCAGCTCCCGCCAAACAGGGACCAGTGGGCTTTTTGGCCGCGACGAGCAGTACTTC	CASGNPGLGTEAFF;CASSYGGWGEKLFF;CASSSRQTGTSGLFGRDEQYF	TRBV12-5;TRBV6-5;TRBV7-2	TRBJ1-1;TRBJ1-4;TRBJ2-7	;TRBD2;TRBD2	TRBC1;TRBC1;TRBC2	3	TGTGCCCCGATACTCACGGGAGGAGGAAACAAACTCACCTTT;TGTGCAATGAGCGCTTACACAGGCTTTCAGAAACTTGTATTT;TGTGCTGTGAGAGCCTCGAACCAGGCAGGAACTGCTCTGATCTTT	CAPILTGGGNKLTF;CAMSAYTGFQKLVF;CAVRASNQAGTALIF	TRAV1-2;TRAV12-3;TRAV3	TRAJ10;TRAJ8;TRAJ15	TRAC;TRAC;TRAC	1	1	Not Significant	PSA1505
TGTGCCCCTCCCGGAGGAAACACACCTCTTGTCTTTTGTGCCAGCACCATAGGCGGAATCGACAGGCGGCTGTTTTTT	0	0	1	0.0103199	CD8+	1	TGTGCCAGCACCATAGGCGGAATCGACAGGCGGCTGTTTTTT	CASTIGGIDRRLFF	TRBV28	TRBJ1-4	TRBD1	TRBC1	1	TGTGCCCCTCCCGGAGGAAACACACCTCTTGTCTTT	CAPPGGNTPLVF	TRAV12-2	TRAJ29	TRAC	1	1	Not Significant	PSA1505
TGTGCCCCTCTCGCAGGCAACAAGCTAACTTTTTGTGCCAGCAGCTTGCTTGCGGGAGCGGACCAAGAGACCCAGTACTTC	0	0	1	0.0103199	CD8+	1	TGTGCCAGCAGCTTGCTTGCGGGAGCGGACCAAGAGACCCAGTACTTC	CASSLLAGADQETQYF	TRBV5-4	TRBJ2-5	TRBD2	TRBC2	1	TGTGCCCCTCTCGCAGGCAACAAGCTAACTTTT	CAPLAGNKLTF	TRAV22	TRAJ17	TRAC	1	1	Not Significant	PSA1505
TGTGCCCGACCCCCTGGGGCTGGGAGTTACCAACTCACTTTC;TGTCTTCTGGGAGGTAGCAACTATAAACTGACATTTTGTGCCAGCAGTTACAGACCCCCGGGACAAGGTCTTTACGAGCAGTACTTC	0	0	1	0.0103199	CD8+	1	TGTGCCAGCAGTTACAGACCCCCGGGACAAGGTCTTTACGAGCAGTACTTC	CASSYRPPGQGLYEQYF	TRBV6-5	TRBJ2-7	TRBD1	TRBC2	2	TGTGCCCGACCCCCTGGGGCTGGGAGTTACCAACTCACTTTC;TGTCTTCTGGGAGGTAGCAACTATAAACTGACATTT	CARPPGAGSYQLTF;CLLGGSNYKLTF	TRAV17;TRAV40	TRAJ28;TRAJ53	TRAC;TRAC	1	1	Not Significant	PSA1505
TGTGCCCTCCAGGTGGCTGCAGGCAACAAGCTAACTTTTTGTGCCAGCAGCTTGGCCTTTCTAGCGGGAGGGTCAGTACGCGGGACCGGGGAGCTGTTTTTT	0	0	1	0.0103199	CD8+	1	TGTGCCAGCAGCTTGGCCTTTCTAGCGGGAGGGTCAGTACGCGGGACCGGGGAGCTGTTTTTT	CASSLAFLAGGSVRGTGELFF	TRBV5-5	TRBJ2-2		TRBC2	1	TGTGCCCTCCAGGTGGCTGCAGGCAACAAGCTAACTTTT	CALQVAAGNKLTF	TRAV24	TRAJ17	TRAC	1	1	Not Significant	PSA1505
TGTGCCCTGAGGGAATATGGAAACAAGCTGGTCTTT;TGTGCAATGAGAGATTTTAACACCGACAAGCTCATCTTTTGTGCCAGCACCACCCCTGATGGGTTAGCCAAAAACATTCAGTACTTC;TGTGCCAGCAGCAGGGGACAGAACACTGAAGCTTTCTTT	0	0	1	0.0103199	CD8+	2	TGTGCCAGCACCACCCCTGATGGGTTAGCCAAAAACATTCAGTACTTC;TGTGCCAGCAGCAGGGGACAGAACACTGAAGCTTTCTTT	CASTTPDGLAKNIQYF;CASSRGQNTEAFF	TRBV28;TRBV9	TRBJ2-4;TRBJ1-1	;TRBD1	TRBC2;TRBC1	2	TGTGCCCTGAGGGAATATGGAAACAAGCTGGTCTTT;TGTGCAATGAGAGATTTTAACACCGACAAGCTCATCTTT	CALREYGNKLVF;CAMRDFNTDKLIF	TRAV1-2;TRAV14DV4	TRAJ47;TRAJ34	TRAC;TRAC	1	1	Not Significant	PSA1505
TGTGCCCTGATGGATAGCAACTATCAGTTAATCTGGTGTGCCAGCAGCTTAGCCCCAGGGGGTACCGGGGCCAACGTCCTGACTTTC	0	0	1	0.0103199	CD8+	1	TGTGCCAGCAGCTTAGCCCCAGGGGGTACCGGGGCCAACGTCCTGACTTTC	CASSLAPGGTGANVLTF	TRBV7-8	TRBJ2-6		TRBC2	1	TGTGCCCTGATGGATAGCAACTATCAGTTAATCTGG	CALMDSNYQLIW	TRAV1-2	TRAJ33	TRAC	1	1	Not Significant	PSA1505
TGTGCCCTGCTGGGCTGGGGGAAATTGCAGTTT;TGTGCTGTGAGGAGATACAGCACCCTCACCTTTTGTGCCAGCAGTAAAGAATTAAACCAAAACACCCGCTACAATGAGCAGTTCTTC	0	0	1	0.0103199	CD8+	1	TGTGCCAGCAGTAAAGAATTAAACCAAAACACCCGCTACAATGAGCAGTTCTTC	CASSKELNQNTRYNEQFF	TRBV2	TRBJ2-1		TRBC2	2	TGTGCCCTGCTGGGCTGGGGGAAATTGCAGTTT;TGTGCTGTGAGGAGATACAGCACCCTCACCTTT	CALLGWGKLQF;CAVRRYSTLTF	TRAV2;TRAV21	TRAJ24;TRAJ11	TRAC;TRAC	1	1	Not Significant	PSA1505
TGTGCCCTGGGGGCGATATCTAACTTTGGAAATGAGAAATTAACCTTT;TGTGCTACAATGGGAAATTCCGGGTATGCACTCAACTTCTGTGCCAGCAGTTTGATAGCGGGAAGAGAGACCCAGTACTTC;TGTGCCAGCAGTGAGGGACGGGGCTTCTACGAGCAGTACTTC	0	0	1	0.0103199	CD8+	2	TGTGCCAGCAGTTTGATAGCGGGAAGAGAGACCCAGTACTTC;TGTGCCAGCAGTGAGGGACGGGGCTTCTACGAGCAGTACTTC	CASSLIAGRETQYF;CASSEGRGFYEQYF	TRBV12-4;TRBV28	TRBJ2-5;TRBJ2-7	TRBD2;TRBD1	TRBC1;TRBC1	2	TGTGCCCTGGGGGCGATATCTAACTTTGGAAATGAGAAATTAACCTTT;TGTGCTACAATGGGAAATTCCGGGTATGCACTCAACTTC	CALGAISNFGNEKLTF;CATMGNSGYALNF	TRAV12-2;TRAV17	TRAJ48;TRAJ41	TRAC;TRAC	1	1	Not Significant	PSA1505
TGTGCCCTTAATACTGGAGGCTTCAAAACTATCTTT;TGTGCAGCAAGCGACCCTGGGGCTGGGAGTTACCAACTCACTTTCTGTGCCAGCAGATCCGGGACTAGCGGGAAGCGCTACAATGAGCAGTTCTTC;TGCAGTGCTAGGGAATTTAAAACGGGACAGTTATTTACCGGGGAGCTGTTTTTT	0	0	1	0.0103199	CD8+	2	TGTGCCAGCAGATCCGGGACTAGCGGGAAGCGCTACAATGAGCAGTTCTTC;TGCAGTGCTAGGGAATTTAAAACGGGACAGTTATTTACCGGGGAGCTGTTTTTT	CASRSGTSGKRYNEQFF;CSAREFKTGQLFTGELFF	TRBV11-2;TRBV20-1	TRBJ2-1;TRBJ2-2	;TRBD1	TRBC2;TRBC2	2	TGTGCCCTTAATACTGGAGGCTTCAAAACTATCTTT;TGTGCAGCAAGCGACCCTGGGGCTGGGAGTTACCAACTCACTTTC	CALNTGGFKTIF;CAASDPGAGSYQLTF	TRAV24;TRAV29DV5	TRAJ9;TRAJ28	TRAC;TRAC	1	1	Not Significant	PSA1505
TGTGCCCTTAATACTGGAGGCTTCAAAACTATCTTT;TGTGCAGTGAGAACCTCAGGAACCTACAAATACATCTTTTGCAGTGCTAGGGAATTTAAAACGGGACAGTTATTTACCGGGGAGCTGTTTTTT;TGTGCCAGCAGTTTGGGGGGCAGCCTCTTGTCTGGAAACACCATATATTTT	0	0	1	0.0103199	CD8+	2	TGCAGTGCTAGGGAATTTAAAACGGGACAGTTATTTACCGGGGAGCTGTTTTTT;TGTGCCAGCAGTTTGGGGGGCAGCCTCTTGTCTGGAAACACCATATATTTT	CSAREFKTGQLFTGELFF;CASSLGGSLLSGNTIYF	TRBV20-1;TRBV28	TRBJ2-2;TRBJ1-3	TRBD1;TRBD1	TRBC2;TRBC1	2	TGTGCCCTTAATACTGGAGGCTTCAAAACTATCTTT;TGTGCAGTGAGAACCTCAGGAACCTACAAATACATCTTT	CALNTGGFKTIF;CAVRTSGTYKYIF	TRAV24;TRAV25	TRAJ9;TRAJ40	TRAC;TRAC	1	1	Not Significant	PSA1505
TGTGCCCTTAATACTGGAGGCTTCAAAACTATCTTTTGCGCCAGCAGTGAGGGGTATGAGCAGTTCTTC;TGCAGTGCTAGGGAATTTAAAACGGGACAGTTATTTACCGGGGAGCTGTTTTTT	0	0	1	0.0103199	CD8+	2	TGCGCCAGCAGTGAGGGGTATGAGCAGTTCTTC;TGCAGTGCTAGGGAATTTAAAACGGGACAGTTATTTACCGGGGAGCTGTTTTTT	CASSEGYEQFF;CSAREFKTGQLFTGELFF	TRBV10-1;TRBV20-1	TRBJ2-1;TRBJ2-2	;TRBD1	TRBC2;TRBC2	1	TGTGCCCTTAATACTGGAGGCTTCAAAACTATCTTT	CALNTGGFKTIF	TRAV24	TRAJ9	TRAC	1	1	Not Significant	PSA1505
TGTGCCCTTCCGAACACAGGCTTTCAGAAACTTGTATTTTGTGCCAGCAGCTTGGGTCGAGACTATGGCTACACCTTC;TGTGCCAGCAGCCCCTACTTGGGGGCCGAGCAGTACTTC	0	0	1	0.0103199	CD8+	2	TGTGCCAGCAGCTTGGGTCGAGACTATGGCTACACCTTC;TGTGCCAGCAGCCCCTACTTGGGGGCCGAGCAGTACTTC	CASSLGRDYGYTF;CASSPYLGAEQYF	TRBV5-6;TRBV9	TRBJ1-2;TRBJ2-7	;TRBD1	TRBC1;TRBC2	1	TGTGCCCTTCCGAACACAGGCTTTCAGAAACTTGTATTT	CALPNTGFQKLVF	TRAV12-2	TRAJ8	TRAC	1	1	Not Significant	PSA1505
TGTGCCCTTTATAACCAGGGAGGAAAGCTTATCTTC;TGTGCTGTCGACCCTTCAGGAACCTACAAATACATCTTT;TGTGCTGTGGGTGGGAGCAACTATCAGTTAATCTGGTGTGCCATCAGTCCGACAGGCACAGATACGCAGTATTTT;TGCGCCAGCAGCCAAGATGGGGTCGGCAGGGTTTACAATGAGCAGTTCTTC;TGTGCCAGCAGCTTAGGCAGGGGCTACAATGAGCAGTTCTTC	0	0	1	0.0103199	CD8+	3	TGTGCCATCAGTCCGACAGGCACAGATACGCAGTATTTT;TGCGCCAGCAGCCAAGATGGGGTCGGCAGGGTTTACAATGAGCAGTTCTTC;TGTGCCAGCAGCTTAGGCAGGGGCTACAATGAGCAGTTCTTC	CAISPTGTDTQYF;CASSQDGVGRVYNEQFF;CASSLGRGYNEQFF	TRBV10-3;TRBV4-3;TRBV7-6	TRBJ2-3;TRBJ2-1;TRBJ2-1	TRBD1;TRBD2;TRBD1	TRBC2;TRBC2;TRBC2	3	TGTGCCCTTTATAACCAGGGAGGAAAGCTTATCTTC;TGTGCTGTCGACCCTTCAGGAACCTACAAATACATCTTT;TGTGCTGTGGGTGGGAGCAACTATCAGTTAATCTGG	CALYNQGGKLIF;CAVDPSGTYKYIF;CAVGGSNYQLIW	TRAV21;TRAV41;TRAV8-3	TRAJ23;TRAJ40;TRAJ33	TRAC;TRAC;TRAC	1	1	Not Significant	PSA1505
TGTGCCCTTTATAACCAGGGAGGAAAGCTTATCTTCTGCGCCAGCAGCCAAGATGGGGTCGGCAGGGTTTACAATGAGCAGTTCTTC	0	0	1	0.0103199	CD8+	1	TGCGCCAGCAGCCAAGATGGGGTCGGCAGGGTTTACAATGAGCAGTTCTTC	CASSQDGVGRVYNEQFF	TRBV4-3	TRBJ2-1	TRBD2	TRBC2	1	TGTGCCCTTTATAACCAGGGAGGAAAGCTTATCTTC	CALYNQGGKLIF	TRAV21	TRAJ23	TRAC	1	1	Not Significant	PSA1505
TGTGCCGAAATGGATAGCAACTATCAGTTAATCTGGTGTGCCAGCGAAACATTACCTGGCTCTGGGGCCAACGTCCTGACTTTC	0	0	1	0.0103199	CD8+	1	TGTGCCAGCGAAACATTACCTGGCTCTGGGGCCAACGTCCTGACTTTC	CASETLPGSGANVLTF	TRBV6-1	TRBJ2-6		TRBC2	1	TGTGCCGAAATGGATAGCAACTATCAGTTAATCTGG	CAEMDSNYQLIW	TRAV1-2	TRAJ33	TRAC	1	1	Not Significant	PSA1505
TGTGCCGACTCCTCCATGAACACAGGCTTTCAGAAACTTGTATTT;TGTGCTACGGACGCGGGAAACACACCTCTTGTCTTT;TGTGATACTGCGGGATACAGCACCCTCACCTTTTGTGCCAGCAGTGAAGCACAAGCAACTAATGAAAAACTGTTTTTT;TGTGCCAGCAGCTTAACAGGGGCCTCCCTTAATGAAAAACTGTTTTTT	0	0	1	0.0103199	CD8+	2	TGTGCCAGCAGTGAAGCACAAGCAACTAATGAAAAACTGTTTTTT;TGTGCCAGCAGCTTAACAGGGGCCTCCCTTAATGAAAAACTGTTTTTT	CASSEAQATNEKLFF;CASSLTGASLNEKLFF	TRBV2;TRBV5-5	TRBJ1-4;TRBJ1-4	TRBD2;	TRBC1;TRBC1	3	TGTGCCGACTCCTCCATGAACACAGGCTTTCAGAAACTTGTATTT;TGTGCTACGGACGCGGGAAACACACCTCTTGTCTTT;TGTGATACTGCGGGATACAGCACCCTCACCTTT	CADSSMNTGFQKLVF;CATDAGNTPLVF;CDTAGYSTLTF	TRAV1-2;TRAV17;TRAV6	TRAJ8;TRAJ29;TRAJ11	TRAC;TRAC;TRAC	1	1	Not Significant	PSA1505
TGTGCCGACTCCTCCATGAACACAGGCTTTCAGAAACTTGTATTTTGTGCCAGCAGCTTAACAGGGGCCTCCCTTAATGAAAAACTGTTTTTT	0	0	1	0.0103199	CD8+	1	TGTGCCAGCAGCTTAACAGGGGCCTCCCTTAATGAAAAACTGTTTTTT	CASSLTGASLNEKLFF	TRBV5-5	TRBJ1-4		TRBC1	1	TGTGCCGACTCCTCCATGAACACAGGCTTTCAGAAACTTGTATTT	CADSSMNTGFQKLVF	TRAV1-2	TRAJ8	TRAC	1	1	Not Significant	PSA1505
TGTGCCGCCACGGGGGGCTCTAGCAACACAGGCAAACTAATCTTTTGTGCCAGCAGCGTAGACAGTTTTTCTCAACAGGGGCAGTTCTTC	0	0	1	0.0103199	CD8+	1	TGTGCCAGCAGCGTAGACAGTTTTTCTCAACAGGGGCAGTTCTTC	CASSVDSFSQQGQFF	TRBV9	TRBJ2-1	TRBD1	TRBC2	1	TGTGCCGCCACGGGGGGCTCTAGCAACACAGGCAAACTAATCTTT	CAATGGSSNTGKLIF	TRAV39	TRAJ37	TRAC	1	1	Not Significant	PSA1505
TGTGCCGCCATGGATAGCAACTATCAGTTAATCTGGTGCAGTGCCCAGGGGATGGAGTTTGAAAAACTGTTTTTT	0	0	1	0.0103199	CD8+	1	TGCAGTGCCCAGGGGATGGAGTTTGAAAAACTGTTTTTT	CSAQGMEFEKLFF	TRBV20-1	TRBJ1-4	TRBD1	TRBC1	1	TGTGCCGCCATGGATAGCAACTATCAGTTAATCTGG	CAAMDSNYQLIW	TRAV1-2	TRAJ33	TRAC	1	1	Not Significant	PSA1505
TGTGCCGCCATGGATAGCAACTATCAGTTAATCTGGTGCAGTGCTAGAGGAGGACAGGGGGAGACTGAAGCTTTCTTT	0	0	1	0.0103199	CD8+	1	TGCAGTGCTAGAGGAGGACAGGGGGAGACTGAAGCTTTCTTT	CSARGGQGETEAFF	TRBV20-1	TRBJ1-1	TRBD1	TRBC1	1	TGTGCCGCCATGGATAGCAACTATCAGTTAATCTGG	CAAMDSNYQLIW	TRAV1-2	TRAJ33	TRAC	1	1	Not Significant	PSA1505
TGTGCCGCCCCACAAGGGGGTGGAAATGAGAAATTAACCTTTTGTGCCAGCAGTTTATGGGCAGGGGCGTACGAGCAGTACTTC	0	0	1	0.0103199	CD8+	1	TGTGCCAGCAGTTTATGGGCAGGGGCGTACGAGCAGTACTTC	CASSLWAGAYEQYF	TRBV27	TRBJ2-7	TRBD1	TRBC2	1	TGTGCCGCCCCACAAGGGGGTGGAAATGAGAAATTAACCTTT	CAAPQGGGNEKLTF	TRAV39	TRAJ48	TRAC	1	1	Not Significant	PSA1505
TGTGCCGCCGGAACTGACAGCTGGGGGAAATTGCAGTTT;TGTGCAATGAGAGATTTTAACACCGACAAGCTCATCTTTTGTGCCAGGGACTTCGGGACAGGGGAGTCTAGGTCCTACAATGAGCAGTTCTTC;TGTGCCAGCAGCAGGGGACAGAACACTGAAGCTTTCTTT	0	0	1	0.0103199	CD8+	2	TGTGCCAGGGACTTCGGGACAGGGGAGTCTAGGTCCTACAATGAGCAGTTCTTC;TGTGCCAGCAGCAGGGGACAGAACACTGAAGCTTTCTTT	CARDFGTGESRSYNEQFF;CASSRGQNTEAFF	TRBV2;TRBV9	TRBJ2-1;TRBJ1-1	TRBD1;TRBD1	TRBC2;TRBC1	2	TGTGCCGCCGGAACTGACAGCTGGGGGAAATTGCAGTTT;TGTGCAATGAGAGATTTTAACACCGACAAGCTCATCTTT	CAAGTDSWGKLQF;CAMRDFNTDKLIF	TRAV12-2;TRAV14DV4	TRAJ24;TRAJ34	TRAC;TRAC	1	1	Not Significant	PSA1505
TGTGCCGCCTATTTACTTCAGGGAGCCCAGAAGCTGGTATTTTGTGCCAGCAGTGATCTAACGAAGCAGCCCCAGCATTTT	0	0	1	0.0103199	CD8+	1	TGTGCCAGCAGTGATCTAACGAAGCAGCCCCAGCATTTT	CASSDLTKQPQHF	TRBV6-1	TRBJ1-5	TRBD2	TRBC1	1	TGTGCCGCCTATTTACTTCAGGGAGCCCAGAAGCTGGTATTT	CAAYLLQGAQKLVF	TRAV39	TRAJ54	TRAC	1	1	Not Significant	PSA1505
TGTGCCGCCTTCGATGACAGCAGTGCTTCCAAGATAATCTTT;TGTGCAGAGAGTATCAATAATGCAGGCAACATGCTCACCTTTTGTGCCAGCAACCCGGGCGGGCCGGCCTACGAGCAGTACTTC	0	0	1	0.0103199	CD8+	1	TGTGCCAGCAACCCGGGCGGGCCGGCCTACGAGCAGTACTTC	CASNPGGPAYEQYF	TRBV12-4	TRBJ2-7	TRBD2	TRBC2	2	TGTGCCGCCTTCGATGACAGCAGTGCTTCCAAGATAATCTTT;TGTGCAGAGAGTATCAATAATGCAGGCAACATGCTCACCTTT	CAAFDDSSASKIIF;CAESINNAGNMLTF	TRAV12-2;TRAV5	TRAJ3;TRAJ39	TRAC;TRAC	1	1	Not Significant	PSA1505
TGTGCCGCCTTGGATAGCAACTATCAGTTAATCTGG	0	0	1	0.0103199	CD8+	0							1	TGTGCCGCCTTGGATAGCAACTATCAGTTAATCTGG	CAALDSNYQLIW	TRAV1-2	TRAJ33	TRAC	1	1	Not Significant	PSA1505
TGTGCCGCGTCGAACAACAGACTCGCTTTTTGTGCCAGCAGCTTAGTTTGGGGCTCTGGGGCCAACGTCCTGACTTTC	0	0	1	0.0103199	CD8+	1	TGTGCCAGCAGCTTAGTTTGGGGCTCTGGGGCCAACGTCCTGACTTTC	CASSLVWGSGANVLTF	TRBV7-9	TRBJ2-6		TRBC2	1	TGTGCCGCGTCGAACAACAGACTCGCTTTT	CAASNNRLAF	TRAV12-2	TRAJ7	TRAC	1	1	Not Significant	PSA1505
TGTGCCGCTCCTGGCTCAACCCTGGGGAGGCTATACTTTTGTGCCAGCAGCCAAGAGAGGGGGATGAACACTGAAGCTTTCTTT	0	0	1	0.0103199	CD8+	1	TGTGCCAGCAGCCAAGAGAGGGGGATGAACACTGAAGCTTTCTTT	CASSQERGMNTEAFF	TRBV3-1	TRBJ1-1	TRBD1	TRBC1	1	TGTGCCGCTCCTGGCTCAACCCTGGGGAGGCTATACTTT	CAAPGSTLGRLYF	TRAV25	TRAJ18	TRAC	1	1	Not Significant	PSA1505
TGTGCCGCTTCAGGAGGAGGTGCTGACGGACTCACCTTTTGTGCCAGCAGCACGACAGGGTGGGAGCAGTACTTC	0	0	1	0.0103199	CD8+	1	TGTGCCAGCAGCACGACAGGGTGGGAGCAGTACTTC	CASSTTGWEQYF	TRBV7-6	TRBJ2-7	TRBD1	TRBC2	1	TGTGCCGCTTCAGGAGGAGGTGCTGACGGACTCACCTTT	CAASGGGADGLTF	TRAV12-2	TRAJ45	TRAC	1	1	Not Significant	PSA1505
TGTGCCGGAAAAAATAGATATGGAGGAAGCCAAGGAAATCTCATCTTTTGCAGTGCGCTCACCGGGACCTATGGCTACACCTTC;TGTGCCAGCAGTGACAGAACTAGCGGAGTACACAATGAGCAGTTCTTC	0	0	1	0.0103199	CD8+	2	TGCAGTGCGCTCACCGGGACCTATGGCTACACCTTC;TGTGCCAGCAGTGACAGAACTAGCGGAGTACACAATGAGCAGTTCTTC	CSALTGTYGYTF;CASSDRTSGVHNEQFF	TRBV20-1;TRBV7-2	TRBJ1-2;TRBJ2-1	TRBD2;TRBD2	TRBC1;TRBC2	1	TGTGCCGGAAAAAATAGATATGGAGGAAGCCAAGGAAATCTCATCTTT	CAGKNRYGGSQGNLIF	TRAV39	TRAJ42	TRAC	1	1	Not Significant	PSA1505
TGTGCCGGACCAAATGCTGGTGGTACTAGCTATGGAAAGCTGACATTTTGTGCCAGCAGTTACTCGGGACCTACCGGGGAGCTGTTTTTT	0	0	1	0.0103199	CD8+	1	TGTGCCAGCAGTTACTCGGGACCTACCGGGGAGCTGTTTTTT	CASSYSGPTGELFF	TRBV6-3	TRBJ2-2	TRBD2	TRBC2	1	TGTGCCGGACCAAATGCTGGTGGTACTAGCTATGGAAAGCTGACATTT	CAGPNAGGTSYGKLTF	TRAV12-2	TRAJ52	TRAC	1	1	Not Significant	PSA1505
TGTGCCGGACCGATGAAAACCTCCTACGACAAGGTGATATTTTGTGCCAGCAGTGGGACAGGGTCGGATTCACCCCTCCACTTT	0	0	1	0.0103199	CD8+	1	TGTGCCAGCAGTGGGACAGGGTCGGATTCACCCCTCCACTTT	CASSGTGSDSPLHF	TRBV2	TRBJ1-6	TRBD1	TRBC1	1	TGTGCCGGACCGATGAAAACCTCCTACGACAAGGTGATATTT	CAGPMKTSYDKVIF	TRAV12-2	TRAJ50	TRAC	1	1	Not Significant	PSA1505
TGTGCCGGACTTCTCTCAGGAACCTACAAATACATCTTTTGCGCCAGCAGCCAAGGCACAGGGGATGAAAAACTGTTTTTT	0	0	1	0.0103199	CD8+	1	TGCGCCAGCAGCCAAGGCACAGGGGATGAAAAACTGTTTTTT	CASSQGTGDEKLFF	TRBV4-1	TRBJ1-4		TRBC1	1	TGTGCCGGACTTCTCTCAGGAACCTACAAATACATCTTT	CAGLLSGTYKYIF	TRAV8-1	TRAJ40	TRAC	1	1	Not Significant	PSA1505
TGTGCCGGGACCTTCTATAACCAGGGAGGAAAGCTTATCTTCTGCAGCGTTGAAGGGGGCGGGACACGCTCCTACGAGCAGTACTTC	0	0	1	0.0103199	CD8+	1	TGCAGCGTTGAAGGGGGCGGGACACGCTCCTACGAGCAGTACTTC	CSVEGGGTRSYEQYF	TRBV29-1	TRBJ2-7	TRBD2	TRBC2	1	TGTGCCGGGACCTTCTATAACCAGGGAGGAAAGCTTATCTTC	CAGTFYNQGGKLIF	TRAV12-2	TRAJ23	TRAC	1	1	Not Significant	PSA1505
TGTGCCGGGCCTACCTCAGGAACCTACAAATACATCTTTTGTGCCAGCAGTCGTTTAGCGGGGGGGCGGGGCAATGAGCAGTTCTTC	0	0	1	0.0103199	CD8+	1	TGTGCCAGCAGTCGTTTAGCGGGGGGGCGGGGCAATGAGCAGTTCTTC	CASSRLAGGRGNEQFF	TRBV2	TRBJ2-1	TRBD2	TRBC2	1	TGTGCCGGGCCTACCTCAGGAACCTACAAATACATCTTT	CAGPTSGTYKYIF	TRAV12-2	TRAJ40	TRAC	1	1	Not Significant	PSA1505
TGTGCCGGTGGGGGAGACGGAAAATATAGCAATCAGCCCCAGCATTTT	0	0	1	0.0103199	CD8+	1	TGTGCCGGTGGGGGAGACGGAAAATATAGCAATCAGCCCCAGCATTTT	CAGGGDGKYSNQPQHF	TRBV6-1	TRBJ1-5	TRBD2	TRBC1	0						1	1	Not Significant	PSA1505
TGTGCCGTAAATACTGGAGGCTTCAAAACTATCTTTTGTGCCAGTAGTATAGATCGGGGTCTGAGGACCGGGGAGCTGTTTTTT	0	0	1	0.0103199	CD8+	1	TGTGCCAGTAGTATAGATCGGGGTCTGAGGACCGGGGAGCTGTTTTTT	CASSIDRGLRTGELFF	TRBV19	TRBJ2-2		TRBC2	1	TGTGCCGTAAATACTGGAGGCTTCAAAACTATCTTT	CAVNTGGFKTIF	TRAV12-2	TRAJ9	TRAC	1	1	Not Significant	PSA1505
TGTGCCGTACTCTATGGGAACAACAGACTCGCTTTTTGCGCCAGCAGTACAAACCGAAGACTAGCGGGAGAGGAGACCCAGTACTTC	0	0	1	0.0103199	CD8+	1	TGCGCCAGCAGTACAAACCGAAGACTAGCGGGAGAGGAGACCCAGTACTTC	CASSTNRRLAGEETQYF	TRBV10-2	TRBJ2-5	TRBD2	TRBC1	1	TGTGCCGTACTCTATGGGAACAACAGACTCGCTTTT	CAVLYGNNRLAF	TRAV8-1	TRAJ7	TRAC	1	1	Not Significant	PSA1505
TGTGCCGTCAGGGGCCTTTACAGCACCCTCACCTTTTGTGCCAGCAGTTTGGCCGGAGTTGCAGAGGTCGTGGGGGCCAACGTCCTGACTTTC;TGTGCCAGCAGCTCCAGACTTGCAGATACGCAGTATTTT	0	0	1	0.0103199	CD8+	2	TGTGCCAGCAGTTTGGCCGGAGTTGCAGAGGTCGTGGGGGCCAACGTCCTGACTTTC;TGTGCCAGCAGCTCCAGACTTGCAGATACGCAGTATTTT	CASSLAGVAEVVGANVLTF;CASSSRLADTQYF	TRBV12-4;TRBV6-3	TRBJ2-6;TRBJ2-3	TRBD1;	TRBC2;TRBC2	1	TGTGCCGTCAGGGGCCTTTACAGCACCCTCACCTTT	CAVRGLYSTLTF	TRAV36DV7	TRAJ11	TRAC	1	1	Not Significant	PSA1505
TGTGCCGTCCCCCTGGGGGGAGGAAGCTACATACCTACATTTTGTGCCAGCACCCCCGGATGGAAGCAGTTCTTC	0	0	1	0.0103199	CD8+	1	TGTGCCAGCACCCCCGGATGGAAGCAGTTCTTC	CASTPGWKQFF	TRBV28	TRBJ2-1	TRBD2	TRBC2	1	TGTGCCGTCCCCCTGGGGGGAGGAAGCTACATACCTACATTT	CAVPLGGGSYIPTF	TRAV12-2	TRAJ6	TRAC	1	1	Not Significant	PSA1505
TGTGCCGTCCTACTGTCAGGAACCTACAAATACATCTTTTGCGCCAGCAGCCTGGGATCTGGAGATGAAAAACTGTTTTTT	0	0	1	0.0103199	CD8+	1	TGCGCCAGCAGCCTGGGATCTGGAGATGAAAAACTGTTTTTT	CASSLGSGDEKLFF	TRBV4-1	TRBJ1-4		TRBC1	1	TGTGCCGTCCTACTGTCAGGAACCTACAAATACATCTTT	CAVLLSGTYKYIF	TRAV8-1	TRAJ40	TRAC	1	1	Not Significant	PSA1505
TGTGCCGTCCTAGGTAGCAACTATAAACTGACATTTTGTGCCAGCAGCGTAGGGCGGAAGAACACTGAAGCTTTCTTT	0	0	1	0.0103199	CD8+	1	TGTGCCAGCAGCGTAGGGCGGAAGAACACTGAAGCTTTCTTT	CASSVGRKNTEAFF	TRBV9	TRBJ1-1		TRBC1	1	TGTGCCGTCCTAGGTAGCAACTATAAACTGACATTT	CAVLGSNYKLTF	TRAV39	TRAJ53	TRAC	1	1	Not Significant	PSA1505
TGTGCCGTGAAAAGGGCCCCCAACTTCAACAAATTTTACTTT;TGTGTTGTGAGGAGGGCTCATGGCTCTAGCAACACAGGCAAACTAATCTTTTGTGCCAGCAGCTTAGCCGGGGCCAACGAGCAGTACTTC	0	0	1	0.0103199	CD8+	1	TGTGCCAGCAGCTTAGCCGGGGCCAACGAGCAGTACTTC	CASSLAGANEQYF	TRBV7-2	TRBJ2-7		TRBC2	2	TGTGCCGTGAAAAGGGCCCCCAACTTCAACAAATTTTACTTT;TGTGTTGTGAGGAGGGCTCATGGCTCTAGCAACACAGGCAAACTAATCTTT	CAVKRAPNFNKFYF;CVVRRAHGSSNTGKLIF	TRAV12-2;TRAV8-2	TRAJ21;TRAJ37	TRAC;TRAC	1	1	Not Significant	PSA1505
TGTGCCGTGAAACGCAGACTCATGTTT;TGCATCGTCCCCCAAACTGGGGCAAACAACCTCTTCTTT;TGTGCAGCAAGCGACCCTGGGGCTGGGAGTTACCAACTCACTTTCTGTGCCAGCAGATCCGGGACTAGCGGGAAGCGCTACAATGAGCAGTTCTTC;TGCAGTACCTTGACAGTACCTAGCACAGATACGCAGTATTTT;TGTGCCAGCAGCTTAGCCGACGTGACTAGATCCTACAATGAGCAGTTCTTC	0	0	1	0.0103199	CD8+	3	TGTGCCAGCAGATCCGGGACTAGCGGGAAGCGCTACAATGAGCAGTTCTTC;TGCAGTACCTTGACAGTACCTAGCACAGATACGCAGTATTTT;TGTGCCAGCAGCTTAGCCGACGTGACTAGATCCTACAATGAGCAGTTCTTC	CASRSGTSGKRYNEQFF;CSTLTVPSTDTQYF;CASSLADVTRSYNEQFF	TRBV11-2;TRBV20-1;TRBV7-9	TRBJ2-1;TRBJ2-3;TRBJ2-1	;TRBD1;	TRBC2;TRBC2;TRBC2	3	TGTGCCGTGAAACGCAGACTCATGTTT;TGCATCGTCCCCCAAACTGGGGCAAACAACCTCTTCTTT;TGTGCAGCAAGCGACCCTGGGGCTGGGAGTTACCAACTCACTTTC	CAVKRRLMF;CIVPQTGANNLFF;CAASDPGAGSYQLTF	TRAV12-2;TRAV26-1;TRAV29DV5	TRAJ31;TRAJ36;TRAJ28	TRAC;TRAC;TRAC	1	1	Not Significant	PSA1505
TGTGCCGTGAAACTGCGGGGTTACCAGAAAGTTACCTTTTGTGCCAGCAGCGCGGGAGTGAGTGCCTACGAGCAGTACTTC	0	0	1	0.0103199	CD8+	1	TGTGCCAGCAGCGCGGGAGTGAGTGCCTACGAGCAGTACTTC	CASSAGVSAYEQYF	TRBV27	TRBJ2-7	TRBD2	TRBC2	1	TGTGCCGTGAAACTGCGGGGTTACCAGAAAGTTACCTTT	CAVKLRGYQKVTF	TRAV12-2	TRAJ13	TRAC	1	1	Not Significant	PSA1505
TGTGCCGTGAAAGAGCCTGGTGGCTACAATAAGCTGATTTTT;TGTGCAGAGAGTGACAGCTGGGGGAAATTGCAGTTTTGTGCCAGCAGCTTAAATGCGCGGGGGGGAAGGGAAGAGACCCAGTACTTC;TGTGCCAGCAGCGCCCCCTACGAGCAGTACTTC;TGCGCCAGCAGCGGGGACACCCCGCAGGGGGCCAACGTCCTGACTTTC	0	0	1	0.0103199	CD8+	3	TGTGCCAGCAGCTTAAATGCGCGGGGGGGAAGGGAAGAGACCCAGTACTTC;TGTGCCAGCAGCGCCCCCTACGAGCAGTACTTC;TGCGCCAGCAGCGGGGACACCCCGCAGGGGGCCAACGTCCTGACTTTC	CASSLNARGGREETQYF;CASSAPYEQYF;CASSGDTPQGANVLTF	TRBV11-2;TRBV14;TRBV5-1	TRBJ2-5;TRBJ2-7;TRBJ2-6	;;TRBD1	TRBC2;TRBC2;TRBC2	2	TGTGCCGTGAAAGAGCCTGGTGGCTACAATAAGCTGATTTTT;TGTGCAGAGAGTGACAGCTGGGGGAAATTGCAGTTT	CAVKEPGGYNKLIF;CAESDSWGKLQF	TRAV12-2;TRAV5	TRAJ4;TRAJ24	TRAC;TRAC	1	1	Not Significant	PSA1505
TGTGCCGTGAAAGAGTCTGGTGGCTACAATAAGCTGATTTTT;TGCCTCGTCAGAGATGACAAGATCATCTTTTGCGCCAGCAGCCAGGGGACTGGAAACACCATATATTTT;TGCGCCAGCAGCTGGGCCAATGAGCAGTTCTTC	0	0	1	0.0103199	CD8+	2	TGCGCCAGCAGCCAGGGGACTGGAAACACCATATATTTT;TGCGCCAGCAGCTGGGCCAATGAGCAGTTCTTC	CASSQGTGNTIYF;CASSWANEQFF	TRBV4-1;TRBV5-1	TRBJ1-3;TRBJ2-1	;	TRBC1;TRBC2	2	TGTGCCGTGAAAGAGTCTGGTGGCTACAATAAGCTGATTTTT;TGCCTCGTCAGAGATGACAAGATCATCTTT	CAVKESGGYNKLIF;CLVRDDKIIF	TRAV12-2;TRAV4	TRAJ4;TRAJ30	TRAC;TRAC	1	1	Not Significant	PSA1505
TGTGCCGTGAAAGAGTCTGGTGGCTACAATAAGCTGATTTTT;TGTGCTACGGACGCGTTATACAATAACAATGACATGCGCTTTTGCGCCAGCAGCTTGGACACAGGGGGTTTAGCTTTCTTT	0	0	1	0.0103199	CD8+	1	TGCGCCAGCAGCTTGGACACAGGGGGTTTAGCTTTCTTT	CASSLDTGGLAFF	TRBV5-1	TRBJ1-1	TRBD1	TRBC1	2	TGTGCCGTGAAAGAGTCTGGTGGCTACAATAAGCTGATTTTT;TGTGCTACGGACGCGTTATACAATAACAATGACATGCGCTTT	CAVKESGGYNKLIF;CATDALYNNNDMRF	TRAV12-2;TRAV17	TRAJ4;TRAJ43	TRAC;TRAC	1	1	Not Significant	PSA1505
TGTGCCGTGAAAGAGTCTGGTGGCTACAATAAGCTGATTTTT;TGTGGATGGTATTCAGGAGGAGGTGCTGACGGACTCACCTTTTGCGCCAGCAGCTGGGCCAATGAGCAGTTCTTC;TGTGCCAGCAGCACAGGACAGGGCGCTAATTCACCCCTCCACTTT	0	0	1	0.0103199	CD8+	2	TGCGCCAGCAGCTGGGCCAATGAGCAGTTCTTC;TGTGCCAGCAGCACAGGACAGGGCGCTAATTCACCCCTCCACTTT	CASSWANEQFF;CASSTGQGANSPLHF	TRBV5-1;TRBV7-9	TRBJ2-1;TRBJ1-6	;	TRBC2;TRBC1	2	TGTGCCGTGAAAGAGTCTGGTGGCTACAATAAGCTGATTTTT;TGTGGATGGTATTCAGGAGGAGGTGCTGACGGACTCACCTTT	CAVKESGGYNKLIF;CGWYSGGGADGLTF	TRAV12-2;TRAV17	TRAJ4;TRAJ45	TRAC;TRAC	1	1	Not Significant	PSA1505
TGTGCCGTGAAAGAGTCTGGTGGCTACAATAAGCTGATTTTTTGCGCCAGCAGCTGGGCCAATGAGCAGTTCTTC	0	0	1	0.0103199	CD8+	1	TGCGCCAGCAGCTGGGCCAATGAGCAGTTCTTC	CASSWANEQFF	TRBV5-1	TRBJ2-1		TRBC2	1	TGTGCCGTGAAAGAGTCTGGTGGCTACAATAAGCTGATTTTT	CAVKESGGYNKLIF	TRAV12-2	TRAJ4	TRAC	1	1	Not Significant	PSA1505
TGTGCCGTGAAAGATAACAATGCCAGACTCATGTTTTGCAGTGCTAGACCAAACGCCGGGACAGGGGGCGAAGAGCAGTACTTC;TGTGCCAGCAGCTTATATCTCAACACCGGGGAGCTGTTTTTT	0	0	1	0.0103199	CD8+	2	TGCAGTGCTAGACCAAACGCCGGGACAGGGGGCGAAGAGCAGTACTTC;TGTGCCAGCAGCTTATATCTCAACACCGGGGAGCTGTTTTTT	CSARPNAGTGGEEQYF;CASSLYLNTGELFF	TRBV20-1;TRBV7-2	TRBJ2-7;TRBJ2-2	TRBD1;	TRBC2;TRBC2	1	TGTGCCGTGAAAGATAACAATGCCAGACTCATGTTT	CAVKDNNARLMF	TRAV12-2	TRAJ31	TRAC	1	1	Not Significant	PSA1505
TGTGCCGTGAAAGATCAGGGAGCCCAGAAGCTGGTATTT;TGTGCTGTGAGTGACAGAGGCTCAACCCTGGGGAGGCTATACTTTTGTGCCTGGAGTAGGTGGGGACTAGCAACCCATGAGCAGTTCTTC;TGCGCCAGCAGCGAGTACAATGAGCAGTTCTTC	0	0	1	0.0103199	CD8+	2	TGTGCCTGGAGTAGGTGGGGACTAGCAACCCATGAGCAGTTCTTC;TGCGCCAGCAGCGAGTACAATGAGCAGTTCTTC	CAWSRWGLATHEQFF;CASSEYNEQFF	TRBV30;TRBV5-1	TRBJ2-1;TRBJ2-1	TRBD2;	TRBC1;TRBC1	2	TGTGCCGTGAAAGATCAGGGAGCCCAGAAGCTGGTATTT;TGTGCTGTGAGTGACAGAGGCTCAACCCTGGGGAGGCTATACTTT	CAVKDQGAQKLVF;CAVSDRGSTLGRLYF	TRAV12-2;TRAV8-4	TRAJ54;TRAJ18	TRAC;TRAC	1	1	Not Significant	PSA1505
TGTGCCGTGAAAGCTCAGGGAGCCCAGAAGCTGGTATTTTGTGCCAGCAGTTTCGCGGGGGCCTTCACAGATACGCAGTATTTT;TGCGCCAGCAGCTTGTACAATGAGCAGTTCTTC	0	0	1	0.0103199	CD8+	2	TGTGCCAGCAGTTTCGCGGGGGCCTTCACAGATACGCAGTATTTT;TGCGCCAGCAGCTTGTACAATGAGCAGTTCTTC	CASSFAGAFTDTQYF;CASSLYNEQFF	TRBV12-4;TRBV5-1	TRBJ2-3;TRBJ2-1	TRBD1;	TRBC2;TRBC2	1	TGTGCCGTGAAAGCTCAGGGAGCCCAGAAGCTGGTATTT	CAVKAQGAQKLVF	TRAV12-2	TRAJ54	TRAC	1	1	Not Significant	PSA1505
TGTGCCGTGAAAGTGGGGGGTTACCAGAAAGTTACCTTTTGCGCCAGCAGACCGGACAGGGGGTACAGAGCTTTCTTT;TGTGCCAGCAGTTACAGCGAGAACACTGAAGCTTTCTTT	0	0	1	0.0103199	CD8+	2	TGCGCCAGCAGACCGGACAGGGGGTACAGAGCTTTCTTT;TGTGCCAGCAGTTACAGCGAGAACACTGAAGCTTTCTTT	CASRPDRGYRAFF;CASSYSENTEAFF	TRBV5-1;TRBV6-3	TRBJ1-1;TRBJ1-1	TRBD1;	TRBC1;TRBC1	1	TGTGCCGTGAAAGTGGGGGGTTACCAGAAAGTTACCTTT	CAVKVGGYQKVTF	TRAV12-2	TRAJ13	TRAC	1	1	Not Significant	PSA1505
TGTGCCGTGAACAAAGGGGCCGGCACTGCCAGTAAACTCACCTTT;TGTGCTCTAGACGGGGACACGGGCAGGAGAGCACTTACTTTTTGTGCCAGCAGCTCACAGCTAGGCGGGGATTCACCCCTCCACTTT;TGTGCCACCAGCAGACCGAAGTACAATGAGCAGTTCTTC	0	0	1	0.0103199	CD8+	2	TGTGCCAGCAGCTCACAGCTAGGCGGGGATTCACCCCTCCACTTT;TGTGCCACCAGCAGACCGAAGTACAATGAGCAGTTCTTC	CASSSQLGGDSPLHF;CATSRPKYNEQFF	TRBV11-2;TRBV15	TRBJ1-6;TRBJ2-1	;	TRBC1;TRBC2	2	TGTGCCGTGAACAAAGGGGCCGGCACTGCCAGTAAACTCACCTTT;TGTGCTCTAGACGGGGACACGGGCAGGAGAGCACTTACTTTT	CAVNKGAGTASKLTF;CALDGDTGRRALTF	TRAV12-2;TRAV6	TRAJ44;TRAJ5	TRAC;TRAC	1	1	Not Significant	PSA1505
TGTGCCGTGAACAAAGTGTCTTCTGGTTCTGCAAGGCAACTGACCTTTTGTGCCAGCAAGCTCAGGGGGTACACCGGGGAGCTGTTTTTT	0	0	1	0.0103199	CD8+	1	TGTGCCAGCAAGCTCAGGGGGTACACCGGGGAGCTGTTTTTT	CASKLRGYTGELFF	TRBV28	TRBJ2-2	TRBD1	TRBC2	1	TGTGCCGTGAACAAAGTGTCTTCTGGTTCTGCAAGGCAACTGACCTTT	CAVNKVSSGSARQLTF	TRAV12-2	TRAJ22	TRAC	1	1	Not Significant	PSA1505
TGTGCCGTGAACAAGGGCTACGACTACAAGCTCAGCTTT;TGTGCAGCGTGGGGGACTGGGGCAAACAACCTCTTCTTTTGTGCCAGCAGCTTATCAGGGACTAGCGGGGGGGCCGCGAATGAGCAGTTCTTC;TGCAGTGGGCAGGGCGGACAAGAACAAGAGACCCAGTACTTC;TGTGCCGTTCGAAGCGGGGGGGCCACTGGGGCCAACGTCCTGACTTTC	0	0	1	0.0103199	CD8+	3	TGTGCCAGCAGCTTATCAGGGACTAGCGGGGGGGCCGCGAATGAGCAGTTCTTC;TGCAGTGGGCAGGGCGGACAAGAACAAGAGACCCAGTACTTC;TGTGCCGTTCGAAGCGGGGGGGCCACTGGGGCCAACGTCCTGACTTTC	CASSLSGTSGGAANEQFF;CSGQGGQEQETQYF;CAVRSGGATGANVLTF	TRBV11-3;TRBV20-1;TRBV6-5	TRBJ2-1;TRBJ2-5;TRBJ2-6	TRBD2;TRBD1;TRBD2	TRBC2;TRBC2;TRBC2	2	TGTGCCGTGAACAAGGGCTACGACTACAAGCTCAGCTTT;TGTGCAGCGTGGGGGACTGGGGCAAACAACCTCTTCTTT	CAVNKGYDYKLSF;CAAWGTGANNLFF	TRAV12-2;TRAV29DV5	TRAJ20;TRAJ36	TRAC;TRAC	1	1	Not Significant	PSA1505
TGTGCCGTGAACAATGGAGGCTTCAAAACTATCTTT;TGTGCTGTGGGTGGGAGCAACTATCAGTTAATCTGGTGTGCCAGCAGCACTTCCGGGTTATCTGAAGCTTTCTTT;TGTGCCAGCAGCTTAGGCAGGGGCTACAATGAGCAGTTCTTC	0	0	1	0.0103199	CD8+	2	TGTGCCAGCAGCACTTCCGGGTTATCTGAAGCTTTCTTT;TGTGCCAGCAGCTTAGGCAGGGGCTACAATGAGCAGTTCTTC	CASSTSGLSEAFF;CASSLGRGYNEQFF	TRBV28;TRBV7-6	TRBJ1-1;TRBJ2-1	;TRBD1	TRBC1;TRBC2	2	TGTGCCGTGAACAATGGAGGCTTCAAAACTATCTTT;TGTGCTGTGGGTGGGAGCAACTATCAGTTAATCTGG	CAVNNGGFKTIF;CAVGGSNYQLIW	TRAV12-2;TRAV8-3	TRAJ9;TRAJ33	TRAC;TRAC	1	1	Not Significant	PSA1505
TGTGCCGTGAACACCGGTAACCAGTTCTATTTT;TGTGCAATGAGAGATTTTAACACCGACAAGCTCATCTTT;TGTGCTGTCTTGAATTCAGGATACAGCACCCTCACCTTTTGTGCCAGCAGTTACGAATGGCACCTCTACTCCTACAATGAGCAGTTCTTC;TGTGCCAGCAGCAGGGGACAGAACACTGAAGCTTTCTTT	0	0	1	0.0103199	CD8+	2	TGTGCCAGCAGTTACGAATGGCACCTCTACTCCTACAATGAGCAGTTCTTC;TGTGCCAGCAGCAGGGGACAGAACACTGAAGCTTTCTTT	CASSYEWHLYSYNEQFF;CASSRGQNTEAFF	TRBV6-3;TRBV9	TRBJ2-1;TRBJ1-1	;TRBD1	TRBC2;TRBC1	3	TGTGCCGTGAACACCGGTAACCAGTTCTATTTT;TGTGCAATGAGAGATTTTAACACCGACAAGCTCATCTTT;TGTGCTGTCTTGAATTCAGGATACAGCACCCTCACCTTT	CAVNTGNQFYF;CAMRDFNTDKLIF;CAVLNSGYSTLTF	TRAV12-2;TRAV14DV4;TRAV2	TRAJ49;TRAJ34;TRAJ11	TRAC;TRAC;TRAC	1	1	Not Significant	PSA1505
TGTGCCGTGAACACTCAAACTGGGGCAAACAACCTCTTCTTT;TGTGCTCTGGGGACCACTAACGACTACAAGCTCAGCTTTTGCAGCGTGAGGACAGGGGGGGGCACTGAAGCTTTCTTT	0	0	1	0.0103199	CD8+	1	TGCAGCGTGAGGACAGGGGGGGGCACTGAAGCTTTCTTT	CSVRTGGGTEAFF	TRBV29-1	TRBJ1-1	TRBD1	TRBC1	2	TGTGCCGTGAACACTCAAACTGGGGCAAACAACCTCTTCTTT;TGTGCTCTGGGGACCACTAACGACTACAAGCTCAGCTTT	CAVNTQTGANNLFF;CALGTTNDYKLSF	TRAV12-2;TRAV19	TRAJ36;TRAJ20	TRAC;TRAC	1	1	Not Significant	PSA1505
TGTGCCGTGAACACTGGTGGTGCTACAAACAAGCTCATCTTTTGCGCCAGCCACGAGGGCAATGAGCAGTTCTTC	0	0	1	0.0103199	CD8+	1	TGCGCCAGCCACGAGGGCAATGAGCAGTTCTTC	CASHEGNEQFF	TRBV5-1	TRBJ2-1	TRBD2	TRBC2	1	TGTGCCGTGAACACTGGTGGTGCTACAAACAAGCTCATCTTT	CAVNTGGATNKLIF	TRAV12-2	TRAJ32	TRAC	1	1	Not Significant	PSA1505
TGTGCCGTGAACATAATGGGCAGCTGGGGGAAATTGCAGTTTTGTGCCAGCAGCCCCATACAGGGATCTGGAAACACCATATATTTT	0	0	1	0.0103199	CD8+	1	TGTGCCAGCAGCCCCATACAGGGATCTGGAAACACCATATATTTT	CASSPIQGSGNTIYF	TRBV9	TRBJ1-3	TRBD1	TRBC1	1	TGTGCCGTGAACATAATGGGCAGCTGGGGGAAATTGCAGTTT	CAVNIMGSWGKLQF	TRAV12-2	TRAJ24	TRAC	1	1	Not Significant	PSA1505
TGTGCCGTGAACATGATGGGAAGCTGGGGGAAATTGCAGTTT	0	0	1	0.0103199	CD8+	0							1	TGTGCCGTGAACATGATGGGAAGCTGGGGGAAATTGCAGTTT	CAVNMMGSWGKLQF	TRAV12-2	TRAJ24	TRAC	1	1	Not Significant	PSA1505
TGTGCCGTGAACATGATGGGAAGCTGGGGGAAATTGCAGTTTTGTGCCAGCAGGGACGGGACAGGGGGCGGCGGGGAGCTGTTTTTT;TGTGCCAGCAGTTATGACAAAAGGGCTGAAGCTTTCTTT	0	0	1	0.0103199	CD8+	2	TGTGCCAGCAGGGACGGGACAGGGGGCGGCGGGGAGCTGTTTTTT;TGTGCCAGCAGTTATGACAAAAGGGCTGAAGCTTTCTTT	CASRDGTGGGGELFF;CASSYDKRAEAFF	TRBV5-6;TRBV7-9	TRBJ2-2;TRBJ1-1	;	TRBC2;TRBC1	1	TGTGCCGTGAACATGATGGGAAGCTGGGGGAAATTGCAGTTT	CAVNMMGSWGKLQF	TRAV12-2	TRAJ24	TRAC	1	1	Not Significant	PSA1505
TGTGCCGTGAACATGTTCGGCAGAGGCTCAACCCTGGGGAGGCTATACTTT;TGTGCAGAGATCCCTTCTGGGGGTTACCAGAAAGTTACCTTTTGTGCCAGCAGTTTAGGACCCGCGCTCGAGCAGTACTTC	0	0	1	0.0103199	CD8+	1	TGTGCCAGCAGTTTAGGACCCGCGCTCGAGCAGTACTTC	CASSLGPALEQYF	TRBV27	TRBJ2-7		TRBC2	2	TGTGCCGTGAACATGTTCGGCAGAGGCTCAACCCTGGGGAGGCTATACTTT;TGTGCAGAGATCCCTTCTGGGGGTTACCAGAAAGTTACCTTT	CAVNMFGRGSTLGRLYF;CAEIPSGGYQKVTF	TRAV12-2;TRAV5	TRAJ18;TRAJ13	TRAC;TRAC	1	1	Not Significant	PSA1505
TGTGCCGTGAACCCGCTTTCAGGAAACACACCTCTTGTCTTTTGTGCCAGCAGTACCGCCGGGACAGGGTGGGGTGGCTACACCTTC	0	0	1	0.0103199	CD8+	1	TGTGCCAGCAGTACCGCCGGGACAGGGTGGGGTGGCTACACCTTC	CASSTAGTGWGGYTF	TRBV27	TRBJ1-2	TRBD1	TRBC1	1	TGTGCCGTGAACCCGCTTTCAGGAAACACACCTCTTGTCTTT	CAVNPLSGNTPLVF	TRAV8-1	TRAJ29	TRAC	1	1	Not Significant	PSA1505
TGTGCCGTGAACGGGGTAACCTCCTACGACAAGGTGATATTTTGTGCCAGCTCACCAGGGACAGGGAGTATGACTGAAGCTTTCTTT;TGTGCCAGGGACTTCGGGACAGGGGAGTCTAGGTCCTACAATGAGCAGTTCTTC	0	0	1	0.0103199	CD8+	2	TGTGCCAGCTCACCAGGGACAGGGAGTATGACTGAAGCTTTCTTT;TGTGCCAGGGACTTCGGGACAGGGGAGTCTAGGTCCTACAATGAGCAGTTCTTC	CASSPGTGSMTEAFF;CARDFGTGESRSYNEQFF	TRBV18;TRBV2	TRBJ1-1;TRBJ2-1	TRBD1;TRBD1	TRBC1;TRBC2	1	TGTGCCGTGAACGGGGTAACCTCCTACGACAAGGTGATATTT	CAVNGVTSYDKVIF	TRAV12-2	TRAJ50	TRAC	1	1	Not Significant	PSA1505
TGTGCCGTGAACGGTGGCAAGCTGGTCTTTTGCAGTGCTAGCTCCCGGGACAGGGGGTTGTTGTCACCCCTCCACTTT;TGCGCCAGCAGCGAGTACAATGAGCAGTTCTTC	0	0	1	0.0103199	CD8+	2	TGCAGTGCTAGCTCCCGGGACAGGGGGTTGTTGTCACCCCTCCACTTT;TGCGCCAGCAGCGAGTACAATGAGCAGTTCTTC	CSASSRDRGLLSPLHF;CASSEYNEQFF	TRBV20-1;TRBV5-1	TRBJ1-6;TRBJ2-1	TRBD1;	TRBC1;TRBC2	1	TGTGCCGTGAACGGTGGCAAGCTGGTCTTT	CAVNGGKLVF	TRAV12-2	TRAJ47	TRAC	1	1	Not Significant	PSA1505
TGTGCCGTGAACTACGGGCTCAGCTTTTGTGCCAGCAGCTTAGGAGTAGGTGGAGGAAACACCATATATTTT	0	0	1	0.0103199	CD8+	1	TGTGCCAGCAGCTTAGGAGTAGGTGGAGGAAACACCATATATTTT	CASSLGVGGGNTIYF	TRBV7-8	TRBJ1-3		TRBC1	1	TGTGCCGTGAACTACGGGCTCAGCTTT	CAVNYGLSF	TRAV12-2	TRAJ20	TRAC	1	1	Not Significant	PSA1505
TGTGCCGTGAACTCCTTTTCTGGTGGCTACAATAAGCTGATTTTTTGCGCCAGCAGCTCCCAACTAGCGGGAGGGGCGGGTGAGCAGTTCTTC;TGTGCCAGCAGCCAGACCGGGGCAATTGGCTACGAGCAGTACTTC	0	0	1	0.0103199	CD8+	2	TGCGCCAGCAGCTCCCAACTAGCGGGAGGGGCGGGTGAGCAGTTCTTC;TGTGCCAGCAGCCAGACCGGGGCAATTGGCTACGAGCAGTACTTC	CASSSQLAGGAGEQFF;CASSQTGAIGYEQYF	TRBV5-1;TRBV7-9	TRBJ2-1;TRBJ2-7	TRBD2;	TRBC2;TRBC2	1	TGTGCCGTGAACTCCTTTTCTGGTGGCTACAATAAGCTGATTTTT	CAVNSFSGGYNKLIF	TRAV12-2	TRAJ4	TRAC	1	1	Not Significant	PSA1505
TGTGCCGTGAACTCCTTTTCTGGTGGCTACAATAAGCTGATTTTTTGTGCCAGCAGCCAGACCGGGGCAATTGGCTACGAGCAGTACTTC	0	0	1	0.0103199	CD8+	1	TGTGCCAGCAGCCAGACCGGGGCAATTGGCTACGAGCAGTACTTC	CASSQTGAIGYEQYF	TRBV7-9	TRBJ2-7		TRBC2	1	TGTGCCGTGAACTCCTTTTCTGGTGGCTACAATAAGCTGATTTTT	CAVNSFSGGYNKLIF	TRAV12-2	TRAJ4	TRAC	1	1	Not Significant	PSA1505
TGTGCCGTGAACTTCAACTTCAACAAATTTTACTTT;TGTGCAGGAGAGCCAAAAGCTGCAGGCAACAAGCTAACTTTTTGTGCCAGCAGCTTGGGGACAGCTAACTATGGCTACACCTTC	0	0	1	0.0103199	CD8+	1	TGTGCCAGCAGCTTGGGGACAGCTAACTATGGCTACACCTTC	CASSLGTANYGYTF	TRBV5-6	TRBJ1-2		TRBC1	2	TGTGCCGTGAACTTCAACTTCAACAAATTTTACTTT;TGTGCAGGAGAGCCAAAAGCTGCAGGCAACAAGCTAACTTTT	CAVNFNFNKFYF;CAGEPKAAGNKLTF	TRAV12-2;TRAV27	TRAJ21;TRAJ17	TRAC;TRAC	1	1	Not Significant	PSA1505
TGTGCCGTGAACTTTTGGTCAGGAGGAGGTGCTGACGGACTCACCTTTTGTGCCAGCAGCTTGGGGCAGGGAACCTACGAGCAGTACTTC	0	0	1	0.0103199	CD8+	1	TGTGCCAGCAGCTTGGGGCAGGGAACCTACGAGCAGTACTTC	CASSLGQGTYEQYF	TRBV5-5	TRBJ2-7		TRBC2	1	TGTGCCGTGAACTTTTGGTCAGGAGGAGGTGCTGACGGACTCACCTTT	CAVNFWSGGGADGLTF	TRAV12-2	TRAJ45	TRAC	1	1	Not Significant	PSA1505
TGTGCCGTGAAGAGGACAGGCTTTCAGAAACTTGTATTT;TGTGCAGACCGTCTTTTTTCTGGTGGCTACAATAAGCTGATTTTT;TGTGCAGCAAGCGACCCTGGGGCTGGGAGTTACCAACTCACTTTCTGTGCCAGCAGATCCGGGACTAGCGGGAAGCGCTACAATGAGCAGTTCTTC;TGTGCCAGCAGTTCAGGACTAGCGGTGGGTGAGCAGTTCTTC	0	0	1	0.0103199	CD8+	2	TGTGCCAGCAGATCCGGGACTAGCGGGAAGCGCTACAATGAGCAGTTCTTC;TGTGCCAGCAGTTCAGGACTAGCGGTGGGTGAGCAGTTCTTC	CASRSGTSGKRYNEQFF;CASSSGLAVGEQFF	TRBV11-2;TRBV27	TRBJ2-1;TRBJ2-1	;TRBD2	TRBC2;TRBC2	3	TGTGCCGTGAAGAGGACAGGCTTTCAGAAACTTGTATTT;TGTGCAGACCGTCTTTTTTCTGGTGGCTACAATAAGCTGATTTTT;TGTGCAGCAAGCGACCCTGGGGCTGGGAGTTACCAACTCACTTTC	CAVKRTGFQKLVF;CADRLFSGGYNKLIF;CAASDPGAGSYQLTF	TRAV12-2;TRAV13-2;TRAV29DV5	TRAJ8;TRAJ4;TRAJ28	TRAC;TRAC;TRAC	1	1	Not Significant	PSA1505
TGTGCCGTGAAGAGGTCCGCTTCCAAGATAATCTTTTGCGCCAGCAGCCAGACCACTAGCGGCGCCTACGAGCAGTACTTC	0	0	1	0.0103199	CD8+	1	TGCGCCAGCAGCCAGACCACTAGCGGCGCCTACGAGCAGTACTTC	CASSQTTSGAYEQYF	TRBV4-3	TRBJ2-7	TRBD2	TRBC2	1	TGTGCCGTGAAGAGGTCCGCTTCCAAGATAATCTTT	CAVKRSASKIIF	TRAV12-2	TRAJ3	TRAC	1	1	Not Significant	PSA1505
TGTGCCGTGAAGGACACGGGCAGGAGAGCACTTACTTTTTGCGCCAGCGTAGCTAACAATGAGCAGTTCTTC	0	0	1	0.0103199	CD8+	1	TGCGCCAGCGTAGCTAACAATGAGCAGTTCTTC	CASVANNEQFF	TRBV5-1	TRBJ2-1		TRBC2	1	TGTGCCGTGAAGGACACGGGCAGGAGAGCACTTACTTTT	CAVKDTGRRALTF	TRAV12-2	TRAJ5	TRAC	1	1	Not Significant	PSA1505
TGTGCCGTGAAGGAGTCTGGTGGCTACAATAAGCTGATTTTTTGTGCCAGCAGCCATTACACAGATACGCAGTATTTT;TGCGCCAGCGTGTGGGGAAACGAGCAGTACTTC	0	0	1	0.0103199	CD8+	2	TGTGCCAGCAGCCATTACACAGATACGCAGTATTTT;TGCGCCAGCGTGTGGGGAAACGAGCAGTACTTC	CASSHYTDTQYF;CASVWGNEQYF	TRBV11-2;TRBV5-1	TRBJ2-3;TRBJ2-7	;	TRBC2;TRBC2	1	TGTGCCGTGAAGGAGTCTGGTGGCTACAATAAGCTGATTTTT	CAVKESGGYNKLIF	TRAV12-2	TRAJ4	TRAC	1	1	Not Significant	PSA1505
TGTGCCGTGAAGGCCAGACTCATGTTTTGTGCCAGCAGCTCGCACGTACGGGGGTTCACCGGGGAGCTGTTTTTT	0	0	1	0.0103199	CD8+	1	TGTGCCAGCAGCTCGCACGTACGGGGGTTCACCGGGGAGCTGTTTTTT	CASSSHVRGFTGELFF	TRBV7-9	TRBJ2-2		TRBC2	1	TGTGCCGTGAAGGCCAGACTCATGTTT	CAVKARLMF	TRAV12-2	TRAJ31	TRAC	1	1	Not Significant	PSA1505
TGTGCCGTGAAGGTTAGGAACCAGGGAGGAAAGCTTATCTTC;TGTGCAGCAAGGGGTAGCAGCTATAAATTGATCTTCTGTGCCAGCAGCAGATCAGGACTAGCGGGAGGGAAGACTAACACCGGGGAGCTGTTTTTT;TGTGCCAGCAGTTTAGGGGGCATTGAGCAGTTCTTC	0	0	1	0.0103199	CD8+	2	TGTGCCAGCAGCAGATCAGGACTAGCGGGAGGGAAGACTAACACCGGGGAGCTGTTTTTT;TGTGCCAGCAGTTTAGGGGGCATTGAGCAGTTCTTC	CASSRSGLAGGKTNTGELFF;CASSLGGIEQFF	TRBV12-4;TRBV27	TRBJ2-2;TRBJ2-1	TRBD2;TRBD1	TRBC2;TRBC2	2	TGTGCCGTGAAGGTTAGGAACCAGGGAGGAAAGCTTATCTTC;TGTGCAGCAAGGGGTAGCAGCTATAAATTGATCTTC	CAVKVRNQGGKLIF;CAARGSSYKLIF	TRAV12-2;TRAV23DV6	TRAJ23;TRAJ12	TRAC;TRAC	1	1	Not Significant	PSA1505
TGTGCCGTGAATCGCGAAACTGACAGCTGGGGGAAATTGCAGTTT;TGTGCCGTGACCTATATTTCTTCTGGTTCTGCAAGGCAACTGACCTTTTGTGCCAGCAGTTACGCAGGGAACACTGAAGCTTTCTTT	0	0	1	0.0103199	CD8+	1	TGTGCCAGCAGTTACGCAGGGAACACTGAAGCTTTCTTT	CASSYAGNTEAFF	TRBV6-6	TRBJ1-1		TRBC1	2	TGTGCCGTGAATCGCGAAACTGACAGCTGGGGGAAATTGCAGTTT;TGTGCCGTGACCTATATTTCTTCTGGTTCTGCAAGGCAACTGACCTTT	CAVNRETDSWGKLQF;CAVTYISSGSARQLTF	TRAV12-2;TRAV8-1	TRAJ24;TRAJ22	TRAC;TRAC	1	1	Not Significant	PSA1505
TGTGCCGTGAATCGCTATGGTCAGAATTTTGTCTTTTGTGCCAGCAGCCCCGGGACACCAAGCCCCTACGAGCAGTACTTC	0	0	1	0.0103199	CD8+	1	TGTGCCAGCAGCCCCGGGACACCAAGCCCCTACGAGCAGTACTTC	CASSPGTPSPYEQYF	TRBV11-2	TRBJ2-7		TRBC2	1	TGTGCCGTGAATCGCTATGGTCAGAATTTTGTCTTT	CAVNRYGQNFVF	TRAV8-1	TRAJ26	TRAC	1	1	Not Significant	PSA1505
TGTGCCGTGAATGAAGGAGGTTCTGCAAGGCAACTGACCTTTTGTGCCAGCAGACAAGAGACCCAGTACTTC	0	0	1	0.0103199	CD8+	1	TGTGCCAGCAGACAAGAGACCCAGTACTTC	CASRQETQYF	TRBV7-9	TRBJ2-5		TRBC1	1	TGTGCCGTGAATGAAGGAGGTTCTGCAAGGCAACTGACCTTT	CAVNEGGSARQLTF	TRAV8-1	TRAJ22	TRAC	1	1	Not Significant	PSA1505
TGTGCCGTGAATGACATGCGCTTTTGTGCCAGCAGCACAACCGACCCGGGACAGGGGACACAAGAGACCCAGTACTTC	0	0	1	0.0103199	CD8+	1	TGTGCCAGCAGCACAACCGACCCGGGACAGGGGACACAAGAGACCCAGTACTTC	CASSTTDPGQGTQETQYF	TRBV7-9	TRBJ2-5		TRBC2	1	TGTGCCGTGAATGACATGCGCTTT	CAVNDMRF	TRAV12-2	TRAJ43	TRAC	1	1	Not Significant	PSA1505
TGTGCCGTGAATGCGCAAAGCAACTATCAGTTAATCTGGTGTGCCAGCAGCTTAGGGACTAGCGGGAGGAGCGAGCAGTACTTC	0	0	1	0.0103199	CD8+	1	TGTGCCAGCAGCTTAGGGACTAGCGGGAGGAGCGAGCAGTACTTC	CASSLGTSGRSEQYF	TRBV7-6	TRBJ2-7	TRBD2	TRBC2	1	TGTGCCGTGAATGCGCAAAGCAACTATCAGTTAATCTGG	CAVNAQSNYQLIW	TRAV8-1	TRAJ33	TRAC	1	1	Not Significant	PSA1505
TGTGCCGTGAATGCGGGCCAGGCAGGAACTGCTCTGATCTTTTGTGCCAGCAGCTTAGCAGGGGGACAGAAGAACACTGAAGCTTTCTTT;TGCGCCAGCAGCCAAGGTACAGGGTCGGACACTGAAGCTTTCTTT	0	0	1	0.0103199	CD8+	2	TGTGCCAGCAGCTTAGCAGGGGGACAGAAGAACACTGAAGCTTTCTTT;TGCGCCAGCAGCCAAGGTACAGGGTCGGACACTGAAGCTTTCTTT	CASSLAGGQKNTEAFF;CASSQGTGSDTEAFF	TRBV11-2;TRBV4-3	TRBJ1-1;TRBJ1-1	;TRBD1	TRBC1;TRBC1	1	TGTGCCGTGAATGCGGGCCAGGCAGGAACTGCTCTGATCTTT	CAVNAGQAGTALIF	TRAV8-1	TRAJ15	TRAC	1	1	Not Significant	PSA1505
TGTGCCGTGAATGCGGGCCAGGCAGGAACTGCTCTGATCTTTTGTGCCAGCAGCTTAGCAGGGGGACAGAAGAACACTGAAGCTTTCTTT;TGTGCCAGCAGCGTAAGAAGTCAAGAGACCCAGTACTTC	0	0	1	0.0103199	CD8+	2	TGTGCCAGCAGCTTAGCAGGGGGACAGAAGAACACTGAAGCTTTCTTT;TGTGCCAGCAGCGTAAGAAGTCAAGAGACCCAGTACTTC	CASSLAGGQKNTEAFF;CASSVRSQETQYF	TRBV11-2;TRBV9	TRBJ1-1;TRBJ2-5	;	TRBC1;TRBC1	1	TGTGCCGTGAATGCGGGCCAGGCAGGAACTGCTCTGATCTTT	CAVNAGQAGTALIF	TRAV8-1	TRAJ15	TRAC	1	1	Not Significant	PSA1505
TGTGCCGTGACCCCTGGGATCAAAGCTGCAGGCAACAAGCTAACTTTT;TGTGCAATGAGAGATTTTAACACCGACAAGCTCATCTTTTGTGCCATCAGTGAGACAGGGTCCCGATACGAGCAGTACTTC;TGTGCCAGCAGCTTGGGTCCCGGGAGCTCCTACGAGCAGTACTTC;TGTGCCAGCAGCAGGGGACAGAACACTGAAGCTTTCTTT	0	0	1	0.0103199	CD8+	3	TGTGCCATCAGTGAGACAGGGTCCCGATACGAGCAGTACTTC;TGTGCCAGCAGCTTGGGTCCCGGGAGCTCCTACGAGCAGTACTTC;TGTGCCAGCAGCAGGGGACAGAACACTGAAGCTTTCTTT	CAISETGSRYEQYF;CASSLGPGSSYEQYF;CASSRGQNTEAFF	TRBV10-3;TRBV5-5;TRBV9	TRBJ2-7;TRBJ2-7;TRBJ1-1	TRBD1;;TRBD1	TRBC2;TRBC2;TRBC1	2	TGTGCCGTGACCCCTGGGATCAAAGCTGCAGGCAACAAGCTAACTTTT;TGTGCAATGAGAGATTTTAACACCGACAAGCTCATCTTT	CAVTPGIKAAGNKLTF;CAMRDFNTDKLIF	TRAV12-2;TRAV14DV4	TRAJ17;TRAJ34	TRAC;TRAC	1	1	Not Significant	PSA1505
TGTGCCGTGACCCTTTATAACCAGGGAGGAAAGCTTATCTTCTGTGCCAGCAGTTCGGGAACCACAGATACGCAGTATTTT;TGTGCCAGCAGCCCCCCCCAAACACTCGCGAACACTGAAGCTTTCTTT	0	0	1	0.0103199	CD8+	2	TGTGCCAGCAGTTCGGGAACCACAGATACGCAGTATTTT;TGTGCCAGCAGCCCCCCCCAAACACTCGCGAACACTGAAGCTTTCTTT	CASSSGTTDTQYF;CASSPPQTLANTEAFF	TRBV12-3;TRBV9	TRBJ2-3;TRBJ1-1	TRBD2;TRBD2	TRBC2;TRBC1	1	TGTGCCGTGACCCTTTATAACCAGGGAGGAAAGCTTATCTTC	CAVTLYNQGGKLIF	TRAV8-1	TRAJ23	TRAC	1	1	Not Significant	PSA1505
TGTGCCGTGACGGGGAATGCAGGCAAATCAACCTTT;TGTGCTGTGAGGGAGATATACAACTTCAACAAATTTTACTTTTGCGCCAGCAGCCATGCCGGGACTGGCACAGATACGCAGTATTTT;TGTGCCAGCAGCCCAGGGTCGGAGACCCAGTACTTC	0	0	1	0.0103199	CD8+	2	TGCGCCAGCAGCCATGCCGGGACTGGCACAGATACGCAGTATTTT;TGTGCCAGCAGCCCAGGGTCGGAGACCCAGTACTTC	CASSHAGTGTDTQYF;CASSPGSETQYF	TRBV4-1;TRBV6-3	TRBJ2-3;TRBJ2-5	;	TRBC2;TRBC2	2	TGTGCCGTGACGGGGAATGCAGGCAAATCAACCTTT;TGTGCTGTGAGGGAGATATACAACTTCAACAAATTTTACTTT	CAVTGNAGKSTF;CAVREIYNFNKFYF	TRAV12-2;TRAV3	TRAJ27;TRAJ21	TRAC;TRAC	1	1	Not Significant	PSA1505
TGTGCCGTGACGTGGGGCTCTAGCAACACAGGCAAACTAATCTTT;TGCCTCGTGGGTGATTCAGGAGGAGGTGCTGACGGACTCACCTTT;TGTGCTGTCGATAACACCGACAAGCTCATCTTTTGTGCCATCAGGAGCGGGACAGGGGCGTACAATGAGCAGTTCTTC;TGCGCCAGCAGCACCAGGACGGAAAATTCACCCCTCCACTTT	0	0	1	0.0103199	CD8+	2	TGTGCCATCAGGAGCGGGACAGGGGCGTACAATGAGCAGTTCTTC;TGCGCCAGCAGCACCAGGACGGAAAATTCACCCCTCCACTTT	CAIRSGTGAYNEQFF;CASSTRTENSPLHF	TRBV10-3;TRBV4-1	TRBJ2-1;TRBJ1-6	TRBD1;	TRBC2;TRBC1	3	TGTGCCGTGACGTGGGGCTCTAGCAACACAGGCAAACTAATCTTT;TGCCTCGTGGGTGATTCAGGAGGAGGTGCTGACGGACTCACCTTT;TGTGCTGTCGATAACACCGACAAGCTCATCTTT	CAVTWGSSNTGKLIF;CLVGDSGGGADGLTF;CAVDNTDKLIF	TRAV12-2;TRAV4;TRAV41	TRAJ37;TRAJ45;TRAJ34	TRAC;TRAC;TRAC	1	1	Not Significant	PSA1505
TGTGCCGTGACTCTGGGCCCCGCTAGCTATGGAAAGCTGACATTTTGCGCCAGCAGCCACCGGACAGAGGGCACTGAAGCTTTCTTT	0	0	1	0.0103199	CD8+	1	TGCGCCAGCAGCCACCGGACAGAGGGCACTGAAGCTTTCTTT	CASSHRTEGTEAFF	TRBV4-1	TRBJ1-1		TRBC1	1	TGTGCCGTGACTCTGGGCCCCGCTAGCTATGGAAAGCTGACATTT	CAVTLGPASYGKLTF	TRAV12-2	TRAJ52	TRAC	1	1	Not Significant	PSA1505
TGTGCCGTGACTTCGGATAGCAGCTATAAATTGATCTTC;TGTGCTGCCTCTGGGGGTTACCAGAAAGTTACCTTTTGCGCCAGCAGTGAGTGGGGGGAGGCCGGGAACATTCAGTACTTC;TGCGCCAGCAGCTTGGGCGGGGCCAACGTCCTGACTTTC	0	0	1	0.0103199	CD8+	2	TGCGCCAGCAGTGAGTGGGGGGAGGCCGGGAACATTCAGTACTTC;TGCGCCAGCAGCTTGGGCGGGGCCAACGTCCTGACTTTC	CASSEWGEAGNIQYF;CASSLGGANVLTF	TRBV10-2;TRBV5-1	TRBJ2-4;TRBJ2-6	;	TRBC2;TRBC2	2	TGTGCCGTGACTTCGGATAGCAGCTATAAATTGATCTTC;TGTGCTGCCTCTGGGGGTTACCAGAAAGTTACCTTT	CAVTSDSSYKLIF;CAASGGYQKVTF	TRAV12-2;TRAV21	TRAJ12;TRAJ13	TRAC;TRAC	1	1	Not Significant	PSA1505
[truncated: 9,801 more rows]

## Sheet: Figure 3E
Clone_ID_by_CDR3nt	Peripheral blood frequency	Peripheral blood proportion	Synovial fluid frequency	Synovial fluid proportion	clonetype	beta_chain_count	beta_cdr3s_nt	beta_cdr3s	beta_vgenes	beta_jgenes	beta_dgenes	beta_cgenes	alpha_chain_count	alpha_cdr3s_nt	alpha_cdr3s	alpha_vgenes	alpha_jgenes	alpha_cgenes	fisher_p_value	fisher_adjp	fisher_sig	patient
[truncated: 17,135 more rows]

[truncated: 8 more sheets: Figure 3F, Figure 4A, Figure 4C, Figure 4E, Figure 4F, Figure 5F, Supplementary Figure 8C, Supplementary Figure 8E]
